# Supplementary material for: Identifying the ionically bound cell wall and intracellular glycoside hydrolases in late growth stage Arabidopsis stems: implications for the genetic engineering of bioenergy crops
Source: Front Plant Sci. 2015 May 13;6:315. doi: 10.3389/fpls.2015.00315 (PMC4429552; doi:10.3389/fpls.2015.00315)
Supplement: Supplementary file 1 [file Table1.XLSX]

## Sheet: Supplemental Tab S1 (in-sol)
Supplemental Table S1. List of 75 identified stem proteins with the relative abundance in Arabidopsis at late growth stage,
	using in-solution method coupled with LC-MS/MS.
	Note: The table is sorted by the average number of peptide hits.
Index	Locus ID	Sequence Header	Sample 1	Sample 2	Sample 3	Average	SEM
			No. of Peptide	No. of Peptide	No. of Peptide	No. of Peptide
1	ATCG00490.1	>gi|ATCG00490.1 | Symbols: RBCL | ribulose-bisphosphate carboxylases | chrC:54958-56397 FORWARD LENGTH=479	103	80	86	89.6667	8.43603
2	AT5G26000.2	>gi|AT5G26000.2 | Symbols: TGG1, BGLU38 | thioglucoside glucohydrolase 1 | chr5:9080009-9082347 REVERSE LENGTH=456	20	20	19	19.6667	0.408248
3	AT4G38970.1	>gi|AT4G38970.1 | Symbols: FBA2 | fructose-bisphosphate aldolase 2 | chr4:18163714-18165659 REVERSE LENGTH=398	18	17	17	17.3333	0.408248
4	AT1G67090.1	>gi|AT1G67090.1 | Symbols: RBCS1A | ribulose bisphosphate carboxylase small chain 1A | chr1:25048465-25049249 REVERSE LENGTH=180	15	17	18	16.6667	1.08012
5	AT5G02500.1	>gi|AT5G02500.1 | Symbols: HSC70-1, HSP70-1, AT-HSC70-1, HSC70 | heat shock cognate protein 70-1 | chr5:554055-556334 REVERSE LENGTH=651	17	16	17	16.6667	0.408248
6	AT1G72150.1	>gi|AT1G72150.1 | Symbols: PATL1 | PATELLIN 1 | chr1:27148558-27150652 FORWARD LENGTH=573	14	13	12	13	0.707107
7	AT3G03780.1	>gi|AT3G03780.1 | Symbols: ATMS2, MS2 | methionine synthase 2 | chr3:957602-960740 FORWARD LENGTH=765	15	11	13	13	1.41421
8	AT1G20620.1	>gi|AT1G20620.1 | Symbols: CAT3, SEN2, ATCAT3 | catalase 3 | chr1:7143142-7146193 FORWARD LENGTH=492	14	12	12	12.6667	0.816497
9	ATCG00480.1	>gi|ATCG00480.1 | Symbols: ATPB, PB | ATP synthase subunit beta | chrC:52660-54156 REVERSE LENGTH=498	13	13	11	12.3333	0.816497
10	AT1G42970.1	>gi|AT1G42970.1 | Symbols: GAPB | glyceraldehyde-3-phosphate dehydrogenase B subunit | chr1:16127552-16129584 FORWARD LENGTH=447	12	10	12	11.3333	0.816497
11	AT3G12780.1	>gi|AT3G12780.1 | Symbols: PGK1 | phosphoglycerate kinase 1 | chr3:4061127-4063140 REVERSE LENGTH=481	13	9	11	11	1.41421
12	AT3G01500.2	>gi|AT3G01500.2 | Symbols: CA1 | carbonic anhydrase 1 | chr3:194853-197873 REVERSE LENGTH=347	10	10	12	10.6667	0.816497
13	AT1G75040.1	>gi|AT1G75040.1 | Symbols: PR5, PR-5 | pathogenesis-related gene 5 | chr1:28177754-28178731 FORWARD LENGTH=239	13	9	8	10	1.87083
14	AT1G56070.1	>gi|AT1G56070.1 | Symbols: LOS1 | Ribosomal protein S5/Elongation factor G/III/V family protein | chr1:20968245-20971077 REVERSE LENGTH=843	8	11	11	10	1.22474
15	AT2G39730.1	>gi|AT2G39730.1 | Symbols: RCA | rubisco activase | chr2:16570951-16573345 REVERSE LENGTH=474	9	10	9	9.33333	0.408248
16	AT1G13440.1	>gi|AT1G13440.1 | Symbols: GAPC-2, GAPC2 | glyceraldehyde-3-phosphate dehydrogenase C2 | chr1:4608465-4610494 REVERSE LENGTH=338	10	9	9	9.33333	0.408248
17	AT4G33010.1	>gi|AT4G33010.1 | Symbols: AtGLDP1, GLDP1 | glycine decarboxylase P-protein 1 | chr4:15926852-15931150 REVERSE LENGTH=1037	10	8	8	8.66667	0.816497
18	AT4G21650.1	>gi|AT4G21650.1 | Symbols: | Subtilase family protein | chr4:11501314-11504656 REVERSE LENGTH=766	9	8	8	8.33333	0.408248
19	AT1G07920.1	>gi|AT1G07920.1 | Symbols: | GTP binding Elongation factor Tu family protein | chr1:2455559-2457001 FORWARD LENGTH=449	8	9	7	8	0.707107
20	AT4G13940.1	>gi|AT4G13940.1 | Symbols: HOG1, EMB1395, SAHH1, MEE58, ATSAHH1 | S-adenosyl-L-homocysteine hydrolase | chr4:8054931-8056676 FORWARD LENGTH=485	7	11	6	8	1.87083
21	AT2G36530.1	>gi|AT2G36530.1 | Symbols: LOS2, ENO2 | Enolase | chr2:15321081-15323786 REVERSE LENGTH=444	8	6	7	7	0.707107
22	AT4G20260.1	>gi|AT4G20260.1 | Symbols: ATPCAP1, PCAP1 | plasma-membrane associated cation-binding protein 1 | chr4:10941593-10943227 FORWARD LENGTH=225	6	7	7	6.66667	0.408248
23	AT3G14420.1	>gi|AT3G14420.1 | Symbols: | Aldolase-type TIM barrel family protein | chr3:4821804-4823899 FORWARD LENGTH=367	6	5	8	6.33333	1.08012
24	AT3G50820.1	>gi|AT3G50820.1 | Symbols: PSBO2, PSBO-2, OEC33 | photosystem II subunit O-2 | chr3:18891008-18892311 REVERSE LENGTH=331	7	6	6	6.33333	0.408248
25	AT1G32060.1	>gi|AT1G32060.1 | Symbols: PRK | phosphoribulokinase | chr1:11532668-11534406 FORWARD LENGTH=395	7	8	4	6.33333	1.47196
26	AT1G23310.1	>gi|AT1G23310.1 | Symbols: GGT1, AOAT1, GGAT1 | glutamate:glyoxylate aminotransferase | chr1:8268720-8271329 REVERSE LENGTH=481	5	6	7	6	0.707107
27	AT2G24200.1	>gi|AT2G24200.1 | Symbols: | Cytosol aminopeptidase family protein | chr2:10287017-10289450 REVERSE LENGTH=520	7	5	6	6	0.707107
28	AT3G55440.1	>gi|AT3G55440.1 | Symbols: ATCTIMC, TPI, CYTOTPI | triosephosphate isomerase | chr3:20553794-20556078 FORWARD LENGTH=254	5	5	6	5.33333	0.408248
29	AT3G62030.1	>gi|AT3G62030.1 | Symbols: ROC4 | rotamase CYP 4 | chr3:22973708-22975139 FORWARD LENGTH=260	6	3	7	5.33333	1.47196
30	AT1G04820.1	>gi|AT1G04820.1 | Symbols: TUA4, TOR2 | tubulin alpha-4 chain | chr1:1356421-1358266 REVERSE LENGTH=450	3	10	3	5.33333	2.85774
31	AT3G52960.1	>gi|AT3G52960.1 | Symbols: | Thioredoxin superfamily protein | chr3:19639699-19640403 FORWARD LENGTH=234	5	6	5	5.33333	0.408248
32	AT5G35630.1	>gi|AT5G35630.1 | Symbols: GS2, GLN2, ATGSL1 | glutamine synthetase 2 | chr5:13831220-13833239 FORWARD LENGTH=430	6	5	5	5.33333	0.408248
33	AT1G32470.1	>gi|AT1G32470.1 | Symbols: | Single hybrid motif superfamily protein | chr1:11739479-11740246 REVERSE LENGTH=166	4	6	5	5	0.707107
34	AT3G26060.1	>gi|AT3G26060.1 | Symbols: ATPRX Q | Thioredoxin superfamily protein | chr3:9524807-9526123 FORWARD LENGTH=216	7	4	4	5	1.22474
35	AT5G09810.1	>gi|AT5G09810.1 | Symbols: ACT7 | actin 7 | chr5:3052809-3054220 FORWARD LENGTH=377	5	4	6	5	0.707107
36	AT1G21750.1	>gi|AT1G21750.1 | Symbols: ATPDIL1-1, ATPDI5, PDI5, PDIL1-1 | PDI-like 1-1 | chr1:7645767-7648514 FORWARD LENGTH=501	4	4	7	5	1.22474
37	AT1G11860.1	>gi|AT1G11860.1 | Symbols: | Glycine cleavage T-protein family | chr1:4001801-4003245 FORWARD LENGTH=408	6	3	5	4.66667	1.08012
38	AT3G11630.1	>gi|AT3G11630.1 | Symbols: | Thioredoxin superfamily protein | chr3:3672189-3673937 FORWARD LENGTH=266	6	5	3	4.66667	1.08012
39	AT3G44310.1	>gi|AT3G44310.1 | Symbols: NIT1, ATNIT1, NITI | nitrilase 1 | chr3:15986901-15988841 FORWARD LENGTH=346	4	5	5	4.66667	0.408248
40	AT3G03250.1	>gi|AT3G03250.1 | Symbols: UGP, UGP1, AtUGP1 | UDP-GLUCOSE PYROPHOSPHORYLASE 1 | chr3:749761-754014 REVERSE LENGTH=469	5	3	6	4.66667	1.08012
41	AT3G57260.1	>gi|AT3G57260.1 | Symbols: BGL2, PR2, BG2, PR-2 | beta-1,3-glucanase 2 | chr3:21188709-21189822 REVERSE LENGTH=339	4	4	5	4.33333	0.408248
42	AT2G30860.1	>gi|AT2G30860.1 | Symbols: ATGSTF9, GLUTTR, ATGSTF7, GSTF9 | glutathione S-transferase PHI 9 | chr2:13139132-13140057 FORWARD LENGTH=215	6	2	5	4.33333	1.47196
43	AT1G20020.1	>gi|AT1G20020.1 | Symbols: ATLFNR2, FNR2 | ferredoxin-NADP(+)-oxidoreductase 2 | chr1:6942851-6944868 FORWARD LENGTH=369	6	4	3	4.33333	1.08012
44	AT1G09340.1	>gi|AT1G09340.1 | Symbols: CRB, CSP41B, HIP1.3 | chloroplast RNA binding | chr1:3015473-3018035 FORWARD LENGTH=378	6	3	4	4.33333	1.08012
45	AT1G76030.1	>gi|AT1G76030.1 | Symbols: | ATPase, V1 complex, subunit B protein | chr1:28534134-28536916 FORWARD LENGTH=486	3	6	4	4.33333	1.08012
46	AT3G52880.1	>gi|AT3G52880.1 | Symbols: ATMDAR1, MDAR1 | monodehydroascorbate reductase 1 | chr3:19601477-19604366 REVERSE LENGTH=434	5	4	3	4	0.707107
47	AT4G37930.1	>gi|AT4G37930.1 | Symbols: SHM1, STM, SHMT1 | serine transhydroxymethyltransferase 1 | chr4:17831891-17834742 REVERSE LENGTH=517	4	5	3	4	0.707107
48	AT3G54050.1	>gi|AT3G54050.1 | Symbols: HCEF1 | high cyclic electron flow 1 | chr3:20016951-20018527 FORWARD LENGTH=417	5	3	4	4	0.707107
49	AT1G65930.1	>gi|AT1G65930.1 | Symbols: cICDH | cytosolic NADP+-dependent isocitrate dehydrogenase | chr1:24539088-24541861 FORWARD LENGTH=410	2	5	5	4	1.22474
50	AT2G05990.1	>gi|AT2G05990.1 | Symbols: MOD1, ENR1 | NAD(P)-binding Rossmann-fold superfamily protein | chr2:2322876-2324867 FORWARD LENGTH=390	5	5	2	4	1.22474
51	AT1G48030.1	>gi|AT1G48030.1 | Symbols: mtLPD1 | mitochondrial lipoamide dehydrogenase 1 | chr1:17717432-17719141 REVERSE LENGTH=507	3	5	4	4	0.707107
52	AT2G37660.1	>gi|AT2G37660.1 | Symbols: | NAD(P)-binding Rossmann-fold superfamily protein | chr2:15795481-15796977 REVERSE LENGTH=325	5	3	3	3.66667	0.816497
53	AT1G65960.2	>gi|AT1G65960.2 | Symbols: GAD2 | glutamate decarboxylase 2 | chr1:24552094-24557253 FORWARD LENGTH=494	3	4	4	3.66667	0.408248
54	AT1G13930.1	>gi|AT1G13930.1 | Symbols: | Involved in response to salt stress. Knockout mutants are hypersensitive to salt stress. | chr1:4761091-4761558 FORWARD LENGTH=155	2	3	5	3.33333	1.08012
55	AT1G75280.1	>gi|AT1G75280.1 | Symbols: | NmrA-like negative transcriptional regulator family protein | chr1:28252030-28253355 FORWARD LENGTH=310	2	3	5	3.33333	1.08012
56	ATCG00120.1	>gi|ATCG00120.1 | Symbols: ATPA | ATP synthase subunit alpha | chrC:9938-11461 REVERSE LENGTH=507	3	4	3	3.33333	0.408248
57	AT4G02520.1	>gi|AT4G02520.1 | Symbols: ATGSTF2, ATPM24.1, ATPM24, GST2, GSTF2 | glutathione S-transferase PHI 2 | chr4:1110673-1111531 REVERSE LENGTH=212	3	4	3	3.33333	0.408248
58	AT3G49120.1	>gi|AT3G49120.1 | Symbols: ATPERX34, PERX34, PRXCB, ATPCB, PRX34 | peroxidase CB | chr3:18207819-18210041 FORWARD LENGTH=353	4	3	2	3	0.707107
59	AT4G13930.1	>gi|AT4G13930.1 | Symbols: SHM4 | serine hydroxymethyltransferase 4 | chr4:8048013-8050021 REVERSE LENGTH=471	4	3	2	3	0.707107
60	AT2G05710.1	>gi|AT2G05710.1 | Symbols: ACO3 | aconitase 3 | chr2:2141591-2146350 FORWARD LENGTH=990	3	4	2	3	0.707107
61	AT1G66970.1	>gi|AT1G66970.1 | Symbols: SVL2 | SHV3-like 2 | chr1:24992746-24996005 REVERSE LENGTH=763	2	4	3	3	0.707107
62	AT4G09320.1	>gi|AT4G09320.1 | Symbols: NDPK1 | Nucleoside diphosphate kinase family protein | chr4:5923424-5924366 FORWARD LENGTH=169	3	3	2	2.66667	0.408248
63	AT1G72230.1	>gi|AT1G72230.1 | Symbols: | Cupredoxin superfamily protein | chr1:27188287-27189093 FORWARD LENGTH=181	3	3	2	2.66667	0.408248
64	AT2G20260.1	>gi|AT2G20260.1 | Symbols: PSAE-2 | photosystem I subunit E-2 | chr2:8736780-8737644 FORWARD LENGTH=145	2	3	3	2.66667	0.408248
65	AT1G78300.1	>gi|AT1G78300.1 | Symbols: GRF2, 14-3-3OMEGA, GF14 OMEGA | general regulatory factor 2 | chr1:29461883-29463052 FORWARD LENGTH=259	3	3	2	2.66667	0.408248
66	AT2G28190.1	>gi|AT2G28190.1 | Symbols: CSD2, CZSOD2 | copper/zinc superoxide dismutase 2 | chr2:12014548-12016303 FORWARD LENGTH=216	3	3	2	2.66667	0.408248
67	AT2G13360.1	>gi|AT2G13360.1 | Symbols: AGT, AGT1, SGAT | alanine:glyoxylate aminotransferase | chr2:5539417-5540902 REVERSE LENGTH=401	3	3	2	2.66667	0.408248
68	AT5G09660.1	>gi|AT5G09660.1 | Symbols: PMDH2 | peroxisomal NAD-malate dehydrogenase 2 | chr5:2993645-2995551 REVERSE LENGTH=354	2	3	3	2.66667	0.408248
69	AT4G24280.1	>gi|AT4G24280.1 | Symbols: cpHsc70-1 | chloroplast heat shock protein 70-1 | chr4:12590094-12593437 FORWARD LENGTH=718	2	4	2	2.66667	0.816497
70	AT5G49360.1	>gi|AT5G49360.1 | Symbols: BXL1, ATBXL1 | beta-xylosidase 1 | chr5:20012179-20016659 REVERSE LENGTH=774	2	3	3	2.66667	0.408248
71	AT3G19710.1	>gi|AT3G19710.1 | Symbols: BCAT4 | branched-chain aminotransferase4 | chr3:6847202-6849429 REVERSE LENGTH=354	2	3	2	2.33333	0.408248
72	AT1G62480.1	>gi|AT1G62480.1 | Symbols: | Vacuolar calcium-binding protein-related | chr1:23128799-23129548 FORWARD LENGTH=152	2	3	2	2.33333	0.408248
73	AT4G09010.1	>gi|AT4G09010.1 | Symbols: APX4, TL29 | ascorbate peroxidase 4 | chr4:5777502-5779338 REVERSE LENGTH=349	3	2	2	2.33333	0.408248
74	AT3G14067.1	>gi|AT3G14067.1 | Symbols: | Subtilase family protein | chr3:4658421-4660754 REVERSE LENGTH=777	2	2	3	2.33333	0.408248
75	ATCG01060.1	>gi|ATCG01060.1 | Symbols: PSAC | iron-sulfur cluster binding;electron carriers;4 iron, 4 sulfur cluster binding | chrC:117318-117563 REVERSE LENGTH=81	2	2	2	2	0
