# Supplementary material for: Identifying the ionically bound cell wall and intracellular glycoside hydrolases in late growth stage Arabidopsis stems: implications for the genetic engineering of bioenergy crops
Source: Front Plant Sci. 2015 May 13;6:315. doi: 10.3389/fpls.2015.00315 (PMC4429552; doi:10.3389/fpls.2015.00315)
Supplement: Supplementary file 5 [file DataSheet1.XLSX]

## Sheet: Supple Data Sheet 1_Protein
Supplemental Data Sheet 1. Protein and peptide details for in-solution digestion method coupled with LC-MS/MS experiments: Replicates 1.
HUIWEI_PLANT_ST_020415cus
Hits	Protein Mass	No. of Peptide	Sequence Header	Link	Relative Abundance
1	53434.8	103	>gi|ATCG00490.1 | Symbols: RBCL | ribulose-bisphosphate carboxylases | chrC:54958-56397 FORWARD LENGTH=479	ATCG00490.1	0.269423
2	51961.4	20	>gi|AT5G26000.2 | Symbols: TGG1, BGLU38 | thioglucoside glucohydrolase 1 | chr5:9080009-9082347 REVERSE LENGTH=456	AT5G26000.2	0.0120469
3	43132.1	18	>gi|AT4G38970.1 | Symbols: FBA2 | fructose-bisphosphate aldolase 2 | chr4:18163714-18165659 REVERSE LENGTH=398	AT4G38970.1	0.0208974
4	71712.3	17	>gi|AT5G02500.1 | Symbols: HSC70-1, HSP70-1, AT-HSC70-1, HSC70 | heat shock cognate protein 70-1 | chr5:554055-556334 REVERSE LENGTH=651	AT5G02500.1	0.011595
5	20488	15	>gi|AT1G67090.1 | Symbols: RBCS1A | ribulose bisphosphate carboxylase small chain 1A | chr1:25048465-25049249 REVERSE LENGTH=180	AT1G67090.1	0.125759
6	84872.9	15	>gi|AT3G03780.1 | Symbols: ATMS2, MS2 | methionine synthase 2 | chr3:957602-960740 FORWARD LENGTH=765	AT3G03780.1	0.009304
7	64121.2	14	>gi|AT1G72150.1 | Symbols: PATL1 | PATELLIN 1 | chr1:27148558-27150652 FORWARD LENGTH=573	AT1G72150.1	0.012125
8	80374.5	14	>gi|AT3G60750.1 | Symbols: | Transketolase | chr3:22454004-22456824 FORWARD LENGTH=741	AT3G60750.1	0.00913268
9	57058.8	14	>gi|AT1G20620.1 | Symbols: CAT3, SEN2, ATCAT3 | catalase 3 | chr1:7143142-7146193 FORWARD LENGTH=492	AT1G20620.1	0.0147418
10	26148	13	>gi|AT1G75040.1 | Symbols: PR5, PR-5 | pathogenesis-related gene 5 | chr1:28177754-28178731 FORWARD LENGTH=239	AT1G75040.1	0.0280952
11	63262.4	13	>gi|AT5G25980.2 | Symbols: TGG2, BGLU37 | glucoside glucohydrolase 2 | chr5:9072730-9075477 FORWARD LENGTH=547	AT5G25980.2	0.0121864
12	50194.8	13	>gi|AT3G12780.1 | Symbols: PGK1 | phosphoglycerate kinase 1 | chr3:4061127-4063140 REVERSE LENGTH=481	AT3G12780.1	0.0107673
13	53957.2	13	>gi|ATCG00480.1 | Symbols: ATPB, PB | ATP synthase subunit beta | chrC:52660-54156 REVERSE LENGTH=498	ATCG00480.1	0.0105204
14	48085.8	12	>gi|AT1G42970.1 | Symbols: GAPB | glyceraldehyde-3-phosphate dehydrogenase B subunit | chr1:16127552-16129584 FORWARD LENGTH=447	AT1G42970.1	0.0140456
15	113822	10	>gi|AT4G33010.1 | Symbols: AtGLDP1, GLDP1 | glycine decarboxylase P-protein 1 | chr4:15926852-15931150 REVERSE LENGTH=1037	AT4G33010.1	0.00272141
16	37004.1	10	>gi|AT1G13440.1 | Symbols: GAPC-2, GAPC2 | glyceraldehyde-3-phosphate dehydrogenase C2 | chr1:4608465-4610494 REVERSE LENGTH=338	AT1G13440.1	0.00623337
17	37825.3	10	>gi|AT3G01500.2 | Symbols: CA1 | carbonic anhydrase 1 | chr3:194853-197873 REVERSE LENGTH=347	AT3G01500.2	0.0199584
18	81942.6	9	>gi|AT4G21650.1 | Symbols: | Subtilase family protein | chr4:11501314-11504656 REVERSE LENGTH=766	AT4G21650.1	0.00356339
19	52347.1	9	>gi|AT2G39730.1 | Symbols: RCA | rubisco activase | chr2:16570951-16573345 REVERSE LENGTH=474	AT2G39730.1	0.00641127
20	49812.9	8	>gi|AT1G07920.1 | Symbols: | GTP binding Elongation factor Tu family protein | chr1:2455559-2457001 FORWARD LENGTH=449	AT1G07920.1	0.0040085
21	47974.4	8	>gi|AT2G36530.1 | Symbols: LOS2, ENO2 | Enolase | chr2:15321081-15323786 REVERSE LENGTH=444	AT2G36530.1	0.00447151
22	94742.7	8	>gi|AT1G56070.1 | Symbols: LOS1 | Ribosomal protein S5/Elongation factor G/III/V family protein | chr1:20968245-20971077 REVERSE LENGTH=843	AT1G56070.1	0.0023372
23	35225.7	7	>gi|AT3G50820.1 | Symbols: PSBO2, PSBO-2, OEC33 | photosystem II subunit O-2 | chr3:18891008-18892311 REVERSE LENGTH=331	AT3G50820.1	0.00632288
24	44720.7	7	>gi|AT1G32060.1 | Symbols: PRK | phosphoribulokinase | chr1:11532668-11534406 FORWARD LENGTH=395	AT1G32060.1	0.00636278
25	53971.4	7	>gi|AT4G13940.1 | Symbols: HOG1, EMB1395, SAHH1, MEE58, ATSAHH1 | S-adenosyl-L-homocysteine hydrolase | chr4:8054931-8056676 FORWARD LENGTH=485	AT4G13940.1	0.0056887
26	23834.3	7	>gi|AT3G26060.1 | Symbols: ATPRX Q | Thioredoxin superfamily protein | chr3:9524807-9526123 FORWARD LENGTH=216	AT3G26060.1	0.00397666
27	54760.1	7	>gi|AT2G24200.1 | Symbols: | Cytosol aminopeptidase family protein | chr2:10287017-10289450 REVERSE LENGTH=520	AT2G24200.1	0.00278155
28	24628	7	>gi|AT4G05180.1 | Symbols: PSBQ, PSBQ-2, PSII-Q | photosystem II subunit Q-2 | chr4:2672093-2673170 REVERSE LENGTH=230	AT4G05180.1	0.0184303
29	40373.2	6	>gi|AT3G14420.1 | Symbols: | Aldolase-type TIM barrel family protein | chr3:4821804-4823899 FORWARD LENGTH=367	AT3G14420.1	0.00424473
30	47780.2	6	>gi|AT5G35630.1 | Symbols: GS2, GLN2, ATGSL1 | glutamine synthetase 2 | chr5:13831220-13833239 FORWARD LENGTH=430	AT5G35630.1	0.00311777
31	42764.1	6	>gi|AT1G09340.1 | Symbols: CRB, CSP41B, HIP1.3 | chloroplast RNA binding | chr1:3015473-3018035 FORWARD LENGTH=378	AT1G09340.1	0.00262834
32	24130.5	6	>gi|AT2G30860.1 | Symbols: ATGSTF9, GLUTTR, ATGSTF7, GSTF9 | glutathione S-transferase PHI 9 | chr2:13139132-13140057 FORWARD LENGTH=215	AT2G30860.1	0.00961665
33	41483.8	6	>gi|AT1G20020.1 | Symbols: ATLFNR2, FNR2 | ferredoxin-NADP(+)-oxidoreductase 2 | chr1:6942851-6944868 FORWARD LENGTH=369	AT1G20020.1	0.00252087
34	24568.8	6	>gi|AT4G20260.1 | Symbols: ATPCAP1, PCAP1 | plasma-membrane associated cation-binding protein 1 | chr4:10941593-10943227 FORWARD LENGTH=225	AT4G20260.1	0.00472967
35	28532.2	6	>gi|AT3G62030.1 | Symbols: ROC4 | rotamase CYP 4 | chr3:22973708-22975139 FORWARD LENGTH=260	AT3G62030.1	0.00842091
36	29188	6	>gi|AT3G11630.1 | Symbols: | Thioredoxin superfamily protein | chr3:3672189-3673937 FORWARD LENGTH=266	AT3G11630.1	0.00411762
37	28249	6	>gi|AT1G06680.1 | Symbols: PSBP-1, OEE2, PSII-P, OE23 | photosystem II subunit P-1 | chr1:2047940-2049186 FORWARD LENGTH=263	AT1G06680.1	0.0202552
38	44758.9	6	>gi|AT1G11860.1 | Symbols: | Glycine cleavage T-protein family | chr1:4001801-4003245 FORWARD LENGTH=408	AT1G11860.1	0.00503517
39	42926.8	5	>gi|AT2G36880.1 | Symbols: MAT3 | methionine adenosyltransferase 3 | chr2:15479721-15480893 REVERSE LENGTH=390	AT2G36880.1	0.00217592
40	51877.2	5	>gi|AT3G03250.1 | Symbols: UGP, UGP1, AtUGP1 | UDP-GLUCOSE PYROPHOSPHORYLASE 1 | chr3:749761-754014 REVERSE LENGTH=469	AT3G03250.1	0.00392466
41	41416.2	5	>gi|AT2G05990.1 | Symbols: MOD1, ENR1 | NAD(P)-binding Rossmann-fold superfamily protein | chr2:2322876-2324867 FORWARD LENGTH=390	AT2G05990.1	0.00225413
42	41937.1	5	>gi|AT5G09810.1 | Symbols: ACT7 | actin 7 | chr5:3052809-3054220 FORWARD LENGTH=377	AT5G09810.1	0.00509282
43	25405.7	5	>gi|AT5G55190.1 | Symbols: RAN3, ATRAN3 | RAN GTPase 3 | chr5:22392285-22393957 FORWARD LENGTH=221	AT5G55190.1	0.00495379
44	53780.2	5	>gi|AT1G23310.1 | Symbols: GGT1, AOAT1, GGAT1 | glutamate:glyoxylate aminotransferase | chr1:8268720-8271329 REVERSE LENGTH=481	AT1G23310.1	0.00242747
45	27380.1	5	>gi|AT3G55440.1 | Symbols: ATCTIMC, TPI, CYTOTPI | triosephosphate isomerase | chr3:20553794-20556078 FORWARD LENGTH=254	AT3G55440.1	0.00708495
46	34972.2	5	>gi|AT2G37660.1 | Symbols: | NAD(P)-binding Rossmann-fold superfamily protein | chr2:15795481-15796977 REVERSE LENGTH=325	AT2G37660.1	0.00194574
47	38858	5	>gi|AT3G52930.1 | Symbols: | Aldolase superfamily protein | chr3:19627383-19628874 REVERSE LENGTH=358	AT3G52930.1	0.00193291
48	46629.2	5	>gi|AT3G52880.1 | Symbols: ATMDAR1, MDAR1 | monodehydroascorbate reductase 1 | chr3:19601477-19604366 REVERSE LENGTH=434	AT3G52880.1	0.00563861
49	24782.9	5	>gi|AT3G52960.1 | Symbols: | Thioredoxin superfamily protein | chr3:19639699-19640403 FORWARD LENGTH=234	AT3G52960.1	0.00392399
50	45589.7	5	>gi|AT3G54050.1 | Symbols: HCEF1 | high cyclic electron flow 1 | chr3:20016951-20018527 FORWARD LENGTH=417	AT3G54050.1	0.00248847
51	46858.7	4	>gi|AT1G09640.1 | Symbols: | Translation elongation factor EF1B, gamma chain | chr1:3120162-3122152 FORWARD LENGTH=414	AT1G09640.1	0.00109983
52	42786.7	4	>gi|AT3G55800.1 | Symbols: SBPASE | sedoheptulose-bisphosphatase | chr3:20709640-20711421 FORWARD LENGTH=393	AT3G55800.1	0.00342087
53	39436.2	4	>gi|AT5G50850.1 | Symbols: MAB1 | Transketolase family protein | chr5:20689671-20692976 FORWARD LENGTH=363	AT5G50850.1	0.00190568
54	39296.6	4	>gi|AT1G66200.1 | Symbols: ATGSR2, GSR2, GLN1;2 | glutamine synthase clone F11 | chr1:24655520-24657520 REVERSE LENGTH=356	AT1G66200.1	0.00204625
55	39320.7	4	>gi|AT3G49120.1 | Symbols: ATPERX34, PERX34, PRXCB, ATPCB, PRX34 | peroxidase CB | chr3:18207819-18210041 FORWARD LENGTH=353	AT3G49120.1	0.00323583
56	37372.6	4	>gi|AT3G57260.1 | Symbols: BGL2, PR2, BG2, PR-2 | beta-1,3-glucanase 2 | chr3:21188709-21189822 REVERSE LENGTH=339	AT3G57260.1	0.00308212
57	35890.4	4	>gi|AT1G04410.1 | Symbols: | Lactate/malate dehydrogenase family protein | chr1:1189418-1191267 REVERSE LENGTH=332	AT1G04410.1	0.00495599
58	33897.7	4	>gi|AT4G14880.1 | Symbols: OASA1, OLD3, CYTACS1 | O-acetylserine (thiol) lyase (OAS-TL) isoform A1 | chr4:8518209-8520050 REVERSE LENGTH=322	AT4G14880.1	0.00354244
59	33553.2	4	>gi|AT2G21170.1 | Symbols: TIM, PDTPI | triosephosphate isomerase | chr2:9071047-9073106 REVERSE LENGTH=315	AT2G21170.1	0.00451902
60	16625.6	4	>gi|AT4G39260.1 | Symbols: CCR1, ATGRP8, GR-RBP8, GRP8 | cold, circadian rhythm, and RNA binding 1 | chr4:18274166-18274958 REVERSE LENGTH=169	AT4G39260.1	0.0159257
61	17999.9	4	>gi|AT1G32470.1 | Symbols: | Single hybrid motif superfamily protein | chr1:11739479-11740246 REVERSE LENGTH=166	AT1G32470.1	0.0112092
62	38527.2	4	>gi|AT3G44310.1 | Symbols: NIT1, ATNIT1, NITI | nitrilase 1 | chr3:15986901-15988841 FORWARD LENGTH=346	AT3G44310.1	0.00177227
63	58036.9	4	>gi|AT5G19220.1 | Symbols: ADG2, APL1 | ADP glucose pyrophosphorylase large subunit 1 | chr5:6463931-6466775 REVERSE LENGTH=522	AT5G19220.1	0.000718086
64	55852.2	4	>gi|AT1G21750.1 | Symbols: ATPDIL1-1, ATPDI5, PDI5, PDIL1-1 | PDI-like 1-1 | chr1:7645767-7648514 FORWARD LENGTH=501	AT1G21750.1	0.00154125
65	55833.9	4	>gi|AT4G13430.1 | Symbols: IIL1, ATLEUC1 | isopropyl malate isomerase large subunit 1 | chr4:7804194-7807789 REVERSE LENGTH=509	AT4G13430.1	0.000972349
66	52141.4	4	>gi|AT4G13930.1 | Symbols: SHM4 | serine hydroxymethyltransferase 4 | chr4:8048013-8050021 REVERSE LENGTH=471	AT4G13930.1	0.00201084
67	57535.4	4	>gi|AT4G37930.1 | Symbols: SHM1, STM, SHMT1 | serine transhydroxymethyltransferase 1 | chr4:17831891-17834742 REVERSE LENGTH=517	AT4G37930.1	0.00327385
68	54302	4	>gi|AT4G14040.1 | Symbols: EDA38, SBP2 | selenium-binding protein 2 | chr4:8100691-8102828 REVERSE LENGTH=487	AT4G14040.1	0.00138615
69	56503.8	3	>gi|AT1G65960.2 | Symbols: GAD2 | glutamate decarboxylase 2 | chr1:24552094-24557253 FORWARD LENGTH=494	AT1G65960.2	0.00102167
70	38081.6	3	>gi|AT4G09010.1 | Symbols: APX4, TL29 | ascorbate peroxidase 4 | chr4:5777502-5779338 REVERSE LENGTH=349	AT4G09010.1	0.00199633
71	53710.5	3	>gi|AT2G24270.2 | Symbols: ALDH11A3 | aldehyde dehydrogenase 11A3 | chr2:10327325-10329601 REVERSE LENGTH=496	AT2G24270.2	0.000547183
72	38773	3	>gi|AT5G59290.1 | Symbols: UXS3, ATUXS3 | UDP-glucuronic acid decarboxylase 3 | chr5:23915814-23917953 REVERSE LENGTH=342	AT5G59290.1	0.00151413
73	55351.1	3	>gi|ATCG00120.1 | Symbols: ATPA | ATP synthase subunit alpha | chrC:9938-11461 REVERSE LENGTH=507	ATCG00120.1	0.00277852
74	24113.6	3	>gi|AT4G02520.1 | Symbols: ATGSTF2, ATPM24.1, ATPM24, GST2, GSTF2 | glutathione S-transferase PHI 2 | chr4:1110673-1111531 REVERSE LENGTH=212	AT4G02520.1	0.00192581
75	108760	3	>gi|AT2G05710.1 | Symbols: ACO3 | aconitase 3 | chr2:2141591-2146350 FORWARD LENGTH=990	AT2G05710.1	0.000948471
76	54239.2	3	>gi|AT1G48030.1 | Symbols: mtLPD1 | mitochondrial lipoamide dehydrogenase 1 | chr1:17717432-17719141 REVERSE LENGTH=507	AT1G48030.1	0.00151521
77	18972.8	3	>gi|AT4G09320.1 | Symbols: NDPK1 | Nucleoside diphosphate kinase family protein | chr4:5923424-5924366 FORWARD LENGTH=169	AT4G09320.1	0.00530811
78	18708.2	3	>gi|AT2G16600.1 | Symbols: ROC3 | rotamase CYP 3 | chr2:7200862-7201383 FORWARD LENGTH=173	AT2G16600.1	0.00471465
79	67386.7	3	>gi|AT2G44160.1 | Symbols: MTHFR2 | methylenetetrahydrofolate reductase 2 | chr2:18262301-18265185 FORWARD LENGTH=594	AT2G44160.1	0.000709934
80	29257.5	3	>gi|AT1G78300.1 | Symbols: GRF2, 14-3-3OMEGA, GF14 OMEGA | general regulatory factor 2 | chr1:29461883-29463052 FORWARD LENGTH=259	AT1G78300.1	0.00264179
81	18644.2	3	>gi|AT1G72230.1 | Symbols: | Cupredoxin superfamily protein | chr1:27188287-27189093 FORWARD LENGTH=181	AT1G72230.1	0.00364645
82	26785.5	3	>gi|AT5G20720.1 | Symbols: CPN20, CPN10, CHCPN10, ATCPN21, CPN21 | chaperonin 20 | chr5:7015015-7016354 FORWARD LENGTH=253	AT5G20720.1	0.00202195
83	27828.9	3	>gi|AT1G07890.3 | Symbols: APX1, MEE6, CS1, ATAPX1, ATAPX01 | ascorbate peroxidase 1 | chr1:2438005-2439435 FORWARD LENGTH=250	AT1G07890.3	0.00172519
84	25664.5	3	>gi|AT3G55330.1 | Symbols: PPL1 | PsbP-like protein 1 | chr3:20514031-20515275 REVERSE LENGTH=230	AT3G55330.1	0.00154935
85	79189.4	3	>gi|AT2G37040.1 | Symbols: PAL1, ATPAL1 | PHE ammonia lyase 1 | chr2:15557602-15560237 REVERSE LENGTH=725	AT2G37040.1	0.00107626
86	22401.4	3	>gi|AT2G28190.1 | Symbols: CSD2, CZSOD2 | copper/zinc superoxide dismutase 2 | chr2:12014548-12016303 FORWARD LENGTH=216	AT2G28190.1	0.00160879
87	33644.2	3	>gi|AT5G09650.1 | Symbols: AtPPa6, PPa6 | pyrophosphorylase 6 | chr5:2991331-2993117 REVERSE LENGTH=300	AT5G09650.1	0.00288705
88	53828.7	3	>gi|AT3G02360.2 | Symbols: | 6-phosphogluconate dehydrogenase family protein | chr3:482498-483958 FORWARD LENGTH=486	AT3G02360.2	0.000720949
89	52130.9	3	>gi|AT1G47128.1 | Symbols: RD21, RD21A | Granulin repeat cysteine protease family protein | chr1:17283139-17285609 REVERSE LENGTH=462	AT1G47128.1	0.00192344
90	45602.1	3	>gi|AT2G20420.1 | Symbols: | ATP citrate lyase (ACL) family protein | chr2:8805574-8807858 FORWARD LENGTH=421	AT2G20420.1	0.00137605
91	52754.3	3	>gi|AT1G63940.1 | Symbols: MDAR6 | monodehydroascorbate reductase 6 | chr1:23730206-23733534 FORWARD LENGTH=486	AT1G63940.1	0.000861198
92	44465.2	3	>gi|AT2G13360.1 | Symbols: AGT, AGT1, SGAT | alanine:glyoxylate aminotransferase | chr2:5539417-5540902 REVERSE LENGTH=401	AT2G13360.1	0.00287338
93	48179.7	3	>gi|AT3G01480.1 | Symbols: CYP38, ATCYP38 | cyclophilin 38 | chr3:188569-190674 FORWARD LENGTH=437	AT3G01480.1	0.000918952
94	42449	3	>gi|AT1G68010.1 | Symbols: HPR, ATHPR1 | hydroxypyruvate reductase | chr1:25493418-25495720 FORWARD LENGTH=386	AT1G68010.1	0.0023567
95	54187.7	3	>gi|AT1G76030.1 | Symbols: | ATPase, V1 complex, subunit B protein | chr1:28534134-28536916 FORWARD LENGTH=486	AT1G76030.1	0.00150584
96	50193.6	3	>gi|AT1G04820.1 | Symbols: TUA4, TOR2 | tubulin alpha-4 chain | chr1:1356421-1358266 REVERSE LENGTH=450	AT1G04820.1	0.00387299
97	47954.7	3	>gi|AT5G13420.1 | Symbols: | Aldolase-type TIM barrel family protein | chr5:4302080-4304212 REVERSE LENGTH=438	AT5G13420.1	0.00114427
98	48668.4	3	>gi|AT1G56340.1 | Symbols: CRT1, CRT1a, AtCRT1a | calreticulin 1a | chr1:21090059-21092630 REVERSE LENGTH=425	AT1G56340.1	0.00116303
99	49970.6	2	>gi|AT4G31990.1 | Symbols: ASP5, AAT3, ATAAT1 | aspartate aminotransferase 5 | chr4:15471074-15473521 REVERSE LENGTH=453	AT4G31990.1	0.000769153
100	76575.5	2	>gi|AT4G24280.1 | Symbols: cpHsc70-1 | chloroplast heat shock protein 70-1 | chr4:12590094-12593437 FORWARD LENGTH=718	AT4G24280.1	0.000495907
101	40192.3	2	>gi|AT5G36790.1 | Symbols: | Haloacid dehalogenase-like hydrolase (HAD) superfamily protein | chr5:14481229-14483730 REVERSE LENGTH=362	AT5G36790.1	0.000597521
102	30850.1	2	>gi|AT4G30270.1 | Symbols: MERI5B, MERI-5, XTH24, SEN4 | xyloglucan endotransglucosylase/hydrolase 24 | chr4:14819445-14820448 REVERSE LENGTH=269	AT4G30270.1	0.00133271
103	36009.9	2	>gi|AT1G53240.1 | Symbols: mMDH1 | Lactate/malate dehydrogenase family protein | chr1:19854966-19856802 REVERSE LENGTH=341	AT1G53240.1	0.0033887
104	18589.2	2	>gi|AT4G38740.1 | Symbols: ROC1 | rotamase CYP 1 | chr4:18083620-18084138 REVERSE LENGTH=172	AT4G38740.1	0.00219691
105	42607.5	2	>gi|AT3G47520.1 | Symbols: MDH | malate dehydrogenase | chr3:17513657-17514868 FORWARD LENGTH=403	AT3G47520.1	0.00116697
106	16618.2	2	>gi|AT1G62480.1 | Symbols: | Vacuolar calcium-binding protein-related | chr1:23128799-23129548 FORWARD LENGTH=152	AT1G62480.1	0.00199637
107	29250.8	2	>gi|AT4G34050.1 | Symbols: CCoAOMT1 | S-adenosyl-L-methionine-dependent methyltransferases superfamily protein | chr4:16310844-16311973 FORWARD LENGTH=259	AT4G34050.1	0.000860999
108	82450.6	2	>gi|AT3G14067.1 | Symbols: | Subtilase family protein | chr3:4658421-4660754 REVERSE LENGTH=777	AT3G14067.1	0.000635897
109	46059.3	2	>gi|AT1G65930.1 | Symbols: cICDH | cytosolic NADP+-dependent isocitrate dehydrogenase | chr1:24539088-24541861 FORWARD LENGTH=410	AT1G65930.1	0.00111291
110	27963.1	2	>gi|AT1G13280.1 | Symbols: AOC4 | allene oxide cyclase 4 | chr1:4547624-4548552 FORWARD LENGTH=254	AT1G13280.1	0.00157628
111	20636.7	2	>gi|AT1G70490.1 | Symbols: ATARFA1D, ARFA1D | Ras-related small GTP-binding family protein | chr1:26564162-26565152 REVERSE LENGTH=181	AT1G70490.1	0.00305915
112	25576	2	>gi|AT5G03170.1 | Symbols: FLA11, ATFLA11 | FASCICLIN-like arabinogalactan-protein 11 | chr5:752898-753638 REVERSE LENGTH=246	AT5G03170.1	0.00756957
113	64729.1	2	>gi|AT3G14310.1 | Symbols: ATPME3, PME3 | pectin methylesterase 3 | chr3:4772214-4775095 REVERSE LENGTH=592	AT3G14310.1	0.00065293
114	83694	2	>gi|AT4G12290.1 | Symbols: | Copper amine oxidase family protein | chr4:7304434-7306973 FORWARD LENGTH=741	AT4G12290.1	0.000274181
115	84440	2	>gi|AT5G49360.1 | Symbols: BXL1, ATBXL1 | beta-xylosidase 1 | chr5:20012179-20016659 REVERSE LENGTH=774	AT5G49360.1	0.000567334
116	38554.8	2	>gi|AT4G26530.1 | Symbols: | Aldolase superfamily protein | chr4:13391566-13392937 FORWARD LENGTH=358	AT4G26530.1	0.000727663
117	39345.7	2	>gi|AT4G34230.1 | Symbols: CAD5, ATCAD5, CAD-5 | cinnamyl alcohol dehydrogenase 5 | chr4:16386898-16388666 REVERSE LENGTH=357	AT4G34230.1	0.000604922
118	121680	2	>gi|AT3G19170.1 | Symbols: ATPREP1, ATZNMP, PREP1 | presequence protease 1 | chr3:6625578-6631874 REVERSE LENGTH=1080	AT3G19170.1	0.00019551
119	39393.1	2	>gi|AT3G19710.1 | Symbols: BCAT4 | branched-chain aminotransferase4 | chr3:6847202-6849429 REVERSE LENGTH=354	AT3G19710.1	0.00237357
120	37687.7	2	>gi|AT5G09660.1 | Symbols: PMDH2 | peroxisomal NAD-malate dehydrogenase 2 | chr5:2993645-2995551 REVERSE LENGTH=354	AT5G09660.1	0.000692868
121	40898.6	2	>gi|AT3G19010.1 | Symbols: | 2-oxoglutarate (2OG) and Fe(II)-dependent oxygenase superfamily protein | chr3:6556306-6557862 REVERSE LENGTH=349	AT3G19010.1	0.000513016
122	84192	2	>gi|AT1G66970.1 | Symbols: SVL2 | SHV3-like 2 | chr1:24992746-24996005 REVERSE LENGTH=763	AT1G66970.1	0.000617868
123	33772.8	2	>gi|AT1G75280.1 | Symbols: | NmrA-like negative transcriptional regulator family protein | chr1:28252030-28253355 FORWARD LENGTH=310	AT1G75280.1	0.00246653
124	40496.6	2	>gi|AT4G08390.1 | Symbols: SAPX | stromal ascorbate peroxidase | chr4:5314999-5317071 FORWARD LENGTH=372	AT4G08390.1	0.000691795
125	15180	2	>gi|AT2G20260.1 | Symbols: PSAE-2 | photosystem I subunit E-2 | chr2:8736780-8737644 FORWARD LENGTH=145	AT2G20260.1	0.00384443
126	55032.2	2	>gi|AT5G34850.1 | Symbols: ATPAP26, PAP26 | purple acid phosphatase 26 | chr5:13108475-13111217 REVERSE LENGTH=475	AT5G34850.1	0.000663464
127	30274.8	2	>gi|AT5G61410.1 | Symbols: RPE, EMB2728 | D-ribulose-5-phosphate-3-epimerase | chr5:24684085-24685836 REVERSE LENGTH=281	AT5G61410.1	0.00183938
128	42152.1	2	>gi|AT1G79230.1 | Symbols: ST1, ATMST1, MST1, ATRDH1, STR1 | mercaptopyruvate sulfurtransferase 1 | chr1:29800824-29803679 FORWARD LENGTH=379	AT1G79230.1	0.000764115
129	42667.7	2	>gi|AT5G14780.1 | Symbols: FDH | formate dehydrogenase | chr5:4777043-4779190 FORWARD LENGTH=384	AT5G14780.1	0.00105382
130	15259.4	2	>gi|AT1G08830.1 | Symbols: CSD1 | copper/zinc superoxide dismutase 1 | chr1:2827700-2829053 FORWARD LENGTH=152	AT1G08830.1	0.00220631
131	25092.3	2	>gi|AT5G20290.1 | Symbols: | Ribosomal protein S8e family protein | chr5:6851695-6853012 REVERSE LENGTH=222	AT5G20290.1	0.0010951
132	12256	2	>gi|AT5G59320.1 | Symbols: LTP3 | lipid transfer protein 3 | chr5:23929051-23929492 FORWARD LENGTH=115	AT5G59320.1	0.00655941
133	9545.37	2	>gi|ATCG01060.1 | Symbols: PSAC | iron-sulfur cluster binding;electron carriers;4 iron, 4 sulfur cluster binding | chrC:117318-117563 REVERSE LENGTH=81	ATCG01060.1	0.00720759
134	16153.8	2	>gi|AT1G13930.1 | Symbols: | Involved in response to salt stress. Knockout mutants are hypersensitive to salt stress. | chr1:4761091-4761558 FORWARD LENGTH=155	AT1G13930.1	0.0118414
135	35156.2	2	>gi|AT4G27520.1 | Symbols: ENODL2, AtENODL2 | early nodulin-like protein 2 | chr4:13750668-13751819 REVERSE LENGTH=349	AT4G27520.1	0.000303525
136	21781.9	1	>gi|AT5G54500.1 | Symbols: FQR1 | flavodoxin-like quinone reductase 1 | chr5:22124674-22126256 FORWARD LENGTH=204	AT5G54500.1	0.00047529
137	22640.8	1	>gi|AT4G02770.1 | Symbols: PSAD-1 | photosystem I subunit D-1 | chr4:1229247-1229873 REVERSE LENGTH=208	AT4G02770.1	0.00116546
138	19670.5	1	>gi|AT3G27850.1 | Symbols: RPL12-C | ribosomal protein L12-C | chr3:10324905-10325468 FORWARD LENGTH=187	AT3G27850.1	0.000344768
139	20527.6	1	>gi|AT4G03520.1 | Symbols: ATHM2 | Thioredoxin superfamily protein | chr4:1562585-1564055 REVERSE LENGTH=186	AT4G03520.1	0.00244868
140	19103.7	1	>gi|AT2G31570.1 | Symbols: ATGPX2, GPX2 | glutathione peroxidase 2 | chr2:13438211-13439775 REVERSE LENGTH=169	AT2G31570.1	0.000833575
141	117295	1	>gi|AT5G65750.1 | Symbols: | 2-oxoglutarate dehydrogenase, E1 component | chr5:26304212-26307947 FORWARD LENGTH=1025	AT5G65750.1	0.000115185
142	17357.5	1	>gi|AT1G26630.1 | Symbols: FBR12, ATELF5A-2, ELF5A-2 | Eukaryotic translation initiation factor 5A-1 (eIF-5A 1) protein | chr1:9205968-9207098 FORWARD LENGTH=159	AT1G26630.1	0.00107988
143	13271.8	1	>gi|AT5G42980.1 | Symbols: ATTRX3, ATH3, ATTRXH3, TRXH3, TRX3 | thioredoxin 3 | chr5:17242772-17243718 FORWARD LENGTH=118	AT5G42980.1	0.00243053
144	13076.6	1	>gi|AT3G56240.1 | Symbols: CCH | copper chaperone | chr3:20863460-20864402 REVERSE LENGTH=121	AT3G56240.1	0.00589904
145	14592.5	1	>gi|AT4G25050.1 | Symbols: ACP4 | acyl carrier protein 4 | chr4:12870178-12871024 FORWARD LENGTH=137	AT4G25050.1	0.00238338
146	14103	1	>gi|AT4G29350.1 | Symbols: PFN2, PRO2, PRF2 | profilin 2 | chr4:14450135-14451119 FORWARD LENGTH=131	AT4G29350.1	0.00181412
147	13706.7	1	>gi|AT2G47400.1 | Symbols: CP12-1, CP12 | CP12 domain-containing protein 1 | chr2:19446889-19447263 FORWARD LENGTH=124	AT2G47400.1	0.00118415
148	11920	1	>gi|AT5G40370.1 | Symbols: | Glutaredoxin family protein | chr5:16147826-16149052 REVERSE LENGTH=111	AT5G40370.1	0.00046029
149	30370.1	1	>gi|AT2G10940.1 | Symbols: | Bifunctional inhibitor/lipid-transfer protein/seed storage 2S albumin superfamily protein | chr2:4311160-4312035 REVERSE LENGTH=291	AT2G10940.1	0.000653247
150	49461.2	1	>gi|AT5G07030.1 | Symbols: | Eukaryotic aspartyl protease family protein | chr5:2183600-2185717 REVERSE LENGTH=455	AT5G07030.1	0.000280218
151	50934.2	1	>gi|AT4G33680.1 | Symbols: AGD2 | Pyridoxal phosphate (PLP)-dependent transferases superfamily protein | chr4:16171847-16174630 REVERSE LENGTH=461	AT4G33680.1	0.000174304
152	42230.1	1	>gi|AT3G14990.1 | Symbols: | Class I glutamine amidotransferase-like superfamily protein | chr3:5047510-5049621 FORWARD LENGTH=392	AT3G14990.1	0.000557482
153	50411.3	1	>gi|AT5G10760.1 | Symbols: | Eukaryotic aspartyl protease family protein | chr5:3400671-3402165 REVERSE LENGTH=464	AT5G10760.1	0.000424205
154	52279.3	1	>gi|AT1G33590.1 | Symbols: | Leucine-rich repeat (LRR) family protein | chr1:12177788-12179221 FORWARD LENGTH=477	AT1G33590.1	0.000155535
155	6547.32	1	>gi|AT5G15970.1 | Symbols: KIN2, COR6.6 | stress-responsive protein (KIN2) / stress-induced protein (KIN2) / cold-responsive protein (COR6.6) / cold-regulated protein (COR6.6) | chr5:5211966-5212441 FORWARD LENGTH=66	AT5G15970.1	0.000688561
156	39427.2	1	>gi|AT1G67280.1 | Symbols: | Glyoxalase/Bleomycin resistance protein/Dioxygenase superfamily protein | chr1:25188563-25190547 REVERSE LENGTH=350	AT1G67280.1	0.000222381
157	36754.8	1	>gi|AT5G54770.1 | Symbols: THI1, TZ, THI4 | thiazole biosynthetic enzyme, chloroplast (ARA6) (THI1) (THI4) | chr5:22246634-22247891 FORWARD LENGTH=349	AT5G54770.1	0.000102342
158	38267.9	1	>gi|AT3G09820.1 | Symbols: ADK1, ATADK1 | adenosine kinase 1 | chr3:3012122-3014624 FORWARD LENGTH=344	AT3G09820.1	0.00111265
159	36511.8	1	>gi|AT1G21440.1 | Symbols: | Phosphoenolpyruvate carboxylase family protein | chr1:7502325-7504103 REVERSE LENGTH=336	AT1G21440.1	0.000596942
160	57762.9	1	>gi|AT3G59010.1 | Symbols: PME61 | pectin methylesterase 61 | chr3:21803015-21805098 REVERSE LENGTH=529	AT3G59010.1	0.000567975
161	29797.5	1	>gi|AT5G09440.1 | Symbols: EXL4 | EXORDIUM like 4 | chr5:2938397-2939233 FORWARD LENGTH=278	AT5G09440.1	0.000584525
162	32498.9	1	>gi|AT1G72370.1 | Symbols: P40, AP40, RP40, RPSAA | 40s ribosomal protein SA | chr1:27243148-27244842 REVERSE LENGTH=298	AT1G72370.1	0.00128222
163	25819.3	1	>gi|AT5G63310.1 | Symbols: NDPK2, NDPK1A, NDPK IA IA, NDPK IA, ATNDPK2 | nucleoside diphosphate kinase 2 | chr5:25372122-25373838 REVERSE LENGTH=231	AT5G63310.1	0.00300637
164	47507.4	1	>gi|AT5G03630.1 | Symbols: ATMDAR2 | Pyridine nucleotide-disulphide oxidoreductase family protein | chr5:922378-924616 REVERSE LENGTH=435	AT5G03630.1	0.000417291
165	30699.2	1	>gi|AT2G37220.1 | Symbols: | RNA-binding (RRM/RBD/RNP motifs) family protein | chr2:15634980-15636331 REVERSE LENGTH=289	AT2G37220.1	0.000552166
166	29401.5	1	>gi|AT3G04790.1 | Symbols: | Ribose 5-phosphate isomerase, type A protein | chr3:1313365-1314195 FORWARD LENGTH=276	AT3G04790.1	0.00121136
167	62204.9	1	>gi|AT2G28000.1 | Symbols: CPN60A, CH-CPN60A, SLP | chaperonin-60alpha | chr2:11926603-11929184 FORWARD LENGTH=586	AT2G28000.1	0.000412272
168	29615.7	1	>gi|AT2G42590.1 | Symbols: GRF9, GF14 MU | general regulatory factor 9 | chr2:17732118-17733775 REVERSE LENGTH=263	AT2G42590.1	0.00115581
169	28516.4	1	>gi|AT5G13120.1 | Symbols: ATCYP20-2, CYP20-2 | cyclophilin 20-2 | chr5:4162714-4164720 REVERSE LENGTH=259	AT5G13120.1	0.000376982
170	29011.4	1	>gi|AT1G22300.1 | Symbols: GRF10, 14-3-3EPSILON, GF14 EPSILON | general regulatory factor 10 | chr1:7879146-7881103 REVERSE LENGTH=254	AT1G22300.1	0.000439207
171	69111	1	>gi|AT1G78900.1 | Symbols: VHA-A | vacuolar ATP synthase subunit A | chr1:29660463-29664575 FORWARD LENGTH=623	AT1G78900.1	0.00065389
172	28071.8	1	>gi|AT5G10450.1 | Symbols: GRF6, AFT1, 14-3-3lambda | G-box regulating factor 6 | chr5:3284452-3286261 REVERSE LENGTH=248	AT5G10450.1	0.000554856
173	68453.5	1	>gi|AT5G20950.1 | Symbols: | Glycosyl hydrolase family protein | chr5:7107609-7110775 REVERSE LENGTH=624	AT5G20950.1	0.000192782
174	75453.2	1	>gi|AT3G10740.1 | Symbols: ASD1, ARAF1, ARAF, ATASD1 | alpha-L-arabinofuranosidase 1 | chr3:3361031-3364573 REVERSE LENGTH=678	AT3G10740.1	0.000109671
175	62338.7	1	>gi|AT2G33210.1 | Symbols: HSP60-2 | heat shock protein 60-2 | chr2:14075093-14078568 REVERSE LENGTH=585	AT2G33210.1	0.000455189

## Sheet: Supple Data Sheet 1_Peptide
Supplemental Data Sheet 1. Protein and peptide details for in-solution digestion method coupled with LC-MS/MS experiments: Replicates 1.
HUIWEI_PLANT_ST_020415cus
Scan No.	Peptide Mass	Peptide Sequence	Sequence Header
1049	1038.46	DDYVEKDR	>gi|ATCG00490.1 | Symbols: RBCL | ribulose-bisphosphate carboxylases | chrC:54958-56397 FORWARD LENGTH=479
1124	961.47	SQAETGEIK
1163	1038.46	DDYVEKDR
1178	961.47	SQAETGEIK
1217	1038.46	DDYVEKDR
1274	1038.46	DDYVEKDR
1330	1038.46	DDYVEKDR
1339	961.47	SQAETGEIK
1384	1038.46	DDYVEKDR
1482	897.4	NHGMHFR
1565	961.47	SQAETGEIK
2448	911.46	AMHAVIDR
2499	911.46	AMHAVIDR
2547	911.46	AMHAVIDR
2553	911.46	AMHAVIDR
3141	736.37	GGLDFTK
3165	1446.76	LSGGDHIHAGTVVGK
3183	909.44	AVYECLR
3220	1446.76	LSGGDHIHAGTVVGK
3272	1446.76	LSGGDHIHAGTVVGK
3555	1125.66	PLLGCTIKPK
3573	1115.58	VALEACVQAR
3624	1115.58	VALEACVQAR
3675	1115.58	VALEACVQAR
3688	1450.61	DDENVNSQPFMR
3693	1501.84	YGRPLLGCTIKPK
3708	1501.84	YGRPLLGCTIKPK
3724	1115.58	VALEACVQAR
3740	1450.61	DDENVNSQPFMR
3746	1501.84	YGRPLLGCTIKPK
3761	1501.84	YGRPLLGCTIKPK
3782	1115.58	VALEACVQAR
3836	1464.75	TFQGPPHGIQVER
3851	1115.58	VALEACVQAR
3889	1464.75	TFQGPPHGIQVER
3915	1115.58	VALEACVQAR
3938	1464.75	TFQGPPHGIQVER
3941	1464.75	TFQGPPHGIQVER
3966	1115.58	VALEACVQAR
3986	1949.91	GHYLNATAGTCEEMIKR
4014	1186.66	DNGLLLHIHR
4048	1406.66	LTYYTPEYETK
4069	1186.66	DNGLLLHIHR
4079	1115.58	VALEACVQAR
4099	1406.66	LTYYTPEYETK
4133	1115.58	VALEACVQAR
4147	1793.81	GHYLNATAGTCEEMIK
4180	1949.91	GHYLNATAGTCEEMIKR
4190	1115.58	VALEACVQAR
4201	1186.66	DNGLLLHIHR
4262	1115.58	VALEACVQAR
4297	1227.65	DLAVEGNEIIR
4385	2893.37	SQAETGEIKGHYLNATAGTCEEMIKR
4402	1414.78	LEDLRIPPAYTK
4432	1227.65	DLAVEGNEIIR
4483	1227.65	DLAVEGNEIIR
4505	2182.08	AGVKEYKLTYYTPEYETK
4534	1227.65	DLAVEGNEIIR
4558	1115.58	VALEACVQAR
4622	1227.65	DLAVEGNEIIR
4688	1115.58	VALEACVQAR
4753	1227.65	DLAVEGNEIIR
4907	2168.98	GGLDFTKDDENVNSQPFMR
4960	2168.98	GGLDFTKDDENVNSQPFMR
4966	2168.98	GGLDFTKDDENVNSQPFMR
5158	1020.52	DTDILAAFR
5161	1020.52	DTDILAAFR
5210	1020.52	DTDILAAFR
5213	1020.52	DTDILAAFR
5261	1020.52	DTDILAAFR
5265	1020.52	DTDILAAFR
5447	1227.65	DLAVEGNEIIR
5448	1531.75	DRFLFCAEAIYK
5528	1260.62	FLFCAEAIYK
5576	1260.62	FLFCAEAIYK
5624	1260.62	FLFCAEAIYK
5672	1260.62	FLFCAEAIYK
5720	1260.62	FLFCAEAIYK
5775	1260.62	FLFCAEAIYK
5786	1545.73	WSPELAAACEVWK
5825	1260.62	FLFCAEAIYK
5840	1545.73	WSPELAAACEVWK
5867	1531.75	DRFLFCAEAIYK
5879	1260.62	FLFCAEAIYK
5891	1545.73	WSPELAAACEVWK
5934	1260.62	FLFCAEAIYK
5937	1323.67	EITFNFPTIDK
5942	1545.73	WSPELAAACEVWK
5987	1323.67	EITFNFPTIDK
5990	1260.62	FLFCAEAIYK
6002	1545.73	WSPELAAACEVWK
6195	1545.73	WSPELAAACEVWK
6431	1818.95	LEGDRESTLGFVDLLR
6479	1818.95	LEGDRESTLGFVDLLR
6482	1818.95	LEGDRESTLGFVDLLR
6530	1818.95	LEGDRESTLGFVDLLR
6533	1818.95	LEGDRESTLGFVDLLR
6575	1248.67	ESTLGFVDLLR
6623	1248.67	ESTLGFVDLLR
6674	1248.67	ESTLGFVDLLR
6920	1865.9	EITFNFPTIDKLDGQE_x000D_
6986	2409.17	LTYYTPEYETKDTDILAAFR
7113	1865.9	EITFNFPTIDKLDGQE_x000D_
4570	1073.57	GMIGPVMITR	>gi|AT5G26000.2 | Symbols: TGG1, BGLU38 | thioglucoside glucohydrolase 1 | chr5:9080009-9082347 REVERSE LENGTH=456
4697	2157.93	GGADLGNGDTTCDSYTLWQK
4747	2157.93	GGADLGNGDTTCDSYTLWQK
5120	1432.74	LPEFSETEAALVK
5137	1330.64	GLNVWDSFTHR
5220	1324.7	YYNGLIDGLVAK
5271	1324.7	YYNGLIDGLVAK
5378	1519.71	WFLPFDHSQESK
5481	1810.89	RIDYLCSHLCFLSK
5756	1743.86	GFIFGVASSAYQVEGGR
5811	1743.86	GFIFGVASSAYQVEGGR
5873	1743.86	GFIFGVASSAYQVEGGR
5927	1743.86	GFIFGVASSAYQVEGGR
5982	2152.07	EYVGDRLPEFSETEAALVK
5999	1743.86	GFIFGVASSAYQVEGGR
6006	2152.07	EYVGDRLPEFSETEAALVK
6092	1945.08	VKNWITINQLYTVPTR
6572	1297.6	GIYYVMDYFK
6606	1297.6	GIYYVMDYFK
6642	1717.91	NWITINQLYTVPTR
2356	1127.54	TAAYYQQGAR	>gi|AT4G38970.1 | Symbols: FBA2 | fructose-bisphosphate aldolase 2 | chr4:18163714-18165659 REVERSE LENGTH=398
2409	1127.54	TAAYYQQGAR
2598	946.49	ALQNTCLK
2652	946.49	ALQNTCLK
2928	1099.63	AKANSLAQLGK
3072	900.5	ANSLAQLGK
3561	872.45	EAAWGLAR
3806	1586.8	RLDSIGLENTEANR
3808	1586.8	RLDSIGLENTEANR
3832	1430.7	LDSIGLENTEANR
4382	1290.68	ATPEQVAAYTLK
4576	2054.07	TWGGRPENVNAAQTTLLAR
4582	2054.07	TWGGRPENVNAAQTTLLAR
4841	1451.83	TVVSIPNGPSALAVK
5997	1781.01	KMVDVLVEQNIVPGIK
6417	1652.92	MVDVLVEQNIVPGIK
6467	1652.92	MVDVLVEQNIVPGIK
7035	2444.17	GLVPLVGSNNESWCQGLDGLSSR
2193	960.51	LSKDEIEK	>gi|AT5G02500.1 | Symbols: HSC70-1, HSP70-1, AT-HSC70-1, HSC70 | heat shock cognate protein 70-1 | chr5:554055-556334 REVERSE LENGTH=651
3093	1227.62	VEIIANDQGNR
3484	1674.72	ATAGDTHLGGEDFDNR
3648	1425.76	STVHDVVLVGGSTR
4142	1277.62	MVNHFVQEFK
4433	1357.61	NALENYAYNMR
4682	1644.86	MKELESICNPIIAK
4786	1679.83	NAVVTVPAYFNDSQR
4901	1214.64	DAGVIAGLNVMR
4937	1646.81	NQVAMNPVNTVFDAK
4970	1786.98	IINEPTAAAIAYGLDKK
5318	1658.89	IINEPTAAAIAYGLDK
6375	1435.75	VQQLLQDFFNGK
6399	1312.61	FEELNMDLFR
6662	2657.26	EQVFSTYSDNQPGVLIQVYEGER
6680	2657.26	EQVFSTYSDNQPGVLIQVYEGER
7118	2559.24	SINPDEAVAYGAAVQGAILSGEGNEK
2247	1350.56	EHGNSPGYYDGR	>gi|AT1G67090.1 | Symbols: RBCS1A | ribulose bisphosphate carboxylase small chain 1A | chr1:25048465-25049249 REVERSE LENGTH=180
2301	1350.56	EHGNSPGYYDGR
3562	934.49	IIGFDNTR
3615	934.49	IIGFDNTR
5324	1547.8	LPLFGCTDSAQVLK
5375	1547.8	LPLFGCTDSAQVLK
6066	2197.15	KKFETLSYLPDLTDSELAK
6116	2197.15	KKFETLSYLPDLTDSELAK
6464	1941.97	QVQCISFIAYKPPSFTG_x000D_
6515	1941.97	QVQCISFIAYKPPSFTG_x000D_
6569	1941.97	QVQCISFIAYKPPSFTG_x000D_
6738	2069.06	KFETLSYLPDLTDSELAK
6776	2069.06	KFETLSYLPDLTDSELAK
6788	2069.06	KFETLSYLPDLTDSELAK
7022	1940.96	FETLSYLPDLTDSELAK
3177	981.46	ISEEDYVK	>gi|AT3G03780.1 | Symbols: ATMS2, MS2 | methionine synthase 2 | chr3:957602-960740 FORWARD LENGTH=765
3330	1115.55	IPSTDEIADR
3445	1115.55	IPSTDEIADR
3619	1234.57	GNASVPAMEMTK
4022	1713.92	CVKPPVIYGDVSRPK
4438	1657.82	YGAGIGPGVYDIHSPR
4450	1657.82	YGAGIGPGVYDIHSPR
4724	1095.57	YLFAGVVDGR
5327	2170.03	ALAGQTNESFFTANADALSSR
5424	1700.79	PMTVFWSSTAQSMTK
5492	1410.78	GGIGVIQIDEAALR
6069	1180.62	GVTAFGFDLVR
6302	1198.57	FALESFWDGK
6648	1863.87	AEHSFYLDWAVHSFR
6981	2206.07	WFDTNYHYIVPELGPEVK
2911	801.44	MVLAGPSK	>gi|AT1G72150.1 | Symbols: PATL1 | PATELLIN 1 | chr1:27148558-27150652 FORWARD LENGTH=573
2922	1172.56	EEVAAPVSDEK
3115	1026.57	SADVAAAPVVK
3312	1653.81	VEEEKPAVPAAEEEK
3651	1090.53	AIDFSNPEAK
3709	1142.63	YIAPEQVPVK
3829	1213.69	VVVLTAEEVQK
3839	1230.68	IVITIDNQTSK
4240	1077.58	TFGSIITSPR
4357	1457.65	QFEDNYPEFAAK
4379	1635.83	KIGSTDEPVITDSFK
4514	1507.74	IGSTDEPVITDSFK
4672	1232.68	ALEEFKELVR
5024	1837.85	IDELVESGEEVSEFEK
3118	1192.6	KYPEEASELK	>gi|AT3G60750.1 | Symbols: | Transketolase | chr3:22454004-22456824 FORWARD LENGTH=741
3221	811.39	AFGDFQK
3232	1114.66	TVTDKPTLIK
3324	1236.63	VTTTIGYGSPNK
3989	1627.75	HTPEGATLESDWSAK
4002	1574.76	ALPTYTPESPGDATR
4177	995.46	NPYWFNR
4208	1358.7	NLSQQCLNALAK
4417	1731.95	QKLPHLPGTSIEGVEK
4808	2254.05	AMPNTLMFRPADGNETAGAYK
5173	1399.73	SIITGELPAGWEK
5225	1399.73	SIITGELPAGWEK
6335	1804.97	SIGINSFGASAPAPLLYK
6950	2016.96	NNLGWPYEPFQVPDDVK
2835	973.5	FSTVVHER	>gi|AT1G20620.1 | Symbols: CAT3, SEN2, ATCAT3 | catalase 3 | chr1:7143142-7146193 FORWARD LENGTH=492
3405	1069.52	IFAYGDTQR
3495	1256.56	DEEINYYPSK
3741	1304.67	VPTPTNSYTGIR
3975	1792.88	CAEKVPTPTNSYTGIR
3978	1135.67	APGVQTPVIVR
4207	1108.53	TNIQEYWR
4684	1127.6	WVEILSEPR
4819	1714.79	DLHDAIASGNYPEWK
4823	1714.79	DLHDAIASGNYPEWK
5306	1522.85	LGPNYLQLPVNAPK
5766	1874	DGIQFPDVVHALKPNPK
5868	1480.71	GIWISYWSQADR
6152	3403.64	YRPSSAYNAPFYTTNGGAPVSNNISSLTIGER
2331	1254.5	TGCNFDASGNGR	>gi|AT1G75040.1 | Symbols: PR5, PR-5 | pathogenesis-related gene 5 | chr1:28177754-28178731 FORWARD LENGTH=239
2382	1254.5	TGCNFDASGNGR
2625	1254.5	TGCNFDASGNGR
2799	1093.46	CVTGDCGGLR
3090	1276.59	VMDQNNVVACK
3127	1806.78	GANDKPETCPPTDYSR
3291	1262.48	FNTDQYCCR
3848	1142.58	QLTAPAGWSGR
4354	1375.67	LGDGGFELTPGASR
4730	1870.9	NNCPTTVWAGTLAGQGPK
4777	1883.82	YAGCVSDLNAACPDMLK
5732	1632.77	DFYDVSLVDGYNVK
7034	2144.06	CNGGGVPPVTLAEFTLVGDGGK
2028	1077.5	CSQWVDKR	>gi|AT5G25980.2 | Symbols: TGG2, BGLU37 | glucoside glucohydrolase 2 | chr5:9072730-9075477 FORWARD LENGTH=547
2079	1077.5	CSQWVDKR
3345	1657.66	GGADLGNGDTTCDSYR
3550	1026.53	GKYPYIMR
4919	1300.63	GLNVWDGFTHR
4936	1204.57	GMLNVMEHFK
5880	1246.61	DLDVMEELGVK
5930	1246.61	DLDVMEELGVK
5940	1595.76	IDYLCSHLCFLR
6008	1512.71	WFLPYDDTLESK
6056	1512.71	WFLPYDDTLESK
6455	1326.67	ASGLWYQSFLR
7026	2152.08	GINEDGINYYSGLIDGLIAR
3543	1101.63	RPFAAIVGGSK	>gi|AT3G12780.1 | Symbols: PGK1 | phosphoglycerate kinase 1 | chr3:4061127-4063140 REVERSE LENGTH=481
3823	1104.57	SVGDLTSADLK
4561	1572.84	GVTTIIGGGDSVAAVEK
4669	2014.94	ADLNVPLDDNQTITDDTR
4762	1403.73	ELDYLVGAVSNPK
5044	1200.7	LSELLGIEVTK
5176	998.59	FSLAPLVPR
5705	1724.01	AKGVSLLLPTDVVVADK
5790	1446.86	FLKPSVAGFLLQK
5796	1446.86	FLKPSVAGFLLQK
6260	1524.88	GVSLLLPTDVVVADK
7016	2268.18	VGVAGVMSHISTGGGASLELLEGK
7020	2268.18	VGVAGVMSHISTGGGASLELLEGK
2442	1021.47	ATNLEMESK	>gi|ATCG00480.1 | Symbols: ATPB, PB | ATP synthase subunit beta | chrC:52660-54156 REVERSE LENGTH=498
3348	1629.8	IVGEEHYETAQQVK
3447	1076.55	AVAMSATEGLK
3630	1516.74	ESGVINEQNLAESK
4342	1600.8	VALVYGQMNEPPGAR
5453	1432.77	FVQAGSEVSALLGR
5511	2295.09	MPSAVGYQPTLSTEMGTLQER
5517	2295.09	MPSAVGYQPTLSTEMGTLQER
6395	2060.02	GIYPAVDPLDSTSTMLQPR
6446	2060.02	GIYPAVDPLDSTSTMLQPR
6500	1954.02	IFNVLGEPVDNLGPVDTR
6551	1954.02	IFNVLGEPVDNLGPVDTR
6791	2141.06	GMDVVDMGNPLSVPVGGATLGR
2686	1554.67	GTMTTTHSYTGDQR	>gi|AT1G42970.1 | Symbols: GAPB | glyceraldehyde-3-phosphate dehydrogenase B subunit | chr1:16127552-16129584 FORWARD LENGTH=447
3114	927.59	LIKVVSNR
3327	1439.59	TNPADEECKVYD_x000D_
3594	1288.65	IVDNETISVDGK
4139	1383.77	AAALNIVPTSTGAAK
4145	1576.82	KGLTAEDVNEAFRK
4625	1147.61	VLDEEFGIVK
5171	1771.79	VVAWYDNEWGYSQR
5274	1066.67	AVSLVLPQLK
5406	1626.85	DSPLEVVVLNDSGGVK
6197	1933.85	WPGAEAVGSGDPLEDFCK
6245	1933.85	WPGAEAVGSGDPLEDFCK
3057	958.5	EEIAQIEK	>gi|AT4G33010.1 | Symbols: AtGLDP1, GLDP1 | glycine decarboxylase P-protein 1 | chr4:15926852-15931150 REVERSE LENGTH=1037
3096	1170.6	GNADVQNNVLK
3375	1242.61	NTAGIEPEDVAK
3645	1042.54	GNINIEEVR
4663	1220.66	IAILNANYMAK
4793	1093.56	FCDALISIR
5604	1948.89	DLSLCHSMIPLGSCTMK
6099	1319.67	EYAAFPAPWLR
6692	2759.26	NIMENPAWYTQYTPYQAEISQGR
6698	2759.26	NIMENPAWYTQYTPYQAEISQGR
4531	1433.75	AASFNIIPSSTGAAK	>gi|AT1G13440.1 | Symbols: GAPC-2, GAPC2 | glyceraldehyde-3-phosphate dehydrogenase C2 | chr1:4608465-4610494 REVERSE LENGTH=338
4703	1733.81	DAPMFVVGVNEHEYK
5349	1760.78	LVSWYDNEWGYSSR
5598	2249.07	SDLDIVSNASCTTNCLAPLAK
5772	1497.84	VPTVDVSVVDLTVR
6185	2171	GILGYTEDDVVSTDFVGDNR
6234	2171	GILGYTEDDVVSTDFVGDNR
6344	2171	GILGYTEDDVVSTDFVGDNR
6836	1675.97	TLLFGEKPVTVFGIR
6837	1675.97	TLLFGEKPVTVFGIR
4220	1018.53	AFDPVETIK	>gi|AT3G01500.2 | Symbols: CA1 | carbonic anhydrase 1 | chr3:194853-197873 REVERSE LENGTH=347
4333	1724.86	EKYETNPALYGELAK
4367	1651.87	VENIVVIGHSACGGIK
4411	1781.79	VISELGDSAFEDQCGR
4442	1996.92	SKVISELGDSAFEDQCGR
4898	1244.62	NIANMVPPFDK
6222	2042	VCPSHVLDFQPGDAFVVR
6227	2042	VCPSHVLDFQPGDAFVVR
6272	2042	VCPSHVLDFQPGDAFVVR
6278	2042	VCPSHVLDFQPGDAFVVR
3514	1473.8	ITAATTLTGQPATTK	>gi|AT4G21650.1 | Symbols: | Subtilase family protein | chr4:11501314-11504656 REVERSE LENGTH=766
3803	1207.66	AVNDQGLGPIPK
4880	1417.78	TVLVFDSATPIAGK
5694	1690.82	LADPFDYGGGLVNPEK
5792	1765.01	GVAAVILAQKPDDLLSR
5843	1765.01	GVAAVILAQKPDDLLSR
6581	1851.98	AAKPGLVYDMGIVDYIK
6614	1851.98	AAKPGLVYDMGIVDYIK
6630	1851.98	AAKPGLVYDMGIVDYIK
3790	1696.75	GLAYDTSDDQQDITR	>gi|AT2G39730.1 | Symbols: RCA | rubisco activase | chr2:16570951-16573345 REVERSE LENGTH=474
4330	1211.57	SFQCELVMAK
5630	1711.75	MCCLFINDLDAGAGR
5760	2781.3	GAQQVNLPVPEGCTDPVAENFDPTAR
6194	2303.06	MGINPIMMSAGELESGNAGEPAK
6219	2346.18	VQLAETYLSQAALGDANADAIGR
6233	2346.18	VQLAETYLSQAALGDANADAIGR
6242	2303.06	MGINPIMMSAGELESGNAGEPAK
6269	2346.18	VQLAETYLSQAALGDANADAIGR
2074	1350.64	GYVASNSKDDPAK	>gi|AT1G07920.1 | Symbols: | GTP binding Elongation factor Tu family protein | chr1:2455559-2457001 FORWARD LENGTH=449
2961	1119.59	STTTGHLIYK
3874	1024.6	IGGIGTVPVGR
3935	1025.48	STNLDWYK
4093	974.54	LPLQDVYK
5939	2279.13	MTPTKPMVVETFSEYPPLGR
6872	2505.32	VETGMIKPGMVVTFAPTGLTTEVK
6882	2505.32	VETGMIKPGMVVTFAPTGLTTEVK
2430	1033.57	HIANLAGNPK	>gi|AT2G36530.1 | Symbols: LOS2, ENO2 | Enolase | chr2:15321081-15323786 REVERSE LENGTH=444
2968	805.44	YNQLLR
3157	1228.61	KAGWGVMTSHR
4396	2323.03	YGQDATNVGDEGGFAPNIQENK
4562	1173.68	AGAVVSGIPLYK
5832	1895.93	IEEELGSEAIYAGVNFR
5886	1895.93	IEEELGSEAIYAGVNFR
6015	2419.16	MTTECGTEVQIVGDDLLVTNPK
3402	1501.87	RVIYASQITAKPR	>gi|AT1G56070.1 | Symbols: LOS1 | Ribosomal protein S5/Elongation factor G/III/V family protein | chr1:20968245-20971077 REVERSE LENGTH=843
4831	1606.75	NCDPNGPLMLYVSK
5295	1386.66	GFVQFCYEPIK
5337	2078.99	VENLYEGPLDDQYANAIR
5654	2398.16	YRVENLYEGPLDDQYANAIR
6032	1550.73	DLQDDFMGGAEIIK
6048	1835.85	STGISLYYEMTDESLK
6284	1451.68	LWGENFFDPATR
3331	1251.65	RLTYDEIQSK	>gi|AT3G50820.1 | Symbols: PSBO2, PSBO-2, OEC33 | photosystem II subunit O-2 | chr3:18891008-18892311 REVERSE LENGTH=331
3971	1561.75	GGSTGYDNAVALPAGGR
4691	2173.96	GTGTANQCPTIDGGSETFSFK
5071	1489.73	KFCFEPTSFTVK
5486	1361.63	FCFEPTSFTVK
6977	2603.3	SKPETGEVIGVFESLQPSDTDLGAK
7001	2255.08	LTYTLDEIEGPFEVGSDGSVK
2158	869.46	GHSLESIK	>gi|AT1G32060.1 | Symbols: PRK | phosphoribulokinase | chr1:11532668-11534406 FORWARD LENGTH=395
3756	1271.72	LTSVFGGAAKPPK
4714	1419.7	KPDFDAFIDPQK
4933	1474.81	IRDLYEQLIANK
4984	1471.66	ANDFDLMYEQVK
6374	1667.87	ILVIEGLHPMFDER
6890	1960.01	LDELIYVESHLSNLSTK
2910	904.47	ATDVMIAGK	>gi|AT4G13940.1 | Symbols: HOG1, EMB1395, SAHH1, MEE58, ATSAHH1 | S-adenosyl-L-homocysteine hydrolase | chr4:8054931-8056676 FORWARD LENGTH=485
3055	845.54	KVYVLPK
3191	1025.42	DMSQADFGR
3552	1318.7	LVGVSEETTTGVK
4054	1236.62	VAVICGYGDVGK
4163	1128.54	DIIMVDHMR
5457	1756.75	GETLQEYWWCTER
3460	1612.77	AGAEVIGISGDDSASHK	>gi|AT3G26060.1 | Symbols: ATPRX Q | Thioredoxin superfamily protein | chr3:9524807-9526123 FORWARD LENGTH=216
4988	1639.84	YKLPYTLLSDEGNK
5259	2141.05	GKPVVLYFYPADETPGCTK
5507	1889.96	NGVVQLIYNNQFQPEK
5558	1889.96	NGVVQLIYNNQFQPEK
6000	1889.96	NGVVQLIYNNQFQPEK
6828	1683.87	KDWGVPGDLFGALPGR
2959	1317.62	TIEVNNTDAEGR	>gi|AT2G24200.1 | Symbols: | Cytosol aminopeptidase family protein | chr2:10287017-10289450 REVERSE LENGTH=520
3496	1162.54	SGVADMVNTGGR
4621	1293.64	FDMGGSAAVLGAAK
5011	1504.78	AVDIIGFGTGAEVEK
5229	1474.71	YAEDVSYGVIFGR
6050	2288.06	VASTYSDVFTANILNEEQCK
6081	1572.67	MPLEESYWEMMK
1456	736.41	SFIDKK	>gi|AT4G05180.1 | Symbols: PSBQ, PSBQ-2, PSII-Q | photosystem II subunit Q-2 | chr4:2672093-2673170 REVERSE LENGTH=230
4277	1388.72	KAWPYVQNDLR
4387	1347.74	YDLNTVISAKPK
4393	1990.97	VGGPPLPSGGLPGTDNSDQAR
4840	1562.81	FYIQPLSPTEAAAR
4922	1686.85	YYSETVSSLNNVLAK
5056	1538.77	LFQTIDNLDYAAR
2439	916.46	GVLTGEDAR	>gi|AT3G14420.1 | Symbols: | Aldolase-type TIM barrel family protein | chr3:4821804-4823899 FORWARD LENGTH=367
2892	1317.58	MAHPDGEYATAR
2896	1317.58	MAHPDGEYATAR
4781	1071.61	IPVFLDGGVR
5475	2438.05	MVYDYYASGAEDQWTLQENR
5651	2010.89	MDEANDSGLASYVAGQIDR
3364	1134.59	EEGGFEVIKK	>gi|AT5G35630.1 | Symbols: GS2, GLN2, ATGSL1 | glutamine synthetase 2 | chr5:13831220-13833239 FORWARD LENGTH=430
3882	1580.83	TIEKPVEDPSELPK
4822	1762.91	VETLLNLDTKPYSDR
4834	1816.85	HETASIDQFSWGVANR
4844	1816.85	HETASIDQFSWGVANR
6626	2466.22	GGNNILVICDTWTPAGEPIPTNK
4633	1769.77	QLPGESDQDFADFSSK	>gi|AT1G09340.1 | Symbols: CRB, CSP41B, HIP1.3 | chloroplast RNA binding | chr1:3015473-3018035 FORWARD LENGTH=378
4658	1653.81	AGGFPEPEIVHYNPK
5035	1792.87	LEQYIYCSSAGVYLK
5963	1565.82	EAEEVEPILEALPK
6011	1565.82	EAEEVEPILEALPK
6146	1827.86	SSLSAEGFDVVYDINGR
3241	913.49	SQGPDLLGK	>gi|AT2G30860.1 | Symbols: ATGSTF9, GLUTTR, ATGSTF7, GSTF9 | glutathione S-transferase PHI 9 | chr2:13139132-13140057 FORWARD LENGTH=215
3295	913.49	SQGPDLLGK
4661	1585.76	KHVSAWWDDISSR
5008	1513.81	LAGVLDVYEAHLSK
5777	1939.93	HVSAWWDDISSRPAWK
6564	1418.75	GVAFETIPVDLMK
2940	1028.52	NEEGVIVNR	>gi|AT1G20020.1 | Symbols: ATLFNR2, FNR2 | ferredoxin-NADP(+)-oxidoreductase 2 | chr1:6942851-6944868 FORWARD LENGTH=369
3297	1365.68	LVYTNDQGETVK
4096	1386.7	EGQSVGVIADGIDK
5724	1837.83	GVCSNFLCDLAPGSDVK
6561	2756.26	ITADDAPGETWHMVFSHQGEIPYR
7103	2383.19	LYSIASSALGDLGNSETVSLCVK
3003	1310.63	TFDESKETINK	>gi|AT4G20260.1 | Symbols: ATPCAP1, PCAP1 | plasma-membrane associated cation-binding protein 1 | chr4:10941593-10943227 FORWARD LENGTH=225
3097	1415.71	KGETPETAVVEEK
3105	1415.71	KGETPETAVVEEK
3459	1424.7	VVETYEATSAEVK
4601	3310.72	KEEATPAPAVVETPVKEPETTTTAPVAEPPKP_x000D_
4699	1145.63	VSVFLPEEVK
4282	1141.53	FEDENFTLK	>gi|AT3G62030.1 | Symbols: ROC4 | rotamase CYP 4 | chr3:22973708-22975139 FORWARD LENGTH=260
4696	1342.71	HVVFGQVIEGMK
6387	1287.73	IVMGLFGEVVPK
6806	2034.1	IVMGLFGEVVPKTVENFR
6834	2788.37	IIKDFMIQGGDFTEGNGTGGISIYGAK
6884	2788.37	IIKDFMIQGGDFTEGNGTGGISIYGAK
4105	1239.65	AQADDLPLVGNK	>gi|AT3G11630.1 | Symbols: | Thioredoxin superfamily protein | chr3:3672189-3673937 FORWARD LENGTH=266
4406	1706.91	EGVIQHSTINNLGIGR
6321	2870.39	TLQALQYIQENPDEVCPAGWKPGEK
6512	1747.9	SGGLGDLNYPLISDVTK
6563	1747.9	SGGLGDLNYPLISDVTK
6618	1747.9	SGGLGDLNYPLISDVTK
3429	2068.02	TADGDEGGKHQLITATVNGGK	>gi|AT1G06680.1 | Symbols: PSBP-1, OEE2, PSII-P, OE23 | photosystem II subunit P-1 | chr1:2047940-2049186 FORWARD LENGTH=263
4507	1342.68	KFVESAATSFSVA_x000D_
4555	1342.68	KFVESAATSFSVA_x000D_
4948	1587.72	TNTDFLPYNGDGFK
5002	1587.72	TNTDFLPYNGDGFK
5315	2385.12	FEDNFDATSNLNVMVTPTDKK
3547	1296.54	DSIMDSTVNCR	>gi|AT1G11860.1 | Symbols: | Glycine cleavage T-protein family | chr1:4001801-4003245 FORWARD LENGTH=408
4214	1120.57	VGFFSSGPPAR
4339	1546.83	IGEITSGGFSPNLKK
4618	1418.74	IGEITSGGFSPNLK
5897	2449.13	TGYTGEDGFEISVPDEHAVDLAK
7110	1653.8	MVPFAGWSMPIQYK
2515	764.42	SGAYIVR	>gi|AT2G36880.1 | Symbols: MAT3 | methionine adenosyltransferase 3 | chr2:15479721-15480893 REVERSE LENGTH=390
2863	978.47	TAAYGHFGR
3714	1042.52	NDGGAMIPIR
4249	1452.75	FVIGGPHGDAGLTGR
5235	1760.85	YLDDNTIFHLNPSGR
3340	1304.63	MTPVSQDVAETK	>gi|AT3G03250.1 | Symbols: UGP, UGP1, AtUGP1 | UDP-GLUCOSE PYROPHOSPHORYLASE 1 | chr3:749761-754014 REVERSE LENGTH=469
3726	1462.69	LNGGLGTTMGCTGPK
4673	1628.8	TNPSNPSIELGPEFK
4771	1630.84	IQTPTDEIVVPYEK
5303	1372.7	VVADEFVPWPSK
3664	1170.64	VNTISAGPLGSR	>gi|AT2G05990.1 | Symbols: MOD1, ENR1 | NAD(P)-binding Rossmann-fold superfamily protein | chr2:2322876-2324867 FORWARD LENGTH=390
4642	1898.85	YAGSSNWTVQEAAECVK
6614	1851.91	AFIAGIADDNGYGWAIAK
6663	2134.01	VYALDAVFDNPEDVPEDVK
6711	1851.91	AFIAGIADDNGYGWAIAK
2784	975.44	AGFAGDDAPR	>gi|AT5G09810.1 | Symbols: ACT7 | actin 7 | chr5:3052809-3054220 FORWARD LENGTH=377
3838	1175.53	GYMFTTTAER
5081	1931.87	YPIEHGIVSNWDDMEK
5474	1773.89	NYELPDGQVITIGAER
5522	1773.89	NYELPDGQVITIGAER
2608	959.47	HLTGEFEK	>gi|AT5G55190.1 | Symbols: RAN3, ATRAN3 | RAN GTPase 3 | chr5:22392285-22393957 FORWARD LENGTH=221
4175	1403.58	FYCWDTAGQEK
4660	1514.76	VCENIPIVLCGNK
6273	1760.89	SNYNFEKPFLYLAR
6936	2450.19	KYEPTIGVEVHPLDFFTNCGK
4228	1393.67	ALDYDTLNENVK	>gi|AT1G23310.1 | Symbols: GGT1, AOAT1, GGAT1 | glutamate:glyoxylate aminotransferase | chr1:8268720-8271329 REVERSE LENGTH=481
4876	1760.93	LLEATGISTVPGSGFGQK
5298	2254.12	AMVIINPGNPTGQCLSEANIR
6457	1923.91	DGYPSDPELIFLTDGASK
7100	2131.98	NVVCNFTEGAMYSFPQIR
3159	1337.64	IIYGGSVNGGNCK	>gi|AT3G55440.1 | Symbols: ATCTIMC, TPI, CYTOTPI | triosephosphate isomerase | chr3:20553794-20556078 FORWARD LENGTH=254
3492	1406.67	EAGSTMDVVAAQTK
4087	1032.6	VAYALAQGLK
4364	1407.69	AILNESSEFVGDK
5625	1570.72	SDFFVAAQNCWVK
3788	1007.56	ALFTQVTTK	>gi|AT2G37660.1 | Symbols: | NAD(P)-binding Rossmann-fold superfamily protein | chr2:15795481-15796977 REVERSE LENGTH=325
4852	1858.95	ELLVGKDDELLETETR
5343	1871.93	ADVAEVCVQALQLEEAK
5601	1937.03	KAEQYLADSGIPYTIIR
5603	1937.03	KAEQYLADSGIPYTIIR
4033	1335.71	VSPEVIAEHTVR	>gi|AT3G52930.1 | Symbols: | Aldolase superfamily protein | chr3:19627383-19628874 REVERSE LENGTH=358
4703	2604.25	VDKGTVELAGTDGETTTQGLDGLGDR
4744	2262.06	GTVELAGTDGETTTQGLDGLGDR
5729	1749.89	FADELIANAAYIGTPGK
6896	2328.2	TVPAAVPAIVFLSGGQSEEEATR
3525	1429.76	EAVAPYERPALSK	>gi|AT3G52880.1 | Symbols: ATMDAR1, MDAR1 | monodehydroascorbate reductase 1 | chr3:19601477-19604366 REVERSE LENGTH=434
3604	1495.66	VVGAFMEGGSGDENK
3750	1561.77	GTVASGFTAQPNGEVK
4825	1785.93	EFANQGVQPGELAVISK
6833	1877.98	TSVPDVYAVGDVATFPLK
3691	1062.59	TVTVSSLTAGK	>gi|AT3G52960.1 | Symbols: | Thioredoxin superfamily protein | chr3:19639699-19640403 FORWARD LENGTH=234
6179	2124	VLNLEEGGAFTNSSAEDMLK
6419	1836.94	TILFAVPGAFTPTCSQK
6477	1836.94	TILFAVPGAFTPTCSQK
7065	2223.04	DLGINDEVMLLSDGNGEFTGK
4783	2098.06	AGISNLTGVQGAVNIQGEDQK	>gi|AT3G54050.1 | Symbols: HCEF1 | high cyclic electron flow 1 | chr3:20016951-20018527 FORWARD LENGTH=417
5141	1832.98	VPLYIGSTEEVEKLEK
5292	1792.91	KLDVISNEVFSNCLR
5358	1908.8	IYSFNEGNYQMWDDK
7032	2011.97	LLYECAPMSFIVEQAGGK
3073	1288.63	VDISDEAQKER	>gi|AT1G09640.1 | Symbols: | Translation elongation factor EF1B, gamma chain | chr1:3120162-3122152 FORWARD LENGTH=414
5699	2014.04	VPVLETPEGSVFESNAIAR
6035	1642.81	YFWTVVNQPNFTK
6527	2191.03	VSQMIEDAEPFEGEALLDAK
3705	1201.56	FEETLYGTSR	>gi|AT3G55800.1 | Symbols: SBPASE | sedoheptulose-bisphosphatase | chr3:20709640-20711421 FORWARD LENGTH=393
4246	1234.66	GIFTNVTSPTAK
5301	1606.82	LLFEALQYSHVCK
5550	1293.62	TLLMCMGEALR
4765	1704.75	DALNSAIDEEMSADPK	>gi|AT5G50850.1 | Symbols: MAB1 | Transketolase family protein | chr5:20689671-20692976 FORWARD LENGTH=363
5068	1686.84	IAGADVPMPYAANLER
5228	1512.81	LAEEGISAEVINLR
6546	1794.91	SNYMSAGQINVPIVFR
4429	1448.82	TLPGPVTDPSKLPK	>gi|AT1G66200.1 | Symbols: ATGSR2, GSR2, GLN1;2 | glutamine synthase clone F11 | chr1:24655520-24657520 REVERSE LENGTH=356
5420	2374.13	GNNILVMCDAYTPAGEPIPTNK
6062	2251.11	LTGHHETADINTFLWGVANR
6645	1796.86	IIAEYIWVGGSGMDMR
3652	1573.79	MGNITPTTGTQGQIR	>gi|AT3G49120.1 | Symbols: ATPERX34, PERX34, PRXCB, ATPCB, PRX34 | peroxidase CB | chr3:18207819-18210041 FORWARD LENGTH=353
3781	972.52	ETIVNELR
3972	1192.57	NQCQFILDR
5273	2139.11	NVGLDRPSDLVALSGGHTFGK
3618	2004.96	VSTAIATDTTTDTSPPSQGR	>gi|AT3G57260.1 | Symbols: BGL2, PR2, BG2, PR-2 | beta-1,3-glucanase 2 | chr3:21188709-21189822 REVERSE LENGTH=339
4855	2338.12	LASSQTEADKWVQENVQSYR
6959	1856.94	GSDIELILDVPSSDLER
7007	1856.94	GSDIELILDVPSSDLER
3833	1016.52	EFAPSIPEK	>gi|AT1G04410.1 | Symbols: | Lactate/malate dehydrogenase family protein | chr1:1189418-1191267 REVERSE LENGTH=332
5400	1648.99	VLVVANPANTNALILK
6873	1883.94	NGDWSIVQGLPIDEVSR
7074	1883.94	NGDWSIVQGLPIDEVSR
4039	1309.57	LEMMEPCSSVK	>gi|AT4G14880.1 | Symbols: OASA1, OLD3, CYTACS1 | O-acetylserine (thiol) lyase (OAS-TL) isoform A1 | chr4:8518209-8520050 REVERSE LENGTH=322
4715	1196.57	IGFSMISDAEK
4817	1706.88	IDGFVSGIGTGGTITGAGK
4930	1947.91	TPNGYMLQQFENPANPK
3579	1617.86	VASPQQAQEVHVAVR	>gi|AT2G21170.1 | Symbols: TIM, PDTPI | triosephosphate isomerase | chr2:9071047-9073106 REVERSE LENGTH=315
4288	1302.66	IDISGQNSWVGK
4849	1434.73	GGAFTGEISVEQLK
5450	1448.75	GPEFATIVNSVTSK
2977	1115.59	VITVNEAQSR	>gi|AT4G39260.1 | Symbols: CCR1, ATGRP8, GR-RBP8, GRP8 | cold, circadian rhythm, and RNA binding 1 | chr4:18274166-18274958 REVERSE LENGTH=169
4679	1273.63	GFGFVTFKDEK
4696	1342.64	TFSQFGDVIDSK
5757	1950.89	CFVGGLAWATNDEDLQR
2124	1106.4	FCEEEDAAH_x000D_	>gi|AT1G32470.1 | Symbols: | Single hybrid motif superfamily protein | chr1:11739479-11740246 REVERSE LENGTH=166
2944	1132.53	YANSHEWVK
4912	1652.88	VKPSSPAELEALMGPK
6557	2236.07	LTESPGLINSSPYEDGWMIK
4255	1188.57	LGAAICWENR	>gi|AT3G44310.1 | Symbols: NIT1, ATNIT1, NITI | nitrilase 1 | chr3:15986901-15988841 FORWARD LENGTH=346
4799	2192.05	DMSTVQNATPFNGVAPSTTVR
5855	2163.03	CIWGQGDGSTIPVYDTPIGK
5906	2163.03	CIWGQGDGSTIPVYDTPIGK
3957	1149.56	WFQGTADAVR	>gi|AT5G19220.1 | Symbols: ADG2, APL1 | ADP glucose pyrophosphorylase large subunit 1 | chr5:6463931-6466775 REVERSE LENGTH=522
4156	1627.82	NVIIANSEGIQEADR
4739	1640.85	VYILTQYNSASLNR
5238	1318.72	AMAVDTTILGLSK
3009	1086.57	GESSVTGPVVR	>gi|AT1G21750.1 | Symbols: ATPDIL1-1, ATPDI5, PDI5, PDIL1-1 | PDI-like 1-1 | chr1:7645767-7648514 FORWARD LENGTH=501
3333	1421.71	SQPIPAENNEPVK
5438	1658.87	VVVSDSLDDIVLNSGK
5594	1756.87	EFATQYEVQGFPTIK
3753	1516.73	LNEPQVCVSTTNR	>gi|AT4G13430.1 | Symbols: IIL1, ATLEUC1 | isopropyl malate isomerase large subunit 1 | chr4:7804194-7807789 REVERSE LENGTH=509
6140	2320.06	TSVPFEPVYSDGNASFVADYR
6677	2039.03	EGQIYLASPYTAAASALTGR
6716	1658.85	VWMDVYALPVPGAGGK
3012	991.47	YSEGIPGNR	>gi|AT4G13930.1 | Symbols: SHM4 | serine hydroxymethyltransferase 4 | chr4:8048013-8050021 REVERSE LENGTH=471
4112	1205.62	LLICGGSAYPR
4495	1516.76	NAVFGDSSALAPGGVR
5960	1617.83	ISATSIYFESLPYK
3328	1336.66	AYQEQVLSNSAK	>gi|AT4G37930.1 | Symbols: SHM1, STM, SHMT1 | serine transhydroxymethyltransferase 1 | chr4:17831891-17834742 REVERSE LENGTH=517
3468	1179.66	VLEAVHIASNK
4472	1805.77	LDESTGYIDYDQMEK
5894	2053.88	YYGGNEYIDMAETLCQK
4283	1177.58	TMISTSWGAPK	>gi|AT4G14040.1 | Symbols: EDA38, SBP2 | selenium-binding protein 2 | chr4:8100691-8102828 REVERSE LENGTH=487
4718	1515.75	SGPGYATPLAAMAGPR
5030	1879.89	AVGEDGNTYQFDVPQIK
6381	1542.75	LYATNSLFSAWDR
4361	1674.7	TATNDESVCTMFGSR	>gi|AT1G65960.2 | Symbols: GAD2 | glutamate decarboxylase 2 | chr1:24552094-24557253 FORWARD LENGTH=494
5128	2085.93	NYVDMDEYPVTTELQNR
6830	2061.02	DAAYQIIKDELMLDGNPR
4340	1253.6	LALNDAMTYDK	>gi|AT4G09010.1 | Symbols: APX4, TL29 | ascorbate peroxidase 4 | chr4:5777502-5779338 REVERSE LENGTH=349
6147	1929.99	AENEGLSDGLSLIEEVKK
6558	2287.09	LSCLGQQINFEAYTYPVER
4957	1820.89	DSGIGSQGVTNSINLMTK	>gi|AT2G24270.2 | Symbols: ALDH11A3 | aldehyde dehydrogenase 11A3 | chr2:10327325-10329601 REVERSE LENGTH=496
4991	1366.65	FLLSDSFPGNDR
5570	2157.11	AILISDAMETGTVQINSAPAR
2850	1172.51	MVENTPDDPR	>gi|AT5G59290.1 | Symbols: UXS3, ATUXS3 | UDP-glucuronic acid decarboxylase 3 | chr5:23915814-23917953 REVERSE LENGTH=342
5660	1682.93	ILISGGAGFIGSHLVDK
6969	1443.81	TNVIGTLNMLGLAK
4184	1029.54	ADEISNIIR	>gi|ATCG00120.1 | Symbols: ATPA | ATP synthase subunit alpha | chrC:9938-11461 REVERSE LENGTH=507
4768	1415.78	IAQIPVSEAYLGR
5976	1941.05	EVTIVNTGTVLQVGDGIAR
3679	1609.76	YENQGTNLLQTDSK	>gi|AT4G02520.1 | Symbols: ATGSTF2, ATPM24.1, ATPM24, GST2, GSTF2 | glutathione S-transferase PHI 2 | chr4:1110673-1111531 REVERSE LENGTH=212
5277	1923.93	SIYGLTTDEAVVAEEEAK
5456	1632.78	NPFGQVPAFEDGDLK
3528	1556.71	SGEDADTLGLTGHER	>gi|AT2G05710.1 | Symbols: ACO3 | aconitase 3 | chr2:2141591-2146350 FORWARD LENGTH=990
4231	1839.78	ANNMFVDYNEPQQDR
5108	1549.78	VVNFSFDGQPAELK
2908	1177.58	VVSVDSSSDGVK	>gi|AT1G48030.1 | Symbols: mtLPD1 | mitochondrial lipoamide dehydrogenase 1 | chr1:17717432-17719141 REVERSE LENGTH=507
3030	1138.63	HIIVATGSDVK
4586	1206.61	TPFTSGLDLEK
2956	1369.66	NVIHGSDSVESAR	>gi|AT4G09320.1 | Symbols: NDPK1 | Nucleoside diphosphate kinase family protein | chr4:5923424-5924366 FORWARD LENGTH=169
3791	1694.93	KIIGATNPAASEPGTIR
3974	1566.84	IIGATNPAASEPGTIR
3827	1473.75	TSKPVVIADCGQIS_x000D_	>gi|AT2G16600.1 | Symbols: ROC3 | rotamase CYP 3 | chr2:7200862-7201383 FORWARD LENGTH=173
4583	2339.98	FMCQGGDFTAGNGTGGESIYGSK
5591	2098.99	IVMELYADTTPETAENFR
4877	1183.67	SNGIQNVLALR	>gi|AT2G44160.1 | Symbols: MTHFR2 | methylenetetrahydrofolate reductase 2 | chr2:18262301-18265185 FORWARD LENGTH=594
5123	1895.9	SDSPTVGWGGPVGYVYQK
5477	1700.8	SSPWSELDGLQPETR
4235	1588.76	VSAAVDGDELTVEER	>gi|AT1G78300.1 | Symbols: GRF2, 14-3-3OMEGA, GF14 OMEGA | general regulatory factor 2 | chr1:29461883-29463052 FORWARD LENGTH=259
4798	1333.56	YEEMVEFMEK
5936	1761.92	SKIETELSGICDGILK
3081	940.45	DYSSLATGK	>gi|AT1G72230.1 | Symbols: | Cupredoxin superfamily protein | chr1:27188287-27189093 FORWARD LENGTH=181
4154	1918.95	LSVIVPAASSGGSTGDGTTDK
4732	2068.99	SCTLGNAISSDSSGTTSIALK
4023	1203.67	TAGGLLLTETTK	>gi|AT5G20720.1 | Symbols: CPN20, CPN10, CHCPN10, ATCPN21, CPN21 | chaperonin 20 | chr5:7015015-7016354 FORWARD LENGTH=253
4895	1661.92	ITPLPVSTGSTVLYSK
5331	2620.42	TLGGILLPSTAQSKPQGGEVVAVGEGR
4360	1905.94	FDAEQAHGANSGIHIALR	>gi|AT1G07890.3 | Symbols: APX1, MEE6, CS1, ATAPX1, ATAPX01 | ascorbate peroxidase 1 | chr1:2438005-2439435 FORWARD LENGTH=250
4540	921.44	LSELGFADA_x000D_
6104	1610.9	ALLDDPVFRPLVEK
3699	914.54	QIAETLIK	>gi|AT3G55330.1 | Symbols: PPL1 | PsbP-like protein 1 | chr3:20514031-20515275 REVERSE LENGTH=230
6903	1925.03	DVIEPLESVSVNLVPTSK
7005	2315.26	VYKDVIEPLESVSVNLVPTSK
4735	1683.84	EINSVNDNPLIDVSR	>gi|AT2G37040.1 | Symbols: PAL1, ATPAL1 | PHE ammonia lyase 1 | chr2:15557602-15560237 REVERSE LENGTH=725
6368	1478.78	LAGISSGFFDLQPK
7086	2201.02	NMVINAEDPLNWGAAAEQMK
4372	1469.79	AFVVHELKDDLGK	>gi|AT2G28190.1 | Symbols: CSD2, CZSOD2 | copper/zinc superoxide dismutase 2 | chr2:12014548-12016303 FORWARD LENGTH=216
4373	1469.79	AFVVHELKDDLGK
5012	2446.18	GTSDVEGVVTLTQDDSGPTTVNVR
3633	1366.67	AHLVNDVEDVEK	>gi|AT5G09650.1 | Symbols: AtPPa6, PPa6 | pyrophosphorylase 6 | chr5:2991331-2993117 REVERSE LENGTH=300
3811	1491.68	VQEEGPAESLDYR
4259	1069.6	IVAISLDDPK
3601	1108.63	LPANLVQAQR	>gi|AT3G02360.2 | Symbols: | 6-phosphogluconate dehydrogenase family protein | chr3:482498-483958 FORWARD LENGTH=486
4498	1220.6	AGGFGDILTDQK
4802	1424.69	ICSYAQGMNLIR
4645	1346.69	CGIAIEPSYPIK	>gi|AT1G47128.1 | Symbols: RD21, RD21A | Granulin repeat cysteine protease family protein | chr1:17283139-17285609 REVERSE LENGTH=462
4981	2301.13	VVTIDSYEDVPTYSEESLKK
5276	2173.03	VVTIDSYEDVPTYSEESLK
4010	987.58	MLGQVLVTK	>gi|AT2G20420.1 | Symbols: | ATP citrate lyase (ACL) family protein | chr2:8805574-8807858 FORWARD LENGTH=421
4219	1388.67	LITADDLDDAAEK
5712	1686.88	AIQDVFPNESELVVK
4552	1550.78	EFVIVGGGNAAGYAAR	>gi|AT1G63940.1 | Symbols: MDAR6 | monodehydroascorbate reductase 6 | chr1:23730206-23733534 FORWARD LENGTH=486
5775	1260.68	SIGGIQVDGLFR
7023	2325.09	SLLTAHTDTYDYLPYFYSR
3339	944.55	TLLEDVKK	>gi|AT2G13360.1 | Symbols: AGT, AGT1, SGAT | alanine:glyoxylate aminotransferase | chr2:5539417-5540902 REVERSE LENGTH=401
5122	1190.67	YNLSLGLGLNK
6098	1582.87	ALSLPTGLGIVCASPK
5751	2578.17	SDGFVVQTGDPEGPAEGFIDPSTEK	>gi|AT3G01480.1 | Symbols: CYP38, ATCYP38 | cyclophilin 38 | chr3:188569-190674 FORWARD LENGTH=437
7041	1716.86	TPFYGSTLEELGLYK
7083	2013.93	EEFENDSGSSQVFWLLK
3099	1013.56	GQTVGVIGAGR	>gi|AT1G68010.1 | Symbols: HPR, ATHPR1 | hydroxypyruvate reductase | chr1:25493418-25495720 FORWARD LENGTH=386
3166	1060.53	EAILVNCSR
6426	1414.76	EGMATLAALNVLGR
4651	1087.57	TPVSLDMLGR	>gi|AT1G76030.1 | Symbols: | ATPase, V1 complex, subunit B protein | chr1:28534134-28536916 FORWARD LENGTH=486
5092	1368.73	FTTVQFTGEVLK
6591	1714.92	VTLFLNLANDPTIER
4846	1884.94	CGINYQPPTVVPGGDLAK	>gi|AT1G04820.1 | Symbols: TUA4, TOR2 | tubulin alpha-4 chain | chr1:1356421-1358266 REVERSE LENGTH=450
6026	1976.87	TVGGGDDAFNTFFSETGAGK
6747	1700.9	AVFVDLEPTVIDEVR
3776	1485.68	AISTSNAYNDQFR	>gi|AT5G13420.1 | Symbols: | Aldolase-type TIM barrel family protein | chr5:4302080-4304212 REVERSE LENGTH=438
4247	1678.8	VGEQLEDEGVDSFKK
6422	1908.93	TIDANVSEAEGIYSALEK
6083	1954.92	SGSLFDNVLVSDDPEYAK	>gi|AT1G56340.1 | Symbols: CRT1, CRT1a, AtCRT1a | calreticulin 1a | chr1:21090059-21092630 REVERSE LENGTH=425
6428	1648.78	FYAISAEFPEFSNK
7080	2312.01	FGGDTPYSIMFGPDICGYSTK
3568	855.52	LAAALIER	>gi|AT4G31990.1 | Symbols: ASP5, AAT3, ATAAT1 | aspartate aminotransferase 5 | chr4:15471074-15473521 REVERSE LENGTH=453
4345	1358.75	VATIQGLSGTGSLR
5200	1578.8	QAVVNPENTFFSVK	>gi|AT4G24280.1 | Symbols: cpHsc70-1 | chloroplast heat shock protein 70-1 | chr4:12590094-12593437 FORWARD LENGTH=718
5360	1736.87	IINEPTAASLAYGFDR
3872	905.49	ISDFLSPK	>gi|AT5G36790.1 | Symbols: | Haloacid dehalogenase-like hydrolase (HAD) superfamily protein | chr5:14481229-14483730 REVERSE LENGTH=362
5795	1963.96	ELELAGFQYLGGPDDGKR
3657	941.44	APFMASYR	>gi|AT4G30270.1 | Symbols: MERI5B, MERI-5, XTH24, SEN4 | xyloglucan endotransglucosylase/hydrolase 24 | chr4:14819445-14820448 REVERSE LENGTH=269
4784	1254.72	IILTVDDTPIR
4216	1496.68	SEVVGYMGDDNLAK	>gi|AT1G53240.1 | Symbols: mMDH1 | Lactate/malate dehydrogenase family protein | chr1:19854966-19856802 REVERSE LENGTH=341
6170	1589.91	ALEGADLVIIPAGVPR
3372	1084.45	FEDENFER	>gi|AT4G38740.1 | Symbols: ROC1 | rotamase CYP 1 | chr4:18083620-18084138 REVERSE LENGTH=172
5805	1623.9	HVVFGQVVEGLDVVK
3147	1243.64	IQNAGTEVVDAK	>gi|AT3G47520.1 | Symbols: MDH | malate dehydrogenase | chr3:17513657-17514868 FORWARD LENGTH=403
5666	1374.71	DDLFNINANIVK
4292	1870.87	DEEAPVETPVVVEDESK	>gi|AT1G62480.1 | Symbols: | Vacuolar calcium-binding protein-related | chr1:23128799-23129548 FORWARD LENGTH=152
4810	2884.41	KDEEAPVETPVVVEDESKTEEVVEAK
1480	712.39	ALAADPR	>gi|AT4G34050.1 | Symbols: CCoAOMT1 | S-adenosyl-L-methionine-dependent methyltransferases superfamily protein | chr4:16310844-16311973 FORWARD LENGTH=259
7076	1693.88	EGPALPVLDEIVADEK
6701	2479.2	SALVTTAYDVENSGEPIEDLATGK	>gi|AT3G14067.1 | Symbols: | Subtilase family protein | chr3:4658421-4660754 REVERSE LENGTH=777
6807	1637.91	ISFLGTLIGPSPPSPR
2977	1115.67	VIWKSIKDK	>gi|AT1G65930.1 | Symbols: cICDH | cytosolic NADP+-dependent isocitrate dehydrogenase | chr1:24539088-24541861 FORWARD LENGTH=410
4723	1675.75	VANPIVEMDGDEMTR
4804	1268.7	GVAADLPVELTGK	>gi|AT1G13280.1 | Symbols: AOC4 | allene oxide cyclase 4 | chr1:4547624-4548552 FORWARD LENGTH=254
4864	1724.8	IQELNVYEFNEGDR
3499	1018.47	MLNEDELR	>gi|AT1G70490.1 | Symbols: ATARFA1D, ARFA1D | Ras-related small GTP-binding family protein | chr1:26564162-26565152 REVERSE LENGTH=181
4522	1629.77	QDLPNAMNAAEITDK
3039	1276.63	SGTLNSLSDQQK	>gi|AT5G03170.1 | Symbols: FLA11, ATFLA11 | FASCICLIN-like arabinogalactan-protein 11 | chr5:752898-753638 REVERSE LENGTH=246
5159	1051.58	AGQFTLFIR
3145	1568.83	TVAAAVAAAPENSNKR	>gi|AT3G14310.1 | Symbols: ATPME3, PME3 | pectin methylesterase 3 | chr3:4772214-4775095 REVERSE LENGTH=592
3382	1426.74	TDPNQNTGIVIQK
5600	1804.9	LSLYDPSEFHVINSGK	>gi|AT4G12290.1 | Symbols: | Copper amine oxidase family protein | chr4:7304434-7306973 FORWARD LENGTH=741
6840	1971.91	NAAYMDGVFAAADGTPFVR
3439	1410.7	GQETPGEDPIVAAK	>gi|AT5G49360.1 | Symbols: BXL1, ATBXL1 | beta-xylosidase 1 | chr5:20012179-20016659 REVERSE LENGTH=774
4873	1795.86	VTQQDLEDTYNVPFK
4187	1685.85	IGATEPSELSIQENAK	>gi|AT4G26530.1 | Symbols: | Aldolase superfamily protein | chr4:13391566-13392937 FORWARD LENGTH=358
5484	1494.77	CAAVTETVLAAVYK
5089	2135.99	EEALQDLGADDYVIGSDQAK	>gi|AT4G34230.1 | Symbols: CAD5, ATCAD5, CAD-5 | cinnamyl alcohol dehydrogenase 5 | chr4:16386898-16388666 REVERSE LENGTH=357
5742	1581.8	DPSGILSPYTYTLR
3634	1226.55	VSEEFISECK	>gi|AT3G19170.1 | Symbols: ATPREP1, ATZNMP, PREP1 | presequence protease 1 | chr3:6625578-6631874 REVERSE LENGTH=1080
4204	2146.02	IAQQALSPENTYGVDSGGDPK
4381	1394.7	LYETLSDIQTGR	>gi|AT3G19710.1 | Symbols: BCAT4 | branched-chain aminotransferase4 | chr3:6847202-6849429 REVERSE LENGTH=354
5918	1852.04	GNVVSTPTIAGTILPGVTR
2827	1158.62	AKDELAGSIQK	>gi|AT5G09660.1 | Symbols: PMDH2 | peroxisomal NAD-malate dehydrogenase 2 | chr5:2993645-2995551 REVERSE LENGTH=354
5211	1966.93	TGAEEVYQLGPLNEYER
6732	2245.01	LDDPEDVQNVISEIGDACEK	>gi|AT3G19010.1 | Symbols: | 2-oxoglutarate (2OG) and Fe(II)-dependent oxygenase superfamily protein | chr3:6556306-6557862 REVERSE LENGTH=349
6792	2269.12	SDSNFIPNQPEEIPVIDLSR
4052	1817.74	DGASGDYPGCTDLAYEK	>gi|AT1G66970.1 | Symbols: SVL2 | SHV3-like 2 | chr1:24992746-24996005 REVERSE LENGTH=763
5246	1552.84	WQTLNGDAPLVIAR
3172	1229.66	DKVTILGDGNAK	>gi|AT1G75280.1 | Symbols: | NmrA-like negative transcriptional regulator family protein | chr1:28252030-28253355 FORWARD LENGTH=310
4520	1676.9	AVINKEEDIAAYTIK
5286	1968.01	MGLDDKDIVALSGAHTLGR	>gi|AT4G08390.1 | Symbols: SAPX | stromal ascorbate peroxidase | chr4:5314999-5317071 FORWARD LENGTH=372
5687	1795.85	EGPGAPGGQSWTPEWLK
3321	2275.04	AAEDTPPATASSDSSSTTAAAAPAK	>gi|AT2G20260.1 | Symbols: PSAE-2 | photosystem I subunit E-2 | chr2:8736780-8737644 FORWARD LENGTH=145
3474	1326.68	NVGSVVAVDQDPK
3160	1196.58	THAIYHWNR	>gi|AT5G34850.1 | Symbols: ATPAP26, PAP26 | purple acid phosphatase 26 | chr5:13108475-13111217 REVERSE LENGTH=475
4546	1959.96	SAPVYITVGDGGNQEGLAGR
5540	1985.98	GVNPWIEVDGGVTPANAYK	>gi|AT5G61410.1 | Symbols: RPE, EMB2728 | D-ribulose-5-phosphate-3-epimerase | chr5:24684085-24685836 REVERSE LENGTH=281
6608	1660.9	SDIIVSPSILSANFAK
4589	1709.9	IYQGQTVSPITFQTK	>gi|AT1G79230.1 | Symbols: ST1, ATMST1, MST1, ATRDH1, STR1 | mercaptopyruvate sulfurtransferase 1 | chr1:29800824-29803679 FORWARD LENGTH=379
5180	1622.74	ILDASWYMPDEQR
5427	1333.66	FVEDLNEMLPK	>gi|AT5G14780.1 | Symbols: FDH | formate dehydrogenase | chr5:4777043-4779190 FORWARD LENGTH=384
5634	1530.78	CDVIVINMPLTEK
3254	1395.68	GGHELSLATGNAGGR	>gi|AT1G08830.1 | Symbols: CSD1 | copper/zinc superoxide dismutase 1 | chr1:2827700-2829053 FORWARD LENGTH=152
3606	1334.68	AVVVHADPDDLGK
4568	1244.68	SAIVQVDAAPFK	>gi|AT5G20290.1 | Symbols: | Ribosomal protein S8e family protein | chr5:6851695-6853012 REVERSE LENGTH=222
4868	1703.88	VLDVVYNASNNELVR
4780	1496.82	SISGLNPSLASGLPGK	>gi|AT5G59320.1 | Symbols: LTP3 | lipid transfer protein 3 | chr5:23929051-23929492 FORWARD LENGTH=115
5681	2153.99	CGVSIPYPISMSTNCNNIK
3954	1644.71	IYDTCIGCTQCVR	>gi|ATCG01060.1 | Symbols: PSAC | iron-sulfur cluster binding;electron carriers;4 iron, 4 sulfur cluster binding | chrC:117318-117563 REVERSE LENGTH=81
4742	1540.66	CESACPTDFLSVR
3046	1481.66	KDDEESGGGLGGYAK	>gi|AT1G13930.1 | Symbols: | Involved in response to salt stress. Knockout mutants are hypersensitive to salt stress. | chr1:4761091-4761558 FORWARD LENGTH=155
4258	1329.68	VAGASADILDAAEK
5547	1809.77	YGPFYFISGNEDNCK	>gi|AT4G27520.1 | Symbols: ENODL2, AtENODL2 | early nodulin-like protein 2 | chr4:13750668-13751819 REVERSE LENGTH=349
6095	2482.12	FNVGGSGAWVTNPPENYESWSGK
3553	1455.64	GGSPYGAGTFAGDGSR	>gi|AT5G54500.1 | Symbols: FQR1 | flavodoxin-like quinone reductase 1 | chr5:22124674-22126256 FORWARD LENGTH=204
5739	1649.79	EQIFEMPTGGAAIMR	>gi|AT4G02770.1 | Symbols: PSAD-1 | photosystem I subunit D-1 | chr4:1229247-1229873 REVERSE LENGTH=208
4721	1503.78	IGSEISSLTLEEAR	>gi|AT3G27850.1 | Symbols: RPL12-C | ribosomal protein L12-C | chr3:10324905-10325468 FORWARD LENGTH=187
3649	1746.82	LNTDESPNTPGQYGVR	>gi|AT4G03520.1 | Symbols: ATHM2 | Thioredoxin superfamily protein | chr4:1562585-1564055 REVERSE LENGTH=186
4196	1422.66	DIGGNDVSLDQYK	>gi|AT2G31570.1 | Symbols: ATGPX2, GPX2 | glutathione peroxidase 2 | chr2:13438211-13439775 REVERSE LENGTH=169
7089	2172.06	LTDSFLDGTSSVYLEELQR	>gi|AT5G65750.1 | Symbols: | 2-oxoglutarate dehydrogenase, E1 component | chr5:26304212-26307947 FORWARD LENGTH=1025
5780	1420.72	CHFVAIDIFTAK	>gi|AT1G26630.1 | Symbols: FBR12, ATELF5A-2, ELF5A-2 | Eukaryotic translation initiation factor 5A-1 (eIF-5A 1) protein | chr1:9205968-9207098 FORWARD LENGTH=159
6188	1606.77	VDVDELNTVAEEFK	>gi|AT5G42980.1 | Symbols: ATTRX3, ATH3, ATTRXH3, TRXH3, TRX3 | thioredoxin 3 | chr5:17242772-17243718 FORWARD LENGTH=118
4580	1505.7	TSYWPVEAEAEPK	>gi|AT3G56240.1 | Symbols: CCH | copper chaperone | chr3:20863460-20864402 REVERSE LENGTH=121
5059	1654.88	EQLALAADVPLTAESK	>gi|AT4G25050.1 | Symbols: ACP4 | acyl carrier protein 4 | chr4:12870178-12871024 FORWARD LENGTH=137
7068	2797.34	TTQALVFGIYDEPMTGGQCNLVVER	>gi|AT4G29350.1 | Symbols: PFN2, PRO2, PRF2 | profilin 2 | chr4:14450135-14451119 FORWARD LENGTH=131
4337	2426.92	AGGSDPLEEYCNDNPETDECR	>gi|AT2G47400.1 | Symbols: CP12-1, CP12 | CP12 domain-containing protein 1 | chr2:19446889-19447263 FORWARD LENGTH=124
6398	2576.2	AVELDTESDGSQIQSGLAEWTGQR	>gi|AT5G40370.1 | Symbols: | Glutaredoxin family protein | chr5:16147826-16149052 REVERSE LENGTH=111
3478	982.54	IGLGDPAVNK	>gi|AT2G10940.1 | Symbols: | Bifunctional inhibitor/lipid-transfer protein/seed storage 2S albumin superfamily protein | chr2:4311160-4312035 REVERSE LENGTH=291
5697	1521.79	GPLSLMSQAQSIYK	>gi|AT5G07030.1 | Symbols: | Eukaryotic aspartyl protease family protein | chr5:2183600-2185717 REVERSE LENGTH=455
5459	2051.97	TDIIFFCSPNNPTGAAATR	>gi|AT4G33680.1 | Symbols: AGD2 | Pyridoxal phosphate (PLP)-dependent transferases superfamily protein | chr4:16171847-16174630 REVERSE LENGTH=461
6620	1426.79	LVAEVLLDEVAEK	>gi|AT3G14990.1 | Symbols: | Class I glutamine amidotransferase-like superfamily protein | chr3:5047510-5049621 FORWARD LENGTH=392
7014	1947.07	SGITLGSGNYIVTIGIGTPK	>gi|AT5G10760.1 | Symbols: | Eukaryotic aspartyl protease family protein | chr5:3400671-3402165 REVERSE LENGTH=464
5883	2283.01	FPASAFVGNDCLCGSPLSPCK	>gi|AT1G33590.1 | Symbols: | Leucine-rich repeat (LRR) family protein | chr1:12177788-12179221 FORWARD LENGTH=477
2550	1286.62	DAAAAAGASAQQAGK	>gi|AT5G15970.1 | Symbols: KIN2, COR6.6 | stress-responsive protein (KIN2) / stress-induced protein (KIN2) / cold-responsive protein (COR6.6) / cold-regulated protein (COR6.6) | chr5:5211966-5212441 FORWARD LENGTH=66
4775	1697.83	GNAYAQIAIGTDDVYK	>gi|AT1G67280.1 | Symbols: | Glyoxalase/Bleomycin resistance protein/Dioxygenase superfamily protein | chr1:25188563-25190547 REVERSE LENGTH=350
4996	1454.67	MGPTFGAMMISGQK	>gi|AT5G54770.1 | Symbols: THI1, TZ, THI4 | thiazole biosynthetic enzyme, chloroplast (ARA6) (THI1) (THI4) | chr5:22246634-22247891 FORWARD LENGTH=349
4418	1798.93	TTVITQGADPVVVAEDGK	>gi|AT3G09820.1 | Symbols: ADK1, ATADK1 | adenosine kinase 1 | chr3:3012122-3014624 FORWARD LENGTH=344
4856	1893.99	IPIIADADTGGGNALNVQR	>gi|AT1G21440.1 | Symbols: | Phosphoenolpyruvate carboxylase family protein | chr1:7502325-7504103 REVERSE LENGTH=336
4885	1988	DITFVNSAGPNSEQAVALR	>gi|AT3G59010.1 | Symbols: PME61 | pectin methylesterase 61 | chr3:21803015-21805098 REVERSE LENGTH=529
4111	1336.67	TSGASYNALGLAGR	>gi|AT5G09440.1 | Symbols: EXL4 | EXORDIUM like 4 | chr5:2938397-2939233 FORWARD LENGTH=278
3820	1338.67	FAQYTGANAIAGR	>gi|AT1G72370.1 | Symbols: P40, AP40, RP40, RPSAA | 40s ribosomal protein SA | chr1:27243148-27244842 REVERSE LENGTH=298
3826	1296.67	TDPLQAEPGTIR	>gi|AT5G63310.1 | Symbols: NDPK2, NDPK1A, NDPK IA IA, NDPK IA, ATNDPK2 | nucleoside diphosphate kinase 2 | chr5:25372122-25373838 REVERSE LENGTH=231
6932	2383.06	AAEEGNSIPEYDYLPYFYSR	>gi|AT5G03630.1 | Symbols: ATMDAR2 | Pyridine nucleotide-disulphide oxidoreductase family protein | chr5:922378-924616 REVERSE LENGTH=435
5774	1988.95	GFGFVTYDSSQEVQNAIK	>gi|AT2G37220.1 | Symbols: | RNA-binding (RRM/RBD/RNP motifs) family protein | chr2:15634980-15636331 REVERSE LENGTH=289
6819	2024.03	IDLAIDGADEVDPNLDLVK	>gi|AT3G04790.1 | Symbols: | Ribose 5-phosphate isomerase, type A protein | chr3:1313365-1314195 FORWARD LENGTH=276
3785	1649.79	TNDSAGDGTTTASILAR	>gi|AT2G28000.1 | Symbols: CPN60A, CH-CPN60A, SLP | chaperonin-60alpha | chr2:11926603-11929184 FORWARD LENGTH=586
3504	1237.62	AYEIATTAAEAK	>gi|AT2G42590.1 | Symbols: GRF9, GF14 MU | general regulatory factor 9 | chr2:17732118-17733775 REVERSE LENGTH=263
6806	2034.04	IVIGLYGDDVPQTVENFR	>gi|AT5G13120.1 | Symbols: ATCYP20-2, CYP20-2 | cyclophilin 20-2 | chr5:4162714-4164720 REVERSE LENGTH=259
5444	2005.89	DNLTLWTSDLNEEGDER	>gi|AT1G22300.1 | Symbols: GRF10, 14-3-3EPSILON, GF14 EPSILON | general regulatory factor 10 | chr1:7879146-7881103 REVERSE LENGTH=254
4151	1544.8	TTLVANTSNMPVAAR	>gi|AT1G78900.1 | Symbols: VHA-A | vacuolar ATP synthase subunit A | chr1:29660463-29664575 FORWARD LENGTH=623
4181	1747.87	AAQDIAAADMAPTHPIR	>gi|AT5G10450.1 | Symbols: GRF6, AFT1, 14-3-3lambda | G-box regulating factor 6 | chr5:3284452-3286261 REVERSE LENGTH=248
6423	1758.86	ATPETWVNMVNEIQK	>gi|AT5G20950.1 | Symbols: | Glycosyl hydrolase family protein | chr5:7107609-7110775 REVERSE LENGTH=624
6849	1577.77	NDLFQMMADIKPR	>gi|AT3G10740.1 | Symbols: ASD1, ARAF1, ARAF, ATASD1 | alpha-L-arabinofuranosidase 1 | chr3:3361031-3364573 REVERSE LENGTH=678
4217	1660.79	LLEQDNPDLGYDAAK	>gi|AT2G33210.1 | Symbols: HSP60-2 | heat shock protein 60-2 | chr2:14075093-14078568 REVERSE LENGTH=585
