# Supplementary material for: Identifying the ionically bound cell wall and intracellular glycoside hydrolases in late growth stage Arabidopsis stems: implications for the genetic engineering of bioenergy crops
Source: Front Plant Sci. 2015 May 13;6:315. doi: 10.3389/fpls.2015.00315 (PMC4429552; doi:10.3389/fpls.2015.00315)
Supplement: Supplementary file 6 [file DataSheet2.XLSX]

## Sheet: Supple Data Sheet 2_Protein
Supplemental Data Sheet 2. Protein and peptide details for in-solution digestion method coupled with LC-MS/MS experiments: Replicate 2.
HUIWEI_PLANT_ST_020515RE_cus
Hits	Protein Mass	No. of Peptide	Sequence Header	Link	Relative Abundance
1	53434.8	80	>gi|ATCG00490.1 | Symbols: RBCL | ribulose-bisphosphate carboxylases | chrC:54958-56397 FORWARD LENGTH=479	ATCG00490.1	0.247458
2	51961.4	20	>gi|AT5G26000.2 | Symbols: TGG1, BGLU38 | thioglucoside glucohydrolase 1 | chr5:9080009-9082347 REVERSE LENGTH=456	AT5G26000.2	0.0234771
3	43132.1	17	>gi|AT4G38970.1 | Symbols: FBA2 | fructose-bisphosphate aldolase 2 | chr4:18163714-18165659 REVERSE LENGTH=398	AT4G38970.1	0.0156003
4	20488	17	>gi|AT1G67090.1 | Symbols: RBCS1A | ribulose bisphosphate carboxylase small chain 1A | chr1:25048465-25049249 REVERSE LENGTH=180	AT1G67090.1	0.0944609
5	71712.3	16	>gi|AT5G02500.1 | Symbols: HSC70-1, HSP70-1, AT-HSC70-1, HSC70 | heat shock cognate protein 70-1 | chr5:554055-556334 REVERSE LENGTH=651	AT5G02500.1	0.0107531
6	64121.2	13	>gi|AT1G72150.1 | Symbols: PATL1 | PATELLIN 1 | chr1:27148558-27150652 FORWARD LENGTH=573	AT1G72150.1	0.0162936
7	53957.2	13	>gi|ATCG00480.1 | Symbols: ATPB, PB | ATP synthase subunit beta | chrC:52660-54156 REVERSE LENGTH=498	ATCG00480.1	0.0104935
8	57058.8	12	>gi|AT1G20620.1 | Symbols: CAT3, SEN2, ATCAT3 | catalase 3 | chr1:7143142-7146193 FORWARD LENGTH=492	AT1G20620.1	0.0209757
9	53971.4	11	>gi|AT4G13940.1 | Symbols: HOG1, EMB1395, SAHH1, MEE58, ATSAHH1 | S-adenosyl-L-homocysteine hydrolase | chr4:8054931-8056676 FORWARD LENGTH=485	AT4G13940.1	0.00870963
10	94742.7	11	>gi|AT1G56070.1 | Symbols: LOS1 | Ribosomal protein S5/Elongation factor G/III/V family protein | chr1:20968245-20971077 REVERSE LENGTH=843	AT1G56070.1	0.00264531
11	84872.9	11	>gi|AT3G03780.1 | Symbols: ATMS2, MS2 | methionine synthase 2 | chr3:957602-960740 FORWARD LENGTH=765	AT3G03780.1	0.00941637
12	52347.1	10	>gi|AT2G39730.1 | Symbols: RCA | rubisco activase | chr2:16570951-16573345 REVERSE LENGTH=474	AT2G39730.1	0.0090714
13	50193.6	10	>gi|AT1G04820.1 | Symbols: TUA4, TOR2 | tubulin alpha-4 chain | chr1:1356421-1358266 REVERSE LENGTH=450	AT1G04820.1	0.00706756
14	48085.8	10	>gi|AT1G42970.1 | Symbols: GAPB | glyceraldehyde-3-phosphate dehydrogenase B subunit | chr1:16127552-16129584 FORWARD LENGTH=447	AT1G42970.1	0.00954624
15	37825.3	10	>gi|AT3G01500.2 | Symbols: CA1 | carbonic anhydrase 1 | chr3:194853-197873 REVERSE LENGTH=347	AT3G01500.2	0.0313978
16	37004.1	9	>gi|AT1G13440.1 | Symbols: GAPC-2, GAPC2 | glyceraldehyde-3-phosphate dehydrogenase C2 | chr1:4608465-4610494 REVERSE LENGTH=338	AT1G13440.1	0.00778432
17	50194.8	9	>gi|AT3G12780.1 | Symbols: PGK1 | phosphoglycerate kinase 1 | chr3:4061127-4063140 REVERSE LENGTH=481	AT3G12780.1	0.00737289
18	49812.9	9	>gi|AT1G07920.1 | Symbols: | GTP binding Elongation factor Tu family protein | chr1:2455559-2457001 FORWARD LENGTH=449	AT1G07920.1	0.0123584
19	26148	9	>gi|AT1G75040.1 | Symbols: PR5, PR-5 | pathogenesis-related gene 5 | chr1:28177754-28178731 FORWARD LENGTH=239	AT1G75040.1	0.04112
20	59765.2	8	>gi|AT5G08670.1 | Symbols: | ATP synthase alpha/beta family protein | chr5:2818395-2821149 REVERSE LENGTH=556	AT5G08670.1	0.00820344
21	44720.7	8	>gi|AT1G32060.1 | Symbols: PRK | phosphoribulokinase | chr1:11532668-11534406 FORWARD LENGTH=395	AT1G32060.1	0.00486727
22	81942.6	8	>gi|AT4G21650.1 | Symbols: | Subtilase family protein | chr4:11501314-11504656 REVERSE LENGTH=766	AT4G21650.1	0.00650845
23	113822	8	>gi|AT4G33010.1 | Symbols: AtGLDP1, GLDP1 | glycine decarboxylase P-protein 1 | chr4:15926852-15931150 REVERSE LENGTH=1037	AT4G33010.1	0.00291637
24	24568.8	7	>gi|AT4G20260.1 | Symbols: ATPCAP1, PCAP1 | plasma-membrane associated cation-binding protein 1 | chr4:10941593-10943227 FORWARD LENGTH=225	AT4G20260.1	0.0132434
25	178065	7	>gi|AT5G04140.1 | Symbols: GLU1, GLS1, GLUS, FD-GOGAT | glutamate synthase 1 | chr5:1130031-1138186 FORWARD LENGTH=1622	AT5G04140.1	0.001344
26	23780.7	7	>gi|AT4G21280.1 | Symbols: PSBQ, PSBQA, PSBQ-1 | photosystem II subunit QA | chr4:11334446-11335587 FORWARD LENGTH=223	AT4G21280.1	0.0138188
27	35225.7	6	>gi|AT3G50820.1 | Symbols: PSBO2, PSBO-2, OEC33 | photosystem II subunit O-2 | chr3:18891008-18892311 REVERSE LENGTH=331	AT3G50820.1	0.00652922
28	54187.7	6	>gi|AT1G76030.1 | Symbols: | ATPase, V1 complex, subunit B protein | chr1:28534134-28536916 FORWARD LENGTH=486	AT1G76030.1	0.00163159
29	53780.2	6	>gi|AT1G23310.1 | Symbols: GGT1, AOAT1, GGAT1 | glutamate:glyoxylate aminotransferase | chr1:8268720-8271329 REVERSE LENGTH=481	AT1G23310.1	0.00495214
30	47974.4	6	>gi|AT2G36530.1 | Symbols: LOS2, ENO2 | Enolase | chr2:15321081-15323786 REVERSE LENGTH=444	AT2G36530.1	0.00247325
31	79189.4	6	>gi|AT2G37040.1 | Symbols: PAL1, ATPAL1 | PHE ammonia lyase 1 | chr2:15557602-15560237 REVERSE LENGTH=725	AT2G37040.1	0.00205027
32	17999.9	6	>gi|AT1G32470.1 | Symbols: | Single hybrid motif superfamily protein | chr1:11739479-11740246 REVERSE LENGTH=166	AT1G32470.1	0.0126779
33	24782.9	6	>gi|AT3G52960.1 | Symbols: | Thioredoxin superfamily protein | chr3:19639699-19640403 FORWARD LENGTH=234	AT3G52960.1	0.00635479
34	27380.1	5	>gi|AT3G55440.1 | Symbols: ATCTIMC, TPI, CYTOTPI | triosephosphate isomerase | chr3:20553794-20556078 FORWARD LENGTH=254	AT3G55440.1	0.00683925
35	47780.2	5	>gi|AT5G35630.1 | Symbols: GS2, GLN2, ATGSL1 | glutamine synthetase 2 | chr5:13831220-13833239 FORWARD LENGTH=430	AT5G35630.1	0.00215689
36	41416.2	5	>gi|AT2G05990.1 | Symbols: MOD1, ENR1 | NAD(P)-binding Rossmann-fold superfamily protein | chr2:2322876-2324867 FORWARD LENGTH=390	AT2G05990.1	0.00262005
37	57535.4	5	>gi|AT4G37930.1 | Symbols: SHM1, STM, SHMT1 | serine transhydroxymethyltransferase 1 | chr4:17831891-17834742 REVERSE LENGTH=517	AT4G37930.1	0.00366792
38	46059.3	5	>gi|AT1G65930.1 | Symbols: cICDH | cytosolic NADP+-dependent isocitrate dehydrogenase | chr1:24539088-24541861 FORWARD LENGTH=410	AT1G65930.1	0.00308166
39	54239.2	5	>gi|AT1G48030.1 | Symbols: mtLPD1 | mitochondrial lipoamide dehydrogenase 1 | chr1:17717432-17719141 REVERSE LENGTH=507	AT1G48030.1	0.00206879
40	54760.1	5	>gi|AT2G24200.1 | Symbols: | Cytosol aminopeptidase family protein | chr2:10287017-10289450 REVERSE LENGTH=520	AT2G24200.1	0.00194387
41	40373.2	5	>gi|AT3G14420.1 | Symbols: | Aldolase-type TIM barrel family protein | chr3:4821804-4823899 FORWARD LENGTH=367	AT3G14420.1	0.00564592
42	38527.2	5	>gi|AT3G44310.1 | Symbols: NIT1, ATNIT1, NITI | nitrilase 1 | chr3:15986901-15988841 FORWARD LENGTH=346	AT3G44310.1	0.00344839
43	29188	5	>gi|AT3G11630.1 | Symbols: | Thioredoxin superfamily protein | chr3:3672189-3673937 FORWARD LENGTH=266	AT3G11630.1	0.00472676
44	69111	4	>gi|AT1G78900.1 | Symbols: VHA-A | vacuolar ATP synthase subunit A | chr1:29660463-29664575 FORWARD LENGTH=623	AT1G78900.1	0.00209879
45	108760	4	>gi|AT2G05710.1 | Symbols: ACO3 | aconitase 3 | chr2:2141591-2146350 FORWARD LENGTH=990	AT2G05710.1	0.000543984
46	37372.6	4	>gi|AT3G57260.1 | Symbols: BGL2, PR2, BG2, PR-2 | beta-1,3-glucanase 2 | chr3:21188709-21189822 REVERSE LENGTH=339	AT3G57260.1	0.0090465
47	46629.2	4	>gi|AT3G52880.1 | Symbols: ATMDAR1, MDAR1 | monodehydroascorbate reductase 1 | chr3:19601477-19604366 REVERSE LENGTH=434	AT3G52880.1	0.00333922
48	84192	4	>gi|AT1G66970.1 | Symbols: SVL2 | SHV3-like 2 | chr1:24992746-24996005 REVERSE LENGTH=763	AT1G66970.1	0.000646724
49	76575.5	4	>gi|AT4G24280.1 | Symbols: cpHsc70-1 | chloroplast heat shock protein 70-1 | chr4:12590094-12593437 FORWARD LENGTH=718	AT4G24280.1	0.00130833
50	55351.1	4	>gi|ATCG00120.1 | Symbols: ATPA | ATP synthase subunit alpha | chrC:9938-11461 REVERSE LENGTH=507	ATCG00120.1	0.00219169
51	18594.2	4	>gi|AT4G34870.1 | Symbols: ROC5, ATCYP1 | rotamase cyclophilin 5 | chr4:16614451-16614969 FORWARD LENGTH=172	AT4G34870.1	0.00393932
52	55852.2	4	>gi|AT1G21750.1 | Symbols: ATPDIL1-1, ATPDI5, PDI5, PDIL1-1 | PDI-like 1-1 | chr1:7645767-7648514 FORWARD LENGTH=501	AT1G21750.1	0.0017826
53	39345.7	4	>gi|AT4G34230.1 | Symbols: CAD5, ATCAD5, CAD-5 | cinnamyl alcohol dehydrogenase 5 | chr4:16386898-16388666 REVERSE LENGTH=357	AT4G34230.1	0.00128196
54	41483.8	4	>gi|AT1G20020.1 | Symbols: ATLFNR2, FNR2 | ferredoxin-NADP(+)-oxidoreductase 2 | chr1:6942851-6944868 FORWARD LENGTH=369	AT1G20020.1	0.00342461
55	23834.3	4	>gi|AT3G26060.1 | Symbols: ATPRX Q | Thioredoxin superfamily protein | chr3:9524807-9526123 FORWARD LENGTH=216	AT3G26060.1	0.00366729
56	56503.8	4	>gi|AT1G65960.2 | Symbols: GAD2 | glutamate decarboxylase 2 | chr1:24552094-24557253 FORWARD LENGTH=494	AT1G65960.2	0.00160754
57	16936.6	4	>gi|AT2G21660.1 | Symbols: ATGRP7, CCR2, GR-RBP7, GRP7 | cold, circadian rhythm, and rna binding 2 | chr2:9265477-9266316 REVERSE LENGTH=176	AT2G21660.1	0.0058444
58	41937.1	4	>gi|AT5G09810.1 | Symbols: ACT7 | actin 7 | chr5:3052809-3054220 FORWARD LENGTH=377	AT5G09810.1	0.00258102
59	24113.6	4	>gi|AT4G02520.1 | Symbols: ATGSTF2, ATPM24.1, ATPM24, GST2, GSTF2 | glutathione S-transferase PHI 2 | chr4:1110673-1111531 REVERSE LENGTH=212	AT4G02520.1	0.00370266
60	33772.8	3	>gi|AT1G75280.1 | Symbols: | NmrA-like negative transcriptional regulator family protein | chr1:28252030-28253355 FORWARD LENGTH=310	AT1G75280.1	0.0047184
61	43586.9	3	>gi|AT1G02500.1 | Symbols: SAM1, SAM-1, MAT1, AtSAM1 | S-adenosylmethionine synthetase 1 | chr1:519037-520218 FORWARD LENGTH=393	AT1G02500.1	0.00202321
62	30699.2	3	>gi|AT2G37220.1 | Symbols: | RNA-binding (RRM/RBD/RNP motifs) family protein | chr2:15634980-15636331 REVERSE LENGTH=289	AT2G37220.1	0.00114292
63	29257.5	3	>gi|AT1G78300.1 | Symbols: GRF2, 14-3-3OMEGA, GF14 OMEGA | general regulatory factor 2 | chr1:29461883-29463052 FORWARD LENGTH=259	AT1G78300.1	0.00293348
64	37687.7	3	>gi|AT5G09660.1 | Symbols: PMDH2 | peroxisomal NAD-malate dehydrogenase 2 | chr5:2993645-2995551 REVERSE LENGTH=354	AT5G09660.1	0.00113913
65	27690.8	3	>gi|AT1G56450.1 | Symbols: PBG1 | 20S proteasome beta subunit G1 | chr1:21141970-21144186 FORWARD LENGTH=246	AT1G56450.1	0.00221982
66	42764.1	3	>gi|AT1G09340.1 | Symbols: CRB, CSP41B, HIP1.3 | chloroplast RNA binding | chr1:3015473-3018035 FORWARD LENGTH=378	AT1G09340.1	0.00252276
67	28532.2	3	>gi|AT3G62030.1 | Symbols: ROC4 | rotamase CYP 4 | chr3:22973708-22975139 FORWARD LENGTH=260	AT3G62030.1	0.00448514
68	39320.7	3	>gi|AT3G49120.1 | Symbols: ATPERX34, PERX34, PRXCB, ATPCB, PRX34 | peroxidase CB | chr3:18207819-18210041 FORWARD LENGTH=353	AT3G49120.1	0.00218727
69	39393.1	3	>gi|AT3G19710.1 | Symbols: BCAT4 | branched-chain aminotransferase4 | chr3:6847202-6849429 REVERSE LENGTH=354	AT3G19710.1	0.00317978
70	38705	3	>gi|AT2G36460.1 | Symbols: | Aldolase superfamily protein | chr2:15296929-15298387 REVERSE LENGTH=358	AT2G36460.1	0.00204804
71	62204.9	3	>gi|AT2G28000.1 | Symbols: CPN60A, CH-CPN60A, SLP | chaperonin-60alpha | chr2:11926603-11929184 FORWARD LENGTH=586	AT2G28000.1	0.00146608
72	153356	3	>gi|AT4G20850.1 | Symbols: TPP2 | tripeptidyl peptidase ii | chr4:11160935-11169889 REVERSE LENGTH=1380	AT4G20850.1	0.000321129
73	11910.9	3	>gi|AT5G59310.1 | Symbols: LTP4 | lipid transfer protein 4 | chr5:23925296-23925772 REVERSE LENGTH=112	AT5G59310.1	0.0258617
74	15180	3	>gi|AT2G20260.1 | Symbols: PSAE-2 | photosystem I subunit E-2 | chr2:8736780-8737644 FORWARD LENGTH=145	AT2G20260.1	0.00295437
75	16618.2	3	>gi|AT1G62480.1 | Symbols: | Vacuolar calcium-binding protein-related | chr1:23128799-23129548 FORWARD LENGTH=152	AT1G62480.1	0.00292123
76	16153.8	3	>gi|AT1G13930.1 | Symbols: | Involved in response to salt stress. Knockout mutants are hypersensitive to salt stress. | chr1:4761091-4761558 FORWARD LENGTH=155	AT1G13930.1	0.0059622
77	84440	3	>gi|AT5G49360.1 | Symbols: BXL1, ATBXL1 | beta-xylosidase 1 | chr5:20012179-20016659 REVERSE LENGTH=774	AT5G49360.1	0.000915752
78	18972.8	3	>gi|AT4G09320.1 | Symbols: NDPK1 | Nucleoside diphosphate kinase family protein | chr4:5923424-5924366 FORWARD LENGTH=169	AT4G09320.1	0.00412398
79	51877.2	3	>gi|AT3G03250.1 | Symbols: UGP, UGP1, AtUGP1 | UDP-GLUCOSE PYROPHOSPHORYLASE 1 | chr3:749761-754014 REVERSE LENGTH=469	AT3G03250.1	0.00106644
80	64729.1	3	>gi|AT3G14310.1 | Symbols: ATPME3, PME3 | pectin methylesterase 3 | chr3:4772214-4775095 REVERSE LENGTH=592	AT3G14310.1	0.00108491
81	44465.2	3	>gi|AT2G13360.1 | Symbols: AGT, AGT1, SGAT | alanine:glyoxylate aminotransferase | chr2:5539417-5540902 REVERSE LENGTH=401	AT2G13360.1	0.00200683
82	18644.2	3	>gi|AT1G72230.1 | Symbols: | Cupredoxin superfamily protein | chr1:27188287-27189093 FORWARD LENGTH=181	AT1G72230.1	0.0051311
83	45589.7	3	>gi|AT3G54050.1 | Symbols: HCEF1 | high cyclic electron flow 1 | chr3:20016951-20018527 FORWARD LENGTH=417	AT3G54050.1	0.00447152
84	44133.4	3	>gi|AT5G23120.1 | Symbols: HCF136 | photosystem II stability/assembly factor, chloroplast (HCF136) | chr5:7778154-7780463 FORWARD LENGTH=403	AT5G23120.1	0.0027358
85	22401.4	3	>gi|AT2G28190.1 | Symbols: CSD2, CZSOD2 | copper/zinc superoxide dismutase 2 | chr2:12014548-12016303 FORWARD LENGTH=216	AT2G28190.1	0.0029689
86	52141.4	3	>gi|AT4G13930.1 | Symbols: SHM4 | serine hydroxymethyltransferase 4 | chr4:8048013-8050021 REVERSE LENGTH=471	AT4G13930.1	0.00328401
87	34972.2	3	>gi|AT2G37660.1 | Symbols: | NAD(P)-binding Rossmann-fold superfamily protein | chr2:15795481-15796977 REVERSE LENGTH=325	AT2G37660.1	0.00154711
88	44758.9	3	>gi|AT1G11860.1 | Symbols: | Glycine cleavage T-protein family | chr1:4001801-4003245 FORWARD LENGTH=408	AT1G11860.1	0.00348028
89	46858.7	3	>gi|AT1G09640.1 | Symbols: | Translation elongation factor EF1B, gamma chain | chr1:3120162-3122152 FORWARD LENGTH=414	AT1G09640.1	0.0008244
90	66816.7	3	>gi|AT3G59970.3 | Symbols: MTHFR1 | methylenetetrahydrofolate reductase 1 | chr3:22151303-22154323 FORWARD LENGTH=592	AT3G59970.3	0.00152624
91	33897.7	2	>gi|AT4G14880.1 | Symbols: OASA1, OLD3, CYTACS1 | O-acetylserine (thiol) lyase (OAS-TL) isoform A1 | chr4:8518209-8520050 REVERSE LENGTH=322	AT4G14880.1	0.00291972
92	12317.2	2	>gi|AT2G38540.1 | Symbols: LP1, LTP1, ATLTP1 | lipid transfer protein 1 | chr2:16130418-16130893 FORWARD LENGTH=118	AT2G38540.1	0.00307087
93	13076.6	2	>gi|AT3G56240.1 | Symbols: CCH | copper chaperone | chr3:20863460-20864402 REVERSE LENGTH=121	AT3G56240.1	0.0121192
94	31965.3	2	>gi|AT1G11840.2 | Symbols: ATGLX1, GLX1 | glyoxalase I homolog | chr1:3996045-3997518 FORWARD LENGTH=283	AT1G11840.2	0.00145791
95	29401.5	2	>gi|AT3G04790.1 | Symbols: | Ribose 5-phosphate isomerase, type A protein | chr3:1313365-1314195 FORWARD LENGTH=276	AT3G04790.1	0.00316227
96	30517.4	2	>gi|AT3G63190.1 | Symbols: RRF, HFP108, cpRRF, AtcpRRF | ribosome recycling factor, chloroplast precursor | chr3:23342861-23344640 REVERSE LENGTH=275	AT3G63190.1	0.00291049
97	24130.5	2	>gi|AT2G30860.1 | Symbols: ATGSTF9, GLUTTR, ATGSTF7, GSTF9 | glutathione S-transferase PHI 9 | chr2:13139132-13140057 FORWARD LENGTH=215	AT2G30860.1	0.00372827
98	25485.2	2	>gi|AT3G10920.1 | Symbols: MSD1, MEE33, ATMSD1 | manganese superoxide dismutase 1 | chr3:3418015-3419581 FORWARD LENGTH=231	AT3G10920.1	0.00114247
99	27828.9	2	>gi|AT1G07890.3 | Symbols: APX1, MEE6, CS1, ATAPX1, ATAPX01 | ascorbate peroxidase 1 | chr1:2438005-2439435 FORWARD LENGTH=250	AT1G07890.3	0.00113784
100	18708.2	2	>gi|AT2G16600.1 | Symbols: ROC3 | rotamase CYP 3 | chr2:7200862-7201383 FORWARD LENGTH=173	AT2G16600.1	0.00787683
101	25664.5	2	>gi|AT3G55330.1 | Symbols: PPL1 | PsbP-like protein 1 | chr3:20514031-20515275 REVERSE LENGTH=230	AT3G55330.1	0.000954504
102	23740.2	2	>gi|AT1G19570.1 | Symbols: DHAR1, ATDHAR1, DHAR5 | dehydroascorbate reductase | chr1:6773462-6774413 REVERSE LENGTH=213	AT1G19570.1	0.00407279
103	26013.1	2	>gi|AT5G53490.2 | Symbols: | Tetratricopeptide repeat (TPR)-like superfamily protein | chr5:21723488-21724621 REVERSE LENGTH=235	AT5G53490.2	0.00235798
104	40496.6	2	>gi|AT4G08390.1 | Symbols: SAPX | stromal ascorbate peroxidase | chr4:5314999-5317071 FORWARD LENGTH=372	AT4G08390.1	0.00123714
105	57762.9	2	>gi|AT3G59010.1 | Symbols: PME61 | pectin methylesterase 61 | chr3:21803015-21805098 REVERSE LENGTH=529	AT3G59010.1	0.00161176
106	58036.9	2	>gi|AT5G19220.1 | Symbols: ADG2, APL1 | ADP glucose pyrophosphorylase large subunit 1 | chr5:6463931-6466775 REVERSE LENGTH=522	AT5G19220.1	0.000277431
107	52754.3	2	>gi|AT1G63940.1 | Symbols: MDAR6 | monodehydroascorbate reductase 6 | chr1:23730206-23733534 FORWARD LENGTH=486	AT1G63940.1	0.000668897
108	61929.3	2	>gi|AT4G00490.1 | Symbols: BAM2, BMY9 | beta-amylase 2 | chr4:222422-224862 FORWARD LENGTH=542	AT4G00490.1	0.000604883
109	64771.5	2	>gi|AT5G11670.1 | Symbols: ATNADP-ME2, NADP-ME2 | NADP-malic enzyme 2 | chr5:3754456-3758040 FORWARD LENGTH=588	AT5G11670.1	0.00384145
110	66342.3	2	>gi|AT3G06650.1 | Symbols: ACLB-1 | ATP-citrate lyase B-1 | chr3:2079247-2082633 REVERSE LENGTH=608	AT3G06650.1	0.000717707
111	48179.7	2	>gi|AT3G01480.1 | Symbols: CYP38, ATCYP38 | cyclophilin 38 | chr3:188569-190674 FORWARD LENGTH=437	AT3G01480.1	0.00108572
112	68453.5	2	>gi|AT5G20950.1 | Symbols: | Glycosyl hydrolase family protein | chr5:7107609-7110775 REVERSE LENGTH=624	AT5G20950.1	0.000480257
113	82450.6	2	>gi|AT3G14067.1 | Symbols: | Subtilase family protein | chr3:4658421-4660754 REVERSE LENGTH=777	AT3G14067.1	0.000538814
114	42786.7	2	>gi|AT3G55800.1 | Symbols: SBPASE | sedoheptulose-bisphosphatase | chr3:20709640-20711421 FORWARD LENGTH=393	AT3G55800.1	0.00145204
115	89043.4	2	>gi|AT5G65620.1 | Symbols: | Zincin-like metalloproteases family protein | chr5:26221951-26225784 FORWARD LENGTH=791	AT5G65620.1	0.000221458
116	92364.4	2	>gi|AT1G79920.1 | Symbols: | Heat shock protein 70 (Hsp 70) family protein | chr1:30058935-30062224 REVERSE LENGTH=831	AT1G79920.1	0.000215076
117	41131.9	2	>gi|AT1G23740.1 | Symbols: | Oxidoreductase, zinc-binding dehydrogenase family protein | chr1:8398245-8399656 REVERSE LENGTH=386	AT1G23740.1	0.001149
118	52062.8	2	>gi|ATCG00280.1 | Symbols: PSBC | photosystem II reaction center protein C | chrC:33720-35141 FORWARD LENGTH=473	ATCG00280.1	0.000683836
119	38081.6	2	>gi|AT4G09010.1 | Symbols: APX4, TL29 | ascorbate peroxidase 4 | chr4:5777502-5779338 REVERSE LENGTH=349	AT4G09010.1	0.000594637
120	35890.4	2	>gi|AT1G04410.1 | Symbols: | Lactate/malate dehydrogenase family protein | chr1:1189418-1191267 REVERSE LENGTH=332	AT1G04410.1	0.00424395
121	36709.7	2	>gi|AT5G58330.3 | Symbols: | lactate/malate dehydrogenase family protein | chr5:23580010-23581751 REVERSE LENGTH=334	AT5G58330.3	0.00171166
122	36511.8	2	>gi|AT1G21440.1 | Symbols: | Phosphoenolpyruvate carboxylase family protein | chr1:7502325-7504103 REVERSE LENGTH=336	AT1G21440.1	0.00200345
123	38267.9	2	>gi|AT3G09820.1 | Symbols: ADK1, ATADK1 | adenosine kinase 1 | chr3:3012122-3014624 FORWARD LENGTH=344	AT3G09820.1	0.00291675
124	121680	2	>gi|AT3G19170.1 | Symbols: ATPREP1, ATZNMP, PREP1 | presequence protease 1 | chr3:6625578-6631874 REVERSE LENGTH=1080	AT3G19170.1	0.000193019
125	110312	2	>gi|AT2G42600.2 | Symbols: ATPPC2, PPC2 | phosphoenolpyruvate carboxylase 2 | chr2:17734541-17738679 REVERSE LENGTH=963	AT2G42600.2	0.000507604
126	39296.6	2	>gi|AT1G66200.1 | Symbols: ATGSR2, GSR2, GLN1;2 | glutamine synthase clone F11 | chr1:24655520-24657520 REVERSE LENGTH=356	AT1G66200.1	0.00177565
127	9545.37	2	>gi|ATCG01060.1 | Symbols: PSAC | iron-sulfur cluster binding;electron carriers;4 iron, 4 sulfur cluster binding | chrC:117318-117563 REVERSE LENGTH=81	ATCG01060.1	0.00856783
128	36009.9	2	>gi|AT1G53240.1 | Symbols: mMDH1 | Lactate/malate dehydrogenase family protein | chr1:19854966-19856802 REVERSE LENGTH=341	AT1G53240.1	0.00302586
129	13271.8	1	>gi|AT5G42980.1 | Symbols: ATTRX3, ATH3, ATTRXH3, TRXH3, TRX3 | thioredoxin 3 | chr5:17242772-17243718 FORWARD LENGTH=118	AT5G42980.1	0.00256483
130	106884	1	>gi|AT2G47390.1 | Symbols: | Prolyl oligopeptidase family protein | chr2:19442278-19446253 REVERSE LENGTH=961	AT2G47390.1	0.000292525
131	75453.2	1	>gi|AT3G10740.1 | Symbols: ASD1, ARAF1, ARAF, ATASD1 | alpha-L-arabinofuranosidase 1 | chr3:3361031-3364573 REVERSE LENGTH=678	AT3G10740.1	0.00025486
132	13706.7	1	>gi|AT2G47400.1 | Symbols: CP12-1, CP12 | CP12 domain-containing protein 1 | chr2:19446889-19447263 FORWARD LENGTH=124	AT2G47400.1	0.0108263
133	19917.4	1	>gi|AT3G20390.1 | Symbols: | endoribonuclease L-PSP family protein | chr3:7110227-7111695 REVERSE LENGTH=187	AT3G20390.1	0.00155887
134	15259.4	1	>gi|AT1G08830.1 | Symbols: CSD1 | copper/zinc superoxide dismutase 1 | chr1:2827700-2829053 FORWARD LENGTH=152	AT1G08830.1	0.00259216
135	11524.8	1	>gi|AT1G51400.1 | Symbols: | Photosystem II 5 kD protein | chr1:19052172-19052492 REVERSE LENGTH=106	AT1G51400.1	0.00533908
136	19880.1	1	>gi|AT1G03680.1 | Symbols: ATHM1, TRX-M1, ATM1, THM1 | thioredoxin M-type 1 | chr1:916990-917865 REVERSE LENGTH=179	AT1G03680.1	0.00313455
137	65767.3	1	>gi|AT4G12420.1 | Symbols: SKU5 | Cupredoxin superfamily protein | chr4:7349941-7352868 REVERSE LENGTH=587	AT4G12420.1	0.000859682
138	11024.4	1	>gi|AT2G24940.1 | Symbols: AtMAPR2, MAPR2 | membrane-associated progesterone binding protein 2 | chr2:10609447-10609749 FORWARD LENGTH=100	AT2G24940.1	0.00489872
139	19670.5	1	>gi|AT3G27850.1 | Symbols: RPL12-C | ribosomal protein L12-C | chr3:10324905-10325468 FORWARD LENGTH=187	AT3G27850.1	0.00122431
140	98774	1	>gi|AT4G35830.1 | Symbols: ACO1 | aconitase 1 | chr4:16973007-16977949 REVERSE LENGTH=898	AT4G35830.1	8.27039e-05
141	25576	1	>gi|AT5G03170.1 | Symbols: FLA11, ATFLA11 | FASCICLIN-like arabinogalactan-protein 11 | chr5:752898-753638 REVERSE LENGTH=246	AT5G03170.1	0.000727095
142	33644.2	1	>gi|AT5G09650.1 | Symbols: AtPPa6, PPa6 | pyrophosphorylase 6 | chr5:2991331-2993117 REVERSE LENGTH=300	AT5G09650.1	0.00120588
143	31920.6	1	>gi|AT2G41530.1 | Symbols: ATSFGH, SFGH | S-formylglutathione hydrolase | chr2:17323656-17325430 REVERSE LENGTH=284	AT2G41530.1	0.000558453
144	29762.4	1	>gi|AT1G13060.1 | Symbols: PBE1 | 20S proteasome beta subunit E1 | chr1:4452641-4454663 FORWARD LENGTH=274	AT1G13060.1	0.000465207
145	40898.6	1	>gi|AT3G19010.1 | Symbols: | 2-oxoglutarate (2OG) and Fe(II)-dependent oxygenase superfamily protein | chr3:6556306-6557862 REVERSE LENGTH=349	AT3G19010.1	0.000109479
146	29615.7	1	>gi|AT2G42590.1 | Symbols: GRF9, GF14 MU | general regulatory factor 9 | chr2:17732118-17733775 REVERSE LENGTH=263	AT2G42590.1	0.00162601
147	28961.1	1	>gi|AT2G31670.1 | Symbols: | Stress responsive alpha-beta barrel domain protein | chr2:13472699-13473490 REVERSE LENGTH=263	AT2G31670.1	0.000978838
148	29250.8	1	>gi|AT4G34050.1 | Symbols: CCoAOMT1 | S-adenosyl-L-methionine-dependent methyltransferases superfamily protein | chr4:16310844-16311973 FORWARD LENGTH=259	AT4G34050.1	0.00450548
149	27505.1	1	>gi|AT1G15820.1 | Symbols: LHCB6, CP24 | light harvesting complex photosystem II subunit 6 | chr1:5446685-5447676 REVERSE LENGTH=258	AT1G15820.1	0.000485403
150	50736.6	1	>gi|AT5G63570.1 | Symbols: GSA1 | glutamate-1-semialdehyde-2,1-aminomutase | chr5:25451957-25453620 FORWARD LENGTH=474	AT5G63570.1	0.000255317
151	42449	1	>gi|AT1G68010.1 | Symbols: HPR, ATHPR1 | hydroxypyruvate reductase | chr1:25493418-25495720 FORWARD LENGTH=386	AT1G68010.1	0.000692414
152	22640.8	1	>gi|AT4G02770.1 | Symbols: PSAD-1 | photosystem I subunit D-1 | chr4:1229247-1229873 REVERSE LENGTH=208	AT4G02770.1	0.00167584
153	26102	1	>gi|AT1G53850.1 | Symbols: PAE1, ATPAE1 | 20S proteasome alpha subunit E1 | chr1:20104131-20105792 REVERSE LENGTH=237	AT1G53850.1	0.000454464
154	47785.3	1	>gi|AT4G35630.1 | Symbols: PSAT | phosphoserine aminotransferase | chr4:16904205-16905497 FORWARD LENGTH=430	AT4G35630.1	0.000240916
155	50052.4	1	>gi|AT5G57020.1 | Symbols: NMT1, ATNMT1 | myristoyl-CoA:protein N-myristoyltransferase | chr5:23075451-23076755 FORWARD LENGTH=434	AT5G57020.1	0.00018445
156	47954.7	1	>gi|AT5G13420.1 | Symbols: | Aldolase-type TIM barrel family protein | chr5:4302080-4304212 REVERSE LENGTH=438	AT5G13420.1	0.000256976
157	36124.3	1	>gi|AT1G18080.1 | Symbols: ATARCA, RACK1A_AT, RACK1A | Transducin/WD40 repeat-like superfamily protein | chr1:6222325-6223901 FORWARD LENGTH=327	AT1G18080.1	0.000634932
158	50934.2	1	>gi|AT4G33680.1 | Symbols: AGD2 | Pyridoxal phosphate (PLP)-dependent transferases superfamily protein | chr4:16171847-16174630 REVERSE LENGTH=461	AT4G33680.1	0.000286411
159	41112	1	>gi|AT5G03290.1 | Symbols: IDH-V | isocitrate dehydrogenase V | chr5:794043-795939 FORWARD LENGTH=374	AT5G03290.1	0.000168896
160	55032.2	1	>gi|AT5G34850.1 | Symbols: ATPAP26, PAP26 | purple acid phosphatase 26 | chr5:13108475-13111217 REVERSE LENGTH=475	AT5G34850.1	0.00114461
161	24639.7	1	>gi|AT1G01050.1 | Symbols: AtPPa1, PPa1 | pyrophosphorylase 1 | chr1:31382-32670 REVERSE LENGTH=212	AT1G01050.1	0.00179995
162	26155.7	1	>gi|AT1G03870.1 | Symbols: FLA9 | FASCICLIN-like arabinoogalactan 9 | chr1:982625-983368 REVERSE LENGTH=247	AT1G03870.1	0.000644275

## Sheet: Supple Data Sheet 1_Peptide
Supplemental Data Sheet 2. Protein and peptide details for in-solution digestion method coupled with LC-MS/MS experiments: Replicate 2.
HUIWEI_PLANT_ST_020515RE_cus
Scan No.	Peptide Mass	Peptide Sequence	Sequence Header
1211	1038.46	DDYVEKDR	>gi|ATCG00490.1 | Symbols: RBCL | ribulose-bisphosphate carboxylases | chrC:54958-56397 FORWARD LENGTH=479
1217	961.47	SQAETGEIK
1596	961.47	SQAETGEIK
1654	961.47	SQAETGEIK
1689	1038.46	DDYVEKDR
1859	961.47	SQAETGEIK
2329	911.46	AMHAVIDR
2383	911.46	AMHAVIDR
2437	911.46	AMHAVIDR
2488	911.46	AMHAVIDR
3098	736.37	GGLDFTK
3136	909.44	AVYECLR
3154	1446.76	LSGGDHIHAGTVVGK
3205	1446.76	LSGGDHIHAGTVVGK
3258	1446.76	LSGGDHIHAGTVVGK
3609	1115.58	VALEACVQAR
3662	1115.58	VALEACVQAR
3675	1501.84	YGRPLLGCTIKPK
3711	1501.84	YGRPLLGCTIKPK
3723	1115.58	VALEACVQAR
3728	1501.84	YGRPLLGCTIKPK
3761	1501.84	YGRPLLGCTIKPK
3776	1450.61	DDENVNSQPFMR
3789	1115.58	VALEACVQAR
3821	1464.75	TFQGPPHGIQVER
3843	1115.58	VALEACVQAR
3874	1464.75	TFQGPPHGIQVER
3905	1115.58	VALEACVQAR
3927	1464.75	TFQGPPHGIQVER
3961	1186.66	DNGLLLHIHR
3979	1949.91	GHYLNATAGTCEEMIKR
4019	1115.58	VALEACVQAR
4036	1186.66	DNGLLLHIHR
4048	1406.66	LTYYTPEYETK
4102	1406.66	LTYYTPEYETK
4136	1115.58	VALEACVQAR
4153	1406.66	LTYYTPEYETK
4162	1793.81	GHYLNATAGTCEEMIK
4187	1115.58	VALEACVQAR
4247	1793.81	GHYLNATAGTCEEMIK
4267	1115.58	VALEACVQAR
4393	1115.58	VALEACVQAR
4408	1414.78	LEDLRIPPAYTK
4450	1227.65	DLAVEGNEIIR
4454	1227.65	DLAVEGNEIIR
4501	1227.65	DLAVEGNEIIR
4540	1115.58	VALEACVQAR
4580	1227.65	DLAVEGNEIIR
4649	1227.65	DLAVEGNEIIR
4667	1115.58	VALEACVQAR
4864	2168.98	GGLDFTKDDENVNSQPFMR
4918	2168.98	GGLDFTKDDENVNSQPFMR
4960	2168.98	GGLDFTKDDENVNSQPFMR
5110	1020.52	DTDILAAFR
5131	1020.52	DTDILAAFR
5159	1020.52	DTDILAAFR
5189	1020.52	DTDILAAFR
5423	1260.62	FLFCAEAIYK
5474	1260.62	FLFCAEAIYK
5522	1260.62	FLFCAEAIYK
5573	1260.62	FLFCAEAIYK
5618	1545.73	WSPELAAACEVWK
5639	1260.62	FLFCAEAIYK
5660	1545.73	WSPELAAACEVWK
5678	1545.73	WSPELAAACEVWK
5711	1545.73	WSPELAAACEVWK
5712	1260.62	FLFCAEAIYK
5720	1545.73	WSPELAAACEVWK
5726	1531.75	DRFLFCAEAIYK
5772	1545.73	WSPELAAACEVWK
5774	1323.67	EITFNFPTIDK
6201	1818.95	LEGDRESTLGFVDLLR
6250	1818.95	LEGDRESTLGFVDLLR
6251	1260.62	FLFCAEAIYK
6253	1818.95	LEGDRESTLGFVDLLR
6320	1818.95	LEGDRESTLGFVDLLR
6350	1818.95	LEGDRESTLGFVDLLR
6386	1248.67	ESTLGFVDLLR
6434	1248.67	ESTLGFVDLLR
6482	1248.67	ESTLGFVDLLR
3362	1076.52	GYALGTDAPGR	>gi|AT5G26000.2 | Symbols: TGG1, BGLU38 | thioglucoside glucohydrolase 1 | chr5:9080009-9082347 REVERSE LENGTH=456
3702	1054.51	LFNSGNFEK
4562	1073.57	GMIGPVMITR
4699	2157.93	GGADLGNGDTTCDSYTLWQK
5026	1432.74	LPEFSETEAALVK
5078	1330.64	GLNVWDSFTHR
5119	1324.7	YYNGLIDGLVAK
5249	1519.71	WFLPFDHSQESK
5597	1743.86	GFIFGVASSAYQVEGGR
5651	1743.86	GFIFGVASSAYQVEGGR
5724	1743.86	GFIFGVASSAYQVEGGR
5795	1743.86	GFIFGVASSAYQVEGGR
5819	2152.07	EYVGDRLPEFSETEAALVK
5912	1945.08	VKNWITINQLYTVPTR
5937	1743.86	GFIFGVASSAYQVEGGR
6351	1743.86	GFIFGVASSAYQVEGGR
6438	1297.6	GIYYVMDYFK
6458	1717.91	NWITINQLYTVPTR
6473	1297.6	GIYYVMDYFK
6476	1717.91	NWITINQLYTVPTR
2230	1127.54	TAAYYQQGAR	>gi|AT4G38970.1 | Symbols: FBA2 | fructose-bisphosphate aldolase 2 | chr4:18163714-18165659 REVERSE LENGTH=398
2413	946.49	ALQNTCLK
2467	946.49	ALQNTCLK
2524	946.49	ALQNTCLK
2587	946.49	ALQNTCLK
2870	1099.63	AKANSLAQLGK
3004	900.5	ANSLAQLGK
3567	872.45	EAAWGLAR
3809	1586.8	RLDSIGLENTEANR
3810	1586.8	RLDSIGLENTEANR
3859	1430.7	LDSIGLENTEANR
4172	2304.13	TIASPGRGILAMDESNATCGKR
4396	1290.68	ATPEQVAAYTLK
4567	2054.07	TWGGRPENVNAAQTTLLAR
4574	2054.07	TWGGRPENVNAAQTTLLAR
6194	1652.92	MVDVLVEQNIVPGIK
6244	1652.92	MVDVLVEQNIVPGIK
2182	1350.56	EHGNSPGYYDGR	>gi|AT1G67090.1 | Symbols: RBCS1A | ribulose bisphosphate carboxylase small chain 1A | chr1:25048465-25049249 REVERSE LENGTH=180
2209	1350.56	EHGNSPGYYDGR
2233	1350.56	EHGNSPGYYDGR
2323	906.46	SSAAFPATR
3582	934.49	IIGFDNTR
5201	1547.8	LPLFGCTDSAQVLK
5252	1547.8	LPLFGCTDSAQVLK
5843	2197.15	KKFETLSYLPDLTDSELAK
5894	2197.15	KKFETLSYLPDLTDSELAK
5933	2197.15	KKFETLSYLPDLTDSELAK
6215	1941.97	QVQCISFIAYKPPSFTG_x000D_
6265	1941.97	QVQCISFIAYKPPSFTG_x000D_
6291	1941.97	QVQCISFIAYKPPSFTG_x000D_
6314	1941.97	QVQCISFIAYKPPSFTG_x000D_
6362	1941.97	QVQCISFIAYKPPSFTG_x000D_
6588	2069.06	KFETLSYLPDLTDSELAK
6653	2069.06	KFETLSYLPDLTDSELAK
3055	1227.62	VEIIANDQGNR	>gi|AT5G02500.1 | Symbols: HSC70-1, HSP70-1, AT-HSC70-1, HSC70 | heat shock cognate protein 70-1 | chr5:554055-556334 REVERSE LENGTH=651
3458	1229.52	FSDSSVQSDMK
3543	1674.72	ATAGDTHLGGEDFDNR
3651	1425.76	STVHDVVLVGGSTR
3934	2732.14	MYQGAGGEAGGPGASGMDDDAPPASGGAGPK
4115	1277.62	MVNHFVQEFK
4252	1472.68	TTPSYVAFTDSER
4457	1357.61	NALENYAYNMR
4571	1385.72	ELESICNPIIAK
4771	1679.83	NAVVTVPAYFNDSQR
4898	1646.81	NQVAMNPVNTVFDAK
4903	1786.98	IINEPTAAAIAYGLDKK
5175	1658.89	IINEPTAAAIAYGLDK
6155	1435.75	VQQLLQDFFNGK
6536	2657.26	EQVFSTYSDNQPGVLIQVYEGER
6540	2657.26	EQVFSTYSDNQPGVLIQVYEGER
3077	1026.57	SADVAAAPVVK	>gi|AT1G72150.1 | Symbols: PATL1 | PATELLIN 1 | chr1:27148558-27150652 FORWARD LENGTH=573
3125	1002.5	MVFAHGVDK
3288	1653.81	VEEEKPAVPAAEEEK
3654	1090.53	AIDFSNPEAK
3740	1142.63	YIAPEQVPVK
3764	1473.77	EFTAPVTPVKEEK
3819	1213.69	VVVLTAEEVQK
3834	1230.68	IVITIDNQTSK
4232	1077.58	TFGSIITSPR
4375	1457.65	QFEDNYPEFAAK
4528	1507.74	IGSTDEPVITDSFK
4987	1837.85	IDELVESGEEVSEFEK
5514	2337.12	KENKIDELVESGEEVSEFEK
3384	1629.8	IVGEEHYETAQQVK	>gi|ATCG00480.1 | Symbols: ATPB, PB | ATP synthase subunit beta | chrC:52660-54156 REVERSE LENGTH=498
3503	1414.7	TNPTTSNPEVSIR
3680	1516.74	ESGVINEQNLAESK
4346	1600.8	VALVYGQMNEPPGAR
5336	1432.77	FVQAGSEVSALLGR
5339	1432.77	FVQAGSEVSALLGR
5348	2295.09	MPSAVGYQPTLSTEMGTLQER
5375	1260.69	MPNIYNALVVK
6176	2060.02	GIYPAVDPLDSTSTMLQPR
6227	2060.02	GIYPAVDPLDSTSTMLQPR
6323	1954.02	IFNVLGEPVDNLGPVDTR
6371	1954.02	IFNVLGEPVDNLGPVDTR
6662	2141.06	GMDVVDMGNPLSVPVGGATLGR
3420	1069.52	IFAYGDTQR	>gi|AT1G20620.1 | Symbols: CAT3, SEN2, ATCAT3 | catalase 3 | chr1:7143142-7146193 FORWARD LENGTH=492
3687	797.48	LNVRPSI_x000D_
3954	1135.67	APGVQTPVIVR
4216	1108.53	TNIQEYWR
4684	1127.6	WVEILSEPR
4804	1714.79	DLHDAIASGNYPEWK
4811	1714.79	DLHDAIASGNYPEWK
5171	1522.85	LGPNYLQLPVNAPK
5207	1524.82	GPVLLEDYHLIEK
5567	1874	DGIQFPDVVHALKPNPK
5730	1480.71	GIWISYWSQADR
5784	1480.71	GIWISYWSQADR
2818	1070.61	ITIKPQTDR	>gi|AT4G13940.1 | Symbols: HOG1, EMB1395, SAHH1, MEE58, ATSAHH1 | S-adenosyl-L-homocysteine hydrolase | chr4:8054931-8056676 FORWARD LENGTH=485
2845	904.47	ATDVMIAGK
2962	864.42	AEEIFEK
2995	845.54	KVYVLPK
3172	1252.59	VKDMSQADFGR
3202	1025.42	DMSQADFGR
3480	1474.8	LVGVSEETTTGVKR
3596	1318.7	LVGVSEETTTGVK
3902	1136.55	TEFGPSQPFK
4057	1236.62	VAVICGYGDVGK
4145	1128.54	DIIMVDHMR
2849	954.52	GGGQVIPTAR	>gi|AT1G56070.1 | Symbols: LOS1 | Ribosomal protein S5/Elongation factor G/III/V family protein | chr1:20968245-20971077 REVERSE LENGTH=843
3348	1144.52	EGPLAEENMR
3393	1320.62	QIIATCMNDQK
4810	1606.75	NCDPNGPLMLYVSK
5186	1386.66	GFVQFCYEPIK
5217	2078.99	VENLYEGPLDDQYANAIR
5915	1550.73	DLQDDFMGGAEIIK
5928	1835.85	STGISLYYEMTDESLK
6108	1451.68	LWGENFFDPATR
6746	1508.71	EAMTPLSEFEDKL_x000D_
6790	2151.98	IWAFGPETTGPNMVVDMCK
3329	1115.55	IPSTDEIADR	>gi|AT3G03780.1 | Symbols: ATMS2, MS2 | methionine synthase 2 | chr3:957602-960740 FORWARD LENGTH=765
3558	942.54	VVEVDALAK
3639	1234.57	GNASVPAMEMTK
4016	1713.92	CVKPPVIYGDVSRPK
4453	1657.82	YGAGIGPGVYDIHSPR
4723	1095.57	YLFAGVVDGR
5198	2170.03	ALAGQTNESFFTANADALSSR
5352	1410.78	GGIGVIQIDEAALR
5904	1180.62	GVTAFGFDLVR
6123	1198.57	FALESFWDGK
6815	2206.07	WFDTNYHYIVPELGPEVK
3831	1696.75	GLAYDTSDDQQDITR	>gi|AT2G39730.1 | Symbols: RCA | rubisco activase | chr2:16570951-16573345 REVERSE LENGTH=474
4333	1211.57	SFQCELVMAK
4675	1779.8	EGPPVFEQPEMTYEK
5483	1711.75	MCCLFINDLDAGAGR
5577	2781.3	GAQQVNLPVPEGCTDPVAENFDPTAR
5612	2781.3	GAQQVNLPVPEGCTDPVAENFDPTAR
5996	2303.06	MGINPIMMSAGELESGNAGEPAK
6020	2346.18	VQLAETYLSQAALGDANADAIGR
6044	2303.06	MGINPIMMSAGELESGNAGEPAK
6074	2346.18	VQLAETYLSQAALGDANADAIGR
3386	986.54	DVNAAVGTIK	>gi|AT1G04820.1 | Symbols: TUA4, TOR2 | tubulin alpha-4 chain | chr1:1356421-1358266 REVERSE LENGTH=450
3404	887.46	EDLAALEK
4310	1266.5	YMACCLMYR
4813	1884.94	CGINYQPPTVVPGGDLAK
5468	1856.88	AVCMISNSTSVAEVFSR
5903	1976.87	TVGGGDDAFNTFFSETGAGK
5984	1791.92	IHFMLSSYAPVISAEK
6399	1597.76	TIQFVDWCPTGFK
6578	1700.9	AVFVDLEPTVIDEVR
6633	1700.9	AVFVDLEPTVIDEVR
2650	1554.67	GTMTTTHSYTGDQR	>gi|AT1G42970.1 | Symbols: GAPB | glyceraldehyde-3-phosphate dehydrogenase B subunit | chr1:16127552-16129584 FORWARD LENGTH=447
3061	927.59	LIKVVSNR
3118	811.52	VIITAPAK
3341	1439.59	TNPADEECKVYD_x000D_
3635	1288.65	IVDNETISVDGK
4111	1383.77	AAALNIVPTSTGAAK
4603	1150.67	VVDLAHLVASK
5324	1626.85	DSPLEVVVLNDSGGVK
6012	1933.85	WPGAEAVGSGDPLEDFCK
6062	1933.85	WPGAEAVGSGDPLEDFCK
4091	947.44	GGYYDFVK	>gi|AT3G01500.2 | Symbols: CA1 | carbonic anhydrase 1 | chr3:194853-197873 REVERSE LENGTH=347
4226	1018.53	AFDPVETIK
4336	1724.86	EKYETNPALYGELAK
4367	1651.87	VENIVVIGHSACGGIK
4429	1781.79	VISELGDSAFEDQCGR
4442	1467.72	YETNPALYGELAK
4871	1244.62	NIANMVPPFDK
5990	2042	VCPSHVLDFQPGDAFVVR
6014	2042	VCPSHVLDFQPGDAFVVR
6038	2042	VCPSHVLDFQPGDAFVVR
2758	927.57	KVVISAPSK	>gi|AT1G13440.1 | Symbols: GAPC-2, GAPC2 | glyceraldehyde-3-phosphate dehydrogenase C2 | chr1:4608465-4610494 REVERSE LENGTH=338
2996	766.39	SSIFDAK
4690	1733.81	DAPMFVVGVNEHEYK
5426	2249.07	SDLDIVSNASCTTNCLAPLAK
5585	1497.84	VPTVDVSVVDLTVR
6017	2171	GILGYTEDDVVSTDFVGDNR
6069	2171	GILGYTEDDVVSTDFVGDNR
6131	2171	GILGYTEDDVVSTDFVGDNR
6693	1675.97	TLLFGEKPVTVFGIR
3321	1091.56	FAAGTEAIANK	>gi|AT3G12780.1 | Symbols: PGK1 | phosphoglycerate kinase 1 | chr3:4061127-4063140 REVERSE LENGTH=481
3431	1772.82	FYKEEEKNDPEFAK
4558	1572.84	GVTTIIGGGDSVAAVEK
4670	2014.94	ADLNVPLDDNQTITDDTR
5586	1446.86	FLKPSVAGFLLQK
5591	1446.86	FLKPSVAGFLLQK
5835	2061.06	KLASLADLYVNDAFGTAHR
6008	1524.88	GVSLLLPTDVVVADK
6174	1932.97	LASLADLYVNDAFGTAHR
2911	1119.59	STTTGHLIYK	>gi|AT1G07920.1 | Symbols: | GTP binding Elongation factor Tu family protein | chr1:2455559-2457001 FORWARD LENGTH=449
3019	779.41	YDEIIK
3747	1450.67	YYCTVIDAPGHR
3860	1024.6	IGGIGTVPVGR
3919	1025.48	STNLDWYK
4085	974.54	LPLQDVYK
5397	1297.74	EHALLAFTLGVK
5600	2279.13	MTPTKPMVVETFSEYPPLGR
6727	2505.32	VETGMIKPGMVVTFAPTGLTTEVK
2267	1254.5	TGCNFDASGNGR	>gi|AT1G75040.1 | Symbols: PR5, PR-5 | pathogenesis-related gene 5 | chr1:28177754-28178731 FORWARD LENGTH=239
2635	1302.63	LGIRPSGGSGDCK
2713	1093.46	CVTGDCGGLR
2764	1093.46	CVTGDCGGLR
3052	1276.59	VMDQNNVVACK
3157	1806.78	GANDKPETCPPTDYSR
4376	1375.67	LGDGGFELTPGASR
4712	1870.9	NNCPTTVWAGTLAGQGPK
4756	1883.82	YAGCVSDLNAACPDMLK
4204	1661.76	CALVYGQMNEPPGAR	>gi|AT5G08670.1 | Symbols: | ATP synthase alpha/beta family protein | chr5:2818395-2821149 REVERSE LENGTH=556
4294	1261.63	TIAMDGTEGLVR
4427	1698.95	LVLEVSHHLGQNVVR
4519	1392.81	VLNTGAPITVPVGR
4730	1384.7	IMNVLGEPIDER
4937	1491.77	FTQANSEVSALLGR
6006	2060.04	QISELGIYPAVDPLDSTSR
6179	2185.14	IPSAVGYQPTLASDLGALQER
2003	869.46	GHSLESIK	>gi|AT1G32060.1 | Symbols: PRK | phosphoribulokinase | chr1:11532668-11534406 FORWARD LENGTH=395
2110	869.46	GHSLESIK
3647	1427.82	RLTSVFGGAAKPPK
4703	1419.7	KPDFDAFIDPQK
4891	1474.81	IRDLYEQLIANK
4943	1471.66	ANDFDLMYEQVK
6141	1667.87	ILVIEGLHPMFDER
6757	1960.01	LDELIYVESHLSNLSTK
3563	1473.8	ITAATTLTGQPATTK	>gi|AT4G21650.1 | Symbols: | Subtilase family protein | chr4:11501314-11504656 REVERSE LENGTH=766
3813	1207.66	AVNDQGLGPIPK
4364	1207.62	TIIQDFQSTR
4838	1417.78	TVLVFDSATPIAGK
5391	1323.72	YYLNGVVAAIGGK
5531	1690.82	LADPFDYGGGLVNPEK
5603	1765.01	GVAAVILAQKPDDLLSR
6389	1851.98	AAKPGLVYDMGIVDYIK
2816	1315.58	CSDAHAIADAASK	>gi|AT4G33010.1 | Symbols: AtGLDP1, GLDP1 | glycine decarboxylase P-protein 1 | chr4:15926852-15931150 REVERSE LENGTH=1037
2912	916.52	IITVGTDAK
3405	1242.61	NTAGIEPEDVAK
3653	1042.54	GNINIEEVR
4646	1220.66	IAILNANYMAK
5087	1619.81	GAPHPPSLLMADTWK
5963	1319.67	EYAAFPAPWLR
6570	2759.26	NIMENPAWYTQYTPYQAEISQGR
2969	1310.63	TFDESKETINK	>gi|AT4G20260.1 | Symbols: ATPCAP1, PCAP1 | plasma-membrane associated cation-binding protein 1 | chr4:10941593-10943227 FORWARD LENGTH=225
3065	1415.71	KGETPETAVVEEK
3278	1764.83	TEGTSGEKEEIVEETK
3282	1764.83	TEGTSGEKEEIVEETK
3524	1424.7	VVETYEATSAEVK
3951	892.49	YLEELVK
4678	1145.63	VSVFLPEEVK
3133	1024.55	SLIEAHVEK	>gi|AT5G04140.1 | Symbols: GLU1, GLS1, GLUS, FD-GOGAT | glutamate synthase 1 | chr5:1130031-1138186 FORWARD LENGTH=1622
3689	1080.63	VEPAVAIVQR
4208	1406.67	SSTVMENEEILR
4682	1355.63	FCTGGMSLGAISR
4739	1440.77	FAQVTNPAIDPLR
5183	1432.74	ETMPNIQQVFVK
6119	1599.71	YPEVVDFYDYYK
3996	1988.95	VGPPPAPSGGLPGTDNSDQAR	>gi|AT4G21280.1 | Symbols: PSBQ, PSBQA, PSBQ-1 | photosystem II subunit QA | chr4:11334446-11335587 FORWARD LENGTH=223
4606	1260.62	AWPYVQNDLR
4801	1572.83	FYLQPLPPTEAAAR
4865	1294.76	DIINVKPLIDR
5122	1497.73	LFDTIDNLDYAAK
5636	1669.86	YYAETVSALNEVLAK
5687	1669.86	YYAETVSALNEVLAK
3969	1561.75	GGSTGYDNAVALPAGGR	>gi|AT3G50820.1 | Symbols: PSBO2, PSBO-2, OEC33 | photosystem II subunit O-2 | chr3:18891008-18892311 REVERSE LENGTH=331
4040	1202.65	NTAASVGEITLK
4687	2173.96	GTGTANQCPTIDGGSETFSFK
5351	1361.63	FCFEPTSFTVK
6775	2603.3	SKPETGEVIGVFESLQPSDTDLGAK
6830	2255.08	LTYTLDEIEGPFEVGSDGSVK
3696	1028.49	TLDQFYSR	>gi|AT1G76030.1 | Symbols: | ATPase, V1 complex, subunit B protein | chr1:28534134-28536916 FORWARD LENGTH=486
4537	1562.79	AVVQVFEGTSGIDNK
6278	1595.9	QIYPPINVLPSLSR
6381	1714.92	VTLFLNLANDPTIER
6453	2177.14	IPLFSAAGLPHNEIAAQICR
6515	1911.87	GYPGYMYTDLATIYER
4253	1393.67	ALDYDTLNENVK	>gi|AT1G23310.1 | Symbols: GGT1, AOAT1, GGAT1 | glutamate:glyoxylate aminotransferase | chr1:8268720-8271329 REVERSE LENGTH=481
4351	1372.73	EVQLVSFHTVSK
4634	1782.85	HYLSLTSGGLGAYSDSR
4844	1760.93	LLEATGISTVPGSGFGQK
5178	2254.12	AMVIINPGNPTGQCLSEANIR
6256	1923.91	DGYPSDPELIFLTDGASK
3115	1228.61	KAGWGVMTSHR	>gi|AT2G36530.1 | Symbols: LOS2, ENO2 | Enolase | chr2:15321081-15323786 REVERSE LENGTH=444
4426	2323.03	YGQDATNVGDEGGFAPNIQENK
5357	1548.9	AVGNVNNIIGPALIGK
5747	1895.93	IEEELGSEAIYAGVNFR
5849	3105.49	YGQDATNVGDEGGFAPNIQENKEGLELLK
6404	2004.05	VTAAVPSGASTGIYEALELR
4418	1604.77	ATGPNGEALTAEEAFK	>gi|AT2G37040.1 | Symbols: PAL1, ATPAL1 | PHE ammonia lyase 1 | chr2:15557602-15560237 REVERSE LENGTH=725
4543	2070.99	AIHGGNFQGTPIGVSMDNTR
4720	1683.84	EINSVNDNPLIDVSR
4840	1153.61	FLNAGIFGSTK
4853	1724.75	AGVNASSDWVMESMNK
5630	1622.88	TSPQWLGPQIEVIR
2203	1106.4	FCEEEDAAH_x000D_	>gi|AT1G32470.1 | Symbols: | Single hybrid motif superfamily protein | chr1:11739479-11740246 REVERSE LENGTH=166
2909	1132.53	YANSHEWVK
4856	1652.88	VKPSSPAELEALMGPK
6107	2236.07	LTESPGLINSSPYEDGWMIK
6318	2236.07	LTESPGLINSSPYEDGWMIK
6368	2236.07	LTESPGLINSSPYEDGWMIK
4360	1162.62	YAILADDGVVK	>gi|AT3G52960.1 | Symbols: | Thioredoxin superfamily protein | chr3:19639699-19640403 FORWARD LENGTH=234
4990	1806.89	LPDSTLSYLDPSTGDVK
5993	2124	VLNLEEGGAFTNSSAEDMLK
6041	2124	VLNLEEGGAFTNSSAEDMLK
6182	1836.94	TILFAVPGAFTPTCSQK
6233	1836.94	TILFAVPGAFTPTCSQK
3014	1103.56	NVSADVAATTR	>gi|AT3G55440.1 | Symbols: ATCTIMC, TPI, CYTOTPI | triosephosphate isomerase | chr3:20553794-20556078 FORWARD LENGTH=254
3134	1337.64	IIYGGSVNGGNCK
3539	1406.67	EAGSTMDVVAAQTK
4373	1407.69	AILNESSEFVGDK
5472	1570.72	SDFFVAAQNCWVK
2023	1006.54	AAEIFSNKK	>gi|AT5G35630.1 | Symbols: GS2, GLN2, ATGSL1 | glutamine synthetase 2 | chr5:13831220-13833239 FORWARD LENGTH=430
3895	1580.83	TIEKPVEDPSELPK
4783	1762.91	VETLLNLDTKPYSDR
5987	2622.32	GGNNILVICDTWTPAGEPIPTNKR
6449	2466.22	GGNNILVICDTWTPAGEPIPTNK
3663	1170.64	VNTISAGPLGSR	>gi|AT2G05990.1 | Symbols: MOD1, ENR1 | NAD(P)-binding Rossmann-fold superfamily protein | chr2:2322876-2324867 FORWARD LENGTH=390
3732	1236.62	IIPGYGGGMSSAK
6444	1851.91	AFIAGIADDNGYGWAIAK
6521	2134.01	VYALDAVFDNPEDVPEDVK
6594	1851.91	AFIAGIADDNGYGWAIAK
3323	1336.66	AYQEQVLSNSAK	>gi|AT4G37930.1 | Symbols: SHM1, STM, SHMT1 | serine transhydroxymethyltransferase 1 | chr4:17831891-17834742 REVERSE LENGTH=517
3498	1179.66	VLEAVHIASNK
4507	1805.77	LDESTGYIDYDQMEK
5027	1568.8	NTVPGDVSAMVPGGIR
5751	2053.88	YYGGNEYIDMAETLCQK
3121	1354.68	TIEAEAAHGTVTR	>gi|AT1G65930.1 | Symbols: cICDH | cytosolic NADP+-dependent isocitrate dehydrogenase | chr1:24539088-24541861 FORWARD LENGTH=410
3456	1820.9	DATDDKVTIESAEATKK
3656	1155.5	SEGGYVWACK
4238	1065.62	DLALIIHGSK
4708	1675.75	VANPIVEMDGDEMTR
2980	1138.63	HIIVATGSDVK	>gi|AT1G48030.1 | Symbols: mtLPD1 | mitochondrial lipoamide dehydrogenase 1 | chr1:17717432-17719141 REVERSE LENGTH=507
3101	1479.7	VCHAHPTMSEALK
4579	1206.61	TPFTSGLDLEK
4600	1602.79	GALGGTCLNVGCIPSK
5642	2118.08	FISPNEVSVETIDGGNTIVK
2935	1317.62	TIEVNNTDAEGR	>gi|AT2G24200.1 | Symbols: | Cytosol aminopeptidase family protein | chr2:10287017-10289450 REVERSE LENGTH=520
4546	1270.62	GLTFDSGGYNIK
5898	2288.06	VASTYSDVFTANILNEEQCK
6495	1849.92	LTLADALVYACNQGVDK
6512	1849.92	LTLADALVYACNQGVDK
2869	1317.58	MAHPDGEYATAR	>gi|AT3G14420.1 | Symbols: | Aldolase-type TIM barrel family protein | chr3:4821804-4823899 FORWARD LENGTH=367
2872	1317.58	MAHPDGEYATAR
4082	1055.6	AIALTVDTPR
4601	1717.96	IAIQAGAAGIIVSNHGAR
5355	2438.05	MVYDYYASGAEDQWTLQENR
3975	1602.83	YHASAIHVPGPEVAR	>gi|AT3G44310.1 | Symbols: NIT1, ATNIT1, NITI | nitrilase 1 | chr3:15986901-15988841 FORWARD LENGTH=346
4777	2192.05	DMSTVQNATPFNGVAPSTTVR
5679	2163.03	CIWGQGDGSTIPVYDTPIGK
5729	2163.03	CIWGQGDGSTIPVYDTPIGK
5777	2163.03	CIWGQGDGSTIPVYDTPIGK
4415	1706.91	EGVIQHSTINNLGIGR	>gi|AT3G11630.1 | Symbols: | Thioredoxin superfamily protein | chr3:3672189-3673937 FORWARD LENGTH=266
5101	1524.84	SFGVLIHDQGIALR
6321	1747.9	SGGLGDLNYPLISDVTK
6372	1747.9	SGGLGDLNYPLISDVTK
6422	1747.9	SGGLGDLNYPLISDVTK
4097	1254.69	LAADTPLLTGQR	>gi|AT1G78900.1 | Symbols: VHA-A | vacuolar ATP synthase subunit A | chr1:29660463-29664575 FORWARD LENGTH=623
4157	1544.8	TTLVANTSNMPVAAR
4324	1577.71	FEDPAEGEDTLVEK
5187	1366.67	SYTMLQSWPVR
4261	1839.78	ANNMFVDYNEPQQDR	>gi|AT2G05710.1 | Symbols: ACO3 | aconitase 3 | chr2:2141591-2146350 FORWARD LENGTH=990
4630	1955.91	SSGEDTIILAGAEYGSGSSR
4769	1654.92	KACDLGLQVKPWIK
5021	1549.78	VVNFSFDGQPAELK
3686	2004.96	VSTAIATDTTTDTSPPSQGR	>gi|AT3G57260.1 | Symbols: BGL2, PR2, BG2, PR-2 | beta-1,3-glucanase 2 | chr3:21188709-21189822 REVERSE LENGTH=339
4825	2338.12	LASSQTEADKWVQENVQSYR
5068	1312.71	LYGPDPGALAALR
6826	1856.94	GSDIELILDVPSSDLER
3620	1495.66	VVGAFMEGGSGDENK	>gi|AT3G52880.1 | Symbols: ATMDAR1, MDAR1 | monodehydroascorbate reductase 1 | chr3:19601477-19604366 REVERSE LENGTH=434
4355	1413.75	ARPSAESLDELVK
4789	1785.93	EFANQGVQPGELAVISK
6718	1877.98	TSVPDVYAVGDVATFPLK
4093	1817.74	DGASGDYPGCTDLAYEK	>gi|AT1G66970.1 | Symbols: SVL2 | SHV3-like 2 | chr1:24992746-24996005 REVERSE LENGTH=763
5093	1552.84	WQTLNGDAPLVIAR
5753	2211.04	DSVFPNSDSFLTGQTNVVER
6641	1349.73	SQLPVYVELFR
3184	1380.65	NQADSVVYQTEK	>gi|AT4G24280.1 | Symbols: cpHsc70-1 | chloroplast heat shock protein 70-1 | chr4:12590094-12593437 FORWARD LENGTH=718
4448	1023.61	IPAVQELVR
5096	1578.8	QAVVNPENTFFSVK
5237	1736.87	IINEPTAASLAYGFDR
4196	1029.54	ADEISNIIR	>gi|ATCG00120.1 | Symbols: ATPA | ATP synthase subunit alpha | chrC:9938-11461 REVERSE LENGTH=507
4349	1251.72	LIESPAPGIISR
4717	1552.73	EAYPGDVFYLHSR
5771	1941.05	EVTIVNTGTVLQVGDGIAR
3528	1011.59	HVVFGQVVK	>gi|AT4G34870.1 | Symbols: ROC5, ATCYP1 | rotamase cyclophilin 5 | chr4:16614451-16614969 FORWARD LENGTH=172
4906	1626.75	VIPGFMCQGGDFTAK
6042	2097.97	IEMELFADTTPNTAENFR
6518	1525.76	VFFDMSLSGTPIGR
3338	1421.71	SQPIPAENNEPVK	>gi|AT1G21750.1 | Symbols: ATPDIL1-1, ATPDI5, PDI5, PDIL1-1 | PDI-like 1-1 | chr1:7645767-7648514 FORWARD LENGTH=501
3360	1351.64	SASGNVVVYEGDR
4618	1522.87	AASALSSNVPPVVLAK
5558	1545.77	TNVEVDQIESWVK
3359	1128.54	ETGPEDVNIR	>gi|AT4G34230.1 | Symbols: CAD5, ATCAD5, CAD-5 | cinnamyl alcohol dehydrogenase 5 | chr4:16386898-16388666 REVERSE LENGTH=357
3483	1051.46	DLEQYCPK
5036	2135.99	EEALQDLGADDYVIGSDQAK
5579	1581.8	DPSGILSPYTYTLR
2906	1028.52	NEEGVIVNR	>gi|AT1G20020.1 | Symbols: ATLFNR2, FNR2 | ferredoxin-NADP(+)-oxidoreductase 2 | chr1:6942851-6944868 FORWARD LENGTH=369
2954	822.42	VDYAISR
3284	1365.68	LVYTNDQGETVK
5556	1837.83	GVCSNFLCDLAPGSDVK
5123	2141.05	GKPVVLYFYPADETPGCTK	>gi|AT3G26060.1 | Symbols: ATPRX Q | Thioredoxin superfamily protein | chr3:9524807-9526123 FORWARD LENGTH=216
5151	2141.05	GKPVVLYFYPADETPGCTK
5363	1889.96	NGVVQLIYNNQFQPEK
6684	1683.87	KDWGVPGDLFGALPGR
4211	1287.68	KMGIEGIAENVK	>gi|AT1G65960.2 | Symbols: GAD2 | glutamate decarboxylase 2 | chr1:24552094-24557253 FORWARD LENGTH=494
4382	1674.7	TATNDESVCTMFGSR
5069	2085.93	NYVDMDEYPVTTELQNR
6420	1691.8	NVMENCIENMVVLK
2731	1103.56	SITVNEAQSR	>gi|AT2G21660.1 | Symbols: ATGRP7, CCR2, GR-RBP7, GRP7 | cold, circadian rhythm, and rna binding 2 | chr2:9265477-9266316 REVERSE LENGTH=176
4654	1273.63	GFGFVTFKDEK
5148	1466.66	CFVGGLAWATDDR
5448	1726.84	ALETAFAQYGDVIDSK
2929	1143.55	HTGVMVGMGQK	>gi|AT5G09810.1 | Symbols: ACT7 | actin 7 | chr5:3052809-3054220 FORWARD LENGTH=377
4711	1953.06	VAPEEHPVLLTEAPLNPK
4715	1953.06	VAPEEHPVLLTEAPLNPK
5340	1773.89	NYELPDGQVITIGAER
2801	917.51	LFTERPR	>gi|AT4G02520.1 | Symbols: ATGSTF2, ATPM24.1, ATPM24, GST2, GSTF2 | glutathione S-transferase PHI 2 | chr4:1110673-1111531 REVERSE LENGTH=212
3521	963.5	VLDVYEAR
3738	1609.76	YENQGTNLLQTDSK
5309	1632.78	NPFGQVPAFEDGDLK
4525	1676.9	AVINKEEDIAAYTIK	>gi|AT1G75280.1 | Symbols: | NmrA-like negative transcriptional regulator family protein | chr1:28252030-28253355 FORWARD LENGTH=310
4685	1189.71	ILVIGGTGYIGK
5038	1379.67	FLPSEFGVDVDR
3590	1358.63	TQVTVEYYNDK	>gi|AT1G02500.1 | Symbols: SAM1, SAM-1, MAT1, AtSAM1 | S-adenosylmethionine synthetase 1 | chr1:519037-520218 FORWARD LENGTH=393
4250	1452.75	FVIGGPHGDAGLTGR
4795	1520.74	AIGFVSDDVGLDADK
2999	1905.78	SSFGSSGSGYGGGGGSGAGSGNR	>gi|AT2G37220.1 | Symbols: | RNA-binding (RRM/RBD/RNP motifs) family protein | chr2:15634980-15636331 REVERSE LENGTH=289
3196	1017.47	SLDGADLDGR
5606	1988.95	GFGFVTYDSSQEVQNAIK
2854	916.52	IISSIEQK	>gi|AT1G78300.1 | Symbols: GRF2, 14-3-3OMEGA, GF14 OMEGA | general regulatory factor 2 | chr1:29461883-29463052 FORWARD LENGTH=259
4259	1588.76	VSAAVDGDELTVEER
4778	1333.56	YEEMVEFMEK
2770	1158.62	AKDELAGSIQK	>gi|AT5G09660.1 | Symbols: PMDH2 | peroxisomal NAD-malate dehydrogenase 2 | chr5:2993645-2995551 REVERSE LENGTH=354
2831	1243.64	IQNGGTEVVEAK
5132	1966.93	TGAEEVYQLGPLNEYER
4553	1649.85	ITEEGVTVSQPYSLK	>gi|AT1G56450.1 | Symbols: PBG1 | 20S proteasome beta subunit G1 | chr1:21141970-21144186 FORWARD LENGTH=246
6800	2409.08	YLDELTLNDNMWDDGNSLGPK
6809	2114.91	TYWEFSSFHNPTAGAAGSW_x000D_
4637	1769.77	QLPGESDQDFADFSSK	>gi|AT1G09340.1 | Symbols: CRB, CSP41B, HIP1.3 | chloroplast RNA binding | chr1:3015473-3018035 FORWARD LENGTH=378
5790	1565.82	EAEEVEPILEALPK
5844	1565.82	EAEEVEPILEALPK
4679	1342.71	HVVFGQVIEGMK	>gi|AT3G62030.1 | Symbols: ROC4 | rotamase CYP 4 | chr3:22973708-22975139 FORWARD LENGTH=260
6167	1287.73	IVMGLFGEVVPK
6668	2818.35	HTGPGILSMANAGPNTNGSQFFICTVK
2968	920.46	TPTVFDNK	>gi|AT3G49120.1 | Symbols: ATPERX34, PERX34, PRXCB, ATPCB, PRX34 | peroxidase CB | chr3:18207819-18210041 FORWARD LENGTH=353
3698	1573.79	MGNITPTTGTQGQIR
3940	1192.57	NQCQFILDR
4394	1394.7	LYETLSDIQTGR	>gi|AT3G19710.1 | Symbols: BCAT4 | branched-chain aminotransferase4 | chr3:6847202-6849429 REVERSE LENGTH=354
5714	1852.04	GNVVSTPTIAGTILPGVTR
6608	1860.94	SITNYCPVWIPLAEAK
3785	1487.79	GILAADESTGTIGKR	>gi|AT2G36460.1 | Symbols: | Aldolase superfamily protein | chr2:15296929-15298387 REVERSE LENGTH=358
5559	1749.89	FADELIANAAYIGTPGK
6739	2328.2	TVPAAVPAIVFLSGGQSEEEATR
3356	1289.61	VGAATETELEDR	>gi|AT2G28000.1 | Symbols: CPN60A, CH-CPN60A, SLP | chaperonin-60alpha | chr2:11926603-11929184 FORWARD LENGTH=586
3798	1649.79	TNDSAGDGTTTASILAR
4499	1478.74	GYISPQFVTNPEK
4213	1702.79	VALDTQSLEEDPDSGK	>gi|AT4G20850.1 | Symbols: TPP2 | tripeptidyl peptidase ii | chr4:11160935-11169889 REVERSE LENGTH=1380
4229	1377.66	WESAPTFASPSAK
6111	1569.8	LVYQLFTDDLTSR
3473	1296.63	GGVVPPPCCAGVK	>gi|AT5G59310.1 | Symbols: LTP4 | lipid transfer protein 4 | chr5:23925296-23925772 REVERSE LENGTH=112
3993	1195.66	GVNPSLASGLPGK
5128	2068	CGVSIPYPISTSTNCATIK
3332	2275.04	AAEDTPPATASSDSSSTTAAAAPAK	>gi|AT2G20260.1 | Symbols: PSAE-2 | photosystem I subunit E-2 | chr2:8736780-8737644 FORWARD LENGTH=145
3527	1326.68	NVGSVVAVDQDPK
5616	2284.09	VNYANISTNNYALDEVEEVK
4303	1870.87	DEEAPVETPVVVEDESK	>gi|AT1G62480.1 | Symbols: | Vacuolar calcium-binding protein-related | chr1:23128799-23129548 FORWARD LENGTH=152
4774	2884.41	KDEEAPVETPVVVEDESKTEEVVEAK
5436	3113.55	AVESEEVTTVSESLPAPVTESQAPVEVTTK
2674	1055.57	VVAEAAQAAAR	>gi|AT1G13930.1 | Symbols: | Involved in response to salt stress. Knockout mutants are hypersensitive to salt stress. | chr1:4761091-4761558 FORWARD LENGTH=155
3023	1481.66	KDDEESGGGLGGYAK
4265	1329.68	VAGASADILDAAEK
3354	1218.57	GNQGFGAAEAAAR	>gi|AT5G49360.1 | Symbols: BXL1, ATBXL1 | beta-xylosidase 1 | chr5:20012179-20016659 REVERSE LENGTH=774
4852	1795.86	VTQQDLEDTYNVPFK
5361	1672.91	TGLLLPGYQQDLVTR
2926	1369.66	NVIHGSDSVESAR	>gi|AT4G09320.1 | Symbols: NDPK1 | Nucleoside diphosphate kinase family protein | chr4:5923424-5924366 FORWARD LENGTH=169
3791	1694.93	KIIGATNPAASEPGTIR
3966	1566.84	IIGATNPAASEPGTIR
3344	1304.63	MTPVSQDVAETK	>gi|AT3G03250.1 | Symbols: UGP, UGP1, AtUGP1 | UDP-GLUCOSE PYROPHOSPHORYLASE 1 | chr3:749761-754014 REVERSE LENGTH=469
4186	1481.65	SAVDGLTEMSESEK
4657	1628.8	TNPSNPSIELGPEFK
3122	1568.83	TVAAAVAAAPENSNKR	>gi|AT3G14310.1 | Symbols: ATPME3, PME3 | pectin methylesterase 3 | chr3:4772214-4775095 REVERSE LENGTH=592
3428	1426.74	TDPNQNTGIVIQK
3450	1117.6	IGATSDLQSVK
3801	896.53	SPAIPALTK	>gi|AT2G13360.1 | Symbols: AGT, AGT1, SGAT | alanine:glyoxylate aminotransferase | chr2:5539417-5540902 REVERSE LENGTH=401
5075	1634.76	MDEWGVDVALTGSQK
5561	1920.07	HHLFVPGPVNIPEPVIR
3067	940.45	DYSSLATGK	>gi|AT1G72230.1 | Symbols: | Cupredoxin superfamily protein | chr1:27188287-27189093 FORWARD LENGTH=181
4156	1918.95	LSVIVPAASSGGSTGDGTTDK
4718	2068.99	SCTLGNAISSDSSGTTSIALK
4060	1447.78	VLDIQPTEIHQR	>gi|AT3G54050.1 | Symbols: HCEF1 | high cyclic electron flow 1 | chr3:20016951-20018527 FORWARD LENGTH=417
4387	1462.75	VPLYIGSTEEVEK
5261	1908.8	IYSFNEGNYQMWDDK
4301	1555.68	SIPSAEEEDFNYR	>gi|AT5G23120.1 | Symbols: HCF136 | photosystem II stability/assembly factor, chloroplast (HCF136) | chr5:7778154-7780463 FORWARD LENGTH=403
4753	1776.85	GTGITEEFEEVPVQSR
6591	1643.89	IPLSSQLPGDMVFIK
3254	1425.7	GGHELSLTTGNAGGR	>gi|AT2G28190.1 | Symbols: CSD2, CZSOD2 | copper/zinc superoxide dismutase 2 | chr2:12014548-12016303 FORWARD LENGTH=216
4363	1469.79	AFVVHELKDDLGK
4969	2446.18	GTSDVEGVVTLTQDDSGPTTVNVR
3080	902.46	IGAPAMTSR	>gi|AT4G13930.1 | Symbols: SHM4 | serine hydroxymethyltransferase 4 | chr4:8048013-8050021 REVERSE LENGTH=471
4511	1516.76	NAVFGDSSALAPGGVR
5765	1617.83	ISATSIYFESLPYK
3510	1584.84	ALDLASKPEGTGTPTK	>gi|AT2G37660.1 | Symbols: | NAD(P)-binding Rossmann-fold superfamily protein | chr2:15795481-15796977 REVERSE LENGTH=325
5235	1871.93	ADVAEVCVQALQLEEAK
5393	1937.03	KAEQYLADSGIPYTIIR
3497	1074.56	GGAIDDSVITK	>gi|AT1G11860.1 | Symbols: | Glycine cleavage T-protein family | chr1:4001801-4003245 FORWARD LENGTH=408
3608	1296.54	DSIMDSTVNCR
4337	1546.83	IGEITSGGFSPNLKK
5501	2014.04	VPVLETPEGSVFESNAIAR	>gi|AT1G09640.1 | Symbols: | Translation elongation factor EF1B, gamma chain | chr1:3120162-3122152 FORWARD LENGTH=414
5868	1642.81	YFWTVVNQPNFTK
6356	2191.03	VSQMIEDAEPFEGEALLDAK
4732	1974.02	INSNGFLTINSQPSVNAAK	>gi|AT3G59970.3 | Symbols: MTHFR1 | methylenetetrahydrofolate reductase 1 | chr3:22151303-22154323 FORWARD LENGTH=592
4826	1837.86	SDSPAIGWGGPGGYVYQK
4849	1238.7	LQQEWVVPLK
4051	1309.57	LEMMEPCSSVK	>gi|AT4G14880.1 | Symbols: OASA1, OLD3, CYTACS1 | O-acetylserine (thiol) lyase (OAS-TL) isoform A1 | chr4:8518209-8520050 REVERSE LENGTH=322
4786	1706.88	IDGFVSGIGTGGTITGAGK
2717	1375.61	QQACNCIQGAAR	>gi|AT2G38540.1 | Symbols: LP1, LTP1, ATLTP1 | lipid transfer protein 1 | chr2:16130418-16130893 FORWARD LENGTH=118
3683	1020.51	ACGVNIPYK
3464	1493.65	VGMSCQGCVGAVNR	>gi|AT3G56240.1 | Symbols: CCH | copper chaperone | chr3:20863460-20864402 REVERSE LENGTH=121
4582	1505.7	TSYWPVEAEAEPK
5041	1452.69	DPDGYTFELIQR	>gi|AT1G11840.2 | Symbols: ATGLX1, GLX1 | glyoxalase I homolog | chr1:3996045-3997518 FORWARD LENGTH=283
6054	1275.65	IVSFLDPDGWK
5226	1473.83	SLGIPLVGLDTHPR	>gi|AT3G04790.1 | Symbols: | Ribose 5-phosphate isomerase, type A protein | chr3:1313365-1314195 FORWARD LENGTH=276
6699	2024.03	IDLAIDGADEVDPNLDLVK
4691	1967.99	AIVNSDLGVTPNNDGDVIR	>gi|AT3G63190.1 | Symbols: RRF, HFP108, cpRRF, AtcpRRF | ribosome recycling factor, chloroplast precursor | chr3:23342861-23344640 REVERSE LENGTH=275
5837	2132.1	SIAQISTPDGSSLLLQPYDK
4942	1513.81	LAGVLDVYEAHLSK	>gi|AT2G30860.1 | Symbols: ATGSTF9, GLUTTR, ATGSTF7, GSTF9 | glutathione S-transferase PHI 9 | chr2:13139132-13140057 FORWARD LENGTH=215
6353	1418.75	GVAFETIPVDLMK
2797	1344.58	YASEVYEKENN_x000D_	>gi|AT3G10920.1 | Symbols: MSD1, MEE33, ATMSD1 | manganese superoxide dismutase 1 | chr3:3418015-3419581 FORWARD LENGTH=231
4372	1612.87	LVVDTTANQDPLVTK
5888	1610.9	ALLDDPVFRPLVEK	>gi|AT1G07890.3 | Symbols: APX1, MEE6, CS1, ATAPX1, ATAPX01 | ascorbate peroxidase 1 | chr1:2438005-2439435 FORWARD LENGTH=250
6104	1857.01	ELLSGEKEGLLQLVSDK
3818	1473.75	TSKPVVIADCGQIS_x000D_	>gi|AT2G16600.1 | Symbols: ROC3 | rotamase CYP 3 | chr2:7200862-7201383 FORWARD LENGTH=173
4588	2339.98	FMCQGGDFTAGNGTGGESIYGSK
6742	1925.03	DVIEPLESVSVNLVPTSK	>gi|AT3G55330.1 | Symbols: PPL1 | PsbP-like protein 1 | chr3:20514031-20515275 REVERSE LENGTH=230
6823	2315.26	VYKDVIEPLESVSVNLVPTSK
3053	1184.56	SHDGPFIAGER	>gi|AT1G19570.1 | Symbols: DHAR1, ATDHAR1, DHAR5 | dehydroascorbate reductase | chr1:6773462-6774413 REVERSE LENGTH=213
4358	1098.63	VSAVDLSLAPK
3626	1517.65	FCDYTNDQTNLK	>gi|AT5G53490.2 | Symbols: | Tetratricopeptide repeat (TPR)-like superfamily protein | chr5:21723488-21724621 REVERSE LENGTH=235
4792	1428.63	FDGADMTEVVMSK
5157	1968.01	MGLDDKDIVALSGAHTLGR	>gi|AT4G08390.1 | Symbols: SAPX | stromal ascorbate peroxidase | chr4:5314999-5317071 FORWARD LENGTH=372
5543	1795.85	EGPGAPGGQSWTPEWLK
4526	1933.88	TLYYGEFGNSGPGSSVSGR	>gi|AT3G59010.1 | Symbols: PME61 | pectin methylesterase 61 | chr3:21803015-21805098 REVERSE LENGTH=529
4861	1988	DITFVNSAGPNSEQAVALR
3946	1149.56	WFQGTADAVR	>gi|AT5G19220.1 | Symbols: ADG2, APL1 | ADP glucose pyrophosphorylase large subunit 1 | chr5:6463931-6466775 REVERSE LENGTH=522
4178	1627.82	NVIIANSEGIQEADR
5664	1850.89	GIEVIYEDPVAGADFEK	>gi|AT1G63940.1 | Symbols: MDAR6 | monodehydroascorbate reductase 6 | chr1:23730206-23733534 FORWARD LENGTH=486
5943	1827.96	GVLVESGSPEEFQLLPK
4613	1868.85	EIGQSNPDIYFTDSAGR	>gi|AT4G00490.1 | Symbols: BAM2, BMY9 | beta-amylase 2 | chr4:222422-224862 FORWARD LENGTH=542
5951	1750.93	IIPEIEVGLGPCGELR
4562	1073.53	ETGAPITETR	>gi|AT5G11670.1 | Symbols: ATNADP-ME2, NADP-ME2 | NADP-malic enzyme 2 | chr5:3754456-3758040 FORWARD LENGTH=588
6093	1754.85	AIFGSGSPFDPVVYDGK
4823	1617.8	IGDTAGTIDNIIQCK	>gi|AT3G06650.1 | Symbols: ACLB-1 | ATP-citrate lyase B-1 | chr3:2079247-2082633 REVERSE LENGTH=608
4996	1829.92	ETPSVAGIINPGSEGFQK
4325	1630.78	ESELTPSNSNILDGR	>gi|AT3G01480.1 | Symbols: CYP38, ATCYP38 | cyclophilin 38 | chr3:188569-190674 FORWARD LENGTH=437
5574	2578.17	SDGFVVQTGDPEGPAEGFIDPSTEK
4661	2292.14	NTVAPTTQVVYSQNPDANFVK	>gi|AT5G20950.1 | Symbols: | Glycosyl hydrolase family protein | chr5:7107609-7110775 REVERSE LENGTH=624
5160	1682.85	YFIGSVLSGGGSVPSEK
6597	2479.2	SALVTTAYDVENSGEPIEDLATGK	>gi|AT3G14067.1 | Symbols: | Subtilase family protein | chr3:4658421-4660754 REVERSE LENGTH=777
6639	1637.91	ISFLGTLIGPSPPSPR
3774	1201.56	FEETLYGTSR	>gi|AT3G55800.1 | Symbols: SBPASE | sedoheptulose-bisphosphatase | chr3:20709640-20711421 FORWARD LENGTH=393
5916	1946.99	LTGITGGDQVAAAMGIYGPR
3068	1098.56	AAIEDVQPEK	>gi|AT5G65620.1 | Symbols: | Zincin-like metalloproteases family protein | chr5:26221951-26225784 FORWARD LENGTH=791
6665	1772.92	ASSGDLDNTAIIDQILK
3416	1933.83	ASAEAAPASGDSDVNMQDAK	>gi|AT1G79920.1 | Symbols: | Heat shock protein 70 (Hsp 70) family protein | chr1:30058935-30062224 REVERSE LENGTH=831
5169	1564.77	GCALQCAILSPTFK
5472	1570.77	AWVYSDYGGVDVLK	>gi|AT1G23740.1 | Symbols: | Oxidoreductase, zinc-binding dehydrogenase family protein | chr1:8398245-8399656 REVERSE LENGTH=386
5861	1984.05	ATDSPLPTVPGYDVAGVVVK
3753	1425.76	LGANVGSAQGPTGLGK	>gi|ATCG00280.1 | Symbols: PSBC | photosystem II reaction center protein C | chrC:33720-35141 FORWARD LENGTH=473
4559	1479.7	SPTGEVIFGGETMR
5946	1929.99	AENEGLSDGLSLIEEVKK	>gi|AT4G09010.1 | Symbols: APX4, TL29 | ascorbate peroxidase 4 | chr4:5777502-5779338 REVERSE LENGTH=349
6383	2287.09	LSCLGQQINFEAYTYPVER
3955	1434.69	MDLTAEELKEEK	>gi|AT1G04410.1 | Symbols: | Lactate/malate dehydrogenase family protein | chr1:1189418-1191267 REVERSE LENGTH=332
5258	1648.99	VLVVANPANTNALILK
4973	1640.88	LASGEVFGPDQPIALK	>gi|AT5G58330.3 | Symbols: | lactate/malate dehydrogenase family protein | chr5:23580010-23581751 REVERSE LENGTH=334
5532	1884	VLVVGNPCNTNALICLK
4819	1893.99	IPIIADADTGGGNALNVQR	>gi|AT1G21440.1 | Symbols: | Phosphoenolpyruvate carboxylase family protein | chr1:7502325-7504103 REVERSE LENGTH=336
4834	1185.55	MITFEEFNR
3699	1413.59	SGCTYPEKPDFN_x000D_	>gi|AT3G09820.1 | Symbols: ADK1, ATADK1 | adenosine kinase 1 | chr3:3012122-3014624 FORWARD LENGTH=344
4424	1798.93	TTVITQGADPVVVAEDGK
4223	2146.02	IAQQALSPENTYGVDSGGDPK	>gi|AT3G19170.1 | Symbols: ATPREP1, ATZNMP, PREP1 | presequence protease 1 | chr3:6625578-6631874 REVERSE LENGTH=1080
5646	1874.96	AIIGTIGDVDSYQLPDAK
4555	1878	NQTVDLVLTAHPTQSVR	>gi|AT2G42600.2 | Symbols: ATPPC2, PPC2 | phosphoenolpyruvate carboxylase 2 | chr2:17734541-17738679 REVERSE LENGTH=963
6158	1756.94	LLVSEELQPFGEQLR
4438	1448.82	TLPGPVTDPSKLPK	>gi|AT1G66200.1 | Symbols: ATGSR2, GSR2, GLN1;2 | glutamine synthase clone F11 | chr1:24655520-24657520 REVERSE LENGTH=356
5288	2374.13	GNNILVMCDAYTPAGEPIPTNK
3952	1644.71	IYDTCIGCTQCVR	>gi|ATCG01060.1 | Symbols: PSAC | iron-sulfur cluster binding;electron carriers;4 iron, 4 sulfur cluster binding | chrC:117318-117563 REVERSE LENGTH=81
4726	1540.66	CESACPTDFLSVR
4231	1496.68	SEVVGYMGDDNLAK	>gi|AT1G53240.1 | Symbols: mMDH1 | Lactate/malate dehydrogenase family protein | chr1:19854966-19856802 REVERSE LENGTH=341
5477	1317.69	DDLFNINAGIVK
6018	1606.77	VDVDELNTVAEEFK	>gi|AT5G42980.1 | Symbols: ATTRX3, ATH3, ATTRXH3, TRXH3, TRX3 | thioredoxin 3 | chr5:17242772-17243718 FORWARD LENGTH=118
4280	1642.71	SSEDVYSDPGSTMLR	>gi|AT2G47390.1 | Symbols: | Prolyl oligopeptidase family protein | chr2:19442278-19446253 REVERSE LENGTH=961
4727	2125.98	TVLTSTNVMDENSFSQPEK	>gi|AT3G10740.1 | Symbols: ASD1, ARAF1, ARAF, ATASD1 | alpha-L-arabinofuranosidase 1 | chr3:3361031-3364573 REVERSE LENGTH=678
4378	2426.92	AGGSDPLEEYCNDNPETDECR	>gi|AT2G47400.1 | Symbols: CP12-1, CP12 | CP12 domain-containing protein 1 | chr2:19446889-19447263 FORWARD LENGTH=124
4480	1374.75	STYQVAALPLNAK	>gi|AT3G20390.1 | Symbols: | endoribonuclease L-PSP family protein | chr3:7110227-7111695 REVERSE LENGTH=187
3627	1334.68	AVVVHADPDDLGK	>gi|AT1G08830.1 | Symbols: CSD1 | copper/zinc superoxide dismutase 1 | chr1:2827700-2829053 FORWARD LENGTH=152
4366	1336.65	YAPVCVTMPTAK	>gi|AT1G51400.1 | Symbols: | Photosystem II 5 kD protein | chr1:19052172-19052492 REVERSE LENGTH=106
3887	1703.81	LNTDESPATPGQYGVR	>gi|AT1G03680.1 | Symbols: ATHM1, TRX-M1, ATM1, THM1 | thioredoxin M-type 1 | chr1:916990-917865 REVERSE LENGTH=179
4607	1293.65	ASGGFGSFVVNPR	>gi|AT4G12420.1 | Symbols: SKU5 | Cupredoxin superfamily protein | chr4:7349941-7352868 REVERSE LENGTH=587
4493	1645.77	NEEDVSPSLEGLTEK	>gi|AT2G24940.1 | Symbols: AtMAPR2, MAPR2 | membrane-associated progesterone binding protein 2 | chr2:10609447-10609749 FORWARD LENGTH=100
4706	1503.78	IGSEISSLTLEEAR	>gi|AT3G27850.1 | Symbols: RPL12-C | ribosomal protein L12-C | chr3:10324905-10325468 FORWARD LENGTH=187
6468	1776.9	EVAEVVQSSVLPDMFK	>gi|AT4G35830.1 | Symbols: ACO1 | aconitase 1 | chr4:16973007-16977949 REVERSE LENGTH=898
3002	1276.63	SGTLNSLSDQQK	>gi|AT5G03170.1 | Symbols: FLA11, ATFLA11 | FASCICLIN-like arabinogalactan-protein 11 | chr5:752898-753638 REVERSE LENGTH=246
3645	1366.67	AHLVNDVEDVEK	>gi|AT5G09650.1 | Symbols: AtPPa6, PPa6 | pyrophosphorylase 6 | chr5:2991331-2993117 REVERSE LENGTH=300
4625	1494.76	LLSENFSQLDTTK	>gi|AT2G41530.1 | Symbols: ATSFGH, SFGH | S-formylglutathione hydrolase | chr2:17323656-17325430 REVERSE LENGTH=284
5364	1952.92	FSVGSGSPYAYGVLDSGYK	>gi|AT1G13060.1 | Symbols: PBE1 | 20S proteasome beta subunit E1 | chr1:4452641-4454663 FORWARD LENGTH=274
6627	2245.01	LDDPEDVQNVISEIGDACEK	>gi|AT3G19010.1 | Symbols: | 2-oxoglutarate (2OG) and Fe(II)-dependent oxygenase superfamily protein | chr3:6556306-6557862 REVERSE LENGTH=349
3560	1237.62	AYEIATTAAEAK	>gi|AT2G42590.1 | Symbols: GRF9, GF14 MU | general regulatory factor 9 | chr2:17732118-17733775 REVERSE LENGTH=263
4039	1334.6	DLSEMEAVDAQK	>gi|AT2G31670.1 | Symbols: | Stress responsive alpha-beta barrel domain protein | chr2:13472699-13473490 REVERSE LENGTH=263
6781	1845.91	IEICMLPVGDGITICR	>gi|AT4G34050.1 | Symbols: CCoAOMT1 | S-adenosyl-L-methionine-dependent methyltransferases superfamily protein | chr4:16310844-16311973 FORWARD LENGTH=259
4274	1916.83	TAENFANYTGDQGYPGGR	>gi|AT1G15820.1 | Symbols: LHCB6, CP24 | light harvesting complex photosystem II subunit 6 | chr1:5446685-5447676 REVERSE LENGTH=258
4754	1621.87	AGSGVATLGLPDSPGVPK	>gi|AT5G63570.1 | Symbols: GSA1 | glutamate-1-semialdehyde-2,1-aminomutase | chr5:25451957-25453620 FORWARD LENGTH=474
3058	1013.56	GQTVGVIGAGR	>gi|AT1G68010.1 | Symbols: HPR, ATHPR1 | hydroxypyruvate reductase | chr1:25493418-25495720 FORWARD LENGTH=386
5550	1649.79	EQIFEMPTGGAAIMR	>gi|AT4G02770.1 | Symbols: PSAD-1 | photosystem I subunit D-1 | chr4:1229247-1229873 REVERSE LENGTH=208
4217	1923.88	AIGSGSEGADSSLQEQFNK	>gi|AT1G53850.1 | Symbols: PAE1, ATPAE1 | 20S proteasome alpha subunit E1 | chr1:20104131-20105792 REVERSE LENGTH=237
6710	1904.95	DLIGNAQDITPVMLDYK	>gi|AT4G35630.1 | Symbols: PSAT | phosphoserine aminotransferase | chr4:16904205-16905497 FORWARD LENGTH=430
5745	2264.14	DIGDTSLPEGPIEPATPLSEVK	>gi|AT5G57020.1 | Symbols: NMT1, ATNMT1 | myristoyl-CoA:protein N-myristoyltransferase | chr5:23075451-23076755 FORWARD LENGTH=434
6260	1908.93	TIDANVSEAEGIYSALEK	>gi|AT5G13420.1 | Symbols: | Aldolase-type TIM barrel family protein | chr5:4302080-4304212 REVERSE LENGTH=438
5528	1889.95	FSPNTLQPTIVSASWDK	>gi|AT1G18080.1 | Symbols: ATARCA, RACK1A_AT, RACK1A | Transducin/WD40 repeat-like superfamily protein | chr1:6222325-6223901 FORWARD LENGTH=327
5328	2051.97	TDIIFFCSPNNPTGAAATR	>gi|AT4G33680.1 | Symbols: AGD2 | Pyridoxal phosphate (PLP)-dependent transferases superfamily protein | chr4:16171847-16174630 REVERSE LENGTH=461
3744	1514.71	TADLGGSSTTTEFTK	>gi|AT5G03290.1 | Symbols: IDH-V | isocitrate dehydrogenase V | chr5:794043-795939 FORWARD LENGTH=374
4550	1959.96	SAPVYITVGDGGNQEGLAGR	>gi|AT5G34850.1 | Symbols: ATPAP26, PAP26 | purple acid phosphatase 26 | chr5:13108475-13111217 REVERSE LENGTH=475
4397	1420.69	IIAVCVDDPEYK	>gi|AT1G01050.1 | Symbols: AtPPa1, PPa1 | pyrophosphorylase 1 | chr1:31382-32670 REVERSE LENGTH=212
6384	1757.83	YYSMDDLLSVSNPVR	>gi|AT1G03870.1 | Symbols: FLA9 | FASCICLIN-like arabinoogalactan 9 | chr1:982625-983368 REVERSE LENGTH=247
