# Supplementary material for: Identifying the ionically bound cell wall and intracellular glycoside hydrolases in late growth stage Arabidopsis stems: implications for the genetic engineering of bioenergy crops
Source: Front Plant Sci. 2015 May 13;6:315. doi: 10.3389/fpls.2015.00315 (PMC4429552; doi:10.3389/fpls.2015.00315)
Supplement: Supplementary file 7 [file DataSheet3.XLSX]

## Sheet: Supple Data Sheet 3_Protein
Supplemental Data Sheet 3. Protein and peptide details for in-solution digestion method coupled with LC-MS/MS experiments: Replicate 3.
HUIWEI_PLANT_ST_020515RE2
Hits	Protein Mass	No. of Peptide	Sequence Header	Link	Relative Abundance
1	53434.8	86	>gi|ATCG00490.1 | Symbols: RBCL | ribulose-bisphosphate carboxylases | chrC:54958-56397 FORWARD LENGTH=479	ATCG00490.1	0.247485
2	51961.4	19	>gi|AT5G26000.2 | Symbols: TGG1, BGLU38 | thioglucoside glucohydrolase 1 | chr5:9080009-9082347 REVERSE LENGTH=456	AT5G26000.2	0.0172785
3	20488	18	>gi|AT1G67090.1 | Symbols: RBCS1A | ribulose bisphosphate carboxylase small chain 1A | chr1:25048465-25049249 REVERSE LENGTH=180	AT1G67090.1	0.125014
4	71712.3	17	>gi|AT5G02500.1 | Symbols: HSC70-1, HSP70-1, AT-HSC70-1, HSC70 | heat shock cognate protein 70-1 | chr5:554055-556334 REVERSE LENGTH=651	AT5G02500.1	0.00740638
5	43132.1	17	>gi|AT4G38970.1 | Symbols: FBA2 | fructose-bisphosphate aldolase 2 | chr4:18163714-18165659 REVERSE LENGTH=398	AT4G38970.1	0.0235141
6	80374.5	15	>gi|AT3G60750.1 | Symbols: | Transketolase | chr3:22454004-22456824 FORWARD LENGTH=741	AT3G60750.1	0.00653005
7	84872.9	13	>gi|AT3G03780.1 | Symbols: ATMS2, MS2 | methionine synthase 2 | chr3:957602-960740 FORWARD LENGTH=765	AT3G03780.1	0.00860363
8	64121.2	12	>gi|AT1G72150.1 | Symbols: PATL1 | PATELLIN 1 | chr1:27148558-27150652 FORWARD LENGTH=573	AT1G72150.1	0.0121551
9	37825.3	12	>gi|AT3G01500.2 | Symbols: CA1 | carbonic anhydrase 1 | chr3:194853-197873 REVERSE LENGTH=347	AT3G01500.2	0.0349084
10	48085.8	12	>gi|AT1G42970.1 | Symbols: GAPB | glyceraldehyde-3-phosphate dehydrogenase B subunit | chr1:16127552-16129584 FORWARD LENGTH=447	AT1G42970.1	0.00745201
11	57058.8	12	>gi|AT1G20620.1 | Symbols: CAT3, SEN2, ATCAT3 | catalase 3 | chr1:7143142-7146193 FORWARD LENGTH=492	AT1G20620.1	0.0175028
12	94742.7	11	>gi|AT1G56070.1 | Symbols: LOS1 | Ribosomal protein S5/Elongation factor G/III/V family protein | chr1:20968245-20971077 REVERSE LENGTH=843	AT1G56070.1	0.00249467
13	50194.8	11	>gi|AT3G12780.1 | Symbols: PGK1 | phosphoglycerate kinase 1 | chr3:4061127-4063140 REVERSE LENGTH=481	AT3G12780.1	0.0107647
14	53957.2	11	>gi|ATCG00480.1 | Symbols: ATPB, PB | ATP synthase subunit beta | chrC:52660-54156 REVERSE LENGTH=498	ATCG00480.1	0.00954082
15	37004.1	9	>gi|AT1G13440.1 | Symbols: GAPC-2, GAPC2 | glyceraldehyde-3-phosphate dehydrogenase C2 | chr1:4608465-4610494 REVERSE LENGTH=338	AT1G13440.1	0.00385578
16	52347.1	9	>gi|AT2G39730.1 | Symbols: RCA | rubisco activase | chr2:16570951-16573345 REVERSE LENGTH=474	AT2G39730.1	0.00677511
17	113822	8	>gi|AT4G33010.1 | Symbols: AtGLDP1, GLDP1 | glycine decarboxylase P-protein 1 | chr4:15926852-15931150 REVERSE LENGTH=1037	AT4G33010.1	0.000984348
18	81942.6	8	>gi|AT4G21650.1 | Symbols: | Subtilase family protein | chr4:11501314-11504656 REVERSE LENGTH=766	AT4G21650.1	0.00374039
19	26148	8	>gi|AT1G75040.1 | Symbols: PR5, PR-5 | pathogenesis-related gene 5 | chr1:28177754-28178731 FORWARD LENGTH=239	AT1G75040.1	0.019043
20	40373.2	8	>gi|AT3G14420.1 | Symbols: | Aldolase-type TIM barrel family protein | chr3:4821804-4823899 FORWARD LENGTH=367	AT3G14420.1	0.00889291
21	55852.2	7	>gi|AT1G21750.1 | Symbols: ATPDIL1-1, ATPDI5, PDI5, PDIL1-1 | PDI-like 1-1 | chr1:7645767-7648514 FORWARD LENGTH=501	AT1G21750.1	0.00186282
22	59765.2	7	>gi|AT5G08670.1 | Symbols: | ATP synthase alpha/beta family protein | chr5:2818395-2821149 REVERSE LENGTH=556	AT5G08670.1	0.00449026
23	53780.2	7	>gi|AT1G23310.1 | Symbols: GGT1, AOAT1, GGAT1 | glutamate:glyoxylate aminotransferase | chr1:8268720-8271329 REVERSE LENGTH=481	AT1G23310.1	0.00419007
24	24568.8	7	>gi|AT4G20260.1 | Symbols: ATPCAP1, PCAP1 | plasma-membrane associated cation-binding protein 1 | chr4:10941593-10943227 FORWARD LENGTH=225	AT4G20260.1	0.00570426
25	28532.2	7	>gi|AT3G62030.1 | Symbols: ROC4 | rotamase CYP 4 | chr3:22973708-22975139 FORWARD LENGTH=260	AT3G62030.1	0.00516581
26	49812.9	7	>gi|AT1G07920.1 | Symbols: | GTP binding Elongation factor Tu family protein | chr1:2455559-2457001 FORWARD LENGTH=449	AT1G07920.1	0.00573493
27	47974.4	7	>gi|AT2G36530.1 | Symbols: LOS2, ENO2 | Enolase | chr2:15321081-15323786 REVERSE LENGTH=444	AT2G36530.1	0.00249424
28	23780.7	7	>gi|AT4G21280.1 | Symbols: PSBQ, PSBQA, PSBQ-1 | photosystem II subunit QA | chr4:11334446-11335587 FORWARD LENGTH=223	AT4G21280.1	0.0113616
29	35225.7	6	>gi|AT3G50820.1 | Symbols: PSBO2, PSBO-2, OEC33 | photosystem II subunit O-2 | chr3:18891008-18892311 REVERSE LENGTH=331	AT3G50820.1	0.00492712
30	53971.4	6	>gi|AT4G13940.1 | Symbols: HOG1, EMB1395, SAHH1, MEE58, ATSAHH1 | S-adenosyl-L-homocysteine hydrolase | chr4:8054931-8056676 FORWARD LENGTH=485	AT4G13940.1	0.00616303
31	54760.1	6	>gi|AT2G24200.1 | Symbols: | Cytosol aminopeptidase family protein | chr2:10287017-10289450 REVERSE LENGTH=520	AT2G24200.1	0.00281935
32	178065	6	>gi|AT5G04140.1 | Symbols: GLU1, GLS1, GLUS, FD-GOGAT | glutamate synthase 1 | chr5:1130031-1138186 FORWARD LENGTH=1622	AT5G04140.1	0.000636348
33	41937.1	6	>gi|AT5G09810.1 | Symbols: ACT7 | actin 7 | chr5:3052809-3054220 FORWARD LENGTH=377	AT5G09810.1	0.00319839
34	27380.1	6	>gi|AT3G55440.1 | Symbols: ATCTIMC, TPI, CYTOTPI | triosephosphate isomerase | chr3:20553794-20556078 FORWARD LENGTH=254	AT3G55440.1	0.00749059
35	51877.2	6	>gi|AT3G03250.1 | Symbols: UGP, UGP1, AtUGP1 | UDP-GLUCOSE PYROPHOSPHORYLASE 1 | chr3:749761-754014 REVERSE LENGTH=469	AT3G03250.1	0.00283891
36	16153.8	5	>gi|AT1G13930.1 | Symbols: | Involved in response to salt stress. Knockout mutants are hypersensitive to salt stress. | chr1:4761091-4761558 FORWARD LENGTH=155	AT1G13930.1	0.0109853
37	24628	5	>gi|AT4G05180.1 | Symbols: PSBQ, PSBQ-2, PSII-Q | photosystem II subunit Q-2 | chr4:2672093-2673170 REVERSE LENGTH=230	AT4G05180.1	0.0223646
38	24782.9	5	>gi|AT3G52960.1 | Symbols: | Thioredoxin superfamily protein | chr3:19639699-19640403 FORWARD LENGTH=234	AT3G52960.1	0.00433116
39	17999.9	5	>gi|AT1G32470.1 | Symbols: | Single hybrid motif superfamily protein | chr1:11739479-11740246 REVERSE LENGTH=166	AT1G32470.1	0.017436
40	45602.1	5	>gi|AT2G20420.1 | Symbols: | ATP citrate lyase (ACL) family protein | chr2:8805574-8807858 FORWARD LENGTH=421	AT2G20420.1	0.00250445
41	18594.2	5	>gi|AT4G34870.1 | Symbols: ROC5, ATCYP1 | rotamase cyclophilin 5 | chr4:16614451-16614969 FORWARD LENGTH=172	AT4G34870.1	0.00308719
42	44758.9	5	>gi|AT1G11860.1 | Symbols: | Glycine cleavage T-protein family | chr1:4001801-4003245 FORWARD LENGTH=408	AT1G11860.1	0.00417006
43	47780.2	5	>gi|AT5G35630.1 | Symbols: GS2, GLN2, ATGSL1 | glutamine synthetase 2 | chr5:13831220-13833239 FORWARD LENGTH=430	AT5G35630.1	0.0036644
44	38527.2	5	>gi|AT3G44310.1 | Symbols: NIT1, ATNIT1, NITI | nitrilase 1 | chr3:15986901-15988841 FORWARD LENGTH=346	AT3G44310.1	0.00297186
45	33772.8	5	>gi|AT1G75280.1 | Symbols: | NmrA-like negative transcriptional regulator family protein | chr1:28252030-28253355 FORWARD LENGTH=310	AT1G75280.1	0.00546121
46	37372.6	5	>gi|AT3G57260.1 | Symbols: BGL2, PR2, BG2, PR-2 | beta-1,3-glucanase 2 | chr3:21188709-21189822 REVERSE LENGTH=339	AT3G57260.1	0.00917021
47	46059.3	5	>gi|AT1G65930.1 | Symbols: cICDH | cytosolic NADP+-dependent isocitrate dehydrogenase | chr1:24539088-24541861 FORWARD LENGTH=410	AT1G65930.1	0.00298983
48	24130.5	5	>gi|AT2G30860.1 | Symbols: ATGSTF9, GLUTTR, ATGSTF7, GSTF9 | glutathione S-transferase PHI 9 | chr2:13139132-13140057 FORWARD LENGTH=215	AT2G30860.1	0.00597414
49	28249	4	>gi|AT1G06680.1 | Symbols: PSBP-1, OEE2, PSII-P, OE23 | photosystem II subunit P-1 | chr1:2047940-2049186 FORWARD LENGTH=263	AT1G06680.1	0.0215798
50	56503.8	4	>gi|AT1G65960.2 | Symbols: GAD2 | glutamate decarboxylase 2 | chr1:24552094-24557253 FORWARD LENGTH=494	AT1G65960.2	0.0015379
51	54239.2	4	>gi|AT1G48030.1 | Symbols: mtLPD1 | mitochondrial lipoamide dehydrogenase 1 | chr1:17717432-17719141 REVERSE LENGTH=507	AT1G48030.1	0.00166264
52	44720.7	4	>gi|AT1G32060.1 | Symbols: PRK | phosphoribulokinase | chr1:11532668-11534406 FORWARD LENGTH=395	AT1G32060.1	0.00150692
53	45589.7	4	>gi|AT3G54050.1 | Symbols: HCEF1 | high cyclic electron flow 1 | chr3:20016951-20018527 FORWARD LENGTH=417	AT3G54050.1	0.00198375
54	42764.1	4	>gi|AT1G09340.1 | Symbols: CRB, CSP41B, HIP1.3 | chloroplast RNA binding | chr1:3015473-3018035 FORWARD LENGTH=378	AT1G09340.1	0.00175299
55	23834.3	4	>gi|AT3G26060.1 | Symbols: ATPRX Q | Thioredoxin superfamily protein | chr3:9524807-9526123 FORWARD LENGTH=216	AT3G26060.1	0.00370185
56	54187.7	4	>gi|AT1G76030.1 | Symbols: | ATPase, V1 complex, subunit B protein | chr1:28534134-28536916 FORWARD LENGTH=486	AT1G76030.1	0.00188763
57	33553.2	4	>gi|AT2G21170.1 | Symbols: TIM, PDTPI | triosephosphate isomerase | chr2:9071047-9073106 REVERSE LENGTH=315	AT2G21170.1	0.00307814
58	38858	4	>gi|AT3G52930.1 | Symbols: | Aldolase superfamily protein | chr3:19627383-19628874 REVERSE LENGTH=358	AT3G52930.1	0.0021864
59	36709.7	4	>gi|AT5G58330.3 | Symbols: | lactate/malate dehydrogenase family protein | chr5:23580010-23581751 REVERSE LENGTH=334	AT5G58330.3	0.00118391
60	69111	4	>gi|AT1G78900.1 | Symbols: VHA-A | vacuolar ATP synthase subunit A | chr1:29660463-29664575 FORWARD LENGTH=623	AT1G78900.1	0.000548173
61	55833.9	3	>gi|AT4G13430.1 | Symbols: IIL1, ATLEUC1 | isopropyl malate isomerase large subunit 1 | chr4:7804194-7807789 REVERSE LENGTH=509	AT4G13430.1	0.000501111
62	55351.1	3	>gi|ATCG00120.1 | Symbols: ATPA | ATP synthase subunit alpha | chrC:9938-11461 REVERSE LENGTH=507	ATCG00120.1	0.00463288
63	41483.8	3	>gi|AT1G20020.1 | Symbols: ATLFNR2, FNR2 | ferredoxin-NADP(+)-oxidoreductase 2 | chr1:6942851-6944868 FORWARD LENGTH=369	AT1G20020.1	0.00206435
64	42926.8	3	>gi|AT2G36880.1 | Symbols: MAT3 | methionine adenosyltransferase 3 | chr2:15479721-15480893 REVERSE LENGTH=390	AT2G36880.1	0.0018217
65	42667.7	3	>gi|AT5G14780.1 | Symbols: FDH | formate dehydrogenase | chr5:4777043-4779190 FORWARD LENGTH=384	AT5G14780.1	0.00129304
66	29188	3	>gi|AT3G11630.1 | Symbols: | Thioredoxin superfamily protein | chr3:3672189-3673937 FORWARD LENGTH=266	AT3G11630.1	0.0023704
67	29932.3	3	>gi|AT5G06290.1 | Symbols: 2-Cys Prx B, 2CPB | 2-cysteine peroxiredoxin B | chr5:1919380-1921211 FORWARD LENGTH=273	AT5G06290.1	0.00368841
68	31965.3	3	>gi|AT1G11840.2 | Symbols: ATGLX1, GLX1 | glyoxalase I homolog | chr1:3996045-3997518 FORWARD LENGTH=283	AT1G11840.2	0.0028139
69	15180	3	>gi|AT2G20260.1 | Symbols: PSAE-2 | photosystem I subunit E-2 | chr2:8736780-8737644 FORWARD LENGTH=145	AT2G20260.1	0.00359892
70	57535.4	3	>gi|AT4G37930.1 | Symbols: SHM1, STM, SHMT1 | serine transhydroxymethyltransferase 1 | chr4:17831891-17834742 REVERSE LENGTH=517	AT4G37930.1	0.0028786
71	38267.9	3	>gi|AT3G09820.1 | Symbols: ADK1, ATADK1 | adenosine kinase 1 | chr3:3012122-3014624 FORWARD LENGTH=344	AT3G09820.1	0.00571715
72	38773	3	>gi|AT5G59290.1 | Symbols: UXS3, ATUXS3 | UDP-glucuronic acid decarboxylase 3 | chr5:23915814-23917953 REVERSE LENGTH=342	AT5G59290.1	0.000611235
73	56957.2	3	>gi|AT5G48300.1 | Symbols: ADG1, APS1 | ADP glucose pyrophosphorylase 1 | chr5:19570326-19572557 FORWARD LENGTH=520	AT5G48300.1	0.000614394
74	24113.6	3	>gi|AT4G02520.1 | Symbols: ATGSTF2, ATPM24.1, ATPM24, GST2, GSTF2 | glutathione S-transferase PHI 2 | chr4:1110673-1111531 REVERSE LENGTH=212	AT4G02520.1	0.0033196
75	37687.7	3	>gi|AT5G09660.1 | Symbols: PMDH2 | peroxisomal NAD-malate dehydrogenase 2 | chr5:2993645-2995551 REVERSE LENGTH=354	AT5G09660.1	0.00125902
76	34972.2	3	>gi|AT2G37660.1 | Symbols: | NAD(P)-binding Rossmann-fold superfamily protein | chr2:15795481-15796977 REVERSE LENGTH=325	AT2G37660.1	0.00142377
77	84440	3	>gi|AT5G49360.1 | Symbols: BXL1, ATBXL1 | beta-xylosidase 1 | chr5:20012179-20016659 REVERSE LENGTH=774	AT5G49360.1	0.000735246
78	82450.6	3	>gi|AT3G14067.1 | Symbols: | Subtilase family protein | chr3:4658421-4660754 REVERSE LENGTH=777	AT3G14067.1	0.000592521
79	17030.7	3	>gi|AT1G20340.1 | Symbols: DRT112, PETE2 | Cupredoxin superfamily protein | chr1:7042770-7043273 REVERSE LENGTH=167	AT1G20340.1	0.0211686
80	84192	3	>gi|AT1G66970.1 | Symbols: SVL2 | SHV3-like 2 | chr1:24992746-24996005 REVERSE LENGTH=763	AT1G66970.1	0.000516357
81	25405.7	3	>gi|AT5G55190.1 | Symbols: RAN3, ATRAN3 | RAN GTPase 3 | chr5:22392285-22393957 FORWARD LENGTH=221	AT5G55190.1	0.00334208
82	105902	3	>gi|AT3G48870.1 | Symbols: ATCLPC, ATHSP93-III, HSP93-III | Clp ATPase | chr3:18122363-18126008 REVERSE LENGTH=952	AT3G48870.1	0.000708812
83	67386.7	3	>gi|AT2G44160.1 | Symbols: MTHFR2 | methylenetetrahydrofolate reductase 2 | chr2:18262301-18265185 FORWARD LENGTH=594	AT2G44160.1	0.000944522
84	50193.6	3	>gi|AT1G04820.1 | Symbols: TUA4, TOR2 | tubulin alpha-4 chain | chr1:1356421-1358266 REVERSE LENGTH=450	AT1G04820.1	0.00615311
85	46629.2	3	>gi|AT3G52880.1 | Symbols: ATMDAR1, MDAR1 | monodehydroascorbate reductase 1 | chr3:19601477-19604366 REVERSE LENGTH=434	AT3G52880.1	0.0037178
86	28071.8	3	>gi|AT5G10450.1 | Symbols: GRF6, AFT1, 14-3-3lambda | G-box regulating factor 6 | chr5:3284452-3286261 REVERSE LENGTH=248	AT5G10450.1	0.00148005
87	46598.5	3	>gi|AT1G57720.1 | Symbols: | Translation elongation factor EF1B, gamma chain | chr1:21377873-21380114 FORWARD LENGTH=413	AT1G57720.1	0.000565455
88	64771.5	3	>gi|AT5G11670.1 | Symbols: ATNADP-ME2, NADP-ME2 | NADP-malic enzyme 2 | chr5:3754456-3758040 FORWARD LENGTH=588	AT5G11670.1	0.00141566
89	44133.4	3	>gi|AT5G23120.1 | Symbols: HCF136 | photosystem II stability/assembly factor, chloroplast (HCF136) | chr5:7778154-7780463 FORWARD LENGTH=403	AT5G23120.1	0.00339088
90	29250.8	3	>gi|AT4G34050.1 | Symbols: CCoAOMT1 | S-adenosyl-L-methionine-dependent methyltransferases superfamily protein | chr4:16310844-16311973 FORWARD LENGTH=259	AT4G34050.1	0.00366406
91	18708.2	3	>gi|AT2G16600.1 | Symbols: ROC3 | rotamase CYP 3 | chr2:7200862-7201383 FORWARD LENGTH=173	AT2G16600.1	0.00603594
92	53709.4	3	>gi|AT3G29360.1 | Symbols: | UDP-glucose 6-dehydrogenase family protein | chr3:11267375-11268817 REVERSE LENGTH=480	AT3G29360.1	0.000512182
93	16625.6	2	>gi|AT4G39260.1 | Symbols: CCR1, ATGRP8, GR-RBP8, GRP8 | cold, circadian rhythm, and RNA binding 1 | chr4:18274166-18274958 REVERSE LENGTH=169	AT4G39260.1	0.00181161
94	18972.8	2	>gi|AT4G09320.1 | Symbols: NDPK1 | Nucleoside diphosphate kinase family protein | chr4:5923424-5924366 FORWARD LENGTH=169	AT4G09320.1	0.00318046
95	11910.9	2	>gi|AT5G59310.1 | Symbols: LTP4 | lipid transfer protein 4 | chr5:23925296-23925772 REVERSE LENGTH=112	AT5G59310.1	0.0177407
96	30699.2	2	>gi|AT2G37220.1 | Symbols: | RNA-binding (RRM/RBD/RNP motifs) family protein | chr2:15634980-15636331 REVERSE LENGTH=289	AT2G37220.1	0.000917895
97	29257.5	2	>gi|AT1G78300.1 | Symbols: GRF2, 14-3-3OMEGA, GF14 OMEGA | general regulatory factor 2 | chr1:29461883-29463052 FORWARD LENGTH=259	AT1G78300.1	0.00287306
98	30517.4	2	>gi|AT3G63190.1 | Symbols: RRF, HFP108, cpRRF, AtcpRRF | ribosome recycling factor, chloroplast precursor | chr3:23342861-23344640 REVERSE LENGTH=275	AT3G63190.1	0.00183794
99	20636.7	2	>gi|AT1G70490.1 | Symbols: ATARFA1D, ARFA1D | Ras-related small GTP-binding family protein | chr1:26564162-26565152 REVERSE LENGTH=181	AT1G70490.1	0.00414689
100	16618.2	2	>gi|AT1G62480.1 | Symbols: | Vacuolar calcium-binding protein-related | chr1:23128799-23129548 FORWARD LENGTH=152	AT1G62480.1	0.00187228
101	22401.4	2	>gi|AT2G28190.1 | Symbols: CSD2, CZSOD2 | copper/zinc superoxide dismutase 2 | chr2:12014548-12016303 FORWARD LENGTH=216	AT2G28190.1	0.00197868
102	18644.2	2	>gi|AT1G72230.1 | Symbols: | Cupredoxin superfamily protein | chr1:27188287-27189093 FORWARD LENGTH=181	AT1G72230.1	0.0031396
103	29011.4	2	>gi|AT1G22300.1 | Symbols: GRF10, 14-3-3EPSILON, GF14 EPSILON | general regulatory factor 10 | chr1:7879146-7881103 REVERSE LENGTH=254	AT1G22300.1	0.000868312
104	29401.5	2	>gi|AT3G04790.1 | Symbols: | Ribose 5-phosphate isomerase, type A protein | chr3:1313365-1314195 FORWARD LENGTH=276	AT3G04790.1	0.0020498
105	40192.3	2	>gi|AT5G36790.1 | Symbols: | Haloacid dehalogenase-like hydrolase (HAD) superfamily protein | chr5:14481229-14483730 REVERSE LENGTH=362	AT5G36790.1	0.00137037
106	52130.9	2	>gi|AT1G47128.1 | Symbols: RD21, RD21A | Granulin repeat cysteine protease family protein | chr1:17283139-17285609 REVERSE LENGTH=462	AT1G47128.1	0.00114422
107	73173.9	2	>gi|AT5G09590.1 | Symbols: MTHSC70-2, HSC70-5 | mitochondrial HSO70 2 | chr5:2975721-2978508 FORWARD LENGTH=682	AT5G09590.1	0.000248663
108	47954.7	2	>gi|AT5G13420.1 | Symbols: | Aldolase-type TIM barrel family protein | chr5:4302080-4304212 REVERSE LENGTH=438	AT5G13420.1	0.000917257
109	77808.8	2	>gi|AT5G52310.1 | Symbols: COR78, LTI78, RD29A, LTI140 | low-temperature-responsive protein 78 (LTI78) / desiccation-responsive protein 29A (RD29A) | chr5:21240929-21243326 FORWARD LENGTH=710	AT5G52310.1	0.000396833
110	76575.5	2	>gi|AT4G24280.1 | Symbols: cpHsc70-1 | chloroplast heat shock protein 70-1 | chr4:12590094-12593437 FORWARD LENGTH=718	AT4G24280.1	0.000418039
111	39296.6	2	>gi|AT1G66200.1 | Symbols: ATGSR2, GSR2, GLN1;2 | glutamine synthase clone F11 | chr1:24655520-24657520 REVERSE LENGTH=356	AT1G66200.1	0.000584171
112	53686.2	2	>gi|AT1G64190.1 | Symbols: | 6-phosphogluconate dehydrogenase family protein | chr1:23825549-23827012 REVERSE LENGTH=487	AT1G64190.1	0.000728033
113	42607.5	2	>gi|AT3G47520.1 | Symbols: MDH | malate dehydrogenase | chr3:17513657-17514868 FORWARD LENGTH=403	AT3G47520.1	0.0010742
114	44465.2	2	>gi|AT2G13360.1 | Symbols: AGT, AGT1, SGAT | alanine:glyoxylate aminotransferase | chr2:5539417-5540902 REVERSE LENGTH=401	AT2G13360.1	0.000878699
115	42230.1	2	>gi|AT3G14990.1 | Symbols: | Class I glutamine amidotransferase-like superfamily protein | chr3:5047510-5049621 FORWARD LENGTH=392	AT3G14990.1	0.000833481
116	52141.4	2	>gi|AT4G13930.1 | Symbols: SHM4 | serine hydroxymethyltransferase 4 | chr4:8048013-8050021 REVERSE LENGTH=471	AT4G13930.1	0.000528798
117	108760	2	>gi|AT2G05710.1 | Symbols: ACO3 | aconitase 3 | chr2:2141591-2146350 FORWARD LENGTH=990	AT2G05710.1	0.000367868
118	57762.9	2	>gi|AT3G59010.1 | Symbols: PME61 | pectin methylesterase 61 | chr3:21803015-21805098 REVERSE LENGTH=529	AT3G59010.1	0.0011523
119	9545.37	2	>gi|ATCG01060.1 | Symbols: PSAC | iron-sulfur cluster binding;electron carriers;4 iron, 4 sulfur cluster binding | chrC:117318-117563 REVERSE LENGTH=81	ATCG01060.1	0.00693747
120	39393.1	2	>gi|AT3G19710.1 | Symbols: BCAT4 | branched-chain aminotransferase4 | chr3:6847202-6849429 REVERSE LENGTH=354	AT3G19710.1	0.00156566
121	39320.7	2	>gi|AT3G49120.1 | Symbols: ATPERX34, PERX34, PRXCB, ATPCB, PRX34 | peroxidase CB | chr3:18207819-18210041 FORWARD LENGTH=353	AT3G49120.1	0.000821337
122	54302	2	>gi|AT4G14040.1 | Symbols: EDA38, SBP2 | selenium-binding protein 2 | chr4:8100691-8102828 REVERSE LENGTH=487	AT4G14040.1	0.00050345
123	38081.6	2	>gi|AT4G09010.1 | Symbols: APX4, TL29 | ascorbate peroxidase 4 | chr4:5777502-5779338 REVERSE LENGTH=349	AT4G09010.1	0.000670035
124	53710.5	2	>gi|AT2G24270.2 | Symbols: ALDH11A3 | aldehyde dehydrogenase 11A3 | chr2:10327325-10329601 REVERSE LENGTH=496	AT2G24270.2	0.000541908
125	115889	2	>gi|AT3G55410.1 | Symbols: | 2-oxoglutarate dehydrogenase, E1 component | chr3:20541897-20545728 FORWARD LENGTH=1017	AT3G55410.1	0.000272313
126	41416.2	2	>gi|AT2G05990.1 | Symbols: MOD1, ENR1 | NAD(P)-binding Rossmann-fold superfamily protein | chr2:2322876-2324867 FORWARD LENGTH=390	AT2G05990.1	0.000913993
127	36511.8	2	>gi|AT1G21440.1 | Symbols: | Phosphoenolpyruvate carboxylase family protein | chr1:7502325-7504103 REVERSE LENGTH=336	AT1G21440.1	0.00163225
128	153356	2	>gi|AT4G20850.1 | Symbols: TPP2 | tripeptidyl peptidase ii | chr4:11160935-11169889 REVERSE LENGTH=1380	AT4G20850.1	0.000130544
129	36009.9	2	>gi|AT1G53240.1 | Symbols: mMDH1 | Lactate/malate dehydrogenase family protein | chr1:19854966-19856802 REVERSE LENGTH=341	AT1G53240.1	0.00382429
130	62204.9	1	>gi|AT2G28000.1 | Symbols: CPN60A, CH-CPN60A, SLP | chaperonin-60alpha | chr2:11926603-11929184 FORWARD LENGTH=586	AT2G28000.1	0.000171996
131	21968.9	1	>gi|AT3G12390.1 | Symbols: | Nascent polypeptide-associated complex (NAC), alpha subunit family protein | chr3:3942344-3943595 FORWARD LENGTH=203	AT3G12390.1	0.000516094
132	61584.4	1	>gi|AT3G23990.1 | Symbols: HSP60, HSP60-3B | heat shock protein 60 | chr3:8669013-8672278 FORWARD LENGTH=577	AT3G23990.1	0.000395204
133	20773.8	1	>gi|AT1G76180.1 | Symbols: ERD14 | Dehydrin family protein | chr1:28587013-28587657 REVERSE LENGTH=185	AT1G76180.1	0.00106251
134	90078.8	1	>gi|AT3G09840.1 | Symbols: CDC48, ATCDC48, CDC48A | cell division cycle 48 | chr3:3019494-3022832 FORWARD LENGTH=809	AT3G09840.1	0.000119649
135	19670.5	1	>gi|AT3G27850.1 | Symbols: RPL12-C | ribosomal protein L12-C | chr3:10324905-10325468 FORWARD LENGTH=187	AT3G27850.1	0.00105873
136	66342.3	1	>gi|AT3G06650.1 | Symbols: ACLB-1 | ATP-citrate lyase B-1 | chr3:2079247-2082633 REVERSE LENGTH=608	AT3G06650.1	0.000172455
137	16936.6	1	>gi|AT2G21660.1 | Symbols: ATGRP7, CCR2, GR-RBP7, GRP7 | cold, circadian rhythm, and rna binding 2 | chr2:9265477-9266316 REVERSE LENGTH=176	AT2G21660.1	0.00130731
138	17971.7	1	>gi|AT1G22480.1 | Symbols: | Cupredoxin superfamily protein | chr1:7934232-7935054 REVERSE LENGTH=174	AT1G22480.1	0.00142712
139	18589.2	1	>gi|AT4G38740.1 | Symbols: ROC1 | rotamase CYP 1 | chr4:18083620-18084138 REVERSE LENGTH=172	AT4G38740.1	0.0007147
140	22640.8	1	>gi|AT4G02770.1 | Symbols: PSAD-1 | photosystem I subunit D-1 | chr4:1229247-1229873 REVERSE LENGTH=208	AT4G02770.1	0.000941093
141	89043.4	1	>gi|AT5G65620.1 | Symbols: | Zincin-like metalloproteases family protein | chr5:26221951-26225784 FORWARD LENGTH=791	AT5G65620.1	0.000124967
142	121680	1	>gi|AT3G19170.1 | Symbols: ATPREP1, ATZNMP, PREP1 | presequence protease 1 | chr3:6625578-6631874 REVERSE LENGTH=1080	AT3G19170.1	0.000122808
143	14442.9	1	>gi|AT3G62410.1 | Symbols: CP12-2, CP12 | CP12 domain-containing protein 2 | chr3:23091006-23091401 FORWARD LENGTH=131	AT3G62410.1	0.00380791
144	13706.7	1	>gi|AT2G47400.1 | Symbols: CP12-1, CP12 | CP12 domain-containing protein 1 | chr2:19446889-19447263 FORWARD LENGTH=124	AT2G47400.1	0.00333723
145	13076.6	1	>gi|AT3G56240.1 | Symbols: CCH | copper chaperone | chr3:20863460-20864402 REVERSE LENGTH=121	AT3G56240.1	0.00915339
146	11024.4	1	>gi|AT2G24940.1 | Symbols: AtMAPR2, MAPR2 | membrane-associated progesterone binding protein 2 | chr2:10609447-10609749 FORWARD LENGTH=100	AT2G24940.1	0.0028476
147	79189.4	1	>gi|AT2G37040.1 | Symbols: PAL1, ATPAL1 | PHE ammonia lyase 1 | chr2:15557602-15560237 REVERSE LENGTH=725	AT2G37040.1	0.000586821
148	48179.7	1	>gi|AT3G01480.1 | Symbols: CYP38, ATCYP38 | cyclophilin 38 | chr3:188569-190674 FORWARD LENGTH=437	AT3G01480.1	0.000138269
149	33897.7	1	>gi|AT4G14880.1 | Symbols: OASA1, OLD3, CYTACS1 | O-acetylserine (thiol) lyase (OAS-TL) isoform A1 | chr4:8518209-8520050 REVERSE LENGTH=322	AT4G14880.1	0.00186865
150	33644.2	1	>gi|AT5G09650.1 | Symbols: AtPPa6, PPa6 | pyrophosphorylase 6 | chr5:2991331-2993117 REVERSE LENGTH=300	AT5G09650.1	0.00104608
151	38376.3	1	>gi|AT5G17000.1 | Symbols: | Zinc-binding dehydrogenase family protein | chr5:5584983-5586991 REVERSE LENGTH=345	AT5G17000.1	0.00113695
152	32672.1	1	>gi|AT5G57655.1 | Symbols: | xylose isomerase family protein | chr5:23347030-23348720 FORWARD LENGTH=287	AT5G57655.1	0.000169203
153	31920.6	1	>gi|AT2G41530.1 | Symbols: ATSFGH, SFGH | S-formylglutathione hydrolase | chr2:17323656-17325430 REVERSE LENGTH=284	AT2G41530.1	0.000226755
154	30274.8	1	>gi|AT5G61410.1 | Symbols: RPE, EMB2728 | D-ribulose-5-phosphate-3-epimerase | chr5:24684085-24685836 REVERSE LENGTH=281	AT5G61410.1	0.000545246
155	29565.9	1	>gi|AT2G29360.1 | Symbols: | NAD(P)-binding Rossmann-fold superfamily protein | chr2:12603849-12605121 FORWARD LENGTH=271	AT2G29360.1	0.000674765
156	29615.7	1	>gi|AT2G42590.1 | Symbols: GRF9, GF14 MU | general regulatory factor 9 | chr2:17732118-17733775 REVERSE LENGTH=263	AT2G42590.1	0.00141931
157	28516.4	1	>gi|AT5G13120.1 | Symbols: ATCYP20-2, CYP20-2 | cyclophilin 20-2 | chr5:4162714-4164720 REVERSE LENGTH=259	AT5G13120.1	0.000819911
158	48668.4	1	>gi|AT1G56340.1 | Symbols: CRT1, CRT1a, AtCRT1a | calreticulin 1a | chr1:21090059-21092630 REVERSE LENGTH=425	AT1G56340.1	0.000300724
159	24328.9	1	>gi|AT1G31330.1 | Symbols: PSAF | photosystem I subunit F | chr1:11215011-11215939 REVERSE LENGTH=221	AT1G31330.1	0.00138541
160	47507.4	1	>gi|AT5G03630.1 | Symbols: ATMDAR2 | Pyridine nucleotide-disulphide oxidoreductase family protein | chr5:922378-924616 REVERSE LENGTH=435	AT5G03630.1	0.000271986
161	23720	1	>gi|AT3G04720.1 | Symbols: PR4, HEL, PR-4 | pathogenesis-related 4 | chr3:1285691-1286531 REVERSE LENGTH=212	AT3G04720.1	0.00100587
162	25576	1	>gi|AT5G03170.1 | Symbols: FLA11, ATFLA11 | FASCICLIN-like arabinogalactan-protein 11 | chr5:752898-753638 REVERSE LENGTH=246	AT5G03170.1	0.00237326
163	26013.1	1	>gi|AT5G53490.2 | Symbols: | Tetratricopeptide repeat (TPR)-like superfamily protein | chr5:21723488-21724621 REVERSE LENGTH=235	AT5G53490.2	0.00100975
164	25819.3	1	>gi|AT5G63310.1 | Symbols: NDPK2, NDPK1A, NDPK IA IA, NDPK IA, ATNDPK2 | nucleoside diphosphate kinase 2 | chr5:25372122-25373838 REVERSE LENGTH=231	AT5G63310.1	0.00418207
165	25664.5	1	>gi|AT3G55330.1 | Symbols: PPL1 | PsbP-like protein 1 | chr3:20514031-20515275 REVERSE LENGTH=230	AT3G55330.1	0.000371303
166	50411.3	1	>gi|AT5G10760.1 | Symbols: | Eukaryotic aspartyl protease family protein | chr5:3400671-3402165 REVERSE LENGTH=464	AT5G10760.1	0.000291002
167	35424.3	1	>gi|AT2G31390.1 | Symbols: | pfkB-like carbohydrate kinase family protein | chr2:13383635-13386116 REVERSE LENGTH=325	AT2G31390.1	0.000460751
168	55032.2	1	>gi|AT5G34850.1 | Symbols: ATPAP26, PAP26 | purple acid phosphatase 26 | chr5:13108475-13111217 REVERSE LENGTH=475	AT5G34850.1	0.00071699
169	25104.6	1	>gi|AT1G78370.1 | Symbols: ATGSTU20, GSTU20 | glutathione S-transferase TAU 20 | chr1:29484428-29485204 REVERSE LENGTH=217	AT1G78370.1	0.00185878
170	23740.2	1	>gi|AT1G19570.1 | Symbols: DHAR1, ATDHAR1, DHAR5 | dehydroascorbate reductase | chr1:6773462-6774413 REVERSE LENGTH=213	AT1G19570.1	0.00258635
171	61929.3	1	>gi|AT4G00490.1 | Symbols: BAM2, BMY9 | beta-amylase 2 | chr4:222422-224862 FORWARD LENGTH=542	AT4G00490.1	0.000270271
172	27963.1	1	>gi|AT1G13280.1 | Symbols: AOC4 | allene oxide cyclase 4 | chr1:4547624-4548552 FORWARD LENGTH=254	AT1G13280.1	0.00183746

## Sheet: Supple Data Sheet 3_Peptide
Supplemental Data Sheet 3. Protein and peptide details for in-solution digestion method coupled with LC-MS/MS experiments: Replicate 3.
HUIWEI_PLANT_ST_020515RE2
Scan No.	Peptide Mass	Peptide Sequence	Sequence Header
1169	961.47	SQAETGEIK	>gi|ATCG00490.1 | Symbols: RBCL | ribulose-bisphosphate carboxylases | chrC:54958-56397 FORWARD LENGTH=479
1408	897.4	NHGMHFR
1409	961.47	SQAETGEIK
1516	897.4	NHGMHFR
2317	911.46	AMHAVIDR
2370	911.46	AMHAVIDR
2424	911.46	AMHAVIDR
2478	911.46	AMHAVIDR
2532	911.46	AMHAVIDR
2586	911.46	AMHAVIDR
3108	736.37	GGLDFTK
3118	1446.76	LSGGDHIHAGTVVGK
3124	909.44	AVYECLR
3174	1446.76	LSGGDHIHAGTVVGK
3227	1446.76	LSGGDHIHAGTVVGK
3599	1115.58	VALEACVQAR
3650	1115.58	VALEACVQAR
3695	1501.84	YGRPLLGCTIKPK
3705	1115.58	VALEACVQAR
3718	1501.84	YGRPLLGCTIKPK
3747	1501.84	YGRPLLGCTIKPK
3770	1501.84	YGRPLLGCTIKPK
3773	1115.58	VALEACVQAR
3776	1450.61	DDENVNSQPFMR
3842	1464.75	TFQGPPHGIQVER
3846	1115.58	VALEACVQAR
3895	1464.75	TFQGPPHGIQVER
3902	1115.58	VALEACVQAR
3946	1464.75	TFQGPPHGIQVER
3974	1115.58	VALEACVQAR
3982	1949.91	GHYLNATAGTCEEMIKR
4004	1186.66	DNGLLLHIHR
4006	1949.91	GHYLNATAGTCEEMIKR
4028	1115.58	VALEACVQAR
4036	1949.91	GHYLNATAGTCEEMIKR
4051	1406.66	LTYYTPEYETK
4102	1406.66	LTYYTPEYETK
4111	1115.58	VALEACVQAR
4153	1406.66	LTYYTPEYETK
4162	1793.81	GHYLNATAGTCEEMIK
4199	1115.58	VALEACVQAR
4208	1949.91	GHYLNATAGTCEEMIKR
4274	1115.58	VALEACVQAR
4306	1227.65	DLAVEGNEIIR
4331	1115.58	VALEACVQAR
4390	2893.37	SQAETGEIKGHYLNATAGTCEEMIKR
4405	1414.78	LEDLRIPPAYTK
4442	1227.65	DLAVEGNEIIR
4495	1227.65	DLAVEGNEIIR
4522	1115.58	VALEACVQAR
4547	1227.65	DLAVEGNEIIR
4631	1227.65	DLAVEGNEIIR
4676	1115.58	VALEACVQAR
4850	2168.98	GGLDFTKDDENVNSQPFMR
4876	2168.98	GGLDFTKDDENVNSQPFMR
4903	2168.98	GGLDFTKDDENVNSQPFMR
4927	2168.98	GGLDFTKDDENVNSQPFMR
4954	2168.98	GGLDFTKDDENVNSQPFMR
5110	1020.52	DTDILAAFR
5149	1020.52	DTDILAAFR
5160	1020.52	DTDILAAFR
5412	1260.62	FLFCAEAIYK
5463	1260.62	FLFCAEAIYK
5511	1260.62	FLFCAEAIYK
5514	1260.62	FLFCAEAIYK
5562	1260.62	FLFCAEAIYK
5619	1260.62	FLFCAEAIYK
5673	1545.73	WSPELAAACEVWK
5691	1260.62	FLFCAEAIYK
5726	1545.73	WSPELAAACEVWK
5756	1260.62	FLFCAEAIYK
5776	1545.73	WSPELAAACEVWK
5822	1260.62	FLFCAEAIYK
5824	1545.73	WSPELAAACEVWK
5860	1323.67	EITFNFPTIDK
5872	1545.73	WSPELAAACEVWK
5881	1227.65	DLAVEGNEIIR
6288	1818.95	LEGDRESTLGFVDLLR
6339	1818.95	LEGDRESTLGFVDLLR
6340	1818.95	LEGDRESTLGFVDLLR
6390	1818.95	LEGDRESTLGFVDLLR
6462	1248.67	ESTLGFVDLLR
6493	1260.62	FLFCAEAIYK
6511	1248.67	ESTLGFVDLLR
6859	1865.9	EITFNFPTIDKLDGQE_x000D_
6938	2409.17	LTYYTPEYETKDTDILAAFR
1838	754.43	GVNPGAIK	>gi|AT5G26000.2 | Symbols: TGG1, BGLU38 | thioglucoside glucohydrolase 1 | chr5:9080009-9082347 REVERSE LENGTH=456
3330	1076.52	GYALGTDAPGR
3704	1054.51	LFNSGNFEK
4556	1073.57	GMIGPVMITR
4684	2157.93	GGADLGNGDTTCDSYTLWQK
4736	2157.93	GGADLGNGDTTCDSYTLWQK
5027	1432.74	LPEFSETEAALVK
5086	1330.64	GLNVWDSFTHR
5134	1324.7	YYNGLIDGLVAK
5184	1324.7	YYNGLIDGLVAK
5269	1519.71	WFLPFDHSQESK
5650	1654.78	IDYLCSHLCFLSK
5652	1743.86	GFIFGVASSAYQVEGGR
5710	1743.86	GFIFGVASSAYQVEGGR
5760	1743.86	GFIFGVASSAYQVEGGR
5896	1831.9	GLNVWDSFTHRFPEK
5994	1945.08	VKNWITINQLYTVPTR
6498	1297.6	GIYYVMDYFK
6524	1717.91	NWITINQLYTVPTR
1714	1350.56	EHGNSPGYYDGR	>gi|AT1G67090.1 | Symbols: RBCS1A | ribulose bisphosphate carboxylase small chain 1A | chr1:25048465-25049249 REVERSE LENGTH=180
2084	1350.56	EHGNSPGYYDGR
2095	1350.56	EHGNSPGYYDGR
2135	1350.56	EHGNSPGYYDGR
3572	934.49	IIGFDNTR
3623	934.49	IIGFDNTR
5217	1547.8	LPLFGCTDSAQVLK
5268	1547.8	LPLFGCTDSAQVLK
5920	2197.15	KKFETLSYLPDLTDSELAK
5967	2197.15	KKFETLSYLPDLTDSELAK
5970	2197.15	KKFETLSYLPDLTDSELAK
6015	2197.15	KKFETLSYLPDLTDSELAK
6284	1941.97	QVQCISFIAYKPPSFTG_x000D_
6336	1941.97	QVQCISFIAYKPPSFTG_x000D_
6387	1941.97	QVQCISFIAYKPPSFTG_x000D_
6652	2069.06	KFETLSYLPDLTDSELAK
6694	2069.06	KFETLSYLPDLTDSELAK
6700	2069.06	KFETLSYLPDLTDSELAK
1648	1001.55	TKDNNLLGK	>gi|AT5G02500.1 | Symbols: HSC70-1, HSP70-1, AT-HSC70-1, HSC70 | heat shock cognate protein 70-1 | chr5:554055-556334 REVERSE LENGTH=651
3060	1227.62	VEIIANDQGNR
3417	1229.52	FSDSSVQSDMK
3524	1674.72	ATAGDTHLGGEDFDNR
4148	1277.62	MVNHFVQEFK
4457	1357.61	NALENYAYNMR
4561	1385.72	ELESICNPIIAK
4655	1644.86	MKELESICNPIIAK
4759	1679.83	NAVVTVPAYFNDSQR
4892	1646.81	NQVAMNPVNTVFDAK
4904	1786.98	IINEPTAAAIAYGLDKK
5187	1658.89	IINEPTAAAIAYGLDK
6248	1435.75	VQQLLQDFFNGK
6272	1312.61	FEELNMDLFR
6568	2657.26	EQVFSTYSDNQPGVLIQVYEGER
6572	2657.26	EQVFSTYSDNQPGVLIQVYEGER
6622	2657.26	EQVFSTYSDNQPGVLIQVYEGER
2494	946.49	ALQNTCLK	>gi|AT4G38970.1 | Symbols: FBA2 | fructose-bisphosphate aldolase 2 | chr4:18163714-18165659 REVERSE LENGTH=398
2569	946.49	ALQNTCLK
2907	1099.63	AKANSLAQLGK
3025	900.5	ANSLAQLGK
3569	872.45	EAAWGLAR
3824	1586.8	RLDSIGLENTEANR
3843	1430.7	LDSIGLENTEANR
3946	1465.65	GILAMDESNATCGK
4285	2148.03	TIASPGRGILAMDESNATCGK
4414	1290.68	ATPEQVAAYTLK
4429	1290.68	ATPEQVAAYTLK
4564	2054.07	TWGGRPENVNAAQTTLLAR
4807	1451.83	TVVSIPNGPSALAVK
5849	1781.01	KMVDVLVEQNIVPGIK
6159	1995.11	MVDVLVEQNIVPGIKVDK
6269	1652.92	MVDVLVEQNIVPGIK
6319	1652.92	MVDVLVEQNIVPGIK
2848	1137.5	NGNTGYDEIR	>gi|AT3G60750.1 | Symbols: | Transketolase | chr3:22454004-22456824 FORWARD LENGTH=741
3093	1192.6	KYPEEASELK
3183	811.39	AFGDFQK
3276	1236.63	VTTTIGYGSPNK
3320	1402.68	ANSYSVHGAALGEK
4001	1627.75	HTPEGATLESDWSAK
4007	1574.76	ALPTYTPESPGDATR
4189	995.46	NPYWFNR
4222	1358.7	NLSQQCLNALAK
4772	2254.05	AMPNTLMFRPADGNETAGAYK
5051	1351.68	VSIEAASTFGWGK
5131	1399.73	SIITGELPAGWEK
6149	1804.97	SIGINSFGASAPAPLLYK
6895	2016.96	NNLGWPYEPFQVPDDVK
6947	2016.96	NNLGWPYEPFQVPDDVK
2890	1175.69	KYTEVKPALK	>gi|AT3G03780.1 | Symbols: ATMS2, MS2 | methionine synthase 2 | chr3:957602-960740 FORWARD LENGTH=765
3290	1115.55	IPSTDEIADR
3482	1115.55	IPSTDEIADR
3549	942.54	VVEVDALAK
3627	1234.57	GNASVPAMEMTK
4436	1657.82	YGAGIGPGVYDIHSPR
4717	1095.57	YLFAGVVDGR
5223	2170.03	ALAGQTNESFFTANADALSSR
5376	1410.78	GGIGVIQIDEAALR
5950	1180.62	GVTAFGFDLVR
6195	1198.57	FALESFWDGK
6937	2206.07	WFDTNYHYIVPELGPEVK
6941	2206.07	WFDTNYHYIVPELGPEVK
2898	801.44	MVLAGPSK	>gi|AT1G72150.1 | Symbols: PATL1 | PATELLIN 1 | chr1:27148558-27150652 FORWARD LENGTH=573
3078	1026.57	SADVAAAPVVK
3777	1473.77	EFTAPVTPVKEEK
3837	1213.69	VVVLTAEEVQK
3845	1230.68	IVITIDNQTSK
4253	1077.58	TFGSIITSPR
4363	1457.65	QFEDNYPEFAAK
4381	1635.83	KIGSTDEPVITDSFK
4388	1635.83	KIGSTDEPVITDSFK
4513	1507.74	IGSTDEPVITDSFK
4975	1837.85	IDELVESGEEVSEFEK
5322	1189.58	SSFVFVSDFR
3055	700.39	ICLPAK	>gi|AT3G01500.2 | Symbols: CA1 | carbonic anhydrase 1 | chr3:194853-197873 REVERSE LENGTH=347
3855	1234.51	YMVFACSDSR
4091	947.44	GGYYDFVK
4226	1018.53	AFDPVETIK
4339	1724.86	EKYETNPALYGELAK
4367	1651.87	VENIVVIGHSACGGIK
4423	1781.79	VISELGDSAFEDQCGR
4459	1467.72	YETNPALYGELAK
4861	1244.62	NIANMVPPFDK
6072	2042	VCPSHVLDFQPGDAFVVR
6081	2042	VCPSHVLDFQPGDAFVVR
6131	2042	VCPSHVLDFQPGDAFVVR
2682	1554.67	GTMTTTHSYTGDQR	>gi|AT1G42970.1 | Symbols: GAPB | glyceraldehyde-3-phosphate dehydrogenase B subunit | chr1:16127552-16129584 FORWARD LENGTH=447
2697	1554.67	GTMTTTHSYTGDQR
3070	927.59	LIKVVSNR
3288	1439.59	TNPADEECKVYD_x000D_
3353	940.58	GKLNGIALR
3626	1288.65	IVDNETISVDGK
4123	1383.77	AAALNIVPTSTGAAK
4334	1448.73	KGLTAEDVNEAFR
4526	1320.63	GLTAEDVNEAFR
4606	1150.67	VVDLAHLVASK
6070	1933.85	WPGAEAVGSGDPLEDFCK
6119	1933.85	WPGAEAVGSGDPLEDFCK
2818	973.5	FSTVVHER	>gi|AT1G20620.1 | Symbols: CAT3, SEN2, ATCAT3 | catalase 3 | chr1:7143142-7146193 FORWARD LENGTH=492
3533	1256.56	DEEINYYPSK
3702	797.48	LNVRPSI_x000D_
3768	1304.67	VPTPTNSYTGIR
3915	1135.67	APGVQTPVIVR
3968	1135.67	APGVQTPVIVR
4225	1108.53	TNIQEYWR
4673	1127.6	WVEILSEPR
4795	1714.79	DLHDAIASGNYPEWK
5202	1522.85	LGPNYLQLPVNAPK
5221	1524.82	GPVLLEDYHLIEK
5611	1874	DGIQFPDVVHALKPNPK
3306	1144.52	EGPLAEENMR	>gi|AT1G56070.1 | Symbols: LOS1 | Ribosomal protein S5/Elongation factor G/III/V family protein | chr1:20968245-20971077 REVERSE LENGTH=843
3431	1501.87	RVIYASQITAKPR
4600	1501.67	PMEEGLAEAIDDGR
4799	1606.75	NCDPNGPLMLYVSK
5232	2078.99	VENLYEGPLDDQYANAIR
5512	2398.16	YRVENLYEGPLDDQYANAIR
5942	1550.73	DLQDDFMGGAEIIK
6173	1451.68	LWGENFFDPATR
6306	2280.07	KIWAFGPETTGPNMVVDMCK
6793	1508.71	EAMTPLSEFEDKL_x000D_
6899	2151.98	IWAFGPETTGPNMVVDMCK
3287	1091.56	FAAGTEAIANK	>gi|AT3G12780.1 | Symbols: PGK1 | phosphoglycerate kinase 1 | chr3:4061127-4063140 REVERSE LENGTH=481
3396	1772.82	FYKEEEKNDPEFAK
3834	1104.57	SVGDLTSADLK
4546	1572.84	GVTTIIGGGDSVAAVEK
4654	2014.94	ADLNVPLDDNQTITDDTR
4739	1403.73	ELDYLVGAVSNPK
5117	998.59	FSLAPLVPR
5535	1724.01	AKGVSLLLPTDVVVADK
5903	2061.06	KLASLADLYVNDAFGTAHR
6087	1524.88	GVSLLLPTDVVVADK
6246	1932.97	LASLADLYVNDAFGTAHR
3347	1629.8	IVGEEHYETAQQVK	>gi|ATCG00480.1 | Symbols: ATPB, PB | ATP synthase subunit beta | chrC:52660-54156 REVERSE LENGTH=498
3462	1076.55	AVAMSATEGLK
3479	1414.7	TNPTTSNPEVSIR
3656	1516.74	ESGVINEQNLAESK
3959	1228.51	EGNDLYMEMK
4346	1600.8	VALVYGQMNEPPGAR
5379	2295.09	MPSAVGYQPTLSTEMGTLQER
6252	2060.02	GIYPAVDPLDSTSTMLQPR
6302	2060.02	GIYPAVDPLDSTSTMLQPR
6379	1954.02	IFNVLGEPVDNLGPVDTR
6429	1954.02	IFNVLGEPVDNLGPVDTR
4348	1139.64	VVDLIVHMSK	>gi|AT1G13440.1 | Symbols: GAPC-2, GAPC2 | glyceraldehyde-3-phosphate dehydrogenase C2 | chr1:4608465-4610494 REVERSE LENGTH=338
4687	1733.81	DAPMFVVGVNEHEYK
5265	1760.78	LVSWYDNEWGYSSR
5457	2249.07	SDLDIVSNASCTTNCLAPLAK
5637	1497.84	VPTVDVSVVDLTVR
6073	2171	GILGYTEDDVVSTDFVGDNR
6125	2171	GILGYTEDDVVSTDFVGDNR
6174	2171	GILGYTEDDVVSTDFVGDNR
6740	1675.97	TLLFGEKPVTVFGIR
3818	1696.75	GLAYDTSDDQQDITR	>gi|AT2G39730.1 | Symbols: RCA | rubisco activase | chr2:16570951-16573345 REVERSE LENGTH=474
4345	1211.57	SFQCELVMAK
4675	1779.8	EGPPVFEQPEMTYEK
5503	1711.75	MCCLFINDLDAGAGR
5629	2781.3	GAQQVNLPVPEGCTDPVAENFDPTAR
6066	2303.06	MGINPIMMSAGELESGNAGEPAK
6085	2346.18	VQLAETYLSQAALGDANADAIGR
6116	2303.06	MGINPIMMSAGELESGNAGEPAK
6134	2346.18	VQLAETYLSQAALGDANADAIGR
2838	1315.58	CSDAHAIADAASK	>gi|AT4G33010.1 | Symbols: AtGLDP1, GLDP1 | glycine decarboxylase P-protein 1 | chr4:15926852-15931150 REVERSE LENGTH=1037
2929	916.52	IITVGTDAK
3121	1021.52	TRADGFDLK
3381	1242.61	NTAGIEPEDVAK
5443	1948.89	DLSLCHSMIPLGSCTMK
6249	1424.81	VHGLAGIFSLGLNK
6328	2626.26	ESPYLTHPIFNMYHTEHELLR
6613	2759.26	NIMENPAWYTQYTPYQAEISQGR
3087	997.4	CTSADMWK	>gi|AT4G21650.1 | Symbols: | Subtilase family protein | chr4:11501314-11504656 REVERSE LENGTH=766
3488	1647.81	TSPSGEPIFAEGSNKK
3545	1473.8	ITAATTLTGQPATTK
3822	1207.66	AVNDQGLGPIPK
5409	1323.72	YYLNGVVAAIGGK
5560	1690.82	LADPFDYGGGLVNPEK
5664	1765.01	GVAAVILAQKPDDLLSR
6489	1851.98	AAKPGLVYDMGIVDYIK
2743	1093.46	CVTGDCGGLR	>gi|AT1G75040.1 | Symbols: PR5, PR-5 | pathogenesis-related gene 5 | chr1:28177754-28178731 FORWARD LENGTH=239
3094	1806.78	GANDKPETCPPTDYSR
3245	1262.48	FNTDQYCCR
3860	1142.58	QLTAPAGWSGR
4360	1375.67	LGDGGFELTPGASR
4705	1870.9	NNCPTTVWAGTLAGQGPK
4745	1883.82	YAGCVSDLNAACPDMLK
5623	1632.77	DFYDVSLVDGYNVK
2883	1317.58	MAHPDGEYATAR	>gi|AT3G14420.1 | Symbols: | Aldolase-type TIM barrel family protein | chr3:4821804-4823899 FORWARD LENGTH=367
2889	1317.58	MAHPDGEYATAR
4079	1055.6	AIALTVDTPR
4604	1717.96	IAIQAGAAGIIVSNHGAR
4607	1717.96	IAIQAGAAGIIVSNHGAR
4750	1071.61	IPVFLDGGVR
5364	2438.05	MVYDYYASGAEDQWTLQENR
5538	2010.89	MDEANDSGLASYVAGQIDR
2968	1086.57	GESSVTGPVVR	>gi|AT1G21750.1 | Symbols: ATPDIL1-1, ATPDI5, PDI5, PDIL1-1 | PDI-like 1-1 | chr1:7645767-7648514 FORWARD LENGTH=501
3296	1421.71	SQPIPAENNEPVK
3333	1351.64	SASGNVVVYEGDR
5337	1658.87	VVVSDSLDDIVLNSGK
5476	1756.87	EFATQYEVQGFPTIK
5601	1545.77	TNVEVDQIESWVK
6656	1630.75	LSGSEFDSFMAIAEK
4201	1661.76	CALVYGQMNEPPGAR	>gi|AT5G08670.1 | Symbols: | ATP synthase alpha/beta family protein | chr5:2818395-2821149 REVERSE LENGTH=556
4297	1261.63	TIAMDGTEGLVR
4508	1392.81	VLNTGAPITVPVGR
4729	1384.7	IMNVLGEPIDER
6064	2060.04	QISELGIYPAVDPLDSTSR
6254	2185.14	IPSAVGYQPTLASDLGALQER
6709	1424.77	VGLTGLTVAEYFR
3459	856.45	EGVFHLR	>gi|AT1G23310.1 | Symbols: GGT1, AOAT1, GGAT1 | glutamate:glyoxylate aminotransferase | chr1:8268720-8271329 REVERSE LENGTH=481
4625	1782.85	HYLSLTSGGLGAYSDSR
4840	1760.93	LLEATGISTVPGSGFGQK
5194	2254.12	AMVIINPGNPTGQCLSEANIR
5622	2118.86	FNDEFMTQYDNNFGYSK
6305	1923.91	DGYPSDPELIFLTDGASK
6358	1923.91	DGYPSDPELIFLTDGASK
2973	1310.63	TFDESKETINK	>gi|AT4G20260.1 | Symbols: ATPCAP1, PCAP1 | plasma-membrane associated cation-binding protein 1 | chr4:10941593-10943227 FORWARD LENGTH=225
3072	1415.71	KGETPETAVVEEK
3233	1764.83	TEGTSGEKEEIVEETK
3234	1764.83	TEGTSGEKEEIVEETK
3305	1287.62	GETPETAVVEEK
3498	1424.7	VVETYEATSAEVK
4678	1145.63	VSVFLPEEVK
4666	1342.71	HVVFGQVIEGMK	>gi|AT3G62030.1 | Symbols: ROC4 | rotamase CYP 4 | chr3:22973708-22975139 FORWARD LENGTH=260
6246	1287.73	IVMGLFGEVVPK
6695	2818.35	HTGPGILSMANAGPNTNGSQFFICTVK
6703	2818.35	HTGPGILSMANAGPNTNGSQFFICTVK
6730	2788.37	IIKDFMIQGGDFTEGNGTGGISIYGAK
6751	2034.1	IVMGLFGEVVPKTVENFR
6801	2818.35	HTGPGILSMANAGPNTNGSQFFICTVK
3875	1024.6	IGGIGTVPVGR	>gi|AT1G07920.1 | Symbols: | GTP binding Elongation factor Tu family protein | chr1:2455559-2457001 FORWARD LENGTH=449
3940	1025.48	STNLDWYK
4096	974.54	LPLQDVYK
5422	1297.74	EHALLAFTLGVK
5704	2279.13	MTPTKPMVVETFSEYPPLGR
6795	2505.32	VETGMIKPGMVVTFAPTGLTTEVK
6799	2505.32	VETGMIKPGMVVTFAPTGLTTEVK
4406	2323.03	YGQDATNVGDEGGFAPNIQENK	>gi|AT2G36530.1 | Symbols: LOS2, ENO2 | Enolase | chr2:15321081-15323786 REVERSE LENGTH=444
5367	1548.9	AVGNVNNIIGPALIGK
5739	1895.93	IEEELGSEAIYAGVNFR
5789	1895.93	IEEELGSEAIYAGVNFR
5848	1895.93	IEEELGSEAIYAGVNFR
5900	2419.16	MTTECGTEVQIVGDDLLVTNPK
6477	2004.05	VTAAVPSGASTGIYEALELR
3995	1988.95	VGPPPAPSGGLPGTDNSDQAR	>gi|AT4G21280.1 | Symbols: PSBQ, PSBQA, PSBQ-1 | photosystem II subunit QA | chr4:11334446-11335587 FORWARD LENGTH=223
4549	1377.75	YDLNTIISSKPK
4805	1572.83	FYLQPLPPTEAAAR
4870	1294.76	DIINVKPLIDR
5128	1497.73	LFDTIDNLDYAAK
5680	1669.86	YYAETVSALNEVLAK
5729	1669.86	YYAETVSALNEVLAK
3164	849.42	GSSFLDPK	>gi|AT3G50820.1 | Symbols: PSBO2, PSBO-2, OEC33 | photosystem II subunit O-2 | chr3:18891008-18892311 REVERSE LENGTH=331
4054	1202.65	NTAASVGEITLK
4672	2173.96	GTGTANQCPTIDGGSETFSFK
5370	1361.63	FCFEPTSFTVK
6902	2603.3	SKPETGEVIGVFESLQPSDTDLGAK
6943	2255.08	LTYTLDEIEGPFEVGSDGSVK
2872	904.47	ATDVMIAGK	>gi|AT4G13940.1 | Symbols: HOG1, EMB1395, SAHH1, MEE58, ATSAHH1 | S-adenosyl-L-homocysteine hydrolase | chr4:8054931-8056676 FORWARD LENGTH=485
2986	864.42	AEEIFEK
3168	1025.42	DMSQADFGR
3446	1474.8	LVGVSEETTTGVKR
3587	1318.7	LVGVSEETTTGVK
4057	1236.62	VAVICGYGDVGK
2946	1317.62	TIEVNNTDAEGR	>gi|AT2G24200.1 | Symbols: | Cytosol aminopeptidase family protein | chr2:10287017-10289450 REVERSE LENGTH=520
3521	1162.54	SGVADMVNTGGR
4531	1270.62	GLTFDSGGYNIK
5957	2288.06	VASTYSDVFTANILNEEQCK
5992	1572.67	MPLEESYWEMMK
6538	1849.92	LTLADALVYACNQGVDK
3519	1193.59	LIGESNDYVGK	>gi|AT5G04140.1 | Symbols: GLU1, GLS1, GLUS, FD-GOGAT | glutamate synthase 1 | chr5:1130031-1138186 FORWARD LENGTH=1622
4211	1406.67	SSTVMENEEILR
5138	1628.75	ALYYLCEAADDAVR
6168	1599.71	YPEVVDFYDYYK
6317	2224.09	TSDNFVYVASEVGVVPVDEAK
6629	2165.15	WKPLTDVVDGYSPTLPHLK
2775	975.44	AGFAGDDAPR	>gi|AT5G09810.1 | Symbols: ACT7 | actin 7 | chr5:3052809-3054220 FORWARD LENGTH=377
4709	1953.06	VAPEEHPVLLTEAPLNPK
4714	1953.06	VAPEEHPVLLTEAPLNPK
5030	1931.87	YPIEHGIVSNWDDMEK
5358	1773.89	NYELPDGQVITIGAER
5406	1773.89	NYELPDGQVITIGAER
3028	1103.56	NVSADVAATTR	>gi|AT3G55440.1 | Symbols: ATCTIMC, TPI, CYTOTPI | triosephosphate isomerase | chr3:20553794-20556078 FORWARD LENGTH=254
3115	1337.64	IIYGGSVNGGNCK
3534	1406.67	EAGSTMDVVAAQTK
4232	1374.68	VIACVGETLEER
4366	1407.69	AILNESSEFVGDK
5502	1570.72	SDFFVAAQNCWVK
3314	1304.63	MTPVSQDVAETK	>gi|AT3G03250.1 | Symbols: UGP, UGP1, AtUGP1 | UDP-GLUCOSE PYROPHOSPHORYLASE 1 | chr3:749761-754014 REVERSE LENGTH=469
3540	1269.54	NEYCMEVTPK
4177	1481.65	SAVDGLTEMSESEK
4210	1546.74	YLSGEAQHIEWSK
4735	1630.84	IQTPTDEIVVPYEK
5212	1372.7	VVADEFVPWPSK
2683	1055.57	VVAEAAQAAAR	>gi|AT1G13930.1 | Symbols: | Involved in response to salt stress. Knockout mutants are hypersensitive to salt stress. | chr1:4761091-4761558 FORWARD LENGTH=155
2736	1055.57	VVAEAAQAAAR
3030	1481.66	KDDEESGGGLGGYAK
3037	1481.66	KDDEESGGGLGGYAK
4268	1329.68	VAGASADILDAAEK
4393	1347.74	YDLNTVISAKPK	>gi|AT4G05180.1 | Symbols: PSBQ, PSBQ-2, PSII-Q | photosystem II subunit Q-2 | chr4:2672093-2673170 REVERSE LENGTH=230
4400	1990.97	VGGPPLPSGGLPGTDNSDQAR
4787	1562.81	FYIQPLSPTEAAAR
4879	1686.85	YYSETVSSLNNVLAK
5003	1538.77	LFQTIDNLDYAAR
3693	1062.59	TVTVSSLTAGK	>gi|AT3G52960.1 | Symbols: | Thioredoxin superfamily protein | chr3:19639699-19640403 FORWARD LENGTH=234
4993	1806.89	LPDSTLSYLDPSTGDVK
6057	2124	VLNLEEGGAFTNSSAEDMLK
6273	1836.94	TILFAVPGAFTPTCSQK
6322	1836.94	TILFAVPGAFTPTCSQK
2925	1132.53	YANSHEWVK	>gi|AT1G32470.1 | Symbols: | Single hybrid motif superfamily protein | chr1:11739479-11740246 REVERSE LENGTH=166
4867	1652.88	VKPSSPAELEALMGPK
6381	2236.07	LTESPGLINSSPYEDGWMIK
6414	2236.07	LTESPGLINSSPYEDGWMIK
6432	2236.07	LTESPGLINSSPYEDGWMIK
4240	1388.67	LITADDLDDAAEK	>gi|AT2G20420.1 | Symbols: | ATP citrate lyase (ACL) family protein | chr2:8805574-8807858 FORWARD LENGTH=421
5580	1686.88	AIQDVFPNESELVVK
5809	1659.83	VPIDVFAGITDEDAAK
5857	1659.83	VPIDVFAGITDEDAAK
5982	2693.32	LHGGTPANFLDVGGNASEHQVVEAFK
3198	1167.63	FKDENFIKK	>gi|AT4G34870.1 | Symbols: ROC5, ATCYP1 | rotamase cyclophilin 5 | chr4:16614451-16614969 FORWARD LENGTH=172
4898	1626.75	VIPGFMCQGGDFTAK
5671	1622.95	HVVFGQVVKGLDVVK
6120	2097.97	IEMELFADTTPNTAENFR
6580	1525.76	VFFDMSLSGTPIGR
3582	1296.54	DSIMDSTVNCR	>gi|AT1G11860.1 | Symbols: | Glycine cleavage T-protein family | chr1:4001801-4003245 FORWARD LENGTH=408
4340	1546.83	IGEITSGGFSPNLKK
4603	1418.74	IGEITSGGFSPNLK
5762	2449.13	TGYTGEDGFEISVPDEHAVDLAK
6583	1876.88	ENGSLFDVAHMCGLSLK
2707	878.45	AAEIFSNK	>gi|AT5G35630.1 | Symbols: GS2, GLN2, ATGSL1 | glutamine synthetase 2 | chr5:13831220-13833239 FORWARD LENGTH=430
3890	1580.83	TIEKPVEDPSELPK
4789	1762.91	VETLLNLDTKPYSDR
4808	1816.85	HETASIDQFSWGVANR
6512	2466.22	GGNNILVICDTWTPAGEPIPTNK
4265	1188.57	LGAAICWENR	>gi|AT3G44310.1 | Symbols: NIT1, ATNIT1, NITI | nitrilase 1 | chr3:15986901-15988841 FORWARD LENGTH=346
4724	2192.05	DMSTVQNATPFNGVAPSTTVR
4774	2192.05	DMSTVQNATPFNGVAPSTTVR
5727	2163.03	CIWGQGDGSTIPVYDTPIGK
5777	2163.03	CIWGQGDGSTIPVYDTPIGK
3282	863.47	FLVEASAK	>gi|AT1G75280.1 | Symbols: | NmrA-like negative transcriptional regulator family protein | chr1:28252030-28253355 FORWARD LENGTH=310
3453	1057.57	AGHSTFALVR
4516	1676.9	AVINKEEDIAAYTIK
4522	1676.9	AVINKEEDIAAYTIK
5044	1379.67	FLPSEFGVDVDR
3653	2004.96	VSTAIATDTTTDTSPPSQGR	>gi|AT3G57260.1 | Symbols: BGL2, PR2, BG2, PR-2 | beta-1,3-glucanase 2 | chr3:21188709-21189822 REVERSE LENGTH=339
4441	1327.72	TYVNNLIQHVK
4826	2338.12	LASSQTEADKWVQENVQSYR
5075	1312.71	LYGPDPGALAALR
6923	1856.94	GSDIELILDVPSSDLER
2626	992.45	HAFGDQYR	>gi|AT1G65930.1 | Symbols: cICDH | cytosolic NADP+-dependent isocitrate dehydrogenase | chr1:24539088-24541861 FORWARD LENGTH=410
3413	1820.9	DATDDKVTIESAEATKK
3455	1319.64	LEAACVGTVESGK
4691	1675.75	VANPIVEMDGDEMTR
5640	1250.66	LIDDMVAYALK
3212	913.49	SQGPDLLGK	>gi|AT2G30860.1 | Symbols: ATGSTF9, GLUTTR, ATGSTF7, GSTF9 | glutathione S-transferase PHI 9 | chr2:13139132-13140057 FORWARD LENGTH=215
4877	1457.67	HVSAWWDDISSR
4979	1513.81	LAGVLDVYEAHLSK
5658	1939.93	HVSAWWDDISSRPAWK
6426	1418.75	GVAFETIPVDLMK
3467	2068.02	TADGDEGGKHQLITATVNGGK	>gi|AT1G06680.1 | Symbols: PSBP-1, OEE2, PSII-P, OE23 | photosystem II subunit P-1 | chr1:2047940-2049186 FORWARD LENGTH=263
4504	1342.68	KFVESAATSFSVA_x000D_
4909	1587.72	TNTDFLPYNGDGFK
5208	2385.12	FEDNFDATSNLNVMVTPTDKK
4037	1148.57	YEIGENSIPK	>gi|AT1G65960.2 | Symbols: GAD2 | glutamate decarboxylase 2 | chr1:24552094-24557253 FORWARD LENGTH=494
4370	1674.7	TATNDESVCTMFGSR
5074	2085.93	NYVDMDEYPVTTELQNR
6765	2061.02	DAAYQIIKDELMLDGNPR
2887	1177.58	VVSVDSSSDGVK	>gi|AT1G48030.1 | Symbols: mtLPD1 | mitochondrial lipoamide dehydrogenase 1 | chr1:17717432-17719141 REVERSE LENGTH=507
3003	1138.63	HIIVATGSDVK
4574	1206.61	TPFTSGLDLEK
5695	2118.08	FISPNEVSVETIDGGNTIVK
3375	1165.62	KLTCSYPGIK	>gi|AT1G32060.1 | Symbols: PRK | phosphoribulokinase | chr1:11532668-11534406 FORWARD LENGTH=395
4703	1419.7	KPDFDAFIDPQK
4931	1471.66	ANDFDLMYEQVK
6227	1667.87	ILVIEGLHPMFDER
4060	1447.78	VLDIQPTEIHQR	>gi|AT3G54050.1 | Symbols: HCEF1 | high cyclic electron flow 1 | chr3:20016951-20018527 FORWARD LENGTH=417
4748	2098.06	AGISNLTGVQGAVNIQGEDQK
5185	1792.91	KLDVISNEVFSNCLR
5254	1908.8	IYSFNEGNYQMWDDK
4618	1769.77	QLPGESDQDFADFSSK	>gi|AT1G09340.1 | Symbols: CRB, CSP41B, HIP1.3 | chloroplast RNA binding | chr1:3015473-3018035 FORWARD LENGTH=378
4718	1484.67	EADFTTDDMILSK
4984	1792.87	LEQYIYCSSAGVYLK
5854	1565.82	EAEEVEPILEALPK
5143	2141.05	GKPVVLYFYPADETPGCTK	>gi|AT3G26060.1 | Symbols: ATPRX Q | Thioredoxin superfamily protein | chr3:9524807-9526123 FORWARD LENGTH=216
5167	2141.05	GKPVVLYFYPADETPGCTK
5388	1889.96	NGVVQLIYNNQFQPEK
6731	1683.87	KDWGVPGDLFGALPGR
4633	1087.57	TPVSLDMLGR	>gi|AT1G76030.1 | Symbols: | ATPase, V1 complex, subunit B protein | chr1:28534134-28536916 FORWARD LENGTH=486
6430	1714.92	VTLFLNLANDPTIER
6521	2177.14	IPLFSAAGLPHNEIAAQICR
6589	1911.87	GYPGYMYTDLATIYER
3609	1617.86	VASPQQAQEVHVAVR	>gi|AT2G21170.1 | Symbols: TIM, PDTPI | triosephosphate isomerase | chr2:9071047-9073106 REVERSE LENGTH=315
4813	1434.73	GGAFTGEISVEQLK
5144	1227.6	TFDVCFAQLK
5356	1448.75	GPEFATIVNSVTSK
3204	1019.54	AAQEALYVR	>gi|AT3G52930.1 | Symbols: | Aldolase superfamily protein | chr3:19627383-19628874 REVERSE LENGTH=358
4043	1335.71	VSPEVIAEHTVR
5607	1749.89	FADELIANAAYIGTPGK
6807	2328.2	TVPAAVPAIVFLSGGQSEEEATR
3022	1209.59	SKGDGDYELVK	>gi|AT5G58330.3 | Symbols: | lactate/malate dehydrogenase family protein | chr5:23580010-23581751 REVERSE LENGTH=334
4967	1640.88	LASGEVFGPDQPIALK
5574	1884	VLVVGNPCNTNALICLK
6055	1730.88	ADLLDINGQIFAEQGK
3437	884.44	LASFYER	>gi|AT1G78900.1 | Symbols: VHA-A | vacuolar ATP synthase subunit A | chr1:29660463-29664575 FORWARD LENGTH=623
3930	1674.73	YSNSDAVVYVGCGER
4301	1573.82	DALAEGDKITLETAK
5203	1800.93	NIIHFYNLANQAVER
3782	1516.73	LNEPQVCVSTTNR	>gi|AT4G13430.1 | Symbols: IIL1, ATLEUC1 | isopropyl malate isomerase large subunit 1 | chr4:7804194-7807789 REVERSE LENGTH=509
6584	2039.03	EGQIYLASPYTAAASALTGR
6641	1494.7	YFYDITDLGNFK
4352	1251.72	LIESPAPGIISR	>gi|ATCG00120.1 | Symbols: ATPA | ATP synthase subunit alpha | chrC:9938-11461 REVERSE LENGTH=507
4742	1415.78	IAQIPVSEAYLGR
5836	1941.05	EVTIVNTGTVLQVGDGIAR
3239	1365.68	LVYTNDQGETVK	>gi|AT1G20020.1 | Symbols: ATLFNR2, FNR2 | ferredoxin-NADP(+)-oxidoreductase 2 | chr1:6942851-6944868 FORWARD LENGTH=369
5608	1837.83	GVCSNFLCDLAPGSDVK
6444	2756.26	ITADDAPGETWHMVFSHQGEIPYR
2856	978.47	TAAYGHFGR	>gi|AT2G36880.1 | Symbols: MAT3 | methionine adenosyltransferase 3 | chr2:15479721-15480893 REVERSE LENGTH=390
4264	1452.75	FVIGGPHGDAGLTGR
5155	1760.85	YLDDNTIFHLNPSGR
3073	1047.5	DGELAPQYR	>gi|AT5G14780.1 | Symbols: FDH | formate dehydrogenase | chr5:4777043-4779190 FORWARD LENGTH=384
4730	1234.61	GEWNVAGIAYR
5485	1530.78	CDVIVINMPLTEK
6162	2870.39	TLQALQYIQENPDEVCPAGWKPGEK	>gi|AT3G11630.1 | Symbols: | Thioredoxin superfamily protein | chr3:3672189-3673937 FORWARD LENGTH=266
6433	1747.9	SGGLGDLNYPLISDVTK
6483	1747.9	SGGLGDLNYPLISDVTK
6236	1484.83	SFGVLIPDQGIALR	>gi|AT5G06290.1 | Symbols: 2-Cys Prx B, 2CPB | 2-cysteine peroxiredoxin B | chr5:1919380-1921211 FORWARD LENGTH=273
6433	1747.9	SGGLGDLNYPLVSDITK
6483	1747.9	SGGLGDLNYPLVSDITK
4378	1290.72	TVLVDNKDFLK	>gi|AT1G11840.2 | Symbols: ATGLX1, GLX1 | glyoxalase I homolog | chr1:3996045-3997518 FORWARD LENGTH=283
5005	1530.73	GPTPEPFCQVMLR
5012	1452.69	DPDGYTFELIQR
3275	2275.04	AAEDTPPATASSDSSSTTAAAAPAK	>gi|AT2G20260.1 | Symbols: PSAE-2 | photosystem I subunit E-2 | chr2:8736780-8737644 FORWARD LENGTH=145
3500	1326.68	NVGSVVAVDQDPK
5646	2284.09	VNYANISTNNYALDEVEEVK
3285	1336.66	AYQEQVLSNSAK	>gi|AT4G37930.1 | Symbols: SHM1, STM, SHMT1 | serine transhydroxymethyltransferase 1 | chr4:17831891-17834742 REVERSE LENGTH=517
4484	1805.77	LDESTGYIDYDQMEK
5011	1568.8	NTVPGDVSAMVPGGIR
3464	1099.59	LNNAILAEDK	>gi|AT3G09820.1 | Symbols: ADK1, ATADK1 | adenosine kinase 1 | chr3:3012122-3014624 FORWARD LENGTH=344
3630	1336.66	AGCYASNVVIQR
4426	1798.93	TTVITQGADPVVVAEDGK
2833	1172.51	MVENTPDDPR	>gi|AT5G59290.1 | Symbols: UXS3, ATUXS3 | UDP-glucuronic acid decarboxylase 3 | chr5:23915814-23917953 REVERSE LENGTH=342
4786	1534.8	HDVTEPLLIEVDR
5521	1682.93	ILISGGAGFIGSHLVDK
3297	1328.67	IINSDNVQEAAR	>gi|AT5G48300.1 | Symbols: ADG1, APS1 | ADP glucose pyrophosphorylase 1 | chr5:19570326-19572557 FORWARD LENGTH=520
5132	1785.93	LIDIPVSNCLNSNISK
5281	1624.86	IYVLTQFNSASLNR
3515	963.5	VLDVYEAR	>gi|AT4G02520.1 | Symbols: ATGSTF2, ATPM24.1, ATPM24, GST2, GSTF2 | glutathione S-transferase PHI 2 | chr4:1110673-1111531 REVERSE LENGTH=212
5179	1923.93	SIYGLTTDEAVVAEEEAK
5341	1632.78	NPFGQVPAFEDGDLK
2815	1158.62	AKDELAGSIQK	>gi|AT5G09660.1 | Symbols: PMDH2 | peroxisomal NAD-malate dehydrogenase 2 | chr5:2993645-2995551 REVERSE LENGTH=354
2857	1243.64	IQNGGTEVVEAK
5157	1966.93	TGAEEVYQLGPLNEYER
3494	1584.84	ALDLASKPEGTGTPTK	>gi|AT2G37660.1 | Symbols: | NAD(P)-binding Rossmann-fold superfamily protein | chr2:15795481-15796977 REVERSE LENGTH=325
4858	1475.73	INGEDEVFIGDIR
5245	1871.93	ADVAEVCVQALQLEEAK
3323	1218.57	GNQGFGAAEAAAR	>gi|AT5G49360.1 | Symbols: BXL1, ATBXL1 | beta-xylosidase 1 | chr5:20012179-20016659 REVERSE LENGTH=774
4846	1795.86	VTQQDLEDTYNVPFK
5610	2236.1	TVAVIGPNSDVTETMIGNYAGK
3819	1341.68	SPANVEIDVSPSK	>gi|AT3G14067.1 | Symbols: | Subtilase family protein | chr3:4658421-4660754 REVERSE LENGTH=777
6628	2479.2	SALVTTAYDVENSGEPIEDLATGK
6710	1637.91	ISFLGTLIGPSPPSPR
5244	2585.2	NNAGYPHNVVFDEDEIPSGVDVAK	>gi|AT1G20340.1 | Symbols: DRT112, PETE2 | Cupredoxin superfamily protein | chr1:7042770-7043273 REVERSE LENGTH=167
5292	2585.2	NNAGYPHNVVFDEDEIPSGVDVAK
5295	2585.2	NNAGYPHNVVFDEDEIPSGVDVAK
4081	1817.74	DGASGDYPGCTDLAYEK	>gi|AT1G66970.1 | Symbols: SVL2 | SHV3-like 2 | chr1:24992746-24996005 REVERSE LENGTH=763
5099	1552.84	WQTLNGDAPLVIAR
5792	2211.04	DSVFPNSDSFLTGQTNVVER
3324	1014.57	LVIVGDGGTGK	>gi|AT5G55190.1 | Symbols: RAN3, ATRAN3 | RAN GTPase 3 | chr5:22392285-22393957 FORWARD LENGTH=221
4640	1514.76	VCENIPIVLCGNK
6141	1760.89	SNYNFEKPFLYLAR
4246	1396.73	VLENLGADPSNIR	>gi|AT3G48870.1 | Symbols: ATCLPC, ATHSP93-III, HSP93-III | Clp ATPase | chr3:18122363-18126008 REVERSE LENGTH=952
4820	1495.72	MPTLEEYGTNLTK
5218	2263.15	LIGSPPGYVGYTEGGQLTEAVR
4579	1631.83	GFLTINSQPSVNAER	>gi|AT2G44160.1 | Symbols: MTHFR2 | methylenetetrahydrofolate reductase 2 | chr2:18262301-18265185 FORWARD LENGTH=594
5066	1895.9	SDSPTVGWGGPVGYVYQK
5373	1700.8	SSPWSELDGLQPETR
3362	986.54	DVNAAVGTIK	>gi|AT1G04820.1 | Symbols: TUA4, TOR2 | tubulin alpha-4 chain | chr1:1356421-1358266 REVERSE LENGTH=450
4810	1884.94	CGINYQPPTVVPGGDLAK
6655	1700.9	AVFVDLEPTVIDEVR
3612	1495.66	VVGAFMEGGSGDENK	>gi|AT3G52880.1 | Symbols: ATMDAR1, MDAR1 | monodehydroascorbate reductase 1 | chr3:19601477-19604366 REVERSE LENGTH=434
3774	1561.77	GTVASGFTAQPNGEVK
4790	1785.93	EFANQGVQPGELAVISK
3266	1016.46	DQYVYMAK	>gi|AT5G10450.1 | Symbols: GRF6, AFT1, 14-3-3lambda | G-box regulating factor 6 | chr5:3284452-3286261 REVERSE LENGTH=248
4193	1747.87	AAQDIAAADMAPTHPIR
4384	1623.85	LLDSHLIPSAGASESK
3441	2058.06	AAPVAEAPKPAEEEEAPKPK	>gi|AT1G57720.1 | Symbols: | Translation elongation factor EF1B, gamma chain | chr1:21377873-21380114 FORWARD LENGTH=413
6033	2038.07	VPVLETPEGPIFESNAIAR
6415	2191.03	VSQMIEDAEPFEGEALLDAK
4382	1435.64	FAESSMYSPVYR	>gi|AT5G11670.1 | Symbols: ATNADP-ME2, NADP-ME2 | NADP-malic enzyme 2 | chr5:3754456-3758040 FORWARD LENGTH=588
6161	1754.85	AIFGSGSPFDPVVYDGK
6721	1783.93	ILGLGDLGCQGMGIPVGK
4291	1555.68	SIPSAEEEDFNYR	>gi|AT5G23120.1 | Symbols: HCF136 | photosystem II stability/assembly factor, chloroplast (HCF136) | chr5:7778154-7780463 FORWARD LENGTH=403
4744	1776.85	GTGITEEFEEVPVQSR
6662	1643.89	IPLSSQLPGDMVFIK
5491	1416.75	ENYELGLPIIEK	>gi|AT4G34050.1 | Symbols: CCoAOMT1 | S-adenosyl-L-methionine-dependent methyltransferases superfamily protein | chr4:16310844-16311973 FORWARD LENGTH=259
6907	1845.91	IEICMLPVGDGITICR
6980	2598.29	IGGVIGYDNTLWNGSVVAPPDAPMR
3198	1167.63	FKDENFIKK	>gi|AT2G16600.1 | Symbols: ROC3 | rotamase CYP 3 | chr2:7200862-7201383 FORWARD LENGTH=173
3836	1473.75	TSKPVVIADCGQIS_x000D_
4573	2339.98	FMCQGGDFTAGNGTGGESIYGSK
4753	1803.9	LSIYDPQVTEDQIQR	>gi|AT3G29360.1 | Symbols: | UDP-glucose 6-dehydrogenase family protein | chr3:11267375-11268817 REVERSE LENGTH=480
6548	2050.04	ICCIGAGYVGGPTMAVIALK
6962	1876.99	FQILSNPEFLAEGTAIK
2955	1115.59	VITVNEAQSR	>gi|AT4G39260.1 | Symbols: CCR1, ATGRP8, GR-RBP8, GRP8 | cold, circadian rhythm, and RNA binding 1 | chr4:18274166-18274958 REVERSE LENGTH=169
5634	1950.89	CFVGGLAWATNDEDLQR
2928	1369.66	NVIHGSDSVESAR	>gi|AT4G09320.1 | Symbols: NDPK1 | Nucleoside diphosphate kinase family protein | chr4:5923424-5924366 FORWARD LENGTH=169
3973	1566.84	IIGATNPAASEPGTIR
4003	1195.66	GVNPSLASGLPGK	>gi|AT5G59310.1 | Symbols: LTP4 | lipid transfer protein 4 | chr5:23925296-23925772 REVERSE LENGTH=112
5140	2068	CGVSIPYPISTSTNCATIK
2988	1905.78	SSFGSSGSGYGGGGGSGAGSGNR	>gi|AT2G37220.1 | Symbols: | RNA-binding (RRM/RBD/RNP motifs) family protein | chr2:15634980-15636331 REVERSE LENGTH=289
5655	1988.95	GFGFVTYDSSQEVQNAIK
4259	1588.76	VSAAVDGDELTVEER	>gi|AT1G78300.1 | Symbols: GRF2, 14-3-3OMEGA, GF14 OMEGA | general regulatory factor 2 | chr1:29461883-29463052 FORWARD LENGTH=259
4780	1333.56	YEEMVEFMEK
4681	1967.99	AIVNSDLGVTPNNDGDVIR	>gi|AT3G63190.1 | Symbols: RRF, HFP108, cpRRF, AtcpRRF | ribosome recycling factor, chloroplast precursor | chr3:23342861-23344640 REVERSE LENGTH=275
5891	2132.1	SIAQISTPDGSSLLLQPYDK
3522	1018.47	MLNEDELR	>gi|AT1G70490.1 | Symbols: ATARFA1D, ARFA1D | Ras-related small GTP-binding family protein | chr1:26564162-26565152 REVERSE LENGTH=181
4519	1629.77	QDLPNAMNAAEITDK
4298	1870.87	DEEAPVETPVVVEDESK	>gi|AT1G62480.1 | Symbols: | Vacuolar calcium-binding protein-related | chr1:23128799-23129548 FORWARD LENGTH=152
6502	3210.59	DLVVEETEKPIEETEEAQVETPEVVEIK
4373	1469.79	AFVVHELKDDLGK	>gi|AT2G28190.1 | Symbols: CSD2, CZSOD2 | copper/zinc superoxide dismutase 2 | chr2:12014548-12016303 FORWARD LENGTH=216
4957	2446.18	GTSDVEGVVTLTQDDSGPTTVNVR
4151	1918.95	LSVIVPAASSGGSTGDGTTDK	>gi|AT1G72230.1 | Symbols: | Cupredoxin superfamily protein | chr1:27188287-27189093 FORWARD LENGTH=181
4711	2068.99	SCTLGNAISSDSSGTTSIALK
5362	2005.89	DNLTLWTSDLNEEGDER	>gi|AT1G22300.1 | Symbols: GRF10, 14-3-3EPSILON, GF14 EPSILON | general regulatory factor 10 | chr1:7879146-7881103 REVERSE LENGTH=254
6021	1937.99	HLIPSSNAVESTVFFYK
6739	2024.03	IDLAIDGADEVDPNLDLVK	>gi|AT3G04790.1 | Symbols: | Ribose 5-phosphate isomerase, type A protein | chr3:1313365-1314195 FORWARD LENGTH=276
6790	2024.03	IDLAIDGADEVDPNLDLVK
5679	1963.96	ELELAGFQYLGGPDDGKR	>gi|AT5G36790.1 | Symbols: | Haloacid dehalogenase-like hydrolase (HAD) superfamily protein | chr5:14481229-14483730 REVERSE LENGTH=362
6285	1484.79	LIEGVPETLDMLR
4616	1346.69	CGIAIEPSYPIK	>gi|AT1G47128.1 | Symbols: RD21, RD21A | Granulin repeat cysteine protease family protein | chr1:17283139-17285609 REVERSE LENGTH=462
5173	2173.03	VVTIDSYEDVPTYSEESLK
3096	1234.57	SSGGLSEDDIQK	>gi|AT5G09590.1 | Symbols: MTHSC70-2, HSC70-5 | mitochondrial HSO70 2 | chr5:2975721-2978508 FORWARD LENGTH=682
6862	1938	GVNPDEAVAMGAALQGGILR
3792	1485.68	AISTSNAYNDQFR	>gi|AT5G13420.1 | Symbols: | Aldolase-type TIM barrel family protein | chr5:4302080-4304212 REVERSE LENGTH=438
6192	1336.69	SFESLLGTLQDK
4213	1680.86	ETNVPASEEIIPPGTK	>gi|AT5G52310.1 | Symbols: COR78, LTI78, RD29A, LTI140 | low-temperature-responsive protein 78 (LTI78) / desiccation-responsive protein 29A (RD29A) | chr5:21240929-21243326 FORWARD LENGTH=710
5335	2232.04	NEYSPESDGGLGAPLGGNFPVR
4982	1579.8	AVITVPAYFNDSQR	>gi|AT4G24280.1 | Symbols: cpHsc70-1 | chloroplast heat shock protein 70-1 | chr4:12590094-12593437 FORWARD LENGTH=718
5253	1736.87	IINEPTAASLAYGFDR
3474	1538.77	SMREEGGYEIIKK	>gi|AT1G66200.1 | Symbols: ATGSR2, GSR2, GLN1;2 | glutamine synthase clone F11 | chr1:24655520-24657520 REVERSE LENGTH=356
5293	2374.13	GNNILVMCDAYTPAGEPIPTNK
3620	1108.63	LPANLVQAQR	>gi|AT1G64190.1 | Symbols: | 6-phosphogluconate dehydrogenase family protein | chr1:23825549-23827012 REVERSE LENGTH=487
4202	1643.83	AAVEGNLPVSGQYSPR
3106	1243.64	IQNAGTEVVDAK	>gi|AT3G47520.1 | Symbols: MDH | malate dehydrogenase | chr3:17513657-17514868 FORWARD LENGTH=403
3303	1271.66	GVAFANKPAAAAAN_x000D_
5060	1190.67	YNLSLGLGLNK	>gi|AT2G13360.1 | Symbols: AGT, AGT1, SGAT | alanine:glyoxylate aminotransferase | chr2:5539417-5540902 REVERSE LENGTH=401
5643	1920.07	HHLFVPGPVNIPEPVIR
6527	1426.79	LVAEVLLDEVAEK	>gi|AT3G14990.1 | Symbols: | Class I glutamine amidotransferase-like superfamily protein | chr3:5047510-5049621 FORWARD LENGTH=392
6802	1655.9	SFDLIVLPGGLNGAQR
4943	1350.7	ANAVALGNYLMSK	>gi|AT4G13930.1 | Symbols: SHM4 | serine hydroxymethyltransferase 4 | chr4:8048013-8050021 REVERSE LENGTH=471
5828	1617.83	ISATSIYFESLPYK
4249	1839.78	ANNMFVDYNEPQQDR	>gi|AT2G05710.1 | Symbols: ACO3 | aconitase 3 | chr2:2141591-2146350 FORWARD LENGTH=990
5020	1549.78	VVNFSFDGQPAELK
4514	1933.88	TLYYGEFGNSGPGSSVSGR	>gi|AT3G59010.1 | Symbols: PME61 | pectin methylesterase 61 | chr3:21803015-21805098 REVERSE LENGTH=529
4847	1988	DITFVNSAGPNSEQAVALR
3964	1644.71	IYDTCIGCTQCVR	>gi|ATCG01060.1 | Symbols: PSAC | iron-sulfur cluster binding;electron carriers;4 iron, 4 sulfur cluster binding | chrC:117318-117563 REVERSE LENGTH=81
4721	1540.66	CESACPTDFLSVR
4394	1394.7	LYETLSDIQTGR	>gi|AT3G19710.1 | Symbols: BCAT4 | branched-chain aminotransferase4 | chr3:6847202-6849429 REVERSE LENGTH=354
5769	1852.04	GNVVSTPTIAGTILPGVTR
3672	1573.79	MGNITPTTGTQGQIR	>gi|AT3G49120.1 | Symbols: ATPERX34, PERX34, PRXCB, ATPCB, PRX34 | peroxidase CB | chr3:18207819-18210041 FORWARD LENGTH=353
3950	1192.57	NQCQFILDR
4990	1879.89	AVGEDGNTYQFDVPQIK	>gi|AT4G14040.1 | Symbols: EDA38, SBP2 | selenium-binding protein 2 | chr4:8100691-8102828 REVERSE LENGTH=487
6264	1542.75	LYATNSLFSAWDR
6010	1929.99	AENEGLSDGLSLIEEVKK	>gi|AT4G09010.1 | Symbols: APX4, TL29 | ascorbate peroxidase 4 | chr4:5777502-5779338 REVERSE LENGTH=349
6453	2287.09	LSCLGQQINFEAYTYPVER
4925	1820.89	DSGIGSQGVTNSINLMTK	>gi|AT2G24270.2 | Symbols: ALDH11A3 | aldehyde dehydrogenase 11A3 | chr2:10327325-10329601 REVERSE LENGTH=496
4946	1366.65	FLLSDSFPGNDR
4525	1890.84	SNLSEFDDVQGHPGFDK	>gi|AT3G55410.1 | Symbols: | 2-oxoglutarate dehydrogenase, E1 component | chr3:20541897-20545728 FORWARD LENGTH=1017
6424	2414.06	YLQMSDDNPYVIPDMEPTMR
4628	1898.85	YAGSSNWTVQEAAECVK	>gi|AT2G05990.1 | Symbols: MOD1, ENR1 | NAD(P)-binding Rossmann-fold superfamily protein | chr2:2322876-2324867 FORWARD LENGTH=390
6566	2134.01	VYALDAVFDNPEDVPEDVK
3516	1048.48	LCNMLEGGR	>gi|AT1G21440.1 | Symbols: | Phosphoenolpyruvate carboxylase family protein | chr1:7502325-7504103 REVERSE LENGTH=336
4816	1893.99	IPIIADADTGGGNALNVQR
4217	1702.79	VALDTQSLEEDPDSGK	>gi|AT4G20850.1 | Symbols: TPP2 | tripeptidyl peptidase ii | chr4:11160935-11169889 REVERSE LENGTH=1380
5964	1523.78	FYIDTLQVCPLR
4231	1496.68	SEVVGYMGDDNLAK	>gi|AT1G53240.1 | Symbols: mMDH1 | Lactate/malate dehydrogenase family protein | chr1:19854966-19856802 REVERSE LENGTH=341
6022	1589.91	ALEGADLVIIPAGVPR
4492	1478.74	GYISPQFVTNPEK	>gi|AT2G28000.1 | Symbols: CPN60A, CH-CPN60A, SLP | chaperonin-60alpha | chr2:11926603-11929184 FORWARD LENGTH=586
4768	1483.72	SPASDTYVIFGEAK	>gi|AT3G12390.1 | Symbols: | Nascent polypeptide-associated complex (NAC), alpha subunit family protein | chr3:3942344-3943595 FORWARD LENGTH=203
4322	1326.69	NVVIEQSWGAPK	>gi|AT3G23990.1 | Symbols: HSP60, HSP60-3B | heat shock protein 60 | chr3:8669013-8672278 FORWARD LENGTH=577
2931	1392.64	VATEESSAEVTDR	>gi|AT1G76180.1 | Symbols: ERD14 | Dehydrin family protein | chr1:28587013-28587657 REVERSE LENGTH=185
5923	1675.83	VLNQLLTEMDGMNAK	>gi|AT3G09840.1 | Symbols: CDC48, ATCDC48, CDC48A | cell division cycle 48 | chr3:3019494-3022832 FORWARD LENGTH=809
4696	1503.78	IGSEISSLTLEEAR	>gi|AT3G27850.1 | Symbols: RPL12-C | ribosomal protein L12-C | chr3:10324905-10325468 FORWARD LENGTH=187
4823	1617.8	IGDTAGTIDNIIQCK	>gi|AT3G06650.1 | Symbols: ACLB-1 | ATP-citrate lyase B-1 | chr3:2079247-2082633 REVERSE LENGTH=608
5484	1726.84	ALETAFAQYGDVIDSK	>gi|AT2G21660.1 | Symbols: ATGRP7, CCR2, GR-RBP7, GRP7 | cold, circadian rhythm, and rna binding 2 | chr2:9265477-9266316 REVERSE LENGTH=176
4585	1680.76	YFICGIPGHCAAGMK	>gi|AT1G22480.1 | Symbols: | Cupredoxin superfamily protein | chr1:7934232-7935054 REVERSE LENGTH=174
5671	1623.9	HVVFGQVVEGLDVVK	>gi|AT4G38740.1 | Symbols: ROC1 | rotamase CYP 1 | chr4:18083620-18084138 REVERSE LENGTH=172
5595	1649.79	EQIFEMPTGGAAIMR	>gi|AT4G02770.1 | Symbols: PSAD-1 | photosystem I subunit D-1 | chr4:1229247-1229873 REVERSE LENGTH=208
6724	1772.92	ASSGDLDNTAIIDQILK	>gi|AT5G65620.1 | Symbols: | Zincin-like metalloproteases family protein | chr5:26221951-26225784 FORWARD LENGTH=791
4219	2146.02	IAQQALSPENTYGVDSGGDPK	>gi|AT3G19170.1 | Symbols: ATPREP1, ATZNMP, PREP1 | presequence protease 1 | chr3:6625578-6631874 REVERSE LENGTH=1080
3665	1270.64	AAPEGGISDVVEK	>gi|AT3G62410.1 | Symbols: CP12-2, CP12 | CP12 domain-containing protein 2 | chr3:23091006-23091401 FORWARD LENGTH=131
4357	2426.92	AGGSDPLEEYCNDNPETDECR	>gi|AT2G47400.1 | Symbols: CP12-1, CP12 | CP12 domain-containing protein 1 | chr2:19446889-19447263 FORWARD LENGTH=124
4571	1505.7	TSYWPVEAEAEPK	>gi|AT3G56240.1 | Symbols: CCH | copper chaperone | chr3:20863460-20864402 REVERSE LENGTH=121
4472	1645.77	NEEDVSPSLEGLTEK	>gi|AT2G24940.1 | Symbols: AtMAPR2, MAPR2 | membrane-associated progesterone binding protein 2 | chr2:10609447-10609749 FORWARD LENGTH=100
4708	1683.84	EINSVNDNPLIDVSR	>gi|AT2G37040.1 | Symbols: PAL1, ATPAL1 | PHE ammonia lyase 1 | chr2:15557602-15560237 REVERSE LENGTH=725
5617	2578.17	SDGFVVQTGDPEGPAEGFIDPSTEK	>gi|AT3G01480.1 | Symbols: CYP38, ATCYP38 | cyclophilin 38 | chr3:188569-190674 FORWARD LENGTH=437
4784	1706.88	IDGFVSGIGTGGTITGAGK	>gi|AT4G14880.1 | Symbols: OASA1, OLD3, CYTACS1 | O-acetylserine (thiol) lyase (OAS-TL) isoform A1 | chr4:8518209-8520050 REVERSE LENGTH=322
3648	1366.67	AHLVNDVEDVEK	>gi|AT5G09650.1 | Symbols: AtPPa6, PPa6 | pyrophosphorylase 6 | chr5:2991331-2993117 REVERSE LENGTH=300
4648	1430.63	NLYLSCDPYMR	>gi|AT5G17000.1 | Symbols: | Zinc-binding dehydrogenase family protein | chr5:5584983-5586991 REVERSE LENGTH=345
6707	2041.84	CSDSDDWQGDFFPEIPK	>gi|AT5G57655.1 | Symbols: | xylose isomerase family protein | chr5:23347030-23348720 FORWARD LENGTH=287
6451	2060.01	SVSAFAPITNPINCAWGQK	>gi|AT2G41530.1 | Symbols: ATSFGH, SFGH | S-formylglutathione hydrolase | chr2:17323656-17325430 REVERSE LENGTH=284
6484	1660.9	SDIIVSPSILSANFAK	>gi|AT5G61410.1 | Symbols: RPE, EMB2728 | D-ribulose-5-phosphate-3-epimerase | chr5:24684085-24685836 REVERSE LENGTH=281
4540	1447.65	NLACEWASDNIR	>gi|AT2G29360.1 | Symbols: | NAD(P)-binding Rossmann-fold superfamily protein | chr2:12603849-12605121 FORWARD LENGTH=271
3537	1237.62	AYEIATTAAEAK	>gi|AT2G42590.1 | Symbols: GRF9, GF14 MU | general regulatory factor 9 | chr2:17732118-17733775 REVERSE LENGTH=263
6751	2034.04	IVIGLYGDDVPQTVENFR	>gi|AT5G13120.1 | Symbols: ATCYP20-2, CYP20-2 | cyclophilin 20-2 | chr5:4162714-4164720 REVERSE LENGTH=259
5976	1954.92	SGSLFDNVLVSDDPEYAK	>gi|AT1G56340.1 | Symbols: CRT1, CRT1a, AtCRT1a | calreticulin 1a | chr1:21090059-21092630 REVERSE LENGTH=425
5241	1898.01	LYAPESAPALALNAQIEK	>gi|AT1G31330.1 | Symbols: PSAF | photosystem I subunit F | chr1:11215011-11215939 REVERSE LENGTH=221
6908	2383.06	AAEEGNSIPEYDYLPYFYSR	>gi|AT5G03630.1 | Symbols: ATMDAR2 | Pyridine nucleotide-disulphide oxidoreductase family protein | chr5:922378-924616 REVERSE LENGTH=435
4762	1438.64	YGWTAFCGPAGPR	>gi|AT3G04720.1 | Symbols: PR4, HEL, PR-4 | pathogenesis-related 4 | chr3:1285691-1286531 REVERSE LENGTH=212
3018	1276.63	SGTLNSLSDQQK	>gi|AT5G03170.1 | Symbols: FLA11, ATFLA11 | FASCICLIN-like arabinogalactan-protein 11 | chr5:752898-753638 REVERSE LENGTH=246
3605	1517.65	FCDYTNDQTNLK	>gi|AT5G53490.2 | Symbols: | Tetratricopeptide repeat (TPR)-like superfamily protein | chr5:21723488-21724621 REVERSE LENGTH=235
3833	1296.67	TDPLQAEPGTIR	>gi|AT5G63310.1 | Symbols: NDPK2, NDPK1A, NDPK IA IA, NDPK IA, ATNDPK2 | nucleoside diphosphate kinase 2 | chr5:25372122-25373838 REVERSE LENGTH=231
6961	2315.26	VYKDVIEPLESVSVNLVPTSK	>gi|AT3G55330.1 | Symbols: PPL1 | PsbP-like protein 1 | chr3:20514031-20515275 REVERSE LENGTH=230
6982	1947.07	SGITLGSGNYIVTIGIGTPK	>gi|AT5G10760.1 | Symbols: | Eukaryotic aspartyl protease family protein | chr5:3400671-3402165 REVERSE LENGTH=464
4169	1577.71	NGVDDQGINFDTGAR	>gi|AT2G31390.1 | Symbols: | pfkB-like carbohydrate kinase family protein | chr2:13383635-13386116 REVERSE LENGTH=325
4535	1959.96	SAPVYITVGDGGNQEGLAGR	>gi|AT5G34850.1 | Symbols: ATPAP26, PAP26 | purple acid phosphatase 26 | chr5:13108475-13111217 REVERSE LENGTH=475
4343	1345.77	SPLLLQSNPIHK	>gi|AT1G78370.1 | Symbols: ATGSTU20, GSTU20 | glutathione S-transferase TAU 20 | chr1:29484428-29485204 REVERSE LENGTH=217
4361	1098.63	VSAVDLSLAPK	>gi|AT1G19570.1 | Symbols: DHAR1, ATDHAR1, DHAR5 | dehydroascorbate reductase | chr1:6773462-6774413 REVERSE LENGTH=213
4601	1868.85	EIGQSNPDIYFTDSAGR	>gi|AT4G00490.1 | Symbols: BAM2, BMY9 | beta-amylase 2 | chr4:222422-224862 FORWARD LENGTH=542
4838	1724.8	IQELNVYEFNEGDR	>gi|AT1G13280.1 | Symbols: AOC4 | allene oxide cyclase 4 | chr1:4547624-4548552 FORWARD LENGTH=254
