# Supplementary material for: Identifying the ionically bound cell wall and intracellular glycoside hydrolases in late growth stage Arabidopsis stems: implications for the genetic engineering of bioenergy crops
Source: Front Plant Sci. 2015 May 13;6:315. doi: 10.3389/fpls.2015.00315 (PMC4429552; doi:10.3389/fpls.2015.00315)
Supplement: Supplementary file 8 [file DataSheet4.XLSX]

## Sheet: Total Protein list
Supplemental Data Sheet 4. Protein and peptide details for in-gel digestion method coupled with LC-MS/MS experiments: Replicate 1.
Hits	Protein Mass	No. of Peptide	Sequence Header	Ensembl Transcript ID	Relative Abundance
1	63262.4	112	AT5G25980.2 | Symbols: TGG2, BGLU37 | glucoside glucohydrolase 2 | chr5:9072730-9075477 FORWARD LENGTH=547	AT5G25980.2	0.028453
2	61664.2	102	AT5G26000.1 | Symbols: TGG1, BGLU38 | thioglucoside glucohydrolase 1 | chr5:9079678-9082347 REVERSE LENGTH=541	AT5G26000.1	0.00697428
3	53434.8	89	ATCG00490.1 | Symbols: RBCL | ribulose-bisphosphate carboxylases | chrC:54958-56397 FORWARD LENGTH=479	ATCG00490.1	0.164171
4	20622.2	68	AT5G38420.1 | Symbols: | Ribulose bisphosphate carboxylase (small chain) family protein | chr5:15381203-15381978 REVERSE LENGTH=181	AT5G38420.1	0.0653708
5	28249	56	AT1G06680.1 | Symbols: PSBP-1, OEE2, PSII-P, OE23 | photosystem II subunit P-1 | chr1:2047940-2049186 FORWARD LENGTH=263	AT1G06680.1	0.00473814
6	37825.3	50	AT3G01500.2 | Symbols: CA1 | carbonic anhydrase 1 | chr3:194853-197873 REVERSE LENGTH=347	AT3G01500.2	0.0202453
7	50194.8	44	AT3G12780.1 | Symbols: PGK1 | phosphoglycerate kinase 1 | chr3:4061127-4063140 REVERSE LENGTH=481	AT3G12780.1	0.0163732
8	44720.7	42	AT1G32060.1 | Symbols: PRK | phosphoribulokinase | chr1:11532668-11534406 FORWARD LENGTH=395	AT1G32060.1	0.00375185
9	47780.2	41	AT5G35630.1 | Symbols: GS2, GLN2, ATGSL1 | glutamine synthetase 2 | chr5:13831220-13833239 FORWARD LENGTH=430	AT5G35630.1	0.00486652
10	29401.5	31	AT3G04790.1 | Symbols: | Ribose 5-phosphate isomerase, type A protein | chr3:1313365-1314195 FORWARD LENGTH=276	AT3G04790.1	0.00224336
11	35225.7	29	AT3G50820.1 | Symbols: PSBO2, PSBO-2, OEC33 | photosystem II subunit O-2 | chr3:18891008-18892311 REVERSE LENGTH=331	AT3G50820.1	0.0124173
12	84645.8	29	AT5G17920.1 | Symbols: ATCIMS, ATMETS, ATMS1 | Cobalamin-independent synthase family protein | chr5:5935771-5939195 FORWARD LENGTH=765	AT5G17920.1	0.00162033
13	23780.7	28	AT4G21280.1 | Symbols: PSBQ, PSBQA, PSBQ-1 | photosystem II subunit QA | chr4:11334446-11335587 FORWARD LENGTH=223	AT4G21280.1	0.0226638
14	29994.7	28	AT5G24770.1 | Symbols: VSP2, ATVSP2 | vegetative storage protein 2 | chr5:8500713-8501844 REVERSE LENGTH=265	AT5G24770.1	0.00529644
15	37687.7	28	AT5G09660.1 | Symbols: PMDH2 | peroxisomal NAD-malate dehydrogenase 2 | chr5:2993645-2995551 REVERSE LENGTH=354	AT5G09660.1	0.00435475
16	23740.2	27	AT1G19570.1 | Symbols: DHAR1, ATDHAR1, DHAR5 | dehydroascorbate reductase | chr1:6773462-6774413 REVERSE LENGTH=213	AT1G19570.1	0.00620054
17	178065	24	AT5G04140.1 | Symbols: GLU1, GLS1, GLUS, FD-GOGAT | glutamate synthase 1 | chr5:1130031-1138186 FORWARD LENGTH=1622	AT5G04140.1	0.00226715
18	20488	23	AT1G67090.1 | Symbols: RBCS1A | ribulose bisphosphate carboxylase small chain 1A | chr1:25048465-25049249 REVERSE LENGTH=180	AT1G67090.1	0.10863
19	28532.2	23	AT3G62030.1 | Symbols: ROC4 | rotamase CYP 4 | chr3:22973708-22975139 FORWARD LENGTH=260	AT3G62030.1	0.00299645
20	42449	23	AT1G68010.1 | Symbols: HPR, ATHPR1 | hydroxypyruvate reductase | chr1:25493418-25495720 FORWARD LENGTH=386	AT1G68010.1	0.00150289
21	30356.8	22	AT5G24780.1 | Symbols: VSP1, ATVSP1 | vegetative storage protein 1 | chr5:8507783-8508889 REVERSE LENGTH=270	AT5G24780.1	0.00277481
22	29188	19	AT3G11630.1 | Symbols: | Thioredoxin superfamily protein | chr3:3672189-3673937 FORWARD LENGTH=266	AT3G11630.1	0.00770743
23	80374.5	19	AT3G60750.1 | Symbols: | Transketolase | chr3:22454004-22456824 FORWARD LENGTH=741	AT3G60750.1	0.00645338
24	22401.4	19	AT2G28190.1 | Symbols: CSD2, CZSOD2 | copper/zinc superoxide dismutase 2 | chr2:12014548-12016303 FORWARD LENGTH=216	AT2G28190.1	0.00471524
25	40192.3	19	AT5G36790.1 | Symbols: | Haloacid dehalogenase-like hydrolase (HAD) superfamily protein | chr5:14481229-14483730 REVERSE LENGTH=362	AT5G36790.1	0.00232684
26	41483.8	19	AT1G20020.1 | Symbols: ATLFNR2, FNR2 | ferredoxin-NADP(+)-oxidoreductase 2 | chr1:6942851-6944868 FORWARD LENGTH=369	AT1G20020.1	0.00203056
27	103616	19	AT5G50920.1 | Symbols: CLPC, ATHSP93-V, HSP93-V, DCA1, CLPC1 | CLPC homologue 1 | chr5:20715710-20719800 REVERSE LENGTH=929	AT5G50920.1	0.000786964
28	94742.7	19	AT1G56070.1 | Symbols: LOS1 | Ribosomal protein S5/Elongation factor G/III/V family protein | chr1:20968245-20971077 REVERSE LENGTH=843	AT1G56070.1	0.00078262
29	53957.2	18	ATCG00480.1 | Symbols: ATPB, PB | ATP synthase subunit beta | chrC:52660-54156 REVERSE LENGTH=498	ATCG00480.1	0.00481077
30	81942.6	18	AT4G21650.1 | Symbols: | Subtilase family protein | chr4:11501314-11504656 REVERSE LENGTH=766	AT4G21650.1	0.00209283
31	71712.3	18	AT5G02500.1 | Symbols: HSC70-1, HSP70-1, AT-HSC70-1, HSC70 | heat shock cognate protein 70-1 | chr5:554055-556334 REVERSE LENGTH=651	AT5G02500.1	0.00122355
32	43132.1	17	AT4G38970.1 | Symbols: FBA2 | fructose-bisphosphate aldolase 2 | chr4:18163714-18165659 REVERSE LENGTH=398	AT4G38970.1	0.0047331
33	27380.1	17	AT3G55440.1 | Symbols: ATCTIMC, TPI, CYTOTPI | triosephosphate isomerase | chr3:20553794-20556078 FORWARD LENGTH=254	AT3G55440.1	0.00342247
34	37104.7	17	AT5G14740.1 | Symbols: CA2, CA18, BETA CA2 | carbonic anhydrase 2 | chr5:4758257-4762382 FORWARD LENGTH=331	AT5G14740.1	0.0033391
35	62204.9	17	AT2G28000.1 | Symbols: CPN60A, CH-CPN60A, SLP | chaperonin-60alpha | chr2:11926603-11929184 FORWARD LENGTH=586	AT2G28000.1	0.000845157
36	52347.1	16	AT2G39730.1 | Symbols: RCA | rubisco activase | chr2:16570951-16573345 REVERSE LENGTH=474	AT2G39730.1	0.01261
37	40373.2	16	AT3G14420.1 | Symbols: | Aldolase-type TIM barrel family protein | chr3:4821804-4823899 FORWARD LENGTH=367	AT3G14420.1	0.00378509
38	42764.1	16	AT1G09340.1 | Symbols: CRB, CSP41B, HIP1.3 | chloroplast RNA binding | chr1:3015473-3018035 FORWARD LENGTH=378	AT1G09340.1	0.0030994
39	36520.5	15	AT3G01500.3 | Symbols: CA1 | carbonic anhydrase 1 | chr3:195173-197873 REVERSE LENGTH=336	AT3G01500.3	0.00292043
40	55351.1	15	ATCG00120.1 | Symbols: ATPA | ATP synthase subunit alpha | chrC:9938-11461 REVERSE LENGTH=507	ATCG00120.1	0.00220742
41	113822	15	AT4G33010.1 | Symbols: AtGLDP1, GLDP1 | glycine decarboxylase P-protein 1 | chr4:15926852-15931150 REVERSE LENGTH=1037	AT4G33010.1	0.000815114
42	41915.1	15	AT2G43750.1 | Symbols: OASB, ACS1, CPACS1, ATCS-B | O-acetylserine (thiol) lyase B | chr2:18129604-18132322 REVERSE LENGTH=392	AT2G43750.1	0.000526616
43	121680	15	AT3G19170.1 | Symbols: ATPREP1, ATZNMP, PREP1 | presequence protease 1 | chr3:6625578-6631874 REVERSE LENGTH=1080	AT3G19170.1	0.000286679
44	42748.1	14	AT3G26650.1 | Symbols: GAPA, GAPA-1 | glyceraldehyde 3-phosphate dehydrogenase A subunit | chr3:9795226-9796848 FORWARD LENGTH=396	AT3G26650.1	0.0138325
45	37004.1	14	AT1G13440.1 | Symbols: GAPC-2, GAPC2 | glyceraldehyde-3-phosphate dehydrogenase C2 | chr1:4608465-4610494 REVERSE LENGTH=338	AT1G13440.1	0.00786795
46	24782.9	14	AT3G52960.1 | Symbols: | Thioredoxin superfamily protein | chr3:19639699-19640403 FORWARD LENGTH=234	AT3G52960.1	0.00306762
47	30027	14	AT4G09000.1 | Symbols: GRF1, GF14 CHI | general regulatory factor 1 | chr4:5775387-5777157 FORWARD LENGTH=267	AT4G09000.1	0.00175191
48	64121.2	14	AT1G72150.1 | Symbols: PATL1 | PATELLIN 1 | chr1:27148558-27150652 FORWARD LENGTH=573	AT1G72150.1	0.000514657
49	24130.5	13	AT2G30860.1 | Symbols: ATGSTF9, GLUTTR, ATGSTF7, GSTF9 | glutathione S-transferase PHI 9 | chr2:13139132-13140057 FORWARD LENGTH=215	AT2G30860.1	0.00468826
50	48085.8	13	AT1G42970.1 | Symbols: GAPB | glyceraldehyde-3-phosphate dehydrogenase B subunit | chr1:16127552-16129584 FORWARD LENGTH=447	AT1G42970.1	0.00361175
51	34972.2	13	AT2G37660.1 | Symbols: | NAD(P)-binding Rossmann-fold superfamily protein | chr2:15795481-15796977 REVERSE LENGTH=325	AT2G37660.1	0.00277602
52	24568.8	13	AT4G20260.1 | Symbols: ATPCAP1, PCAP1 | plasma-membrane associated cation-binding protein 1 | chr4:10941593-10943227 FORWARD LENGTH=225	AT4G20260.1	0.00102937
53	23834.3	12	AT3G26060.1 | Symbols: ATPRX Q | Thioredoxin superfamily protein | chr3:9524807-9526123 FORWARD LENGTH=216	AT3G26060.1	0.00531896
54	42786.7	12	AT3G55800.1 | Symbols: SBPASE | sedoheptulose-bisphosphatase | chr3:20709640-20711421 FORWARD LENGTH=393	AT3G55800.1	0.00301979
55	43105.3	12	AT1G12900.1 | Symbols: GAPA-2 | glyceraldehyde 3-phosphate dehydrogenase A subunit 2 | chr1:4392634-4394283 REVERSE LENGTH=399	AT1G12900.1	0.00263213
56	41131.9	12	AT1G23740.1 | Symbols: | Oxidoreductase, zinc-binding dehydrogenase family protein | chr1:8398245-8399656 REVERSE LENGTH=386	AT1G23740.1	0.00253007
57	36009.9	11	AT1G53240.1 | Symbols: mMDH1 | Lactate/malate dehydrogenase family protein | chr1:19854966-19856802 REVERSE LENGTH=341	AT1G53240.1	0.00237756
58	33644.2	11	AT5G09650.1 | Symbols: AtPPa6, PPa6 | pyrophosphorylase 6 | chr5:2991331-2993117 REVERSE LENGTH=300	AT5G09650.1	0.00130194
59	44758.9	11	AT1G11860.1 | Symbols: | Glycine cleavage T-protein family | chr1:4001801-4003245 FORWARD LENGTH=408	AT1G11860.1	0.000689164
60	11920	10	AT5G40370.1 | Symbols: | Glutaredoxin family protein | chr5:16147826-16149052 REVERSE LENGTH=111	AT5G40370.1	0.0141515
61	38527.2	10	AT3G44310.1 | Symbols: NIT1, ATNIT1, NITI | nitrilase 1 | chr3:15986901-15988841 FORWARD LENGTH=346	AT3G44310.1	0.00572016
62	19880.1	10	AT1G03680.1 | Symbols: ATHM1, TRX-M1, ATM1, THM1 | thioredoxin M-type 1 | chr1:916990-917865 REVERSE LENGTH=179	AT1G03680.1	0.0055535
63	45589.7	10	AT3G54050.1 | Symbols: HCEF1 | high cyclic electron flow 1 | chr3:20016951-20018527 FORWARD LENGTH=417	AT3G54050.1	0.00108094
64	51961.4	10	AT5G26000.2 | Symbols: TGG1, BGLU38 | thioglucoside glucohydrolase 1 | chr5:9080009-9082347 REVERSE LENGTH=456	AT5G26000.2	0.000895448
65	64168.9	10	AT1G55490.1 | Symbols: CPN60B, LEN1 | chaperonin 60 beta | chr1:20715717-20718673 REVERSE LENGTH=600	AT1G55490.1	0.000711746
66	84440	10	AT5G49360.1 | Symbols: BXL1, ATBXL1 | beta-xylosidase 1 | chr5:20012179-20016659 REVERSE LENGTH=774	AT5G49360.1	0.000566577
67	106723	10	AT1G63770.2 | Symbols: | Peptidase M1 family protein | chr1:23658165-23664243 REVERSE LENGTH=945	AT1G63770.2	0.000398791
68	13271.8	9	AT5G42980.1 | Symbols: ATTRX3, ATH3, ATTRXH3, TRXH3, TRX3 | thioredoxin 3 | chr5:17242772-17243718 FORWARD LENGTH=118	AT5G42980.1	0.011735
69	26785.5	9	AT5G20720.1 | Symbols: CPN20, CPN10, CHCPN10, ATCPN21, CPN21 | chaperonin 20 | chr5:7015015-7016354 FORWARD LENGTH=253	AT5G20720.1	0.00323183
70	44465.2	9	AT2G13360.1 | Symbols: AGT, AGT1, SGAT | alanine:glyoxylate aminotransferase | chr2:5539417-5540902 REVERSE LENGTH=401	AT2G13360.1	0.00112945
71	41937.1	9	AT5G09810.1 | Symbols: ACT7 | actin 7 | chr5:3052809-3054220 FORWARD LENGTH=377	AT5G09810.1	0.00111995
72	39320.7	9	AT3G49120.1 | Symbols: ATPERX34, PERX34, PRXCB, ATPCB, PRX34 | peroxidase CB | chr3:18207819-18210041 FORWARD LENGTH=353	AT3G49120.1	0.00108748
73	51882.8	9	AT4G20360.1 | Symbols: ATRAB8D, ATRABE1B, RABE1b | RAB GTPase homolog E1B | chr4:10990036-10991466 FORWARD LENGTH=476	AT4G20360.1	0.000950123
74	28723.6	9	AT5G16710.1 | Symbols: DHAR3 | dehydroascorbate reductase 1 | chr5:5483312-5484926 FORWARD LENGTH=258	AT5G16710.1	0.00082971
75	53780.2	9	AT1G23310.1 | Symbols: GGT1, AOAT1, GGAT1 | glutamate:glyoxylate aminotransferase | chr1:8268720-8271329 REVERSE LENGTH=481	AT1G23310.1	0.000523695
76	38705	9	AT2G36460.1 | Symbols: | Aldolase superfamily protein | chr2:15296929-15298387 REVERSE LENGTH=358	AT2G36460.1	0.000369419
77	64729.1	9	AT3G14310.1 | Symbols: ATPME3, PME3 | pectin methylesterase 3 | chr3:4772214-4775095 REVERSE LENGTH=592	AT3G14310.1	0.000362575
78	102961	9	AT1G68560.1 | Symbols: ATXYL1, XYL1, TRG1 | alpha-xylosidase 1 | chr1:25734435-25737897 REVERSE LENGTH=915	AT1G68560.1	0.000231772
79	11024.4	8	AT2G24940.1 | Symbols: AtMAPR2, MAPR2 | membrane-associated progesterone binding protein 2 | chr2:10609447-10609749 FORWARD LENGTH=100	AT2G24940.1	0.0189841
80	17386.4	8	AT1G31340.1 | Symbols: RUB1, NEDD8, ATRUB1 | related to ubiquitin 1 | chr1:11218076-11219417 REVERSE LENGTH=156	AT1G31340.1	0.0120494
81	49266.7	8	AT1G20620.2 | Symbols: CAT3, SEN2, ATCAT3 | catalase 3 | chr1:7143142-7145807 FORWARD LENGTH=427	AT1G20620.2	0.00914419
82	16908	8	AT1G66410.1 | Symbols: CAM4, ACAM-4 | calmodulin 4 | chr1:24774431-24775785 REVERSE LENGTH=149	AT1G66410.1	0.0030658
83	17531	8	AT1G65980.1 | Symbols: TPX1 | thioredoxin-dependent peroxidase 1 | chr1:24559524-24560753 REVERSE LENGTH=162	AT1G65980.1	0.00107708
84	41416.2	8	AT2G05990.1 | Symbols: MOD1, ENR1 | NAD(P)-binding Rossmann-fold superfamily protein | chr2:2322876-2324867 FORWARD LENGTH=390	AT2G05990.1	0.000836607
85	56255.2	8	AT4G15210.1 | Symbols: ATBETA-AMY, AT-BETA-AMY, RAM1, BMY1, BAM5 | beta-amylase 5 | chr4:8666734-8669357 REVERSE LENGTH=498	AT4G15210.1	0.000751013
86	69111	8	AT1G78900.1 | Symbols: VHA-A | vacuolar ATP synthase subunit A | chr1:29660463-29664575 FORWARD LENGTH=623	AT1G78900.1	0.000305913
87	57535.4	8	AT4G37930.1 | Symbols: SHM1, STM, SHMT1 | serine transhydroxymethyltransferase 1 | chr4:17831891-17834742 REVERSE LENGTH=517	AT4G37930.1	0.000247763
88	95498.7	8	AT3G46970.1 | Symbols: ATPHS2, PHS2 | alpha-glucan phosphorylase 2 | chr3:17301625-17306111 REVERSE LENGTH=841	AT3G46970.1	0.000189254
89	63359.2	8	AT1G23190.1 | Symbols: PGM3 | Phosphoglucomutase/phosphomannomutase family protein | chr1:8219946-8224186 FORWARD LENGTH=583	AT1G23190.1	9.34891e-05
90	13443.8	7	AT2G42540.1 | Symbols: COR15A, COR15 | cold-regulated 15a | chr2:17711241-17711930 REVERSE LENGTH=127	AT2G42540.1	0.00723736
91	17620.6	7	AT4G23670.1 | Symbols: | Polyketide cyclase/dehydrase and lipid transport superfamily protein | chr4:12332846-12333656 REVERSE LENGTH=151	AT4G23670.1	0.00359183
92	27828.9	7	AT1G07890.3 | Symbols: APX1, MEE6, CS1, ATAPX1, ATAPX01 | ascorbate peroxidase 1 | chr1:2438005-2439435 FORWARD LENGTH=250	AT1G07890.3	0.00284679
93	35890.4	7	AT1G04410.1 | Symbols: | Lactate/malate dehydrogenase family protein | chr1:1189418-1191267 REVERSE LENGTH=332	AT1G04410.1	0.00177778
94	25664.5	7	AT3G55330.1 | Symbols: PPL1 | PsbP-like protein 1 | chr3:20514031-20515275 REVERSE LENGTH=230	AT3G55330.1	0.00132065
95	33897.7	7	AT4G14880.1 | Symbols: OASA1, OLD3, CYTACS1 | O-acetylserine (thiol) lyase (OAS-TL) isoform A1 | chr4:8518209-8520050 REVERSE LENGTH=322	AT4G14880.1	0.00116148
96	36709.7	7	AT5G58330.3 | Symbols: | lactate/malate dehydrogenase family protein | chr5:23580010-23581751 REVERSE LENGTH=334	AT5G58330.3	0.000871583
97	48179.7	7	AT3G01480.1 | Symbols: CYP38, ATCYP38 | cyclophilin 38 | chr3:188569-190674 FORWARD LENGTH=437	AT3G01480.1	0.000589933
98	44038.8	7	AT4G28520.2 | Symbols: CRU3, CRC | cruciferin 3 | chr4:14087596-14089229 FORWARD LENGTH=394	AT4G28520.2	0.000576867
99	85338.3	7	AT5G64570.1 | Symbols: XYL4, ATBXL4 | beta-D-xylosidase 4 | chr5:25810227-25813309 REVERSE LENGTH=784	AT5G64570.1	0.00029885
100	49461.2	7	AT5G07030.1 | Symbols: | Eukaryotic aspartyl protease family protein | chr5:2183600-2185717 REVERSE LENGTH=455	AT5G07030.1	0.000274609
101	76575.5	7	AT4G24280.1 | Symbols: cpHsc70-1 | chloroplast heat shock protein 70-1 | chr4:12590094-12593437 FORWARD LENGTH=718	AT4G24280.1	0.00025781
102	44073.6	7	AT3G63140.1 | Symbols: CSP41A | chloroplast stem-loop binding protein of 41 kDa | chr3:23327006-23328620 REVERSE LENGTH=406	AT3G63140.1	0.000189792
103	12176.3	6	AT3G17210.1 | Symbols: ATHS1, HS1 | heat stable protein 1 | chr3:5882318-5882896 FORWARD LENGTH=109	AT3G17210.1	0.00496092
104	18589.2	6	AT4G38740.1 | Symbols: ROC1 | rotamase CYP 1 | chr4:18083620-18084138 REVERSE LENGTH=172	AT4G38740.1	0.00446608
105	16625.6	6	AT4G39260.1 | Symbols: CCR1, ATGRP8, GR-RBP8, GRP8 | cold, circadian rhythm, and RNA binding 1 | chr4:18274166-18274958 REVERSE LENGTH=169	AT4G39260.1	0.00254212
106	38081.6	6	AT4G09010.1 | Symbols: APX4, TL29 | ascorbate peroxidase 4 | chr4:5777502-5779338 REVERSE LENGTH=349	AT4G09010.1	0.00239843
107	25691.3	6	AT1G78380.1 | Symbols: ATGSTU19, GST8, GSTU19 | glutathione S-transferase TAU 19 | chr1:29486659-29487819 REVERSE LENGTH=219	AT1G78380.1	0.00166992
108	26170.4	6	AT2G25080.1 | Symbols: ATGPX1, GPX1 | glutathione peroxidase 1 | chr2:10668134-10669828 FORWARD LENGTH=236	AT2G25080.1	0.00164903
109	19566.6	6	AT3G28940.1 | Symbols: | AIG2-like (avirulence induced gene) family protein | chr3:10968324-10969311 REVERSE LENGTH=169	AT3G28940.1	0.00147903
110	33772.8	6	AT1G75280.1 | Symbols: | NmrA-like negative transcriptional regulator family protein | chr1:28252030-28253355 FORWARD LENGTH=310	AT1G75280.1	0.00109485
111	25739.3	6	AT4G11600.1 | Symbols: ATGPX6, PHGPX, LSC803, GPX6 | glutathione peroxidase 6 | chr4:7010021-7011330 REVERSE LENGTH=232	AT4G11600.1	0.000937521
112	25601.9	6	AT5G20010.1 | Symbols: RAN-1, RAN1, ATRAN1 | RAS-related nuclear protein-1 | chr5:6760364-6761747 FORWARD LENGTH=221	AT5G20010.1	0.000757502
113	41170.7	6	AT4G04640.1 | Symbols: ATPC1 | ATPase, F1 complex, gamma subunit protein | chr4:2350761-2351882 REVERSE LENGTH=373	AT4G04640.1	0.000583548
114	41757.8	6	AT3G28270.2 | Symbols: | Protein of unknown function (DUF677) | chr3:10538725-10539849 FORWARD LENGTH=374	AT3G28270.2	0.000526472
115	34002.6	6	AT2G20890.1 | Symbols: PSB29, THF1 | photosystem II reaction center PSB29 protein | chr2:8987783-8989185 FORWARD LENGTH=300	AT2G20890.1	0.000479595
116	54760.1	6	AT2G24200.1 | Symbols: | Cytosol aminopeptidase family protein | chr2:10287017-10289450 REVERSE LENGTH=520	AT2G24200.1	0.000465845
117	46629.2	6	AT3G52880.1 | Symbols: ATMDAR1, MDAR1 | monodehydroascorbate reductase 1 | chr3:19601477-19604366 REVERSE LENGTH=434	AT3G52880.1	0.000343143
118	60877.1	6	AT1G52400.1 | Symbols: BGL1, BGLU18, ATBG1 | beta glucosidase 18 | chr1:19515250-19517930 FORWARD LENGTH=528	AT1G52400.1	0.000323499
119	30416.2	6	AT1G53070.1 | Symbols: | Legume lectin family protein | chr1:19778371-19779189 FORWARD LENGTH=272	AT1G53070.1	0.000303368
120	36241.6	6	AT3G12145.1 | Symbols: FLR1, FLOR1 | Leucine-rich repeat (LRR) family protein | chr3:3874764-3876075 REVERSE LENGTH=325	AT3G12145.1	0.000203561
121	106884	6	AT2G47390.1 | Symbols: | Prolyl oligopeptidase family protein | chr2:19442278-19446253 REVERSE LENGTH=961	AT2G47390.1	0.000130308
122	194402	6	AT3G08530.1 | Symbols: | Clathrin, heavy chain | chr3:2587171-2595411 REVERSE LENGTH=1703	AT3G08530.1	5.97013e-05
123	14103	5	AT4G29350.1 | Symbols: PFN2, PRO2, PRF2 | profilin 2 | chr4:14450135-14451119 FORWARD LENGTH=131	AT4G29350.1	0.00759994
124	19863.4	5	AT1G50320.1 | Symbols: ATHX, ATX, THX | thioredoxin X | chr1:18638606-18639464 REVERSE LENGTH=182	AT1G50320.1	0.00367038
125	19917.4	5	AT3G20390.1 | Symbols: | endoribonuclease L-PSP family protein | chr3:7110227-7111695 REVERSE LENGTH=187	AT3G20390.1	0.00319308
126	30274.8	5	AT5G61410.1 | Symbols: RPE, EMB2728 | D-ribulose-5-phosphate-3-epimerase | chr5:24684085-24685836 REVERSE LENGTH=281	AT5G61410.1	0.00247736
127	18708.2	5	AT2G16600.1 | Symbols: ROC3 | rotamase CYP 3 | chr2:7200862-7201383 FORWARD LENGTH=173	AT2G16600.1	0.00178228
128	35348.7	5	AT5G66570.1 | Symbols: PSBO-1, OEE1, OEE33, OE33, PSBO1, MSP-1 | PS II oxygen-evolving complex 1 | chr5:26568744-26570124 FORWARD LENGTH=332	AT5G66570.1	0.0017402
129	19340.8	5	AT2G20270.1 | Symbols: | Thioredoxin superfamily protein | chr2:8738001-8739617 REVERSE LENGTH=179	AT2G20270.1	0.00166777
130	23705.4	5	AT4G02530.1 | Symbols: | chloroplast thylakoid lumen protein | chr4:1112335-1114005 REVERSE LENGTH=216	AT4G02530.1	0.00159826
131	52130.9	5	AT1G47128.1 | Symbols: RD21, RD21A | Granulin repeat cysteine protease family protein | chr1:17283139-17285609 REVERSE LENGTH=462	AT1G47128.1	0.00135482
132	15259.4	5	AT1G08830.1 | Symbols: CSD1 | copper/zinc superoxide dismutase 1 | chr1:2827700-2829053 FORWARD LENGTH=152	AT1G08830.1	0.00100839
133	52279.3	5	AT1G33590.1 | Symbols: | Leucine-rich repeat (LRR) family protein | chr1:12177788-12179221 FORWARD LENGTH=477	AT1G33590.1	0.00100377
134	37558.1	5	AT1G55480.1 | Symbols: ZKT | protein containing PDZ domain, a K-box domain, and a TPR region | chr1:20713822-20715351 FORWARD LENGTH=335	AT1G55480.1	0.000983965
135	27143.2	5	AT5G02240.1 | Symbols: | NAD(P)-binding Rossmann-fold superfamily protein | chr5:451502-452984 FORWARD LENGTH=253	AT5G02240.1	0.000937461
136	25543.5	5	AT1G17100.1 | Symbols: | SOUL heme-binding family protein | chr1:5844766-5845539 FORWARD LENGTH=232	AT1G17100.1	0.000841631
137	34680	5	AT3G48420.1 | Symbols: | Haloacid dehalogenase-like hydrolase (HAD) superfamily protein | chr3:17929743-17931551 FORWARD LENGTH=319	AT3G48420.1	0.000787326
138	26148	5	AT1G75040.1 | Symbols: PR5, PR-5 | pathogenesis-related gene 5 | chr1:28177754-28178731 FORWARD LENGTH=239	AT1G75040.1	0.000743159
139	82450.6	5	AT3G14067.1 | Symbols: | Subtilase family protein | chr3:4658421-4660754 REVERSE LENGTH=777	AT3G14067.1	0.000670899
140	58541.5	5	AT4G28520.1 | Symbols: CRU3, CRC | cruciferin 3 | chr4:14087596-14089617 FORWARD LENGTH=524	AT4G28520.1	0.000561402
141	40496.6	5	AT4G08390.1 | Symbols: SAPX | stromal ascorbate peroxidase | chr4:5314999-5317071 FORWARD LENGTH=372	AT4G08390.1	0.00051579
142	52904.9	5	AT5G44120.3 | Symbols: CRA1, ATCRA1, CRU1 | RmlC-like cupins superfamily protein | chr5:17756460-17758246 REVERSE LENGTH=472	AT5G44120.3	0.000493803
143	35342.4	5	AT2G37770.2 | Symbols: | NAD(P)-linked oxidoreductase superfamily protein | chr2:15834888-15836659 FORWARD LENGTH=315	AT2G37770.2	0.000418435
144	39318.5	5	AT5G37600.1 | Symbols: ATGSR1, GLN1;1, GSR 1, ATGLN1;1 | glutamine synthase clone R1 | chr5:14933574-14935656 REVERSE LENGTH=356	AT5G37600.1	0.000375553
145	57237.6	5	AT4G35090.1 | Symbols: CAT2 | catalase 2 | chr4:16700937-16703215 REVERSE LENGTH=492	AT4G35090.1	0.000370598
146	43162.5	5	AT2G45470.1 | Symbols: FLA8, AGP8 | FASCICLIN-like arabinogalactan protein 8 | chr2:18742797-18744059 REVERSE LENGTH=420	AT2G45470.1	0.000291249
147	33691.8	5	AT4G22240.1 | Symbols: | Plastid-lipid associated protein PAP / fibrillin family protein | chr4:11766090-11767227 REVERSE LENGTH=310	AT4G22240.1	0.00026873
148	38267.9	5	AT3G09820.1 | Symbols: ADK1, ATADK1 | adenosine kinase 1 | chr3:3012122-3014624 FORWARD LENGTH=344	AT3G09820.1	0.000263312
149	25939.6	5	AT4G34120.1 | Symbols: LEJ1, CDCP1 | Cystathionine beta-synthase (CBS) family protein | chr4:16341194-16342893 FORWARD LENGTH=238	AT4G34120.1	0.000244017
150	49970.6	5	AT4G31990.1 | Symbols: ASP5, AAT3, ATAAT1 | aspartate aminotransferase 5 | chr4:15471074-15473521 REVERSE LENGTH=453	AT4G31990.1	0.00024276
151	47408.4	5	AT4G23600.1 | Symbols: CORI3, JR2 | Tyrosine transaminase family protein | chr4:12310657-12312885 FORWARD LENGTH=422	AT4G23600.1	0.000234271
152	44133.4	5	AT5G23120.1 | Symbols: HCF136 | photosystem II stability/assembly factor, chloroplast (HCF136) | chr5:7778154-7780463 FORWARD LENGTH=403	AT5G23120.1	0.000143581
153	63570.8	5	AT4G34200.1 | Symbols: EDA9 | D-3-phosphoglycerate dehydrogenase | chr4:16374041-16376561 REVERSE LENGTH=603	AT4G34200.1	0.000111437
154	34842.3	5	AT4G21580.1 | Symbols: | oxidoreductase, zinc-binding dehydrogenase family protein | chr4:11475822-11477514 FORWARD LENGTH=325	AT4G21580.1	9.41799e-05
155	50736.6	5	AT5G63570.1 | Symbols: GSA1 | glutamate-1-semialdehyde-2,1-aminomutase | chr5:25451957-25453620 FORWARD LENGTH=474	AT5G63570.1	9.19326e-05
156	53710.5	5	AT2G24270.2 | Symbols: ALDH11A3 | aldehyde dehydrogenase 11A3 | chr2:10327325-10329601 REVERSE LENGTH=496	AT2G24270.2	8.41906e-05
157	9545.37	4	ATCG01060.1 | Symbols: PSAC | iron-sulfur cluster binding;electron carriers;4 iron, 4 sulfur cluster binding | chrC:117318-117563 REVERSE LENGTH=81	ATCG01060.1	0.0289083
158	10379.2	4	AT1G31812.1 | Symbols: ACBP6, ACBP | acyl-CoA-binding protein 6 | chr1:11411132-11412099 REVERSE LENGTH=92	AT1G31812.1	0.0178922
159	13284.7	4	AT1G45145.1 | Symbols: ATTRX5, ATH5, LIV1, TRX5 | thioredoxin H-type 5 | chr1:17075264-17076256 REVERSE LENGTH=118	AT1G45145.1	0.0063225
160	15180	4	AT2G20260.1 | Symbols: PSAE-2 | photosystem I subunit E-2 | chr2:8736780-8737644 FORWARD LENGTH=145	AT2G20260.1	0.00590684
161	14951.7	4	AT2G42530.1 | Symbols: COR15B | cold regulated 15b | chr2:17709191-17709873 REVERSE LENGTH=141	AT2G42530.1	0.00287561
162	18751.7	4	AT1G43560.1 | Symbols: Aty2, ty2 | thioredoxin Y2 | chr1:16398359-16399828 REVERSE LENGTH=167	AT1G43560.1	0.00260917
163	16153.8	4	AT1G13930.1 | Symbols: | Involved in response to salt stress. Knockout mutants are hypersensitive to salt stress. | chr1:4761091-4761558 FORWARD LENGTH=155	AT1G13930.1	0.00221736
164	19525	4	AT3G54900.1 | Symbols: CXIP1, ATGRXCP | CAX interacting protein 1 | chr3:20341850-20342371 REVERSE LENGTH=173	AT3G54900.1	0.00179167
165	15155.5	4	AT4G10300.1 | Symbols: | RmlC-like cupins superfamily protein | chr4:6384564-6385946 FORWARD LENGTH=134	AT4G10300.1	0.00133962
166	13208.7	4	AT1G65980.2 | Symbols: TPX1 | thioredoxin-dependent peroxidase 1 | chr1:24559595-24560753 REVERSE LENGTH=121	AT1G65980.2	0.00130644
167	26013.1	4	AT5G53490.2 | Symbols: | Tetratricopeptide repeat (TPR)-like superfamily protein | chr5:21723488-21724621 REVERSE LENGTH=235	AT5G53490.2	0.00113324
168	18644.2	4	AT1G72230.1 | Symbols: | Cupredoxin superfamily protein | chr1:27188287-27189093 FORWARD LENGTH=181	AT1G72230.1	0.00109212
169	18972.8	4	AT4G09320.1 | Symbols: NDPK1 | Nucleoside diphosphate kinase family protein | chr4:5923424-5924366 FORWARD LENGTH=169	AT4G09320.1	0.00088867
170	12094	4	AT5G64350.1 | Symbols: FKBP12, ATFKBP12 | FK506-binding protein 12 | chr5:25734810-25735990 REVERSE LENGTH=112	AT5G64350.1	0.000781155
171	17357.5	4	AT1G26630.1 | Symbols: FBR12, ATELF5A-2, ELF5A-2 | Eukaryotic translation initiation factor 5A-1 (eIF-5A 1) protein | chr1:9205968-9207098 FORWARD LENGTH=159	AT1G26630.1	0.000746529
172	35156.2	4	AT4G27520.1 | Symbols: ENODL2, AtENODL2 | early nodulin-like protein 2 | chr4:13750668-13751819 REVERSE LENGTH=349	AT4G27520.1	0.000732979
173	25832.4	4	AT4G11010.1 | Symbols: NDPK3 | nucleoside diphosphate kinase 3 | chr4:6732780-6734298 REVERSE LENGTH=238	AT4G11010.1	0.000712174
174	14899.5	4	AT1G71950.1 | Symbols: | Proteinase inhibitor, propeptide | chr1:27080453-27081573 REVERSE LENGTH=136	AT1G71950.1	0.000623983
175	39427.2	4	AT1G67280.1 | Symbols: | Glyoxalase/Bleomycin resistance protein/Dioxygenase superfamily protein | chr1:25188563-25190547 REVERSE LENGTH=350	AT1G67280.1	0.000575377
176	11910.9	4	AT5G59310.1 | Symbols: LTP4 | lipid transfer protein 4 | chr5:23925296-23925772 REVERSE LENGTH=112	AT5G59310.1	0.000542904
177	25485.2	4	AT3G10920.1 | Symbols: MSD1, MEE33, ATMSD1 | manganese superoxide dismutase 1 | chr3:3418015-3419581 FORWARD LENGTH=231	AT3G10920.1	0.00053693
178	29920	4	AT3G02520.1 | Symbols: GRF7, GF14 NU | general regulatory factor 7 | chr3:526800-527915 REVERSE LENGTH=265	AT3G02520.1	0.000506412
179	26150.4	4	AT3G54890.1 | Symbols: LHCA1 | photosystem I light harvesting complex gene 1 | chr3:20339706-20340922 REVERSE LENGTH=241	AT3G54890.1	0.000472657
180	15264.1	4	AT1G52230.1 | Symbols: PSAH2, PSAH-2, PSI-H | photosystem I subunit H2 | chr1:19454902-19455508 FORWARD LENGTH=145	AT1G52230.1	0.000470933
181	27186.9	4	AT5G02790.1 | Symbols: GSTL3 | Glutathione S-transferase family protein | chr5:632877-634858 FORWARD LENGTH=235	AT5G02790.1	0.000470796
182	51526.7	4	AT1G55980.1 | Symbols: | FAD/NAD(P)-binding oxidoreductase family protein | chr1:20938899-20941813 REVERSE LENGTH=466	AT1G55980.1	0.000412047
183	25104.6	4	AT1G78370.1 | Symbols: ATGSTU20, GSTU20 | glutathione S-transferase TAU 20 | chr1:29484428-29485204 REVERSE LENGTH=217	AT1G78370.1	0.000389057
184	47974.4	4	AT2G36530.1 | Symbols: LOS2, ENO2 | Enolase | chr2:15321081-15323786 REVERSE LENGTH=444	AT2G36530.1	0.000366309
185	18594.2	4	AT4G34870.1 | Symbols: ROC5, ATCYP1 | rotamase cyclophilin 5 | chr4:16614451-16614969 FORWARD LENGTH=172	AT4G34870.1	0.000347254
186	31920.6	4	AT2G41530.1 | Symbols: ATSFGH, SFGH | S-formylglutathione hydrolase | chr2:17323656-17325430 REVERSE LENGTH=284	AT2G41530.1	0.00032974
187	34450.5	4	AT1G16080.1 | Symbols: | unknown protein; LOCATED IN: apoplast, chloroplast stroma, chloroplast, chloroplast envelope; EXPRESSED IN: 23 plant structures; EXPRESSED DURING: 14 growth stages; Has 81 Blast hits to 81 proteins in 28 species: Archae	AT1G16080.1	0.000272439
188	41527.9	4	AT5G43940.1 | Symbols: HOT5, ADH2, GSNOR, ATGSNOR1, PAR2 | GroES-like zinc-binding dehydrogenase family protein | chr5:17684265-17686379 FORWARD LENGTH=379	AT5G43940.1	0.000255153
189	42230.1	4	AT3G14990.1 | Symbols: | Class I glutamine amidotransferase-like superfamily protein | chr3:5047510-5049621 FORWARD LENGTH=392	AT3G14990.1	0.000251098
190	33955.9	4	AT5G66530.1 | Symbols: | Galactose mutarotase-like superfamily protein | chr5:26553821-26555575 REVERSE LENGTH=307	AT5G66530.1	0.000248546
191	39447.5	4	AT5G60360.1 | Symbols: SAG2, AALP, ALP | aleurain-like protease | chr5:24280044-24282152 FORWARD LENGTH=358	AT5G60360.1	0.000247204
192	28654.7	4	AT1G77090.1 | Symbols: | Mog1/PsbP/DUF1795-like photosystem II reaction center PsbP family protein | chr1:28960576-28961875 REVERSE LENGTH=260	AT1G77090.1	0.000246839
193	30539.9	4	AT1G07320.1 | Symbols: RPL4 | ribosomal protein L4 | chr1:2249190-2250189 FORWARD LENGTH=282	AT1G07320.1	0.000201326
194	43075	4	AT2G21330.1 | Symbols: FBA1 | fructose-bisphosphate aldolase 1 | chr2:9128416-9130152 REVERSE LENGTH=399	AT2G21330.1	0.000151723
195	30370.1	4	AT2G10940.1 | Symbols: | Bifunctional inhibitor/lipid-transfer protein/seed storage 2S albumin superfamily protein | chr2:4311160-4312035 REVERSE LENGTH=291	AT2G10940.1	0.000135261
196	44374.3	4	AT3G14210.1 | Symbols: ESM1 | epithiospecifier modifier 1 | chr3:4729886-4731562 FORWARD LENGTH=392	AT3G14210.1	0.000127059
197	46372.6	4	AT1G03220.1 | Symbols: | Eukaryotic aspartyl protease family protein | chr1:787143-788444 FORWARD LENGTH=433	AT1G03220.1	0.000101304
198	65976.9	4	AT2G15620.1 | Symbols: NIR1, NIR, ATHNIR | nitrite reductase 1 | chr2:6810552-6812666 FORWARD LENGTH=586	AT2G15620.1	8.76781e-05
199	40704.7	4	AT1G31190.1 | Symbols: IMPL1 | myo-inositol monophosphatase like 1 | chr1:11144861-11146800 FORWARD LENGTH=371	AT1G31190.1	7.9321e-05
200	42607.5	4	AT3G47520.1 | Symbols: MDH | malate dehydrogenase | chr3:17513657-17514868 FORWARD LENGTH=403	AT3G47520.1	7.69762e-05
201	108760	4	AT2G05710.1 | Symbols: ACO3 | aconitase 3 | chr2:2141591-2146350 FORWARD LENGTH=990	AT2G05710.1	5.8508e-05
202	89043.4	4	AT5G65620.1 | Symbols: | Zincin-like metalloproteases family protein | chr5:26221951-26225784 FORWARD LENGTH=791	AT5G65620.1	5.14166e-05
203	44066.3	4	AT2G27860.1 | Symbols: AXS1 | UDP-D-apiose/UDP-D-xylose synthase 1 | chr2:11864684-11866843 REVERSE LENGTH=389	AT2G27860.1	4.59596e-05
204	82966.7	4	AT4G26690.1 | Symbols: SHV3, MRH5, GPDL2 | PLC-like phosphodiesterase family protein | chr4:13456793-13459890 REVERSE LENGTH=759	AT4G26690.1	4.40388e-05
205	62338.7	4	AT2G33210.1 | Symbols: HSP60-2 | heat shock protein 60-2 | chr2:14075093-14078568 REVERSE LENGTH=585	AT2G33210.1	1.74266e-05
206	18050	3	AT2G35370.1 | Symbols: GDCH | glycine decarboxylase complex H | chr2:14891239-14892050 FORWARD LENGTH=165	AT2G35370.1	0.00511529
207	15268	3	AT2G44650.1 | Symbols: CHL-CPN10, CPN10 | chloroplast chaperonin 10 | chr2:18419521-18420510 REVERSE LENGTH=139	AT2G44650.1	0.00296508
208	19670.5	3	AT3G27850.1 | Symbols: RPL12-C | ribosomal protein L12-C | chr3:10324905-10325468 FORWARD LENGTH=187	AT3G27850.1	0.00228122
209	19655.2	3	AT3G02730.1 | Symbols: TRXF1, ATF1 | thioredoxin F-type 1 | chr3:588570-589591 REVERSE LENGTH=178	AT3G02730.1	0.00215159
210	14106.8	3	AT1G27970.1 | Symbols: NTF2B | nuclear transport factor 2B | chr1:9746921-9747787 FORWARD LENGTH=126	AT1G27970.1	0.00197404
211	24628	3	AT4G05180.1 | Symbols: PSBQ, PSBQ-2, PSII-Q | photosystem II subunit Q-2 | chr4:2672093-2673170 REVERSE LENGTH=230	AT4G05180.1	0.0015193
212	16936.6	3	AT2G21660.1 | Symbols: ATGRP7, CCR2, GR-RBP7, GRP7 | cold, circadian rhythm, and rna binding 2 | chr2:9265477-9266316 REVERSE LENGTH=176	AT2G21660.1	0.00151195
213	19639.9	3	AT5G17560.1 | Symbols: | BolA-like family protein | chr5:5788474-5789671 FORWARD LENGTH=177	AT5G17560.1	0.00148601
214	25652.7	3	AT4G09650.1 | Symbols: ATPD | ATP synthase delta-subunit gene | chr4:6100799-6101503 FORWARD LENGTH=234	AT4G09650.1	0.0013401
215	14754.7	3	AT1G54630.1 | Symbols: ACP3 | acyl carrier protein 3 | chr1:20401642-20402919 REVERSE LENGTH=136	AT1G54630.1	0.00132929
216	18184.1	3	AT5G39210.1 | Symbols: CRR7 | chlororespiratory reduction 7 | chr5:15703231-15703999 FORWARD LENGTH=156	AT5G39210.1	0.00127898
217	14371.1	3	AT2G19760.1 | Symbols: PFN1, PRF1 | profilin 1 | chr2:8517074-8518067 REVERSE LENGTH=131	AT2G19760.1	0.0012471
218	13687.4	3	ATCG00780.1 | Symbols: RPL14 | ribosomal protein L14 | chrC:80696-81064 REVERSE LENGTH=122	ATCG00780.1	0.00118513
219	12341.3	3	AT5G22580.1 | Symbols: | Stress responsive A/B Barrel Domain | chr5:7502709-7503137 FORWARD LENGTH=111	AT5G22580.1	0.000995708
220	30517.4	3	AT3G63190.1 | Symbols: RRF, HFP108, cpRRF, AtcpRRF | ribosome recycling factor, chloroplast precursor | chr3:23342861-23344640 REVERSE LENGTH=275	AT3G63190.1	0.000984205
221	21330.2	3	AT3G15360.1 | Symbols: ATHM4, TRX-M4, ATM4 | thioredoxin M-type 4 | chr3:5188448-5189457 FORWARD LENGTH=193	AT3G15360.1	0.000773756
222	53980.2	3	AT1G70580.1 | Symbols: AOAT2, GGT2 | alanine-2-oxoglutarate aminotransferase 2 | chr1:26613222-26615845 FORWARD LENGTH=481	AT1G70580.1	0.000765383
223	21781.9	3	AT5G54500.1 | Symbols: FQR1 | flavodoxin-like quinone reductase 1 | chr5:22124674-22126256 FORWARD LENGTH=204	AT5G54500.1	0.000749637
224	21542.5	3	AT3G27890.1 | Symbols: NQR | NADPH:quinone oxidoreductase | chr3:10350807-10351938 REVERSE LENGTH=196	AT3G27890.1	0.000727092
225	25819.3	3	AT5G63310.1 | Symbols: NDPK2, NDPK1A, NDPK IA IA, NDPK IA, ATNDPK2 | nucleoside diphosphate kinase 2 | chr5:25372122-25373838 REVERSE LENGTH=231	AT5G63310.1	0.000636599
226	24635.5	3	AT4G03280.1 | Symbols: PETC, PGR1 | photosynthetic electron transfer C | chr4:1440314-1441717 FORWARD LENGTH=229	AT4G03280.1	0.000614253
227	20293.2	3	AT4G28660.1 | Symbols: PSB28 | photosystem II reaction center PSB28 protein | chr4:14150008-14150933 FORWARD LENGTH=183	AT4G28660.1	0.000591584
228	12604.9	3	AT4G16500.1 | Symbols: | Cystatin/monellin superfamily protein | chr4:9301530-9301883 REVERSE LENGTH=117	AT4G16500.1	0.000575169
229	19320.3	3	AT4G27160.1 | Symbols: AT2S3, SESA3 | seed storage albumin 3 | chr4:13611836-13612330 FORWARD LENGTH=164	AT4G27160.1	0.000516111
230	19058.7	3	AT5G14910.1 | Symbols: | Heavy metal transport/detoxification superfamily protein | chr5:4823815-4825196 FORWARD LENGTH=178	AT5G14910.1	0.000449888
231	32506.3	3	AT1G02560.1 | Symbols: CLPP5, NCLPP5, NCLPP1 | nuclear encoded CLP protease 5 | chr1:538000-539805 FORWARD LENGTH=298	AT1G02560.1	0.000397542
232	38798.3	3	AT3G17820.1 | Symbols: ATGSKB6, GLN1.3, GLN1;3 | glutamine synthetase 1.3 | chr3:6097503-6099408 FORWARD LENGTH=354	AT3G17820.1	0.000379654
233	23720	3	AT3G04720.1 | Symbols: PR4, HEL, PR-4 | pathogenesis-related 4 | chr3:1285691-1286531 REVERSE LENGTH=212	AT3G04720.1	0.000350109
234	24113.6	3	AT4G02520.1 | Symbols: ATGSTF2, ATPM24.1, ATPM24, GST2, GSTF2 | glutathione S-transferase PHI 2 | chr4:1110673-1111531 REVERSE LENGTH=212	AT4G02520.1	0.000326316
235	25717.3	3	AT1G79210.1 | Symbols: | N-terminal nucleophile aminohydrolases (Ntn hydrolases) superfamily protein | chr1:29796286-29798240 REVERSE LENGTH=235	AT1G79210.1	0.000288063
236	22424.5	3	AT5G45680.1 | Symbols: ATFKBP13, FKBP13 | FK506-binding protein 13 | chr5:18530894-18532128 FORWARD LENGTH=208	AT5G45680.1	0.00028013
237	32659.5	3	AT2G43945.1 | Symbols: | unknown protein; LOCATED IN: chloroplast; BEST Arabidopsis thaliana protein match is: unknown protein (TAIR:AT3G59870.1); Has 292 Blast hits to 292 proteins in 84 species: Archae - 0; Bacteria - 122; Metazoa - 0; Fungi -	AT2G43945.1	0.000272114
238	42528.7	3	AT2G01140.1 | Symbols: | Aldolase superfamily protein | chr2:95006-96491 REVERSE LENGTH=391	AT2G01140.1	0.000269253
239	14458.8	3	AT2G45180.1 | Symbols: | Bifunctional inhibitor/lipid-transfer protein/seed storage 2S albumin superfamily protein | chr2:18626377-18626781 FORWARD LENGTH=134	AT2G45180.1	0.00026432
240	23068.6	3	AT1G21720.1 | Symbols: PBC1 | proteasome beta subunit C1 | chr1:7626394-7628070 FORWARD LENGTH=204	AT1G21720.1	0.000247051
241	28266.2	3	AT1G29910.1 | Symbols: CAB3, AB180, LHCB1.2 | chlorophyll A/B binding protein 3 | chr1:10472443-10473246 REVERSE LENGTH=267	AT1G29910.1	0.000246453
242	27963.1	3	AT1G13280.1 | Symbols: AOC4 | allene oxide cyclase 4 | chr1:4547624-4548552 FORWARD LENGTH=254	AT1G13280.1	0.00022311
243	29615.7	3	AT2G42590.1 | Symbols: GRF9, GF14 MU | general regulatory factor 9 | chr2:17732118-17733775 REVERSE LENGTH=263	AT2G42590.1	0.000206504
244	28968.5	3	AT4G25130.1 | Symbols: PMSR4 | peptide met sulfoxide reductase 4 | chr4:12898802-12899998 REVERSE LENGTH=258	AT4G25130.1	0.000203137
245	20636.7	3	AT1G70490.1 | Symbols: ATARFA1D, ARFA1D | Ras-related small GTP-binding family protein | chr1:26564162-26565152 REVERSE LENGTH=181	AT1G70490.1	0.000199964
246	13491.7	3	AT2G30790.1 | Symbols: PSBP-2 | photosystem II subunit P-2 | chr2:13119047-13119596 REVERSE LENGTH=125	AT2G30790.1	0.000199129
247	25405.7	3	AT5G55190.1 | Symbols: RAN3, ATRAN3 | RAN GTPase 3 | chr5:22392285-22393957 FORWARD LENGTH=221	AT5G55190.1	0.000158712
248	72360.9	3	AT5G04590.1 | Symbols: SIR | sulfite reductase | chr5:1319404-1322298 FORWARD LENGTH=642	AT5G04590.1	0.000153922
249	33553.2	3	AT2G21170.1 | Symbols: TIM, PDTPI | triosephosphate isomerase | chr2:9071047-9073106 REVERSE LENGTH=315	AT2G21170.1	0.000138792
250	17743.5	3	AT4G01150.1 | Symbols: | unknown protein; FUNCTIONS IN: molecular_function unknown; INVOLVED IN: biological_process unknown; LOCATED IN: thylakoid, chloroplast thylakoid membrane, chloroplast, plastoglobule, chloroplast envelope; EXPRESSED IN: 2	AT4G01150.1	0.000137483
251	36653.7	3	AT4G37000.1 | Symbols: ACD2, ATRCCR | accelerated cell death 2 (ACD2) | chr4:17442627-17443762 FORWARD LENGTH=319	AT4G37000.1	0.000135714
252	56957.2	3	AT5G48300.1 | Symbols: ADG1, APS1 | ADP glucose pyrophosphorylase 1 | chr5:19570326-19572557 FORWARD LENGTH=520	AT5G48300.1	0.000119893
253	50934.2	3	AT4G33680.1 | Symbols: AGD2 | Pyridoxal phosphate (PLP)-dependent transferases superfamily protein | chr4:16171847-16174630 REVERSE LENGTH=461	AT4G33680.1	0.000111498
254	57762.9	3	AT3G59010.1 | Symbols: PME61 | pectin methylesterase 61 | chr3:21803015-21805098 REVERSE LENGTH=529	AT3G59010.1	0.000107149
255	110312	3	AT2G42600.2 | Symbols: ATPPC2, PPC2 | phosphoenolpyruvate carboxylase 2 | chr2:17734541-17738679 REVERSE LENGTH=963	AT2G42600.2	9.69126e-05
256	59765.2	3	AT5G08670.1 | Symbols: | ATP synthase alpha/beta family protein | chr5:2818395-2821149 REVERSE LENGTH=556	AT5G08670.1	9.57574e-05
257	68329	3	AT1G50480.1 | Symbols: THFS | 10-formyltetrahydrofolate synthetase | chr1:18702064-18704687 FORWARD LENGTH=634	AT1G50480.1	9.40379e-05
258	67405.4	3	AT4G24620.1 | Symbols: PGI1, PGI | phosphoglucose isomerase 1 | chr4:12708972-12712610 REVERSE LENGTH=613	AT4G24620.1	8.9112e-05
259	35089.6	3	AT4G39970.1 | Symbols: | Haloacid dehalogenase-like hydrolase (HAD) superfamily protein | chr4:18536678-18538429 REVERSE LENGTH=316	AT4G39970.1	8.89471e-05
260	36124.3	3	AT1G18080.1 | Symbols: ATARCA, RACK1A_AT, RACK1A | Transducin/WD40 repeat-like superfamily protein | chr1:6222325-6223901 FORWARD LENGTH=327	AT1G18080.1	8.51875e-05
261	43990.8	3	AT1G31180.1 | Symbols: ATIMD3, IMD3, IPMDH1 | isopropylmalate dehydrogenase 3 | chr1:11142843-11144617 REVERSE LENGTH=404	AT1G31180.1	8.42814e-05
262	83405.9	3	ATCG00350.1 | Symbols: PSAA | Photosystem I, PsaA/PsaB protein | chrC:39605-41857 REVERSE LENGTH=750	ATCG00350.1	7.76988e-05
263	60174.4	3	AT1G76160.1 | Symbols: sks5 | SKU5 similar 5 | chr1:28578211-28581020 REVERSE LENGTH=541	AT1G76160.1	7.05731e-05
264	54187.7	3	AT1G76030.1 | Symbols: | ATPase, V1 complex, subunit B protein | chr1:28534134-28536916 FORWARD LENGTH=486	AT1G76030.1	6.41316e-05
265	95958.9	3	AT4G15530.2 | Symbols: PPDK | pyruvate orthophosphate dikinase | chr4:8864828-8869183 REVERSE LENGTH=875	AT4G15530.2	6.28768e-05
266	48996.7	3	AT1G80170.1 | Symbols: | Pectin lyase-like superfamily protein | chr1:30153646-30155683 REVERSE LENGTH=444	AT1G80170.1	5.87453e-05
267	42389.7	3	AT1G15340.1 | Symbols: MBD10 | methyl-CPG-binding domain 10 | chr1:5275895-5277474 REVERSE LENGTH=384	AT1G15340.1	4.86715e-05
268	58099.2	3	AT2G36580.1 | Symbols: | Pyruvate kinase family protein | chr2:15339253-15342781 FORWARD LENGTH=527	AT2G36580.1	4.72044e-05
269	75453.2	3	AT3G10740.1 | Symbols: ASD1, ARAF1, ARAF, ATASD1 | alpha-L-arabinofuranosidase 1 | chr3:3361031-3364573 REVERSE LENGTH=678	AT3G10740.1	4.02715e-05
270	47954.7	3	AT5G13420.1 | Symbols: | Aldolase-type TIM barrel family protein | chr5:4302080-4304212 REVERSE LENGTH=438	AT5G13420.1	3.36001e-05
271	80299	3	AT5G56030.1 | Symbols: HSP81-2, ERD8, HSP90.2, AtHsp90.2 | heat shock protein 81-2 | chr5:22686923-22689433 FORWARD LENGTH=699	AT5G56030.1	2.83971e-05
272	92364.4	3	AT1G79920.1 | Symbols: | Heat shock protein 70 (Hsp 70) family protein | chr1:30058935-30062224 REVERSE LENGTH=831	AT1G79920.1	2.75061e-05
273	108983	3	AT4G26970.1 | Symbols: ACO2 | aconitase 2 | chr4:13543077-13548427 FORWARD LENGTH=995	AT4G26970.1	2.1069e-05
274	45310.4	3	AT5G30510.1 | Symbols: RPS1, ARRPS1 | ribosomal protein S1 | chr5:11619262-11621223 REVERSE LENGTH=416	AT5G30510.1	1.9828e-05
275	43723.9	3	AT2G40490.1 | Symbols: HEME2 | Uroporphyrinogen decarboxylase | chr2:16912961-16914988 FORWARD LENGTH=394	AT2G40490.1	9.06946e-06
276	11537	2	AT1G66240.1 | Symbols: ATX1, ATATX1 | homolog of anti-oxidant 1 | chr1:24686445-24687327 REVERSE LENGTH=106	AT1G66240.1	0.00639826
277	14546.8	2	ATCG00470.1 | Symbols: ATPE | ATP synthase epsilon chain | chrC:52265-52663 REVERSE LENGTH=132	ATCG00470.1	0.00288234
278	17030.7	2	AT1G20340.1 | Symbols: DRT112, PETE2 | Cupredoxin superfamily protein | chr1:7042770-7043273 REVERSE LENGTH=167	AT1G20340.1	0.00247174
279	13706.7	2	AT2G47400.1 | Symbols: CP12-1, CP12 | CP12 domain-containing protein 1 | chr2:19446889-19447263 FORWARD LENGTH=124	AT2G47400.1	0.00179329
280	19466.1	2	AT1G76760.1 | Symbols: ATY1, TRX-Y1, TY1 | thioredoxin Y1 | chr1:28811873-28812948 REVERSE LENGTH=172	AT1G76760.1	0.00157915
281	8230.52	2	AT2G43460.1 | Symbols: | Ribosomal L38e protein family | chr2:18046285-18047292 REVERSE LENGTH=69	AT2G43460.1	0.00130088
282	22645.5	2	AT2G44920.1 | Symbols: | Tetratricopeptide repeat (TPR)-like superfamily protein | chr2:18524419-18526236 FORWARD LENGTH=210	AT2G44920.1	0.00127168
283	16326.3	2	AT3G63540.1 | Symbols: | Mog1/PsbP/DUF1795-like photosystem II reaction center PsbP family protein | chr3:23459372-23459803 REVERSE LENGTH=143	AT3G63540.1	0.00126587
284	18823.1	2	AT1G03600.1 | Symbols: PSB27 | photosystem II family protein | chr1:898916-899440 FORWARD LENGTH=174	AT1G03600.1	0.00122093
285	20527.6	2	AT4G03520.1 | Symbols: ATHM2 | Thioredoxin superfamily protein | chr4:1562585-1564055 REVERSE LENGTH=186	AT4G03520.1	0.00105238
286	37528.7	2	AT3G44300.1 | Symbols: NIT2, AtNIT2 | nitrilase 2 | chr3:15983351-15985172 FORWARD LENGTH=339	AT3G44300.1	0.000859547
287	18955.5	2	AT3G16640.1 | Symbols: TCTP | translationally controlled tumor protein | chr3:5669709-5670729 REVERSE LENGTH=168	AT3G16640.1	0.000754623
288	18702.3	2	AT5G64040.1 | Symbols: PSAN | photosystem I reaction center subunit PSI-N, chloroplast, putative / PSI-N, putative (PSAN) | chr5:25628724-25629409 REVERSE LENGTH=171	AT5G64040.1	0.000687542
289	17999.9	2	AT1G32470.1 | Symbols: | Single hybrid motif superfamily protein | chr1:11739479-11740246 REVERSE LENGTH=166	AT1G32470.1	0.000656528
290	17835	2	AT4G21445.1 | Symbols: | unknown protein; FUNCTIONS IN: molecular_function unknown; INVOLVED IN: biological_process unknown; LOCATED IN: chloroplast, chloroplast stroma; Has 30201 Blast hits to 17322 proteins in 780 species: Archae - 12; Bacteri	AT4G21445.1	0.000631671
291	16562.7	2	AT4G28440.1 | Symbols: | Nucleic acid-binding, OB-fold-like protein | chr4:14060054-14060970 FORWARD LENGTH=153	AT4G28440.1	0.000559502
292	22349.7	2	AT1G03130.1 | Symbols: PSAD-2 | photosystem I subunit D-2 | chr1:753528-754142 REVERSE LENGTH=204	AT1G03130.1	0.000543907
293	17971.7	2	AT1G22480.1 | Symbols: | Cupredoxin superfamily protein | chr1:7934232-7935054 REVERSE LENGTH=174	AT1G22480.1	0.000529609
294	15160	2	AT3G05020.1 | Symbols: ACP1, ACP | acyl carrier protein 1 | chr3:1391863-1392878 REVERSE LENGTH=137	AT3G05020.1	0.000510096
295	16392	2	AT1G07790.1 | Symbols: HTB1 | Histone superfamily protein | chr1:2413049-2413495 FORWARD LENGTH=148	AT1G07790.1	0.000497101
296	27773.1	2	AT3G47470.1 | Symbols: LHCA4, CAB4 | light-harvesting chlorophyll-protein complex I subunit A4 | chr3:17493622-17494773 REVERSE LENGTH=251	AT3G47470.1	0.000480336
297	26097.7	2	AT2G29450.1 | Symbols: ATGSTU5, ATGSTU1, AT103-1A, GSTU5 | glutathione S-transferase tau 5 | chr2:12624774-12625566 REVERSE LENGTH=224	AT2G29450.1	0.000470369
298	24724.5	2	AT5G52970.1 | Symbols: | thylakoid lumen 15.0 kDa protein | chr5:21479620-21481018 FORWARD LENGTH=223	AT5G52970.1	0.000446721
299	20802.7	2	AT2G21620.1 | Symbols: RD2 | Adenine nucleotide alpha hydrolases-like superfamily protein | chr2:9248749-9249986 FORWARD LENGTH=187	AT2G21620.1	0.00042752
300	24766.6	2	AT3G51730.1 | Symbols: | saposin B domain-containing protein | chr3:19186970-19188436 FORWARD LENGTH=213	AT3G51730.1	0.000411743
301	15495.6	2	AT4G27090.1 | Symbols: | Ribosomal protein L14 | chr4:13594104-13595187 REVERSE LENGTH=134	AT4G27090.1	0.000410318
302	20061.9	2	AT5G39730.1 | Symbols: | AIG2-like (avirulence induced gene) family protein | chr5:15901740-15902624 FORWARD LENGTH=172	AT5G39730.1	0.000385585
303	36511.8	2	AT1G21440.1 | Symbols: | Phosphoenolpyruvate carboxylase family protein | chr1:7502325-7504103 REVERSE LENGTH=336	AT1G21440.1	0.00037586
304	11402.4	2	AT1G07660.1 | Symbols: | Histone superfamily protein | chr1:2369212-2369523 FORWARD LENGTH=103	AT1G07660.1	0.000354246
305	14592.5	2	AT4G25050.1 | Symbols: ACP4 | acyl carrier protein 4 | chr4:12870178-12871024 FORWARD LENGTH=137	AT4G25050.1	0.000342536
306	23693.3	2	AT2G04690.1 | Symbols: | Pyridoxamine 5"-phosphate oxidase family protein | chr2:1644628-1646179 FORWARD LENGTH=210	AT2G04690.1	0.000301303
307	26149.5	2	AT1G20225.1 | Symbols: | Thioredoxin superfamily protein | chr1:7007966-7009318 REVERSE LENGTH=233	AT1G20225.1	0.000270919
308	29143.5	2	AT2G29350.1 | Symbols: SAG13 | senescence-associated gene 13 | chr2:12601036-12602222 FORWARD LENGTH=269	AT2G29350.1	0.000262979
309	31906.9	2	AT5G50250.1 | Symbols: CP31B | chloroplast RNA-binding protein 31B | chr5:20452677-20453965 REVERSE LENGTH=289	AT5G50250.1	0.000257425
310	30850.1	2	AT4G30270.1 | Symbols: MERI5B, MERI-5, XTH24, SEN4 | xyloglucan endotransglucosylase/hydrolase 24 | chr4:14819445-14820448 REVERSE LENGTH=269	AT4G30270.1	0.000254527
311	50868.8	2	AT1G03880.1 | Symbols: CRU2, CRB | cruciferin 2 | chr1:985786-987916 FORWARD LENGTH=455	AT1G03880.1	0.000241391
312	22140.3	2	ATCG00670.1 | Symbols: CLPP1, PCLPP | plastid-encoded CLP P | chrC:69910-71882 REVERSE LENGTH=196	ATCG00670.1	0.00023741
313	29011.4	2	AT1G22300.1 | Symbols: GRF10, 14-3-3EPSILON, GF14 EPSILON | general regulatory factor 10 | chr1:7879146-7881103 REVERSE LENGTH=254	AT1G22300.1	0.000231259
314	30956.7	2	AT3G25530.1 | Symbols: GHBDH, ATGHBDH, GLYR1, GR1 | glyoxylate reductase 1 | chr3:9271949-9273514 REVERSE LENGTH=289	AT3G25530.1	0.000226745
315	23304.6	2	AT1G32990.1 | Symbols: PRPL11 | plastid ribosomal protein l11 | chr1:11955827-11957139 FORWARD LENGTH=222	AT1G32990.1	0.000226112
316	22832.6	2	AT2G21530.1 | Symbols: | SMAD/FHA domain-containing protein | chr2:9219372-9220464 FORWARD LENGTH=209	AT2G21530.1	0.00022502
317	30070.8	2	AT3G15840.1 | Symbols: PIFI | post-illumination chlorophyll fluorescence increase | chr3:5356782-5358418 REVERSE LENGTH=268	AT3G15840.1	0.000221955
318	19291.6	2	AT1G50900.1 | Symbols: GDC1 | Ankyrin repeat family protein | chr1:18866272-18867014 FORWARD LENGTH=175	AT1G50900.1	0.000202769
319	24106.1	2	AT2G44920.2 | Symbols: | Tetratricopeptide repeat (TPR)-like superfamily protein | chr2:18524419-18526502 FORWARD LENGTH=224	AT2G44920.2	0.00019787
320	74083.1	2	AT1G12240.1 | Symbols: ATBETAFRUCT4, VAC-INV | Glycosyl hydrolases family 32 protein | chr1:4153699-4157457 FORWARD LENGTH=664	AT1G12240.1	0.00019582
321	40642.8	2	AT5G66190.1 | Symbols: ATLFNR1, FNR1 | ferredoxin-NADP(+)-oxidoreductase 1 | chr5:26451203-26453012 REVERSE LENGTH=360	AT5G66190.1	0.000194113
322	10291.5	2	AT2G18740.1 | Symbols: | Small nuclear ribonucleoprotein family protein | chr2:8123334-8124710 FORWARD LENGTH=88	AT2G18740.1	0.000192512
323	24214.8	2	AT2G30870.1 | Symbols: ATGSTF10, ERD13, ATGSTF4, GSTF10 | glutathione S-transferase PHI 10 | chr2:13141490-13142392 FORWARD LENGTH=215	AT2G30870.1	0.000191803
324	52062.8	2	ATCG00280.1 | Symbols: PSBC | photosystem II reaction center protein C | chrC:33720-35141 FORWARD LENGTH=473	ATCG00280.1	0.000191311
325	49812.9	2	AT1G07920.1 | Symbols: | GTP binding Elongation factor Tu family protein | chr1:2455559-2457001 FORWARD LENGTH=449	AT1G07920.1	0.000184428
326	31446.3	2	AT1G16880.1 | Symbols: | uridylyltransferase-related | chr1:5773796-5776125 FORWARD LENGTH=290	AT1G16880.1	0.000172974
327	26130.2	2	AT3G23600.1 | Symbols: | alpha/beta-Hydrolases superfamily protein | chr3:8473833-8475655 FORWARD LENGTH=239	AT3G23600.1	0.000166561
328	35528.9	2	AT5G17710.1 | Symbols: EMB1241 | Co-chaperone GrpE family protein | chr5:5839560-5841639 REVERSE LENGTH=324	AT5G17710.1	0.000145357
329	24639.7	2	AT1G01050.1 | Symbols: AtPPa1, PPa1 | pyrophosphorylase 1 | chr1:31382-32670 REVERSE LENGTH=212	AT1G01050.1	0.000145064
330	11760.8	2	AT5G55160.1 | Symbols: SUM2, SUMO 2, SUMO2, ATSUMO2 | small ubiquitin-like modifier 2 | chr5:22383747-22384772 REVERSE LENGTH=103	AT5G55160.1	0.000144956
331	51498.9	2	AT1G80380.2 | Symbols: | P-loop containing nucleoside triphosphate hydrolases superfamily protein | chr1:30217332-30219784 FORWARD LENGTH=456	AT1G80380.2	0.000132858
332	27989	2	AT5G13410.1 | Symbols: | FKBP-like peptidyl-prolyl cis-trans isomerase family protein | chr5:4299830-4301706 REVERSE LENGTH=256	AT5G13410.1	0.000122236
333	12551.3	2	AT5G10810.1 | Symbols: ATER, ER | enhancer of rudimentary protein, putative | chr5:3418897-3420556 REVERSE LENGTH=109	AT5G10810.1	0.000122059
334	38902.9	2	AT1G78680.1 | Symbols: ATGGH2, GGH2 | gamma-glutamyl hydrolase 2 | chr1:29593933-29596037 FORWARD LENGTH=347	AT1G78680.1	0.000121555
335	27505.1	2	AT1G15820.1 | Symbols: LHCB6, CP24 | light harvesting complex photosystem II subunit 6 | chr1:5446685-5447676 REVERSE LENGTH=258	AT1G15820.1	0.000121424
336	29270.2	2	AT2G47730.1 | Symbols: ATGSTF8, ATGSTF5, GST6, GSTF8 | glutathione S-transferase phi 8 | chr2:19558213-19559266 FORWARD LENGTH=263	AT2G47730.1	0.000118601
337	52141.4	2	AT4G13930.1 | Symbols: SHM4 | serine hydroxymethyltransferase 4 | chr4:8048013-8050021 REVERSE LENGTH=471	AT4G13930.1	0.000115799
338	38155.6	2	AT1G17650.1 | Symbols: GLYR2, GR2 | glyoxylate reductase 2 | chr1:6069594-6071964 REVERSE LENGTH=358	AT1G17650.1	0.000115113
339	46816.5	2	AT3G27925.1 | Symbols: DEGP1, Deg1 | DegP protease 1 | chr3:10366659-10368864 REVERSE LENGTH=439	AT3G27925.1	0.000112876
340	64771.5	2	AT5G11670.1 | Symbols: ATNADP-ME2, NADP-ME2 | NADP-malic enzyme 2 | chr5:3754456-3758040 FORWARD LENGTH=588	AT5G11670.1	0.000110385
341	50995.4	2	AT1G78830.1 | Symbols: | Curculin-like (mannose-binding) lectin family protein | chr1:29637141-29638508 REVERSE LENGTH=455	AT1G78830.1	0.000109702
342	26862.1	2	AT4G05530.1 | Symbols: IBR1, SDRA | indole-3-butyric acid response 1 | chr4:2816462-2818074 FORWARD LENGTH=254	AT4G05530.1	0.000109024
343	45049.2	2	AT5G55730.1 | Symbols: FLA1 | FASCICLIN-like arabinogalactan 1 | chr5:22558375-22560392 REVERSE LENGTH=424	AT5G55730.1	0.00010766
344	30547.3	2	AT3G16530.1 | Symbols: | Legume lectin family protein | chr3:5624586-5625416 REVERSE LENGTH=276	AT3G16530.1	0.000102052
345	41115.7	2	AT3G02230.1 | Symbols: RGP1, ATRGP1 | reversibly glycosylated polypeptide 1 | chr3:415463-417304 FORWARD LENGTH=357	AT3G02230.1	9.72596e-05
346	16618.2	2	AT1G62480.1 | Symbols: | Vacuolar calcium-binding protein-related | chr1:23128799-23129548 FORWARD LENGTH=152	AT1G62480.1	9.55901e-05
347	42667.7	2	AT5G14780.1 | Symbols: FDH | formate dehydrogenase | chr5:4777043-4779190 FORWARD LENGTH=384	AT5G14780.1	9.55731e-05
348	56172.5	2	ATCG00680.1 | Symbols: PSBB | photosystem II reaction center protein B | chrC:72371-73897 FORWARD LENGTH=508	ATCG00680.1	9.54657e-05
349	49061.2	2	AT2G33150.1 | Symbols: PKT3, PED1, KAT2 | peroxisomal 3-ketoacyl-CoA thiolase 3 | chr2:14047814-14050983 REVERSE LENGTH=462	AT2G33150.1	9.46453e-05
350	22177	2	AT3G44890.1 | Symbols: RPL9 | ribosomal protein L9 | chr3:16386505-16387963 FORWARD LENGTH=197	AT3G44890.1	9.30515e-05
351	39860.5	2	AT3G47800.1 | Symbols: | Galactose mutarotase-like superfamily protein | chr3:17634971-17636998 FORWARD LENGTH=358	AT3G47800.1	9.24799e-05
352	31535.4	2	AT5G45390.1 | Symbols: CLPP4, NCLPP4 | CLP protease P4 | chr5:18396351-18397586 FORWARD LENGTH=292	AT5G45390.1	9.14823e-05
353	29344.9	2	AT2G43030.1 | Symbols: | Ribosomal protein L3 family protein | chr2:17894898-17895713 FORWARD LENGTH=271	AT2G43030.1	9.10024e-05
354	94234.2	2	AT2G28470.1 | Symbols: BGAL8 | beta-galactosidase 8 | chr2:12169047-12173164 REVERSE LENGTH=852	AT2G28470.1	8.92884e-05
355	61584.4	2	AT3G23990.1 | Symbols: HSP60, HSP60-3B | heat shock protein 60 | chr3:8669013-8672278 FORWARD LENGTH=577	AT3G23990.1	8.5886e-05
356	80221.5	2	AT5G63800.1 | Symbols: MUM2, BGAL6 | Glycosyl hydrolase family 35 protein | chr5:25530323-25535678 FORWARD LENGTH=718	AT5G63800.1	8.36805e-05
357	22701.6	2	AT3G03270.1 | Symbols: | Adenine nucleotide alpha hydrolases-like superfamily protein | chr3:761383-763075 REVERSE LENGTH=201	AT3G03270.1	8.33703e-05
358	30619.1	2	AT1G47250.1 | Symbols: PAF2 | 20S proteasome alpha subunit F2 | chr1:17319220-17320900 FORWARD LENGTH=277	AT1G47250.1	8.03869e-05
359	43355.3	2	AT2G27680.1 | Symbols: | NAD(P)-linked oxidoreductase superfamily protein | chr2:11803981-11805965 REVERSE LENGTH=384	AT2G27680.1	7.85285e-05
360	37372.6	2	AT3G57260.1 | Symbols: BGL2, PR2, BG2, PR-2 | beta-1,3-glucanase 2 | chr3:21188709-21189822 REVERSE LENGTH=339	AT3G57260.1	7.56346e-05
361	46683	2	AT1G04420.1 | Symbols: | NAD(P)-linked oxidoreductase superfamily protein | chr1:1191634-1193699 FORWARD LENGTH=412	AT1G04420.1	7.54344e-05
362	28726.3	2	AT3G56650.1 | Symbols: | Mog1/PsbP/DUF1795-like photosystem II reaction center PsbP family protein | chr3:20984807-20985913 FORWARD LENGTH=262	AT3G56650.1	7.48224e-05
363	27979.4	2	AT2G44120.1 | Symbols: | Ribosomal protein L30/L7 family protein | chr2:18249227-18250402 REVERSE LENGTH=242	AT2G44120.1	7.44122e-05
364	24194.7	2	AT1G35680.1 | Symbols: | Ribosomal protein L21 | chr1:13208777-13210246 FORWARD LENGTH=220	AT1G35680.1	7.09959e-05
365	35913.5	2	AT5G19440.1 | Symbols: | NAD(P)-binding Rossmann-fold superfamily protein | chr5:6556493-6558123 FORWARD LENGTH=326	AT5G19440.1	7.018e-05
366	60897.1	2	AT3G08590.1 | Symbols: | Phosphoglycerate mutase, 2,3-bisphosphoglycerate-independent | chr3:2608683-2611237 REVERSE LENGTH=560	AT3G08590.1	6.92961e-05
367	25192.6	2	AT4G31300.1 | Symbols: PBA1 | N-terminal nucleophile aminohydrolases (Ntn hydrolases) superfamily protein | chr4:15188927-15190935 FORWARD LENGTH=233	AT4G31300.1	6.42014e-05
368	55480.5	2	AT4G36195.1 | Symbols: | Serine carboxypeptidase S28 family protein | chr4:17127202-17129787 FORWARD LENGTH=488	AT4G36195.1	6.37349e-05
369	54153.8	2	AT4G24830.1 | Symbols: | arginosuccinate synthase family | chr4:12793085-12795857 REVERSE LENGTH=494	AT4G24830.1	6.33039e-05
370	27690.8	2	AT1G56450.1 | Symbols: PBG1 | 20S proteasome beta subunit G1 | chr1:21141970-21144186 FORWARD LENGTH=246	AT1G56450.1	5.94072e-05
371	34496.9	2	AT2G06850.1 | Symbols: EXGT-A1, EXT, XTH4 | xyloglucan endotransglucosylase/hydrolase 4 | chr2:2763619-2765490 FORWARD LENGTH=296	AT2G06850.1	5.55618e-05
372	26050.6	2	AT1G67700.1 | Symbols: | unknown protein; FUNCTIONS IN: molecular_function unknown; INVOLVED IN: biological_process unknown; LOCATED IN: chloroplast, chloroplast envelope; EXPRESSED IN: 22 plant structures; EXPRESSED DURING: 13 growth stages; Ha	AT1G67700.1	5.3464e-05
373	45012.9	2	AT5G07440.1 | Symbols: GDH2 | glutamate dehydrogenase 2 | chr5:2356153-2358012 FORWARD LENGTH=411	AT5G07440.1	5.32321e-05
374	26132	2	AT3G14290.1 | Symbols: PAE2 | 20S proteasome alpha subunit E2 | chr3:4764364-4766381 FORWARD LENGTH=237	AT3G14290.1	5.291e-05
375	36743.8	2	AT1G04690.1 | Symbols: KAB1, KV-BETA1 | potassium channel beta subunit 1 | chr1:1313662-1315420 FORWARD LENGTH=328	AT1G04690.1	5.09678e-05
376	56614.6	2	AT1G77510.1 | Symbols: ATPDIL1-2, PDI6, ATPDI6, PDIL1-2 | PDI-like 1-2 | chr1:29126742-29129433 FORWARD LENGTH=508	AT1G77510.1	4.67952e-05
377	38394.3	2	AT5G16970.1 | Symbols: AT-AER, AER | alkenal reductase | chr5:5576291-5578001 REVERSE LENGTH=345	AT5G16970.1	4.66499e-05
378	64171.6	2	AT3G58610.1 | Symbols: | ketol-acid reductoisomerase | chr3:21671561-21674639 FORWARD LENGTH=591	AT3G58610.1	4.65635e-05
379	40724.3	2	AT2G25450.1 | Symbols: | 2-oxoglutarate (2OG) and Fe(II)-dependent oxygenase superfamily protein | chr2:10830286-10831563 REVERSE LENGTH=359	AT2G25450.1	4.55555e-05
380	62189.9	2	AT5G62530.1 | Symbols: ALDH12A1, ATP5CDH, P5CDH | aldehyde dehydrogenase 12A1 | chr5:25099768-25103159 REVERSE LENGTH=556	AT5G62530.1	4.41678e-05
381	40416.9	2	AT1G29670.1 | Symbols: | GDSL-like Lipase/Acylhydrolase superfamily protein | chr1:10375843-10377717 FORWARD LENGTH=363	AT1G29670.1	4.02633e-05
382	104174	2	AT4G29060.1 | Symbols: emb2726 | elongation factor Ts family protein | chr4:14317744-14321315 FORWARD LENGTH=953	AT4G29060.1	3.92551e-05
383	86345.4	2	AT1G62750.1 | Symbols: ATSCO1, ATSCO1/CPEF-G, SCO1 | Translation elongation factor EFG/EF2 protein | chr1:23233622-23236321 REVERSE LENGTH=783	AT1G62750.1	3.90965e-05
384	53971.4	2	AT4G13940.1 | Symbols: HOG1, EMB1395, SAHH1, MEE58, ATSAHH1 | S-adenosyl-L-homocysteine hydrolase | chr4:8054931-8056676 FORWARD LENGTH=485	AT4G13940.1	3.6443e-05
385	78735.3	2	AT1G21680.1 | Symbols: | DPP6 N-terminal domain-like protein | chr1:7613028-7615148 FORWARD LENGTH=706	AT1G21680.1	3.47189e-05
386	14442.9	2	AT3G62410.1 | Symbols: CP12-2, CP12 | CP12 domain-containing protein 2 | chr3:23091006-23091401 FORWARD LENGTH=131	AT3G62410.1	3.39576e-05
387	55737.9	2	AT3G48990.1 | Symbols: | AMP-dependent synthetase and ligase family protein | chr3:18159031-18161294 REVERSE LENGTH=514	AT3G48990.1	3.32814e-05
388	94738.7	2	AT3G13750.1 | Symbols: BGAL1 | beta galactosidase 1 | chr3:4511192-4515756 FORWARD LENGTH=847	AT3G13750.1	3.24423e-05
389	38514.8	2	AT1G07750.1 | Symbols: | RmlC-like cupins superfamily protein | chr1:2404300-2405863 REVERSE LENGTH=356	AT1G07750.1	3.23096e-05
390	27977.5	2	AT2G26340.1 | Symbols: | unknown protein; FUNCTIONS IN: molecular_function unknown; INVOLVED IN: biological_process unknown; LOCATED IN: chloroplast thylakoid membrane, chloroplast thylakoid lumen, chloroplast; EXPRESSED IN: 22 plant structures;	AT2G26340.1	2.95555e-05
391	68655.9	2	AT1G56410.1 | Symbols: ERD2, HSP70T-1 | heat shock protein 70 (Hsp 70) family protein | chr1:21117147-21119241 FORWARD LENGTH=617	AT1G56410.1	2.882e-05
392	14104.5	2	AT4G12600.1 | Symbols: | Ribosomal protein L7Ae/L30e/S12e/Gadd45 family protein | chr4:7453296-7454208 FORWARD LENGTH=128	AT4G12600.1	2.85869e-05
393	54293.1	2	AT3G24170.1 | Symbols: ATGR1, GR1 | glutathione-disulfide reductase | chr3:8729762-8734115 REVERSE LENGTH=499	AT3G24170.1	2.533e-05
394	42877.8	2	AT1G12840.1 | Symbols: DET3, ATVHA-C | vacuolar ATP synthase subunit C (VATC) / V-ATPase C subunit / vacuolar proton pump C subunit (DET3) | chr1:4375584-4378220 FORWARD LENGTH=375	AT1G12840.1	2.39188e-05
395	21420.8	2	AT5G58070.1 | Symbols: ATTIL, TIL | temperature-induced lipocalin | chr5:23500512-23501156 REVERSE LENGTH=186	AT5G58070.1	2.35314e-05
396	84192	2	AT1G66970.1 | Symbols: SVL2 | SHV3-like 2 | chr1:24992746-24996005 REVERSE LENGTH=763	AT1G66970.1	2.29285e-05
397	108276	2	AT1G09010.1 | Symbols: | glycoside hydrolase family 2 protein | chr1:2895259-2899287 REVERSE LENGTH=944	AT1G09010.1	2.24071e-05
398	84511.2	2	AT5G55480.1 | Symbols: SVL1 | SHV3-like 1 | chr5:22474277-22477819 FORWARD LENGTH=766	AT5G55480.1	2.17041e-05
399	53941.8	2	AT3G18490.1 | Symbols: | Eukaryotic aspartyl protease family protein | chr3:6349090-6350592 REVERSE LENGTH=500	AT3G18490.1	1.97588e-05
400	49492.8	2	AT3G16850.1 | Symbols: | Pectin lyase-like superfamily protein | chr3:5748692-5750981 FORWARD LENGTH=455	AT3G16850.1	1.77296e-05
401	66294	2	AT1G71040.1 | Symbols: LPR2 | Cupredoxin superfamily protein | chr1:26797201-26800224 REVERSE LENGTH=581	AT1G71040.1	1.69828e-05
402	42926.8	2	AT2G36880.1 | Symbols: MAT3 | methionine adenosyltransferase 3 | chr2:15479721-15480893 REVERSE LENGTH=390	AT2G36880.1	1.66401e-05
403	68060.6	2	AT5G51820.1 | Symbols: PGM, ATPGMP, PGM1, STF1 | phosphoglucomutase | chr5:21063531-21067933 REVERSE LENGTH=623	AT5G51820.1	1.65635e-05
404	44728.3	2	AT1G30580.1 | Symbols: | GTP binding | chr1:10831953-10835454 REVERSE LENGTH=394	AT1G30580.1	1.55473e-05
405	66816.7	2	AT3G59970.3 | Symbols: MTHFR1 | methylenetetrahydrofolate reductase 1 | chr3:22151303-22154323 FORWARD LENGTH=592	AT3G59970.3	1.45895e-05
406	41730.4	2	AT1G66430.1 | Symbols: | pfkB-like carbohydrate kinase family protein | chr1:24778400-24780393 FORWARD LENGTH=384	AT1G66430.1	1.39909e-05
407	47473.8	2	AT1G53280.1 | Symbols: | Class I glutamine amidotransferase-like superfamily protein | chr1:19864942-19867341 REVERSE LENGTH=438	AT1G53280.1	1.20072e-05
408	84872.9	2	AT3G03780.1 | Symbols: ATMS2, MS2 | methionine synthase 2 | chr3:957602-960740 FORWARD LENGTH=765	AT3G03780.1	1.00938e-05
409	26603.8	2	AT1G59700.1 | Symbols: ATGSTU16, GSTU16 | glutathione S-transferase TAU 16 | chr1:21936459-21937763 FORWARD LENGTH=234	AT1G59700.1	8.88573e-06
410	41380.6	2	AT5G57850.1 | Symbols: | D-aminoacid aminotransferase-like PLP-dependent enzymes superfamily protein | chr5:23435548-23437287 REVERSE LENGTH=373	AT5G57850.1	8.02995e-06
411	153356	2	AT4G20850.1 | Symbols: TPP2 | tripeptidyl peptidase ii | chr4:11160935-11169889 REVERSE LENGTH=1380	AT4G20850.1	7.79365e-06
412	73173.9	2	AT5G09590.1 | Symbols: MTHSC70-2, HSC70-5 | mitochondrial HSO70 2 | chr5:2975721-2978508 FORWARD LENGTH=682	AT5G09590.1	5.60807e-06
413	62104.7	2	AT1G11580.1 | Symbols: ATPMEPCRA, PMEPCRA | methylesterase PCR A | chr1:3888730-3890649 FORWARD LENGTH=557	AT1G11580.1	5.59981e-06
414	7365.96	1	AT3G10090.1 | Symbols: | Nucleic acid-binding, OB-fold-like protein | chr3:3108960-3109154 REVERSE LENGTH=64	AT3G10090.1	0.0108665
415	17635.1	1	AT1G76100.1 | Symbols: PETE1 | plastocyanin 1 | chr1:28554217-28554732 REVERSE LENGTH=171	AT1G76100.1	0.00244392
416	12256	1	AT5G59320.1 | Symbols: LTP3 | lipid transfer protein 3 | chr5:23929051-23929492 FORWARD LENGTH=115	AT5G59320.1	0.00196629
417	7697.01	1	ATCG00710.1 | Symbols: PSBH | photosystem II reaction center protein H | chrC:74485-74706 FORWARD LENGTH=73	ATCG00710.1	0.0014906
418	14576.6	1	AT1G79040.1 | Symbols: PSBR | photosystem II subunit R | chr1:29736085-29736781 FORWARD LENGTH=140	AT1G79040.1	0.000981951
419	20385.5	1	AT5G16400.1 | Symbols: TRXF2, ATF2 | thioredoxin F2 | chr5:5363905-5365249 REVERSE LENGTH=185	AT5G16400.1	0.000690233
420	13076.6	1	AT3G56240.1 | Symbols: CCH | copper chaperone | chr3:20863460-20864402 REVERSE LENGTH=121	AT3G56240.1	0.000605413
421	24773.3	1	AT5G12110.1 | Symbols: | Glutathione S-transferase, C-terminal-like;Translation elongation factor EF1B/ribosomal protein S6 | chr5:3914483-3915732 FORWARD LENGTH=228	AT5G12110.1	0.00057148
422	10470.5	1	AT4G33640.1 | Symbols: | unknown protein; Has 30201 Blast hits to 17322 proteins in 780 species: Archae - 12; Bacteria - 1396; Metazoa - 17338; Fungi - 3422; Plants - 5037; Viruses - 0; Other Eukaryotes - 2996 (source: NCBI BLink). | chr4:161597	AT4G33640.1	0.000567167
423	10045.8	1	AT2G43530.1 | Symbols: | Scorpion toxin-like knottin superfamily protein | chr2:18070104-18070523 FORWARD LENGTH=85	AT2G43530.1	0.000552218
424	24717.2	1	AT3G10060.1 | Symbols: | FKBP-like peptidyl-prolyl cis-trans isomerase family protein | chr3:3102291-3103801 FORWARD LENGTH=230	AT3G10060.1	0.000542585
425	15248	1	AT1G08380.1 | Symbols: PSAO | photosystem I subunit O | chr1:2641004-2641739 REVERSE LENGTH=140	AT1G08380.1	0.000502612
426	14632.7	1	AT1G54580.1 | Symbols: ACP2 | acyl carrier protein 2 | chr1:20389572-20390770 FORWARD LENGTH=136	AT1G54580.1	0.00050016
427	24340.4	1	AT2G22230.1 | Symbols: | Thioesterase superfamily protein | chr2:9450042-9451427 FORWARD LENGTH=220	AT2G22230.1	0.000485878
428	16026.1	1	AT5G59880.1 | Symbols: ADF3 | actin depolymerizing factor 3 | chr5:24120382-24121628 FORWARD LENGTH=139	AT5G59880.1	0.000382659
429	9633.53	1	AT1G61570.1 | Symbols: TIM13 | translocase of the inner mitochondrial membrane 13 | chr1:22718897-22719473 REVERSE LENGTH=87	AT1G61570.1	0.000368495
430	16047.5	1	AT3G56490.1 | Symbols: HIT3, HINT1 | HIS triad family protein 3 | chr3:20941532-20943129 FORWARD LENGTH=147	AT3G56490.1	0.000351886
431	17603	1	AT5G48480.1 | Symbols: | Lactoylglutathione lyase / glyoxalase I family protein | chr5:19644814-19645658 FORWARD LENGTH=166	AT5G48480.1	0.000329858
432	18637.5	1	AT3G23490.1 | Symbols: CYN | cyanase | chr3:8423238-8424415 REVERSE LENGTH=168	AT3G23490.1	0.00031009
433	17518	1	AT2G47710.1 | Symbols: | Adenine nucleotide alpha hydrolases-like superfamily protein | chr2:19555045-19555956 REVERSE LENGTH=162	AT2G47710.1	0.000293919
434	38340.2	1	AT3G44320.1 | Symbols: NIT3, AtNIT3 | nitrilase 3 | chr3:15993419-15995493 FORWARD LENGTH=346	AT3G44320.1	0.000280855
435	37840.7	1	AT2G22780.1 | Symbols: PMDH1 | peroxisomal NAD-malate dehydrogenase 1 | chr2:9689995-9691923 REVERSE LENGTH=354	AT2G22780.1	0.000279806
436	24328.9	1	AT1G31330.1 | Symbols: PSAF | photosystem I subunit F | chr1:11215011-11215939 REVERSE LENGTH=221	AT1G31330.1	0.000251716
437	29708.3	1	AT5G16390.1 | Symbols: CAC1, CAC1A, BCCP, BCCP1 | chloroplastic acetylcoenzyme A carboxylase 1 | chr5:5361098-5363020 REVERSE LENGTH=280	AT5G16390.1	0.00024627
438	14931.6	1	AT5G20500.1 | Symbols: | Glutaredoxin family protein | chr5:6938652-6939665 FORWARD LENGTH=135	AT5G20500.1	0.00024421
439	11248.7	1	AT5G12140.1 | Symbols: ATCYS1, CYS1 | cystatin-1 | chr5:3923295-3923936 REVERSE LENGTH=101	AT5G12140.1	0.000236138
440	19773	1	AT2G15570.1 | Symbols: ATHM3, ATM3, TRX-M3, GAT1 | Thioredoxin superfamily protein | chr2:6791556-6792902 REVERSE LENGTH=173	AT2G15570.1	0.000221702
441	18584.7	1	AT2G46820.1 | Symbols: PTAC8, TMP14, PSAP, PSI-P | photosystem I P subunit | chr2:19243729-19244870 FORWARD LENGTH=174	AT2G46820.1	0.000214172
442	33291.2	1	AT3G50440.1 | Symbols: ATMES10, MES10 | methyl esterase 10 | chr3:18717392-18718435 REVERSE LENGTH=288	AT3G50440.1	0.00019872
443	16287.5	1	AT3G44100.1 | Symbols: | MD-2-related lipid recognition domain-containing protein | chr3:15866162-15867273 REVERSE LENGTH=152	AT3G44100.1	0.000191041
444	14200.1	1	AT2G02850.1 | Symbols: ARPN | plantacyanin | chr2:826630-827720 REVERSE LENGTH=129	AT2G02850.1	0.000189889
445	28480.7	1	AT4G34180.1 | Symbols: | Cyclase family protein | chr4:16370060-16371383 REVERSE LENGTH=255	AT4G34180.1	0.000188228
446	13798.5	1	AT3G47370.2 | Symbols: | Ribosomal protein S10p/S20e family protein | chr3:17453671-17454437 REVERSE LENGTH=122	AT3G47370.2	0.000188056
447	32482.6	1	AT1G53580.1 | Symbols: GLX2-3, ETHE1, GLY3 | glyoxalase II 3 | chr1:19991542-19993250 REVERSE LENGTH=294	AT1G53580.1	0.00018427
448	21349	1	AT2G35010.1 | Symbols: ATO1, TO1 | thioredoxin O1 | chr2:14754398-14755888 FORWARD LENGTH=194	AT2G35010.1	0.000176891
449	20989	1	AT2G42740.1 | Symbols: RPL16A | ribosomal protein large subunit 16A | chr2:17791794-17792946 FORWARD LENGTH=182	AT2G42740.1	0.000176369
450	29109.7	1	AT4G16690.1 | Symbols: ATMES16, MES16 | methyl esterase 16 | chr4:9392405-9393424 REVERSE LENGTH=262	AT4G16690.1	0.000166298
451	16152.9	1	AT2G16600.2 | Symbols: ROC3 | rotamase CYP 3 | chr2:7200862-7201383 FORWARD LENGTH=151	AT2G16600.2	0.000164063
452	30306	1	AT1G07080.1 | Symbols: | Thioredoxin superfamily protein | chr1:2170069-2171861 FORWARD LENGTH=265	AT1G07080.1	0.000149906
453	21993.4	1	AT5G20630.1 | Symbols: GLP3, GLP3A, GLP3B, ATGER3, GER3 | germin 3 | chr5:6975315-6975950 REVERSE LENGTH=211	AT5G20630.1	0.000149174
454	37557.4	1	AT5G06870.1 | Symbols: PGIP2, ATPGIP2 | polygalacturonase inhibiting protein 2 | chr5:2133941-2135016 FORWARD LENGTH=330	AT5G06870.1	0.000146667
455	14851.9	1	AT1G07770.1 | Symbols: RPS15A | ribosomal protein S15A | chr1:2408413-2409065 REVERSE LENGTH=130	AT1G07770.1	0.000139008
456	24243	1	AT5G19510.1 | Symbols: | Translation elongation factor EF1B/ribosomal protein S6 family protein | chr5:6581854-6583137 REVERSE LENGTH=224	AT5G19510.1	0.000138327
457	19364.5	1	AT3G05540.1 | Symbols: | Methionine sulfoxide reductase (MSS4-like) family protein | chr3:1606487-1608030 REVERSE LENGTH=168	AT3G05540.1	0.000137668
458	39750	1	ATCG00270.1 | Symbols: PSBD | photosystem II reaction center protein D | chrC:32711-33772 FORWARD LENGTH=353	ATCG00270.1	0.000130131
459	26600.9	1	AT4G12060.1 | Symbols: | Double Clp-N motif protein | chr4:7228269-7229898 REVERSE LENGTH=241	AT4G12060.1	0.000129885
460	10699.6	1	AT1G65700.1 | Symbols: | Small nuclear ribonucleoprotein family protein | chr1:24434463-24435870 REVERSE LENGTH=98	AT1G65700.1	0.000124407
461	33292.7	1	AT3G54640.1 | Symbols: TSA1, TRP3 | tryptophan synthase alpha chain | chr3:20223331-20225303 REVERSE LENGTH=312	AT3G54640.1	0.000121935
462	21460.1	1	AT2G04039.1 | Symbols: | unknown protein; FUNCTIONS IN: molecular_function unknown; LOCATED IN: chloroplast; EXPRESSED IN: 21 plant structures; EXPRESSED DURING: 13 growth stages; CONTAINS InterPro DOMAIN/s: Protein of unknown function DUF2996 (	AT2G04039.1	0.000115028
463	38542.7	1	AT5G53870.1 | Symbols: ENODL1, AtENODL1 | early nodulin-like protein 1 | chr5:21870033-21871228 REVERSE LENGTH=370	AT5G53870.1	0.000114929
464	19855.8	1	AT2G24020.1 | Symbols: | Uncharacterised BCR, YbaB family COG0718 | chr2:10217869-10219269 REVERSE LENGTH=182	AT2G24020.1	0.000110948
465	37183.7	1	AT4G15545.1 | Symbols: | unknown protein; BEST Arabidopsis thaliana protein match is: unknown protein (TAIR:AT1G16520.1); Has 30201 Blast hits to 17322 proteins in 780 species: Archae - 12; Bacteria - 1396; Metazoa - 17338; Fungi - 3422; Plants	AT4G15545.1	0.000110406
466	37779.9	1	AT3G63490.1 | Symbols: | Ribosomal protein L1p/L10e family | chr3:23444269-23446020 FORWARD LENGTH=346	AT3G63490.1	0.00010659
467	42064	1	AT1G49240.1 | Symbols: ACT8 | actin 8 | chr1:18216539-18217947 FORWARD LENGTH=377	AT1G49240.1	9.90155e-05
468	30699.2	1	AT2G37220.1 | Symbols: | RNA-binding (RRM/RBD/RNP motifs) family protein | chr2:15634980-15636331 REVERSE LENGTH=289	AT2G37220.1	9.33665e-05
469	25899.3	1	AT2G28605.1 | Symbols: | Photosystem II reaction center PsbP family protein | chr2:12254911-12255689 FORWARD LENGTH=232	AT2G28605.1	8.87125e-05
470	37129.5	1	AT3G12500.1 | Symbols: ATHCHIB, PR3, PR-3, CHI-B, B-CHI, HCHIB | basic chitinase | chr3:3962501-3963984 REVERSE LENGTH=335	AT3G12500.1	8.70852e-05
471	38789.4	1	AT2G17265.1 | Symbols: HSK, DMR1 | homoserine kinase | chr2:7508606-7509718 FORWARD LENGTH=370	AT2G17265.1	8.33075e-05
472	19369.4	1	AT5G14320.1 | Symbols: | Ribosomal protein S13/S18 family | chr5:4617839-4618772 REVERSE LENGTH=169	AT5G14320.1	8.13282e-05
473	29163	1	AT1G61520.1 | Symbols: LHCA3 | photosystem I light harvesting complex gene 3 | chr1:22700152-22701149 FORWARD LENGTH=273	AT1G61520.1	7.71995e-05
474	16235.6	1	AT1G62510.1 | Symbols: | Bifunctional inhibitor/lipid-transfer protein/seed storage 2S albumin superfamily protein | chr1:23136632-23137081 REVERSE LENGTH=149	AT1G62510.1	7.69008e-05
475	39417.9	1	AT1G12780.1 | Symbols: UGE1, ATUGE1 | UDP-D-glucose/UDP-D-galactose 4-epimerase 1 | chr1:4356124-4358120 REVERSE LENGTH=351	AT1G12780.1	7.50629e-05
476	14215.3	1	AT1G65290.1 | Symbols: mtACP2 | mitochondrial acyl carrier protein 2 | chr1:24249088-24250366 REVERSE LENGTH=126	AT1G65290.1	7.26373e-05
477	11790.1	1	AT5G51720.1 | Symbols: | 2 iron, 2 sulfur cluster binding | chr5:21009645-21010227 FORWARD LENGTH=108	AT5G51720.1	7.08837e-05
478	29762.4	1	AT1G13060.1 | Symbols: PBE1 | 20S proteasome beta subunit E1 | chr1:4452641-4454663 FORWARD LENGTH=274	AT1G13060.1	7.03119e-05
479	22409.6	1	AT1G17860.1 | Symbols: | Kunitz family trypsin and protease inhibitor protein | chr1:6149343-6149933 FORWARD LENGTH=196	AT1G17860.1	6.96028e-05
480	22620.4	1	AT1G74970.1 | Symbols: RPS9, TWN3 | ribosomal protein S9 | chr1:28157761-28159202 REVERSE LENGTH=208	AT1G74970.1	6.72746e-05
481	14250.4	1	AT4G02620.1 | Symbols: | vacuolar ATPase subunit F family protein | chr4:1149419-1151132 REVERSE LENGTH=128	AT4G02620.1	6.64138e-05
482	29250.8	1	AT4G34050.1 | Symbols: CCoAOMT1 | S-adenosyl-L-methionine-dependent methyltransferases superfamily protein | chr4:16310844-16311973 FORWARD LENGTH=259	AT4G34050.1	6.59359e-05
483	28440.1	1	AT4G01310.1 | Symbols: | Ribosomal L5P family protein | chr4:544166-545480 REVERSE LENGTH=262	AT4G01310.1	6.35672e-05
484	8833.55	1	AT2G23930.1 | Symbols: SNRNP-G | probable small nuclear ribonucleoprotein G | chr2:10182353-10183026 FORWARD LENGTH=80	AT2G23930.1	6.07973e-05
485	41171.2	1	AT5G45170.1 | Symbols: | Haloacid dehalogenase-like hydrolase (HAD) superfamily protein | chr5:18270555-18273129 REVERSE LENGTH=372	AT5G45170.1	6.0187e-05
486	27851.3	1	AT3G61470.1 | Symbols: LHCA2 | photosystem I light harvesting complex gene 2 | chr3:22745736-22747032 FORWARD LENGTH=257	AT3G61470.1	6.01327e-05
487	17893.7	1	AT3G26450.1 | Symbols: | Polyketide cyclase/dehydrase and lipid transport superfamily protein | chr3:9681593-9683299 REVERSE LENGTH=152	AT3G26450.1	5.88682e-05
488	12592	1	AT3G07590.1 | Symbols: | Small nuclear ribonucleoprotein family protein | chr3:2423146-2423958 FORWARD LENGTH=114	AT3G07590.1	5.86109e-05
489	25092.3	1	AT5G20290.1 | Symbols: | Ribosomal protein S8e family protein | chr5:6851695-6853012 REVERSE LENGTH=222	AT5G20290.1	5.36237e-05
490	23506.4	1	AT1G75270.1 | Symbols: DHAR2 | dehydroascorbate reductase 2 | chr1:28250255-28251237 REVERSE LENGTH=213	AT1G75270.1	5.16713e-05
491	33754.9	1	AT1G24360.1 | Symbols: | NAD(P)-binding Rossmann-fold superfamily protein | chr1:8640820-8643283 FORWARD LENGTH=319	AT1G24360.1	5.13288e-05
492	27434.4	1	AT3G51260.1 | Symbols: PAD1 | 20S proteasome alpha subunit PAD1 | chr3:19031086-19032746 FORWARD LENGTH=250	AT3G51260.1	5.067e-05
493	22381.1	1	AT3G06035.1 | Symbols: | Glycoprotein membrane precursor GPI-anchored | chr3:1823172-1824110 REVERSE LENGTH=200	AT3G06035.1	4.85787e-05
494	44100.6	1	AT1G48420.1 | Symbols: D-CDES, ATACD1, ACD1 | D-cysteine desulfhydrase | chr1:17896767-17898803 REVERSE LENGTH=401	AT1G48420.1	4.65585e-05
495	26886.1	1	AT1G78630.1 | Symbols: emb1473 | Ribosomal protein L13 family protein | chr1:29575997-29577406 FORWARD LENGTH=241	AT1G78630.1	4.65126e-05
496	36584.8	1	AT5G08300.1 | Symbols: | Succinyl-CoA ligase, alpha subunit | chr5:2667579-2669672 FORWARD LENGTH=347	AT5G08300.1	4.58175e-05
497	30388	1	AT1G12250.1 | Symbols: | Pentapeptide repeat-containing protein | chr1:4159287-4161269 FORWARD LENGTH=280	AT1G12250.1	4.54531e-05
498	36754.8	1	AT5G54770.1 | Symbols: THI1, TZ, THI4 | thiazole biosynthetic enzyme, chloroplast (ARA6) (THI1) (THI4) | chr5:22246634-22247891 FORWARD LENGTH=349	AT5G54770.1	4.46986e-05
499	31087.4	1	AT2G41840.1 | Symbols: | Ribosomal protein S5 family protein | chr2:17460016-17461398 REVERSE LENGTH=285	AT2G41840.1	4.40499e-05
500	25170.8	1	AT5G19140.1 | Symbols: ATAILP1, AILP1 | Aluminium induced protein with YGL and LRDR motifs | chr5:6423398-6425785 FORWARD LENGTH=234	AT5G19140.1	4.36023e-05
501	19103.7	1	AT2G31570.1 | Symbols: ATGPX2, GPX2 | glutathione peroxidase 2 | chr2:13438211-13439775 REVERSE LENGTH=169	AT2G31570.1	4.18109e-05
502	21546.2	1	AT3G06050.1 | Symbols: PRXIIF, ATPRXIIF | peroxiredoxin IIF | chr3:1826311-1827809 REVERSE LENGTH=201	AT3G06050.1	4.1305e-05
503	31965.3	1	AT1G11840.2 | Symbols: ATGLX1, GLX1 | glyoxalase I homolog | chr1:3996045-3997518 FORWARD LENGTH=283	AT1G11840.2	4.0675e-05
504	20408.1	1	AT4G39730.1 | Symbols: | Lipase/lipooxygenase, PLAT/LH2 family protein | chr4:18432950-18433581 FORWARD LENGTH=181	AT4G39730.1	4.01656e-05
505	21909	1	AT1G48830.1 | Symbols: | Ribosomal protein S7e family protein | chr1:18059854-18060935 REVERSE LENGTH=191	AT1G48830.1	3.65256e-05
506	26607.3	1	AT1G27450.1 | Symbols: APT1, ATAPT1 | adenine phosphoribosyl transferase 1 | chr1:9532042-9533807 FORWARD LENGTH=243	AT1G27450.1	3.57499e-05
507	29002.4	1	AT4G29260.1 | Symbols: | HAD superfamily, subfamily IIIB acid phosphatase | chr4:14422310-14423409 REVERSE LENGTH=255	AT4G29260.1	3.53629e-05
508	67586.1	1	AT3G22520.1 | Symbols: | unknown protein; INVOLVED IN: biological_process unknown; LOCATED IN: chloroplast stroma, chloroplast, chloroplast envelope; EXPRESSED IN: 24 plant structures; EXPRESSED DURING: 13 growth stages; BEST Arabidopsis thalian	AT3G22520.1	3.5204e-05
509	41649.3	1	AT3G55010.1 | Symbols: ATPURM, PUR5 | phosphoribosylformylglycinamidine cyclo-ligase, chloroplast / phosphoribosyl-aminoimidazole synthetase / AIR synthase (PUR5) | chr3:20386818-20388549 FORWARD LENGTH=389	AT3G55010.1	3.42853e-05
510	43067.3	1	AT4G19410.1 | Symbols: | Pectinacetylesterase family protein | chr4:10582188-10584766 REVERSE LENGTH=391	AT4G19410.1	3.32483e-05
511	35577.4	1	AT4G29120.1 | Symbols: | 6-phosphogluconate dehydrogenase family protein | chr4:14350861-14351865 FORWARD LENGTH=334	AT4G29120.1	3.26108e-05
512	51877.2	1	AT3G03250.1 | Symbols: UGP, UGP1, AtUGP1 | UDP-GLUCOSE PYROPHOSPHORYLASE 1 | chr3:749761-754014 REVERSE LENGTH=469	AT3G03250.1	3.20705e-05
513	30207.9	1	AT2G45990.1 | Symbols: | unknown protein; FUNCTIONS IN: molecular_function unknown; INVOLVED IN: biological_process unknown; LOCATED IN: chloroplast, chloroplast stroma; EXPRESSED IN: 22 plant structures; EXPRESSED DURING: 13 growth stages; Has	AT2G45990.1	3.0536e-05
514	28160.2	1	AT5G01600.1 | Symbols: ATFER1, FER1 | ferretin 1 | chr5:228149-229594 REVERSE LENGTH=255	AT5G01600.1	3.05295e-05
515	66342.3	1	AT3G06650.1 | Symbols: ACLB-1 | ATP-citrate lyase B-1 | chr3:2079247-2082633 REVERSE LENGTH=608	AT3G06650.1	2.98171e-05
516	17164.7	1	AT1G19550.1 | Symbols: | Glutathione S-transferase family protein | chr1:6767451-6767983 REVERSE LENGTH=153	AT1G19550.1	2.96925e-05
517	55032.2	1	AT5G34850.1 | Symbols: ATPAP26, PAP26 | purple acid phosphatase 26 | chr5:13108475-13111217 REVERSE LENGTH=475	AT5G34850.1	2.94206e-05
518	22353.1	1	AT4G21860.1 | Symbols: MSRB2 | methionine sulfoxide reductase B 2 | chr4:11600238-11601507 REVERSE LENGTH=202	AT4G21860.1	2.90464e-05
519	29898.2	1	AT2G17360.1 | Symbols: | Ribosomal protein S4 (RPS4A) family protein | chr2:7546598-7548138 FORWARD LENGTH=261	AT2G17360.1	2.86747e-05
520	15128.3	1	ATCG00750.1 | Symbols: RPS11 | ribosomal protein S11 | chrC:78960-79376 REVERSE LENGTH=138	ATCG00750.1	2.75664e-05
521	15173.9	1	AT2G40510.1 | Symbols: | Ribosomal protein S26e family protein | chr2:16918506-16919623 FORWARD LENGTH=133	AT2G40510.1	2.75389e-05
522	35464.6	1	AT4G29590.1 | Symbols: | S-adenosyl-L-methionine-dependent methyltransferases superfamily protein | chr4:14512736-14514404 REVERSE LENGTH=317	AT4G29590.1	2.68862e-05
523	20048.6	1	AT1G09310.1 | Symbols: | Protein of unknown function, DUF538 | chr1:3009109-3009648 FORWARD LENGTH=179	AT1G09310.1	2.6323e-05
524	20566.9	1	AT4G22570.1 | Symbols: APT3 | adenine phosphoribosyl transferase 3 | chr4:11882310-11885250 REVERSE LENGTH=183	AT4G22570.1	2.62308e-05
525	38855.1	1	AT2G17120.1 | Symbols: LYM2 | lysm domain GPI-anchored protein 2 precursor | chr2:7459156-7460648 FORWARD LENGTH=350	AT2G17120.1	2.53621e-05
526	24856.4	1	AT3G60820.1 | Symbols: PBF1 | N-terminal nucleophile aminohydrolases (Ntn hydrolases) superfamily protein | chr3:22472038-22473809 REVERSE LENGTH=223	AT3G60820.1	2.45967e-05
527	18517.7	1	AT1G68590.1 | Symbols: | Ribosomal protein PSRP-3/Ycf65 | chr1:25757593-25758169 REVERSE LENGTH=166	AT1G68590.1	2.40072e-05
528	32181.2	1	AT2G32080.1 | Symbols: PUR ALPHA-1 | purin-rich alpha 1 | chr2:13642716-13644036 REVERSE LENGTH=296	AT2G32080.1	2.39771e-05
529	12442.5	1	AT3G18740.1 | Symbols: | Ribosomal protein L7Ae/L30e/S12e/Gadd45 family protein | chr3:6453437-6453870 FORWARD LENGTH=112	AT3G18740.1	2.34587e-05
530	66196.3	1	AT5G21105.1 | Symbols: | Plant L-ascorbate oxidase | chr5:7172727-7177409 FORWARD LENGTH=588	AT5G21105.1	2.33593e-05
531	34234.9	1	AT1G21880.1 | Symbols: LYM1 | lysm domain GPI-anchored protein 1 precursor | chr1:7680689-7682048 FORWARD LENGTH=316	AT1G21880.1	2.31761e-05
532	27018.6	1	AT2G29290.1 | Symbols: | NAD(P)-binding Rossmann-fold superfamily protein | chr2:12586509-12587684 FORWARD LENGTH=245	AT2G29290.1	2.27987e-05
533	40028.1	1	AT5G51970.1 | Symbols: | GroES-like zinc-binding alcohol dehydrogenase family protein | chr5:21111820-21113284 FORWARD LENGTH=364	AT5G51970.1	2.2418e-05
534	34948.1	1	AT2G37760.2 | Symbols: | NAD(P)-linked oxidoreductase superfamily protein | chr2:15831995-15833742 FORWARD LENGTH=311	AT2G37760.2	2.23597e-05
535	30770.7	1	AT5G35100.1 | Symbols: | Cyclophilin-like peptidyl-prolyl cis-trans isomerase family protein | chr5:13360459-13361377 REVERSE LENGTH=281	AT5G35100.1	2.20641e-05
536	28071.8	1	AT5G10450.1 | Symbols: GRF6, AFT1, 14-3-3lambda | G-box regulating factor 6 | chr5:3284452-3286261 REVERSE LENGTH=248	AT5G10450.1	2.19335e-05
537	22582.9	1	AT5G66090.1 | Symbols: | unknown protein; FUNCTIONS IN: molecular_function unknown; LOCATED IN: chloroplast, chloroplast stroma; EXPRESSED IN: 21 plant structures; EXPRESSED DURING: 13 growth stages; Has 30201 Blast hits to 17322 proteins in 780	AT5G66090.1	2.17295e-05
538	27143.1	1	AT5G63400.1 | Symbols: ADK1 | adenylate kinase 1 | chr5:25393274-25394817 REVERSE LENGTH=246	AT5G63400.1	2.15595e-05
539	28961.1	1	AT2G31670.1 | Symbols: | Stress responsive alpha-beta barrel domain protein | chr2:13472699-13473490 REVERSE LENGTH=263	AT2G31670.1	2.12548e-05
540	84751	1	AT1G78060.1 | Symbols: | Glycosyl hydrolase family protein | chr1:29349796-29352868 REVERSE LENGTH=767	AT1G78060.1	2.06066e-05
541	27990.3	1	AT1G44575.1 | Symbols: NPQ4, PSBS | Chlorophyll A-B binding family protein | chr1:16871768-16873194 FORWARD LENGTH=265	AT1G44575.1	2.05907e-05
542	50193.6	1	AT1G04820.1 | Symbols: TUA4, TOR2 | tubulin alpha-4 chain | chr1:1356421-1358266 REVERSE LENGTH=450	AT1G04820.1	2.04936e-05
543	22073.5	1	AT4G02080.1 | Symbols: ASAR1, ATSARA1C, ATSAR2, SAR2 | secretion-associated RAS super family 2 | chr4:921554-922547 FORWARD LENGTH=193	AT4G02080.1	2.01526e-05
544	35772.8	1	AT3G48690.1 | Symbols: ATCXE12, CXE12 | alpha/beta-Hydrolases superfamily protein | chr3:18037186-18038160 REVERSE LENGTH=324	AT3G48690.1	1.96901e-05
545	66802.4	1	AT5G54960.1 | Symbols: PDC2 | pyruvate decarboxylase-2 | chr5:22310858-22312681 REVERSE LENGTH=607	AT5G54960.1	1.90559e-05
546	45602.1	1	AT2G20420.1 | Symbols: | ATP citrate lyase (ACL) family protein | chr2:8805574-8807858 FORWARD LENGTH=421	AT2G20420.1	1.86523e-05
547	26886	1	AT2G04780.1 | Symbols: FLA7 | FASCICLIN-like arabinoogalactan 7 | chr2:1677488-1678252 FORWARD LENGTH=254	AT2G04780.1	1.84228e-05
548	101283	1	AT5G11720.1 | Symbols: | Glycosyl hydrolases family 31 protein | chr5:3776840-3780025 FORWARD LENGTH=902	AT5G11720.1	1.82509e-05
549	49127.3	1	AT5G49215.1 | Symbols: | Pectin lyase-like superfamily protein | chr5:19953670-19955874 FORWARD LENGTH=449	AT5G49215.1	1.76888e-05
550	37057.8	1	AT1G06130.1 | Symbols: GLX2-4 | glyoxalase 2-4 | chr1:1858034-1860640 REVERSE LENGTH=331	AT1G06130.1	1.72958e-05
551	55171.5	1	AT1G49750.1 | Symbols: | Leucine-rich repeat (LRR) family protein | chr1:18411177-18412779 REVERSE LENGTH=494	AT1G49750.1	1.69059e-05
552	46078.9	1	AT5G08380.1 | Symbols: AtAGAL1, AGAL1 | alpha-galactosidase 1 | chr5:2694851-2697616 REVERSE LENGTH=410	AT5G08380.1	1.64403e-05
553	62368.4	1	AT3G19480.1 | Symbols: | D-3-phosphoglycerate dehydrogenase | chr3:6752590-6754650 FORWARD LENGTH=588	AT3G19480.1	1.64235e-05
554	36800.5	1	AT3G57560.1 | Symbols: NAGK | N-acetyl-l-glutamate kinase | chr3:21311164-21312207 REVERSE LENGTH=347	AT3G57560.1	1.6099e-05
555	34738	1	AT4G33670.1 | Symbols: | NAD(P)-linked oxidoreductase superfamily protein | chr4:16169670-16171446 REVERSE LENGTH=319	AT4G33670.1	1.5908e-05
556	50021.9	1	AT1G56190.1 | Symbols: | Phosphoglycerate kinase family protein | chr1:21028403-21030454 FORWARD LENGTH=478	AT1G56190.1	1.58817e-05
557	81452.2	1	AT1G15690.1 | Symbols: AVP1, ATAVP3, AVP-3, AtVHP1;1 | Inorganic H pyrophosphatase family protein | chr1:5399115-5402185 FORWARD LENGTH=770	AT1G15690.1	1.58226e-05
558	55852.2	1	AT1G21750.1 | Symbols: ATPDIL1-1, ATPDI5, PDI5, PDIL1-1 | PDI-like 1-1 | chr1:7645767-7648514 FORWARD LENGTH=501	AT1G21750.1	1.57161e-05
559	31978	1	AT5G64460.2 | Symbols: | Phosphoglycerate mutase family protein | chr5:25773009-25775104 REVERSE LENGTH=282	AT5G64460.2	1.51903e-05
560	40217.4	1	AT2G17420.1 | Symbols: NTRA, ATNTRA, NTR2 | NADPH-dependent thioredoxin reductase A | chr2:7564357-7566219 FORWARD LENGTH=378	AT2G17420.1	1.48472e-05
561	26782.6	1	AT2G21250.2 | Symbols: | NAD(P)-linked oxidoreductase superfamily protein | chr2:9103703-9105116 REVERSE LENGTH=238	AT2G21250.2	1.47739e-05
562	34650.2	1	AT5G05340.1 | Symbols: | Peroxidase superfamily protein | chr5:1579142-1580819 REVERSE LENGTH=324	AT5G05340.1	1.45816e-05
563	108131	1	AT5G61780.1 | Symbols: Tudor2, AtTudor2, TSN2 | TUDOR-SN protein 2 | chr5:24822012-24826641 FORWARD LENGTH=985	AT5G61780.1	1.42734e-05
564	43473.3	1	AT3G01910.1 | Symbols: SOX, AT-SO, AtSO | sulfite oxidase | chr3:314919-317274 REVERSE LENGTH=393	AT3G01910.1	1.42152e-05
565	65767.3	1	AT4G12420.1 | Symbols: SKU5 | Cupredoxin superfamily protein | chr4:7349941-7352868 REVERSE LENGTH=587	AT4G12420.1	1.37924e-05
566	24891.1	1	AT5G13510.1 | Symbols: | Ribosomal protein L10 family protein | chr5:4341294-4341956 FORWARD LENGTH=220	AT5G13510.1	1.36961e-05
567	17472.8	1	AT2G24390.1 | Symbols: | AIG2-like (avirulence induced gene) family protein | chr2:10373796-10374654 FORWARD LENGTH=152	AT2G24390.1	1.36665e-05
568	41174.1	1	AT2G17340.1 | Symbols: | Uncharacterised conserved protein (UCP030210) | chr2:7541615-7544089 REVERSE LENGTH=367	AT2G17340.1	1.31899e-05
569	46244.5	1	AT3G54400.1 | Symbols: | Eukaryotic aspartyl protease family protein | chr3:20140291-20142599 REVERSE LENGTH=425	AT3G54400.1	1.23356e-05
570	61553	1	AT2G34810.1 | Symbols: | FAD-binding Berberine family protein | chr2:14685292-14686914 FORWARD LENGTH=540	AT2G34810.1	1.18519e-05
571	37019	1	AT2G25830.1 | Symbols: | YebC-related | chr2:11019091-11021665 REVERSE LENGTH=331	AT2G25830.1	1.16015e-05
572	51483.6	1	AT3G22890.1 | Symbols: APS1 | ATP sulfurylase 1 | chr3:8112837-8114734 FORWARD LENGTH=463	AT3G22890.1	1.15245e-05
573	41927.4	1	AT1G52510.1 | Symbols: | alpha/beta-Hydrolases superfamily protein | chr1:19563039-19565260 REVERSE LENGTH=380	AT1G52510.1	1.13255e-05
574	34393.9	1	AT3G25520.1 | Symbols: ATL5, PGY3, OLI5, RPL5A | ribosomal protein L5 | chr3:9269573-9271327 REVERSE LENGTH=301	AT3G25520.1	1.11896e-05
575	45893.7	1	AT5G58290.1 | Symbols: RPT3 | regulatory particle triple-A ATPase 3 | chr5:23569155-23571116 FORWARD LENGTH=408	AT5G58290.1	1.0436e-05
576	47575.8	1	AT4G25000.1 | Symbols: ATAMY1, AMY1 | alpha-amylase-like | chr4:12852109-12853825 REVERSE LENGTH=423	AT4G25000.1	1.01596e-05
577	100675	1	AT4G33520.2 | Symbols: PAA1, HMA6 | P-type ATP-ase 1 | chr4:16118993-16125849 FORWARD LENGTH=949	AT4G33520.2	1.00181e-05
578	66097	1	AT3G06350.1 | Symbols: EMB3004, MEE32 | dehydroquinate dehydratase, putative / shikimate dehydrogenase, putative | chr3:1924536-1927701 REVERSE LENGTH=603	AT3G06350.1	9.95662e-06
579	33151.1	1	AT3G55040.1 | Symbols: GSTL2 | glutathione transferase lambda 2 | chr3:20398718-20400305 REVERSE LENGTH=292	AT3G55040.1	9.89845e-06
580	41724.8	1	AT2G30200.1 | Symbols: | catalytics;transferases;[acyl-carrier-protein] S-malonyltransferases;binding | chr2:12883162-12885482 REVERSE LENGTH=393	AT2G30200.1	9.67747e-06
581	29989.6	1	AT2G23600.1 | Symbols: ACL, ATMES2, MES2, ATME8, ME8 | acetone-cyanohydrin lyase | chr2:10042325-10043641 REVERSE LENGTH=263	AT2G23600.1	9.55101e-06
582	59440.6	1	AT4G16143.1 | Symbols: IMPA-2 | importin alpha isoform 2 | chr4:9134450-9137134 REVERSE LENGTH=535	AT4G16143.1	9.20234e-06
583	55319.8	1	AT1G11910.1 | Symbols: APA1, ATAPA1 | aspartic proteinase A1 | chr1:4017119-4019874 REVERSE LENGTH=506	AT1G11910.1	9.01223e-06
584	115547	1	AT3G26720.1 | Symbols: | Glycosyl hydrolase family 38 protein | chr3:9816707-9823056 FORWARD LENGTH=1019	AT3G26720.1	8.99929e-06
585	34581.2	1	AT5G28020.1 | Symbols: CYSD2, ATCYSD2 | cysteine synthase D2 | chr5:10026395-10028166 REVERSE LENGTH=323	AT5G28020.1	8.98394e-06
586	68453.5	1	AT5G20950.1 | Symbols: | Glycosyl hydrolase family protein | chr5:7107609-7110775 REVERSE LENGTH=624	AT5G20950.1	8.71311e-06
587	59291	1	AT3G27300.1 | Symbols: G6PD5 | glucose-6-phosphate dehydrogenase 5 | chr3:10083318-10086288 REVERSE LENGTH=516	AT3G27300.1	8.37393e-06
588	60375	1	AT1G65590.1 | Symbols: HEXO3, ATHEX1 | beta-hexosaminidase 3 | chr1:24385996-24390989 FORWARD LENGTH=535	AT1G65590.1	8.17795e-06
589	53121.6	1	AT1G33600.1 | Symbols: | Leucine-rich repeat (LRR) family protein | chr1:12180776-12182212 FORWARD LENGTH=478	AT1G33600.1	7.86237e-06
590	78945.1	1	AT3G05350.1 | Symbols: | Metallopeptidase M24 family protein | chr3:1527103-1533843 REVERSE LENGTH=710	AT3G05350.1	7.48847e-06
591	50273.3	1	AT5G55070.1 | Symbols: | Dihydrolipoamide succinyltransferase | chr5:22347637-22350409 FORWARD LENGTH=464	AT5G55070.1	7.38494e-06
592	54239.2	1	AT1G48030.1 | Symbols: mtLPD1 | mitochondrial lipoamide dehydrogenase 1 | chr1:17717432-17719141 REVERSE LENGTH=507	AT1G48030.1	6.97613e-06
593	50683	1	AT3G57050.1 | Symbols: CBL | cystathionine beta-lyase | chr3:21111939-21114521 REVERSE LENGTH=464	AT3G57050.1	6.68855e-06
594	59117	1	AT3G18080.1 | Symbols: BGLU44 | B-S glucosidase 44 | chr3:6191586-6194124 FORWARD LENGTH=512	AT3G18080.1	6.29323e-06
595	37745.1	1	AT4G16260.1 | Symbols: | Glycosyl hydrolase superfamily protein | chr4:9200180-9201441 REVERSE LENGTH=344	AT4G16260.1	6.17149e-06
596	82576.4	1	AT1G29880.1 | Symbols: | glycyl-tRNA synthetase / glycine--tRNA ligase | chr1:10459662-10462781 REVERSE LENGTH=729	AT1G29880.1	6.04519e-06
597	76018.7	1	AT1G22530.1 | Symbols: PATL2 | PATELLIN 2 | chr1:7955773-7958326 REVERSE LENGTH=683	AT1G22530.1	6.00368e-06
598	71793.8	1	AT5G13030.1 | Symbols: | unknown protein; FUNCTIONS IN: molecular_function unknown; INVOLVED IN: biological_process unknown; LOCATED IN: chloroplast; EXPRESSED IN: 23 plant structures; EXPRESSED DURING: 13 growth stages; CONTAINS InterPro DOMAIN	AT5G13030.1	5.53484e-06
599	54757.8	1	AT4G32940.1 | Symbols: GAMMA-VPE, GAMMAVPE | gamma vacuolar processing enzyme | chr4:15900557-15903161 REVERSE LENGTH=494	AT4G32940.1	5.21097e-06
600	110730	1	AT1G53310.1 | Symbols: ATPPC1, PEPC1, ATPEPC1, PPC1 | phosphoenolpyruvate carboxylase 1 | chr1:19884261-19888070 REVERSE LENGTH=967	AT1G53310.1	5.19201e-06
601	63670.4	1	AT1G70730.1 | Symbols: PGM2 | Phosphoglucomutase/phosphomannomutase family protein | chr1:26669020-26672726 REVERSE LENGTH=585	AT1G70730.1	5.17009e-06
602	73324	1	AT1G06430.1 | Symbols: FTSH8 | FTSH protease 8 | chr1:1960214-1962525 REVERSE LENGTH=685	AT1G06430.1	4.80216e-06
603	10823.7	1	AT2G03870.2 | Symbols: | Small nuclear ribonucleoprotein family protein | chr2:1180306-1181256 FORWARD LENGTH=99	AT2G03870.2	4.75499e-06
604	96976.4	1	AT5G12960.1 | Symbols: | Putative glycosyl hydrolase of unknown function (DUF1680) | chr5:4097788-4101518 FORWARD LENGTH=865	AT5G12960.1	4.73746e-06
605	41528.6	1	AT1G06690.1 | Symbols: | NAD(P)-linked oxidoreductase superfamily protein | chr1:2049742-2052039 REVERSE LENGTH=377	AT1G06690.1	4.7306e-06
606	48039.4	1	AT3G51840.1 | Symbols: ACX4, ATSCX, ATG6 | acyl-CoA oxidase 4 | chr3:19225653-19229008 REVERSE LENGTH=436	AT3G51840.1	4.65272e-06
607	43294.4	1	AT3G51800.1 | Symbols: ATG2, EBP1, ATEBP1 | metallopeptidase M24 family protein | chr3:19211261-19213568 REVERSE LENGTH=392	AT3G51800.1	4.63081e-06
608	70616.2	1	AT5G66420.1 | Symbols: | CONTAINS InterPro DOMAIN/s: Uncharacterised conserved protein UCP033271 (InterPro:IPR008322), TIM-barrel signal transduction protein, predicted (InterPro:IPR009215); Has 30201 Blast hits to 17322 proteins in 780 species:	AT5G66420.1	4.40779e-06
609	46064.5	1	AT3G56310.2 | Symbols: | Melibiase family protein | chr3:20882886-20885745 FORWARD LENGTH=413	AT3G56310.2	4.15067e-06
610	124659	1	AT1G66980.1 | Symbols: SNC4 | suppressor of npr1-1 constitutive 4 | chr1:24997491-25001961 REVERSE LENGTH=1118	AT1G66980.1	4.01022e-06
611	149034	1	AT1G04580.1 | Symbols: AAO4, ATAO-4, ATAO2, AO4 | aldehyde oxidase 4 | chr1:1252212-1257510 REVERSE LENGTH=1337	AT1G04580.1	3.95488e-06
612	47215.6	1	AT3G17810.1 | Symbols: PYD1 | pyrimidine 1 | chr3:6094279-6096289 FORWARD LENGTH=426	AT3G17810.1	3.47264e-06
613	60195.2	1	AT3G11830.1 | Symbols: | TCP-1/cpn60 chaperonin family protein | chr3:3732734-3736156 FORWARD LENGTH=557	AT3G11830.1	3.13564e-06
614	44336.7	1	AT5G61510.1 | Symbols: | GroES-like zinc-binding alcohol dehydrogenase family protein | chr5:24737084-24738975 REVERSE LENGTH=406	AT5G61510.1	3.00205e-06
615	47075.1	1	AT1G54270.1 | Symbols: EIF4A-2 | eif4a-2 | chr1:20260495-20262018 FORWARD LENGTH=412	AT1G54270.1	2.86101e-06
616	116229	1	AT5G13980.1 | Symbols: | Glycosyl hydrolase family 38 protein | chr5:4508626-4514334 FORWARD LENGTH=1024	AT5G13980.1	2.74522e-06
617	67725.9	1	AT1G70820.1 | Symbols: | phosphoglucomutase, putative / glucose phosphomutase, putative | chr1:26705594-26708034 FORWARD LENGTH=615	AT1G70820.1	2.70836e-06
618	37651.9	1	AT2G18620.1 | Symbols: | Terpenoid synthases superfamily protein | chr2:8078317-8079360 FORWARD LENGTH=347	AT2G18620.1	2.62114e-06
619	68471.9	1	AT5G42080.1 | Symbols: ADL1, ADL1A, AG68, DRP1A, RSW9, DL1 | dynamin-like protein | chr5:16820661-16824536 REVERSE LENGTH=610	AT5G42080.1	2.61843e-06
620	34818.8	1	AT1G53120.1 | Symbols: | RNA-binding S4 domain-containing protein | chr1:19792798-19794605 FORWARD LENGTH=320	AT1G53120.1	2.4239e-06
621	52754.3	1	AT1G63940.1 | Symbols: MDAR6 | monodehydroascorbate reductase 6 | chr1:23730206-23733534 FORWARD LENGTH=486	AT1G63940.1	2.21825e-06
622	72568.2	1	AT2G29630.2 | Symbols: THIC | thiaminC | chr2:12667395-12669569 FORWARD LENGTH=644	AT2G29630.2	2.16332e-06
623	36388	1	AT1G62380.1 | Symbols: ACO2, ATACO2 | ACC oxidase 2 | chr1:23082340-23084068 FORWARD LENGTH=320	AT1G62380.1	2.02006e-06
624	55081.1	1	AT1G74920.1 | Symbols: ALDH10A8 | aldehyde dehydrogenase 10A8 | chr1:28139175-28142573 REVERSE LENGTH=501	AT1G74920.1	1.99479e-06
625	58887.1	1	AT1G54220.1 | Symbols: | Dihydrolipoamide acetyltransferase, long form protein | chr1:20246460-20250208 REVERSE LENGTH=539	AT1G54220.1	1.83272e-06
626	47219.5	1	AT5G49650.2 | Symbols: XK-2, XK2 | xylulose kinase-2 | chr5:20152898-20155093 FORWARD LENGTH=426	AT5G49650.2	1.79822e-06
627	54985.8	1	AT4G29680.1 | Symbols: | Alkaline-phosphatase-like family protein | chr4:14538067-14539557 REVERSE LENGTH=496	AT4G29680.1	1.41584e-06
628	74838.6	1	AT5G13650.1 | Symbols: | elongation factor family protein | chr5:4397821-4402364 FORWARD LENGTH=675	AT5G13650.1	1.11493e-06
629	67386.7	1	AT2G44160.1 | Symbols: MTHFR2 | methylenetetrahydrofolate reductase 2 | chr2:18262301-18265185 FORWARD LENGTH=594	AT2G44160.1	1.0755e-06

## Sheet: Protein of 45 bands
Supplemental Data Sheet 4. Protein and peptide details for in-gel digestion method coupled with LC-MS/MS experiments: Replicate 1.
WEIH_PLANT-S0_021111NM
Hits	Protein Mass	No. of Peptide	Sequence Header	Ensembl Transcript ID
1	53434.8	36	ATCG00490.1 | Symbols: RBCL | ribulose-bisphosphate carboxylases | chrC:54958-56397 FORWARD LENGTH=479	ATCG00490.1
2	178065	8	AT5G04140.1 | Symbols: GLU1, GLS1, GLUS, FD-GOGAT | glutamate synthase 1 | chr5:1130031-1138186 FORWARD LENGTH=1622	AT5G04140.1
3	63262.4	8	AT5G25980.2 | Symbols: TGG2, BGLU37 | glucoside glucohydrolase 2 | chr5:9072730-9075477 FORWARD LENGTH=547	AT5G25980.2
4	20488	6	AT1G67090.1 | Symbols: RBCS1A | ribulose bisphosphate carboxylase small chain 1A | chr1:25048465-25049249 REVERSE LENGTH=180	AT1G67090.1
5	194402	6	AT3G08530.1 | Symbols: | Clathrin, heavy chain | chr3:2587171-2595411 REVERSE LENGTH=1703	AT3G08530.1
6	37825.3	6	AT3G01500.2 | Symbols: CA1 | carbonic anhydrase 1 | chr3:194853-197873 REVERSE LENGTH=347	AT3G01500.2
7	80374.5	4	AT3G60750.1 | Symbols: | Transketolase | chr3:22454004-22456824 FORWARD LENGTH=741	AT3G60750.1
8	41757.8	3	AT3G28270.2 | Symbols: | Protein of unknown function (DUF677) | chr3:10538725-10539849 FORWARD LENGTH=374	AT3G28270.2
9	83405.9	3	ATCG00350.1 | Symbols: PSAA | Photosystem I, PsaA/PsaB protein | chrC:39605-41857 REVERSE LENGTH=750	ATCG00350.1
10	49266.7	3	AT1G20620.2 | Symbols: CAT3, SEN2, ATCAT3 | catalase 3 | chr1:7143142-7145807 FORWARD LENGTH=427	AT1G20620.2
11	56255.2	3	AT4G15210.1 | Symbols: ATBETA-AMY, AT-BETA-AMY, RAM1, BMY1, BAM5 | beta-amylase 5 | chr4:8666734-8669357 REVERSE LENGTH=498	AT4G15210.1
12	30356.8	2	AT5G24780.1 | Symbols: VSP1, ATVSP1 | vegetative storage protein 1 | chr5:8507783-8508889 REVERSE LENGTH=270	AT5G24780.1
13	51882.8	2	AT4G20360.1 | Symbols: ATRAB8D, ATRABE1B, RABE1b | RAB GTPase homolog E1B | chr4:10990036-10991466 FORWARD LENGTH=476	AT4G20360.1
14	53957.2	2	ATCG00480.1 | Symbols: ATPB, PB | ATP synthase subunit beta | chrC:52660-54156 REVERSE LENGTH=498	ATCG00480.1
15	52062.8	2	ATCG00280.1 | Symbols: PSBC | photosystem II reaction center protein C | chrC:33720-35141 FORWARD LENGTH=473	ATCG00280.1
16	56172.5	2	ATCG00680.1 | Symbols: PSBB | photosystem II reaction center protein B | chrC:72371-73897 FORWARD LENGTH=508	ATCG00680.1
17	68655.9	2	AT1G56410.1 | Symbols: ERD2, HSP70T-1 | heat shock protein 70 (Hsp 70) family protein | chr1:21117147-21119241 FORWARD LENGTH=617	AT1G56410.1
18	50194.8	2	AT3G12780.1 | Symbols: PGK1 | phosphoglycerate kinase 1 | chr3:4061127-4063140 REVERSE LENGTH=481	AT3G12780.1
19	27505.1	1	AT1G15820.1 | Symbols: LHCB6, CP24 | light harvesting complex photosystem II subunit 6 | chr1:5446685-5447676 REVERSE LENGTH=258	AT1G15820.1
20	30027	1	AT4G09000.1 | Symbols: GRF1, GF14 CHI | general regulatory factor 1 | chr4:5775387-5777157 FORWARD LENGTH=267	AT4G09000.1
21	23834.3	1	AT3G26060.1 | Symbols: ATPRX Q | Thioredoxin superfamily protein | chr3:9524807-9526123 FORWARD LENGTH=216	AT3G26060.1
22	30274.8	1	AT5G61410.1 | Symbols: RPE, EMB2728 | D-ribulose-5-phosphate-3-epimerase | chr5:24684085-24685836 REVERSE LENGTH=281	AT5G61410.1
23	21993.4	1	AT5G20630.1 | Symbols: GLP3, GLP3A, GLP3B, ATGER3, GER3 | germin 3 | chr5:6975315-6975950 REVERSE LENGTH=211	AT5G20630.1
24	38527.2	1	AT3G44310.1 | Symbols: NIT1, ATNIT1, NITI | nitrilase 1 | chr3:15986901-15988841 FORWARD LENGTH=346	AT3G44310.1
25	39750	1	ATCG00270.1 | Symbols: PSBD | photosystem II reaction center protein D | chrC:32711-33772 FORWARD LENGTH=353	ATCG00270.1
26	42748.1	1	AT3G26650.1 | Symbols: GAPA, GAPA-1 | glyceraldehyde 3-phosphate dehydrogenase A subunit | chr3:9795226-9796848 FORWARD LENGTH=396	AT3G26650.1
27	44758.9	1	AT1G11860.1 | Symbols: | Glycine cleavage T-protein family | chr1:4001801-4003245 FORWARD LENGTH=408	AT1G11860.1
28	12256	1	AT5G59320.1 | Symbols: LTP3 | lipid transfer protein 3 | chr5:23929051-23929492 FORWARD LENGTH=115	AT5G59320.1
29	52347.1	1	AT2G39730.1 | Symbols: RCA | rubisco activase | chr2:16570951-16573345 REVERSE LENGTH=474	AT2G39730.1
30	80299	1	AT5G56030.1 | Symbols: HSP81-2, ERD8, HSP90.2, AtHsp90.2 | heat shock protein 81-2 | chr5:22686923-22689433 FORWARD LENGTH=699	AT5G56030.1
31	81452.2	1	AT1G15690.1 | Symbols: AVP1, ATAVP3, AVP-3, AtVHP1;1 | Inorganic H pyrophosphatase family protein | chr1:5399115-5402185 FORWARD LENGTH=770	AT1G15690.1
32	110730	1	AT1G53310.1 | Symbols: ATPPC1, PEPC1, ATPEPC1, PPC1 | phosphoenolpyruvate carboxylase 1 | chr1:19884261-19888070 REVERSE LENGTH=967	AT1G53310.1
33	51877.2	1	AT3G03250.1 | Symbols: UGP, UGP1, AtUGP1 | UDP-GLUCOSE PYROPHOSPHORYLASE 1 | chr3:749761-754014 REVERSE LENGTH=469	AT3G03250.1
WEIH_PLANT-S1_021111NM
Hits	Protein Mass	No. of Peptide	Sequence Header	Ensembl Transcript ID
1	53434.8	35	ATCG00490.1 | Symbols: RBCL | ribulose-bisphosphate carboxylases | chrC:54958-56397 FORWARD LENGTH=479	ATCG00490.1
2	178065	16	AT5G04140.1 | Symbols: GLU1, GLS1, GLUS, FD-GOGAT | glutamate synthase 1 | chr5:1130031-1138186 FORWARD LENGTH=1622	AT5G04140.1
3	80374.5	8	AT3G60750.1 | Symbols: | Transketolase | chr3:22454004-22456824 FORWARD LENGTH=741	AT3G60750.1
4	63262.4	7	AT5G25980.2 | Symbols: TGG2, BGLU37 | glucoside glucohydrolase 2 | chr5:9072730-9075477 FORWARD LENGTH=547	AT5G25980.2
5	20488	7	AT1G67090.1 | Symbols: RBCS1A | ribulose bisphosphate carboxylase small chain 1A | chr1:25048465-25049249 REVERSE LENGTH=180	AT1G67090.1
6	50194.8	6	AT3G12780.1 | Symbols: PGK1 | phosphoglycerate kinase 1 | chr3:4061127-4063140 REVERSE LENGTH=481	AT3G12780.1
7	113822	4	AT4G33010.1 | Symbols: AtGLDP1, GLDP1 | glycine decarboxylase P-protein 1 | chr4:15926852-15931150 REVERSE LENGTH=1037	AT4G33010.1
8	49266.7	4	AT1G20620.2 | Symbols: CAT3, SEN2, ATCAT3 | catalase 3 | chr1:7143142-7145807 FORWARD LENGTH=427	AT1G20620.2
9	84645.8	4	AT5G17920.1 | Symbols: ATCIMS, ATMETS, ATMS1 | Cobalamin-independent synthase family protein | chr5:5935771-5939195 FORWARD LENGTH=765	AT5G17920.1
10	52347.1	4	AT2G39730.1 | Symbols: RCA | rubisco activase | chr2:16570951-16573345 REVERSE LENGTH=474	AT2G39730.1
11	42748.1	3	AT3G26650.1 | Symbols: GAPA, GAPA-1 | glyceraldehyde 3-phosphate dehydrogenase A subunit | chr3:9795226-9796848 FORWARD LENGTH=396	AT3G26650.1
12	53980.2	3	AT1G70580.1 | Symbols: AOAT2, GGT2 | alanine-2-oxoglutarate aminotransferase 2 | chr1:26613222-26615845 FORWARD LENGTH=481	AT1G70580.1
13	37004.1	3	AT1G13440.1 | Symbols: GAPC-2, GAPC2 | glyceraldehyde-3-phosphate dehydrogenase C2 | chr1:4608465-4610494 REVERSE LENGTH=338	AT1G13440.1
14	71712.3	3	AT5G02500.1 | Symbols: HSC70-1, HSP70-1, AT-HSC70-1, HSC70 | heat shock cognate protein 70-1 | chr5:554055-556334 REVERSE LENGTH=651	AT5G02500.1
15	44720.7	2	AT1G32060.1 | Symbols: PRK | phosphoribulokinase | chr1:11532668-11534406 FORWARD LENGTH=395	AT1G32060.1
16	37825.3	2	AT3G01500.2 | Symbols: CA1 | carbonic anhydrase 1 | chr3:194853-197873 REVERSE LENGTH=347	AT3G01500.2
17	24628	2	AT4G05180.1 | Symbols: PSBQ, PSBQ-2, PSII-Q | photosystem II subunit Q-2 | chr4:2672093-2673170 REVERSE LENGTH=230	AT4G05180.1
18	23780.7	2	AT4G21280.1 | Symbols: PSBQ, PSBQA, PSBQ-1 | photosystem II subunit QA | chr4:11334446-11335587 FORWARD LENGTH=223	AT4G21280.1
19	43132.1	2	AT4G38970.1 | Symbols: FBA2 | fructose-bisphosphate aldolase 2 | chr4:18163714-18165659 REVERSE LENGTH=398	AT4G38970.1
20	35156.2	1	AT4G27520.1 | Symbols: ENODL2, AtENODL2 | early nodulin-like protein 2 | chr4:13750668-13751819 REVERSE LENGTH=349	AT4G27520.1
21	38542.7	1	AT5G53870.1 | Symbols: ENODL1, AtENODL1 | early nodulin-like protein 1 | chr5:21870033-21871228 REVERSE LENGTH=370	AT5G53870.1
22	41527.9	1	AT5G43940.1 | Symbols: HOT5, ADH2, GSNOR, ATGSNOR1, PAR2 | GroES-like zinc-binding dehydrogenase family protein | chr5:17684265-17686379 FORWARD LENGTH=379	AT5G43940.1
23	19670.5	1	AT3G27850.1 | Symbols: RPL12-C | ribosomal protein L12-C | chr3:10324905-10325468 FORWARD LENGTH=187	AT3G27850.1
24	40373.2	1	AT3G14420.1 | Symbols: | Aldolase-type TIM barrel family protein | chr3:4821804-4823899 FORWARD LENGTH=367	AT3G14420.1
25	44465.2	1	AT2G13360.1 | Symbols: AGT, AGT1, SGAT | alanine:glyoxylate aminotransferase | chr2:5539417-5540902 REVERSE LENGTH=401	AT2G13360.1
26	51882.8	1	AT4G20360.1 | Symbols: ATRAB8D, ATRABE1B, RABE1b | RAB GTPase homolog E1B | chr4:10990036-10991466 FORWARD LENGTH=476	AT4G20360.1
27	56255.2	1	AT4G15210.1 | Symbols: ATBETA-AMY, AT-BETA-AMY, RAM1, BMY1, BAM5 | beta-amylase 5 | chr4:8666734-8669357 REVERSE LENGTH=498	AT4G15210.1
28	62204.9	1	AT2G28000.1 | Symbols: CPN60A, CH-CPN60A, SLP | chaperonin-60alpha | chr2:11926603-11929184 FORWARD LENGTH=586	AT2G28000.1
29	67586.1	1	AT3G22520.1 | Symbols: | unknown protein; INVOLVED IN: biological_process unknown; LOCATED IN: chloroplast stroma, chloroplast, chloroplast envelope; EXPRESSED IN: 24 plant structures; EXPRESSED DURING: 13 growth stages; BEST Arabidopsis thalian	AT3G22520.1
30	68329	1	AT1G50480.1 | Symbols: THFS | 10-formyltetrahydrofolate synthetase | chr1:18702064-18704687 FORWARD LENGTH=634	AT1G50480.1
31	81942.6	1	AT4G21650.1 | Symbols: | Subtilase family protein | chr4:11501314-11504656 REVERSE LENGTH=766	AT4G21650.1
32	94742.7	1	AT1G56070.1 | Symbols: LOS1 | Ribosomal protein S5/Elongation factor G/III/V family protein | chr1:20968245-20971077 REVERSE LENGTH=843	AT1G56070.1
33	121680	1	AT3G19170.1 | Symbols: ATPREP1, ATZNMP, PREP1 | presequence protease 1 | chr3:6625578-6631874 REVERSE LENGTH=1080	AT3G19170.1
34	47780.2	1	AT5G35630.1 | Symbols: GS2, GLN2, ATGSL1 | glutamine synthetase 2 | chr5:13831220-13833239 FORWARD LENGTH=430	AT5G35630.1
WEIH_PLANT-S2_021111NM
Hits	Protein Mass	No. of Peptide	Sequence Header	Ensembl Transcript ID
1	53434.8	66	ATCG00490.1 | Symbols: RBCL | ribulose-bisphosphate carboxylases | chrC:54958-56397 FORWARD LENGTH=479	ATCG00490.1
2	178065	24	AT5G04140.1 | Symbols: GLU1, GLS1, GLUS, FD-GOGAT | glutamate synthase 1 | chr5:1130031-1138186 FORWARD LENGTH=1622	AT5G04140.1
3	80374.5	10	AT3G60750.1 | Symbols: | Transketolase | chr3:22454004-22456824 FORWARD LENGTH=741	AT3G60750.1
4	63262.4	9	AT5G25980.2 | Symbols: TGG2, BGLU37 | glucoside glucohydrolase 2 | chr5:9072730-9075477 FORWARD LENGTH=547	AT5G25980.2
5	113822	7	AT4G33010.1 | Symbols: AtGLDP1, GLDP1 | glycine decarboxylase P-protein 1 | chr4:15926852-15931150 REVERSE LENGTH=1037	AT4G33010.1
6	20488	5	AT1G67090.1 | Symbols: RBCS1A | ribulose bisphosphate carboxylase small chain 1A | chr1:25048465-25049249 REVERSE LENGTH=180	AT1G67090.1
7	84645.8	5	AT5G17920.1 | Symbols: ATCIMS, ATMETS, ATMS1 | Cobalamin-independent synthase family protein | chr5:5935771-5939195 FORWARD LENGTH=765	AT5G17920.1
8	49266.7	5	AT1G20620.2 | Symbols: CAT3, SEN2, ATCAT3 | catalase 3 | chr1:7143142-7145807 FORWARD LENGTH=427	AT1G20620.2
9	50194.8	5	AT3G12780.1 | Symbols: PGK1 | phosphoglycerate kinase 1 | chr3:4061127-4063140 REVERSE LENGTH=481	AT3G12780.1
10	37825.3	4	AT3G01500.2 | Symbols: CA1 | carbonic anhydrase 1 | chr3:194853-197873 REVERSE LENGTH=347	AT3G01500.2
11	35156.2	3	AT4G27520.1 | Symbols: ENODL2, AtENODL2 | early nodulin-like protein 2 | chr4:13750668-13751819 REVERSE LENGTH=349	AT4G27520.1
12	52347.1	3	AT2G39730.1 | Symbols: RCA | rubisco activase | chr2:16570951-16573345 REVERSE LENGTH=474	AT2G39730.1
13	53980.2	3	AT1G70580.1 | Symbols: AOAT2, GGT2 | alanine-2-oxoglutarate aminotransferase 2 | chr1:26613222-26615845 FORWARD LENGTH=481	AT1G70580.1
14	53957.2	3	ATCG00480.1 | Symbols: ATPB, PB | ATP synthase subunit beta | chrC:52660-54156 REVERSE LENGTH=498	ATCG00480.1
15	71712.3	3	AT5G02500.1 | Symbols: HSC70-1, HSP70-1, AT-HSC70-1, HSC70 | heat shock cognate protein 70-1 | chr5:554055-556334 REVERSE LENGTH=651	AT5G02500.1
16	43132.1	2	AT4G38970.1 | Symbols: FBA2 | fructose-bisphosphate aldolase 2 | chr4:18163714-18165659 REVERSE LENGTH=398	AT4G38970.1
17	94742.7	2	AT1G56070.1 | Symbols: LOS1 | Ribosomal protein S5/Elongation factor G/III/V family protein | chr1:20968245-20971077 REVERSE LENGTH=843	AT1G56070.1
18	38527.2	2	AT3G44310.1 | Symbols: NIT1, ATNIT1, NITI | nitrilase 1 | chr3:15986901-15988841 FORWARD LENGTH=346	AT3G44310.1
19	48085.8	2	AT1G42970.1 | Symbols: GAPB | glyceraldehyde-3-phosphate dehydrogenase B subunit | chr1:16127552-16129584 FORWARD LENGTH=447	AT1G42970.1
20	194402	1	AT3G08530.1 | Symbols: | Clathrin, heavy chain | chr3:2587171-2595411 REVERSE LENGTH=1703	AT3G08530.1
21	12256	1	AT5G59320.1 | Symbols: LTP3 | lipid transfer protein 3 | chr5:23929051-23929492 FORWARD LENGTH=115	AT5G59320.1
22	44465.2	1	AT2G13360.1 | Symbols: AGT, AGT1, SGAT | alanine:glyoxylate aminotransferase | chr2:5539417-5540902 REVERSE LENGTH=401	AT2G13360.1
23	42748.1	1	AT3G26650.1 | Symbols: GAPA, GAPA-1 | glyceraldehyde 3-phosphate dehydrogenase A subunit | chr3:9795226-9796848 FORWARD LENGTH=396	AT3G26650.1
24	41937.1	1	AT5G09810.1 | Symbols: ACT7 | actin 7 | chr5:3052809-3054220 FORWARD LENGTH=377	AT5G09810.1
25	41757.8	1	AT3G28270.2 | Symbols: | Protein of unknown function (DUF677) | chr3:10538725-10539849 FORWARD LENGTH=374	AT3G28270.2
26	24130.5	1	AT2G30860.1 | Symbols: ATGSTF9, GLUTTR, ATGSTF7, GSTF9 | glutathione S-transferase PHI 9 | chr2:13139132-13140057 FORWARD LENGTH=215	AT2G30860.1
27	121680	1	AT3G19170.1 | Symbols: ATPREP1, ATZNMP, PREP1 | presequence protease 1 | chr3:6625578-6631874 REVERSE LENGTH=1080	AT3G19170.1
WEIH_PLANT-S3_021111NM
Hits	Protein Mass	No. of Peptide	Sequence Header	Ensembl Transcript ID
1	53434.8	54	ATCG00490.1 | Symbols: RBCL | ribulose-bisphosphate carboxylases | chrC:54958-56397 FORWARD LENGTH=479	ATCG00490.1
2	178065	20	AT5G04140.1 | Symbols: GLU1, GLS1, GLUS, FD-GOGAT | glutamate synthase 1 | chr5:1130031-1138186 FORWARD LENGTH=1622	AT5G04140.1
3	80374.5	12	AT3G60750.1 | Symbols: | Transketolase | chr3:22454004-22456824 FORWARD LENGTH=741	AT3G60750.1
4	63262.4	10	AT5G25980.2 | Symbols: TGG2, BGLU37 | glucoside glucohydrolase 2 | chr5:9072730-9075477 FORWARD LENGTH=547	AT5G25980.2
5	20488	7	AT1G67090.1 | Symbols: RBCS1A | ribulose bisphosphate carboxylase small chain 1A | chr1:25048465-25049249 REVERSE LENGTH=180	AT1G67090.1
6	84645.8	7	AT5G17920.1 | Symbols: ATCIMS, ATMETS, ATMS1 | Cobalamin-independent synthase family protein | chr5:5935771-5939195 FORWARD LENGTH=765	AT5G17920.1
7	94742.7	6	AT1G56070.1 | Symbols: LOS1 | Ribosomal protein S5/Elongation factor G/III/V family protein | chr1:20968245-20971077 REVERSE LENGTH=843	AT1G56070.1
8	52347.1	5	AT2G39730.1 | Symbols: RCA | rubisco activase | chr2:16570951-16573345 REVERSE LENGTH=474	AT2G39730.1
9	50194.8	5	AT3G12780.1 | Symbols: PGK1 | phosphoglycerate kinase 1 | chr3:4061127-4063140 REVERSE LENGTH=481	AT3G12780.1
10	37825.3	4	AT3G01500.2 | Symbols: CA1 | carbonic anhydrase 1 | chr3:194853-197873 REVERSE LENGTH=347	AT3G01500.2
11	35156.2	4	AT4G27520.1 | Symbols: ENODL2, AtENODL2 | early nodulin-like protein 2 | chr4:13750668-13751819 REVERSE LENGTH=349	AT4G27520.1
12	71712.3	4	AT5G02500.1 | Symbols: HSC70-1, HSP70-1, AT-HSC70-1, HSC70 | heat shock cognate protein 70-1 | chr5:554055-556334 REVERSE LENGTH=651	AT5G02500.1
13	42764.1	4	AT1G09340.1 | Symbols: CRB, CSP41B, HIP1.3 | chloroplast RNA binding | chr1:3015473-3018035 FORWARD LENGTH=378	AT1G09340.1
14	49266.7	4	AT1G20620.2 | Symbols: CAT3, SEN2, ATCAT3 | catalase 3 | chr1:7143142-7145807 FORWARD LENGTH=427	AT1G20620.2
15	113822	4	AT4G33010.1 | Symbols: AtGLDP1, GLDP1 | glycine decarboxylase P-protein 1 | chr4:15926852-15931150 REVERSE LENGTH=1037	AT4G33010.1
16	121680	3	AT3G19170.1 | Symbols: ATPREP1, ATZNMP, PREP1 | presequence protease 1 | chr3:6625578-6631874 REVERSE LENGTH=1080	AT3G19170.1
17	47780.2	3	AT5G35630.1 | Symbols: GS2, GLN2, ATGSL1 | glutamine synthetase 2 | chr5:13831220-13833239 FORWARD LENGTH=430	AT5G35630.1
18	48085.8	2	AT1G42970.1 | Symbols: GAPB | glyceraldehyde-3-phosphate dehydrogenase B subunit | chr1:16127552-16129584 FORWARD LENGTH=447	AT1G42970.1
19	53957.2	2	ATCG00480.1 | Symbols: ATPB, PB | ATP synthase subunit beta | chrC:52660-54156 REVERSE LENGTH=498	ATCG00480.1
20	103616	2	AT5G50920.1 | Symbols: CLPC, ATHSP93-V, HSP93-V, DCA1, CLPC1 | CLPC homologue 1 | chr5:20715710-20719800 REVERSE LENGTH=929	AT5G50920.1
21	64121.2	1	AT1G72150.1 | Symbols: PATL1 | PATELLIN 1 | chr1:27148558-27150652 FORWARD LENGTH=573	AT1G72150.1
22	149034	1	AT1G04580.1 | Symbols: AAO4, ATAO-4, ATAO2, AO4 | aldehyde oxidase 4 | chr1:1252212-1257510 REVERSE LENGTH=1337	AT1G04580.1
23	21993.4	1	AT5G20630.1 | Symbols: GLP3, GLP3A, GLP3B, ATGER3, GER3 | germin 3 | chr5:6975315-6975950 REVERSE LENGTH=211	AT5G20630.1
24	30356.8	1	AT5G24780.1 | Symbols: VSP1, ATVSP1 | vegetative storage protein 1 | chr5:8507783-8508889 REVERSE LENGTH=270	AT5G24780.1
25	37004.1	1	AT1G13440.1 | Symbols: GAPC-2, GAPC2 | glyceraldehyde-3-phosphate dehydrogenase C2 | chr1:4608465-4610494 REVERSE LENGTH=338	AT1G13440.1
26	84192	1	AT1G66970.1 | Symbols: SVL2 | SHV3-like 2 | chr1:24992746-24996005 REVERSE LENGTH=763	AT1G66970.1
27	92364.4	1	AT1G79920.1 | Symbols: | Heat shock protein 70 (Hsp 70) family protein | chr1:30058935-30062224 REVERSE LENGTH=831	AT1G79920.1
28	49812.9	1	AT1G07920.1 | Symbols: | GTP binding Elongation factor Tu family protein | chr1:2455559-2457001 FORWARD LENGTH=449	AT1G07920.1
29	62204.9	1	AT2G28000.1 | Symbols: CPN60A, CH-CPN60A, SLP | chaperonin-60alpha | chr2:11926603-11929184 FORWARD LENGTH=586	AT2G28000.1
30	106723	1	AT1G63770.2 | Symbols: | Peptidase M1 family protein | chr1:23658165-23664243 REVERSE LENGTH=945	AT1G63770.2
31	47974.4	1	AT2G36530.1 | Symbols: LOS2, ENO2 | Enolase | chr2:15321081-15323786 REVERSE LENGTH=444	AT2G36530.1
32	53980.2	1	AT1G70580.1 | Symbols: AOAT2, GGT2 | alanine-2-oxoglutarate aminotransferase 2 | chr1:26613222-26615845 FORWARD LENGTH=481	AT1G70580.1
33	81942.6	1	AT4G21650.1 | Symbols: | Subtilase family protein | chr4:11501314-11504656 REVERSE LENGTH=766	AT4G21650.1
34	51882.8	1	AT4G20360.1 | Symbols: ATRAB8D, ATRABE1B, RABE1b | RAB GTPase homolog E1B | chr4:10990036-10991466 FORWARD LENGTH=476	AT4G20360.1
35	12256	1	AT5G59320.1 | Symbols: LTP3 | lipid transfer protein 3 | chr5:23929051-23929492 FORWARD LENGTH=115	AT5G59320.1
36	41937.1	1	AT5G09810.1 | Symbols: ACT7 | actin 7 | chr5:3052809-3054220 FORWARD LENGTH=377	AT5G09810.1
WEIH_PLANT-S4_021111NM
Hits	Protein Mass	No. of Peptide	Sequence Header	Ensembl Transcript ID
1	53434.8	60	ATCG00490.1 | Symbols: RBCL | ribulose-bisphosphate carboxylases | chrC:54958-56397 FORWARD LENGTH=479	ATCG00490.1
2	63262.4	26	AT5G25980.2 | Symbols: TGG2, BGLU37 | glucoside glucohydrolase 2 | chr5:9072730-9075477 FORWARD LENGTH=547	AT5G25980.2
3	121680	15	AT3G19170.1 | Symbols: ATPREP1, ATZNMP, PREP1 | presequence protease 1 | chr3:6625578-6631874 REVERSE LENGTH=1080	AT3G19170.1
4	113822	9	AT4G33010.1 | Symbols: AtGLDP1, GLDP1 | glycine decarboxylase P-protein 1 | chr4:15926852-15931150 REVERSE LENGTH=1037	AT4G33010.1
5	20488	9	AT1G67090.1 | Symbols: RBCS1A | ribulose bisphosphate carboxylase small chain 1A | chr1:25048465-25049249 REVERSE LENGTH=180	AT1G67090.1
6	49266.7	8	AT1G20620.2 | Symbols: CAT3, SEN2, ATCAT3 | catalase 3 | chr1:7143142-7145807 FORWARD LENGTH=427	AT1G20620.2
7	50194.8	8	AT3G12780.1 | Symbols: PGK1 | phosphoglycerate kinase 1 | chr3:4061127-4063140 REVERSE LENGTH=481	AT3G12780.1
8	80374.5	7	AT3G60750.1 | Symbols: | Transketolase | chr3:22454004-22456824 FORWARD LENGTH=741	AT3G60750.1
9	37825.3	6	AT3G01500.2 | Symbols: CA1 | carbonic anhydrase 1 | chr3:194853-197873 REVERSE LENGTH=347	AT3G01500.2
10	35156.2	4	AT4G27520.1 | Symbols: ENODL2, AtENODL2 | early nodulin-like protein 2 | chr4:13750668-13751819 REVERSE LENGTH=349	AT4G27520.1
11	47780.2	4	AT5G35630.1 | Symbols: GS2, GLN2, ATGSL1 | glutamine synthetase 2 | chr5:13831220-13833239 FORWARD LENGTH=430	AT5G35630.1
12	52347.1	4	AT2G39730.1 | Symbols: RCA | rubisco activase | chr2:16570951-16573345 REVERSE LENGTH=474	AT2G39730.1
13	55351.1	2	ATCG00120.1 | Symbols: ATPA | ATP synthase subunit alpha | chrC:9938-11461 REVERSE LENGTH=507	ATCG00120.1
14	41937.1	2	AT5G09810.1 | Symbols: ACT7 | actin 7 | chr5:3052809-3054220 FORWARD LENGTH=377	AT5G09810.1
15	53957.2	2	ATCG00480.1 | Symbols: ATPB, PB | ATP synthase subunit beta | chrC:52660-54156 REVERSE LENGTH=498	ATCG00480.1
16	178065	2	AT5G04140.1 | Symbols: GLU1, GLS1, GLUS, FD-GOGAT | glutamate synthase 1 | chr5:1130031-1138186 FORWARD LENGTH=1622	AT5G04140.1
17	62204.9	2	AT2G28000.1 | Symbols: CPN60A, CH-CPN60A, SLP | chaperonin-60alpha | chr2:11926603-11929184 FORWARD LENGTH=586	AT2G28000.1
18	84511.2	2	AT5G55480.1 | Symbols: SVL1 | SHV3-like 1 | chr5:22474277-22477819 FORWARD LENGTH=766	AT5G55480.1
19	94742.7	2	AT1G56070.1 | Symbols: LOS1 | Ribosomal protein S5/Elongation factor G/III/V family protein | chr1:20968245-20971077 REVERSE LENGTH=843	AT1G56070.1
20	104174	2	AT4G29060.1 | Symbols: emb2726 | elongation factor Ts family protein | chr4:14317744-14321315 FORWARD LENGTH=953	AT4G29060.1
21	84645.8	1	AT5G17920.1 | Symbols: ATCIMS, ATMETS, ATMS1 | Cobalamin-independent synthase family protein | chr5:5935771-5939195 FORWARD LENGTH=765	AT5G17920.1
22	49812.9	1	AT1G07920.1 | Symbols: | GTP binding Elongation factor Tu family protein | chr1:2455559-2457001 FORWARD LENGTH=449	AT1G07920.1
23	43075	1	AT2G21330.1 | Symbols: FBA1 | fructose-bisphosphate aldolase 1 | chr2:9128416-9130152 REVERSE LENGTH=399	AT2G21330.1
24	110312	1	AT2G42600.2 | Symbols: ATPPC2, PPC2 | phosphoenolpyruvate carboxylase 2 | chr2:17734541-17738679 REVERSE LENGTH=963	AT2G42600.2
25	108131	1	AT5G61780.1 | Symbols: Tudor2, AtTudor2, TSN2 | TUDOR-SN protein 2 | chr5:24822012-24826641 FORWARD LENGTH=985	AT5G61780.1
26	38527.2	1	AT3G44310.1 | Symbols: NIT1, ATNIT1, NITI | nitrilase 1 | chr3:15986901-15988841 FORWARD LENGTH=346	AT3G44310.1
27	53980.2	1	AT1G70580.1 | Symbols: AOAT2, GGT2 | alanine-2-oxoglutarate aminotransferase 2 | chr1:26613222-26615845 FORWARD LENGTH=481	AT1G70580.1
WEIH_PLANT-S5_021111NM
Hits	Protein Mass	No. of Peptide	Sequence Header	Ensembl Transcript ID
1	53434.8	36	ATCG00490.1 | Symbols: RBCL | ribulose-bisphosphate carboxylases | chrC:54958-56397 FORWARD LENGTH=479	ATCG00490.1
2	113822	15	AT4G33010.1 | Symbols: AtGLDP1, GLDP1 | glycine decarboxylase P-protein 1 | chr4:15926852-15931150 REVERSE LENGTH=1037	AT4G33010.1
3	94742.7	14	AT1G56070.1 | Symbols: LOS1 | Ribosomal protein S5/Elongation factor G/III/V family protein | chr1:20968245-20971077 REVERSE LENGTH=843	AT1G56070.1
4	61664.2	11	AT5G26000.1 | Symbols: TGG1, BGLU38 | thioglucoside glucohydrolase 1 | chr5:9079678-9082347 REVERSE LENGTH=541	AT5G26000.1
5	52347.1	8	AT2G39730.1 | Symbols: RCA | rubisco activase | chr2:16570951-16573345 REVERSE LENGTH=474	AT2G39730.1
6	20622.2	8	AT5G38420.1 | Symbols: | Ribulose bisphosphate carboxylase (small chain) family protein | chr5:15381203-15381978 REVERSE LENGTH=181	AT5G38420.1
7	63262.4	8	AT5G25980.2 | Symbols: TGG2, BGLU37 | glucoside glucohydrolase 2 | chr5:9072730-9075477 FORWARD LENGTH=547	AT5G25980.2
8	50194.8	7	AT3G12780.1 | Symbols: PGK1 | phosphoglycerate kinase 1 | chr3:4061127-4063140 REVERSE LENGTH=481	AT3G12780.1
9	106723	7	AT1G63770.2 | Symbols: | Peptidase M1 family protein | chr1:23658165-23664243 REVERSE LENGTH=945	AT1G63770.2
10	47780.2	6	AT5G35630.1 | Symbols: GS2, GLN2, ATGSL1 | glutamine synthetase 2 | chr5:13831220-13833239 FORWARD LENGTH=430	AT5G35630.1
11	80374.5	6	AT3G60750.1 | Symbols: | Transketolase | chr3:22454004-22456824 FORWARD LENGTH=741	AT3G60750.1
12	106884	6	AT2G47390.1 | Symbols: | Prolyl oligopeptidase family protein | chr2:19442278-19446253 REVERSE LENGTH=961	AT2G47390.1
13	57237.6	5	AT4G35090.1 | Symbols: CAT2 | catalase 2 | chr4:16700937-16703215 REVERSE LENGTH=492	AT4G35090.1
14	43075	4	AT2G21330.1 | Symbols: FBA1 | fructose-bisphosphate aldolase 1 | chr2:9128416-9130152 REVERSE LENGTH=399	AT2G21330.1
15	53957.2	4	ATCG00480.1 | Symbols: ATPB, PB | ATP synthase subunit beta | chrC:52660-54156 REVERSE LENGTH=498	ATCG00480.1
16	108760	4	AT2G05710.1 | Symbols: ACO3 | aconitase 3 | chr2:2141591-2146350 FORWARD LENGTH=990	AT2G05710.1
17	37825.3	3	AT3G01500.2 | Symbols: CA1 | carbonic anhydrase 1 | chr3:194853-197873 REVERSE LENGTH=347	AT3G01500.2
18	48085.8	3	AT1G42970.1 | Symbols: GAPB | glyceraldehyde-3-phosphate dehydrogenase B subunit | chr1:16127552-16129584 FORWARD LENGTH=447	AT1G42970.1
19	103616	3	AT5G50920.1 | Symbols: CLPC, ATHSP93-V, HSP93-V, DCA1, CLPC1 | CLPC homologue 1 | chr5:20715710-20719800 REVERSE LENGTH=929	AT5G50920.1
20	108983	3	AT4G26970.1 | Symbols: ACO2 | aconitase 2 | chr4:13543077-13548427 FORWARD LENGTH=995	AT4G26970.1
21	92364.4	3	AT1G79920.1 | Symbols: | Heat shock protein 70 (Hsp 70) family protein | chr1:30058935-30062224 REVERSE LENGTH=831	AT1G79920.1
22	110312	3	AT2G42600.2 | Symbols: ATPPC2, PPC2 | phosphoenolpyruvate carboxylase 2 | chr2:17734541-17738679 REVERSE LENGTH=963	AT2G42600.2
23	84872.9	2	AT3G03780.1 | Symbols: ATMS2, MS2 | methionine synthase 2 | chr3:957602-960740 FORWARD LENGTH=765	AT3G03780.1
24	41757.8	2	AT3G28270.2 | Symbols: | Protein of unknown function (DUF677) | chr3:10538725-10539849 FORWARD LENGTH=374	AT3G28270.2
25	42764.1	2	AT1G09340.1 | Symbols: CRB, CSP41B, HIP1.3 | chloroplast RNA binding | chr1:3015473-3018035 FORWARD LENGTH=378	AT1G09340.1
26	44720.7	2	AT1G32060.1 | Symbols: PRK | phosphoribulokinase | chr1:11532668-11534406 FORWARD LENGTH=395	AT1G32060.1
27	44465.2	2	AT2G13360.1 | Symbols: AGT, AGT1, SGAT | alanine:glyoxylate aminotransferase | chr2:5539417-5540902 REVERSE LENGTH=401	AT2G13360.1
28	43162.5	2	AT2G45470.1 | Symbols: FLA8, AGP8 | FASCICLIN-like arabinogalactan protein 8 | chr2:18742797-18744059 REVERSE LENGTH=420	AT2G45470.1
29	53980.2	2	AT1G70580.1 | Symbols: AOAT2, GGT2 | alanine-2-oxoglutarate aminotransferase 2 | chr1:26613222-26615845 FORWARD LENGTH=481	AT1G70580.1
30	84645.8	2	AT5G17920.1 | Symbols: ATCIMS, ATMETS, ATMS1 | Cobalamin-independent synthase family protein | chr5:5935771-5939195 FORWARD LENGTH=765	AT5G17920.1
31	71712.3	2	AT5G02500.1 | Symbols: HSC70-1, HSP70-1, AT-HSC70-1, HSC70 | heat shock cognate protein 70-1 | chr5:554055-556334 REVERSE LENGTH=651	AT5G02500.1
32	44758.9	1	AT1G11860.1 | Symbols: | Glycine cleavage T-protein family | chr1:4001801-4003245 FORWARD LENGTH=408	AT1G11860.1
33	47974.4	1	AT2G36530.1 | Symbols: LOS2, ENO2 | Enolase | chr2:15321081-15323786 REVERSE LENGTH=444	AT2G36530.1
34	41937.1	1	AT5G09810.1 | Symbols: ACT7 | actin 7 | chr5:3052809-3054220 FORWARD LENGTH=377	AT5G09810.1
35	38798.3	1	AT3G17820.1 | Symbols: ATGSKB6, GLN1.3, GLN1;3 | glutamine synthetase 1.3 | chr3:6097503-6099408 FORWARD LENGTH=354	AT3G17820.1
36	178065	1	AT5G04140.1 | Symbols: GLU1, GLS1, GLUS, FD-GOGAT | glutamate synthase 1 | chr5:1130031-1138186 FORWARD LENGTH=1622	AT5G04140.1
37	30356.8	1	AT5G24780.1 | Symbols: VSP1, ATVSP1 | vegetative storage protein 1 | chr5:8507783-8508889 REVERSE LENGTH=270	AT5G24780.1
38	42748.1	1	AT3G26650.1 | Symbols: GAPA, GAPA-1 | glyceraldehyde 3-phosphate dehydrogenase A subunit | chr3:9795226-9796848 FORWARD LENGTH=396	AT3G26650.1
WEIH_PLANT-S6_021111NM
Hits	Protein Mass	No. of Peptide	Sequence Header	Ensembl Transcript ID
1	61664.2	102	AT5G26000.1 | Symbols: TGG1, BGLU38 | thioglucoside glucohydrolase 1 | chr5:9079678-9082347 REVERSE LENGTH=541	AT5G26000.1
2	53434.8	20	ATCG00490.1 | Symbols: RBCL | ribulose-bisphosphate carboxylases | chrC:54958-56397 FORWARD LENGTH=479	ATCG00490.1
3	80374.5	19	AT3G60750.1 | Symbols: | Transketolase | chr3:22454004-22456824 FORWARD LENGTH=741	AT3G60750.1
4	81942.6	18	AT4G21650.1 | Symbols: | Subtilase family protein | chr4:11501314-11504656 REVERSE LENGTH=766	AT4G21650.1
5	71712.3	18	AT5G02500.1 | Symbols: HSC70-1, HSP70-1, AT-HSC70-1, HSC70 | heat shock cognate protein 70-1 | chr5:554055-556334 REVERSE LENGTH=651	AT5G02500.1
6	76575.5	7	AT4G24280.1 | Symbols: cpHsc70-1 | chloroplast heat shock protein 70-1 | chr4:12590094-12593437 FORWARD LENGTH=718	AT4G24280.1
7	20622.2	7	AT5G38420.1 | Symbols: | Ribulose bisphosphate carboxylase (small chain) family protein | chr5:15381203-15381978 REVERSE LENGTH=181	AT5G38420.1
8	89043.4	4	AT5G65620.1 | Symbols: | Zincin-like metalloproteases family protein | chr5:26221951-26225784 FORWARD LENGTH=791	AT5G65620.1
9	37825.3	4	AT3G01500.2 | Symbols: CA1 | carbonic anhydrase 1 | chr3:194853-197873 REVERSE LENGTH=347	AT3G01500.2
10	49266.7	4	AT1G20620.2 | Symbols: CAT3, SEN2, ATCAT3 | catalase 3 | chr1:7143142-7145807 FORWARD LENGTH=427	AT1G20620.2
11	75453.2	3	AT3G10740.1 | Symbols: ASD1, ARAF1, ARAF, ATASD1 | alpha-L-arabinofuranosidase 1 | chr3:3361031-3364573 REVERSE LENGTH=678	AT3G10740.1
12	52347.1	3	AT2G39730.1 | Symbols: RCA | rubisco activase | chr2:16570951-16573345 REVERSE LENGTH=474	AT2G39730.1
13	53957.2	3	ATCG00480.1 | Symbols: ATPB, PB | ATP synthase subunit beta | chrC:52660-54156 REVERSE LENGTH=498	ATCG00480.1
14	47780.2	2	AT5G35630.1 | Symbols: GS2, GLN2, ATGSL1 | glutamine synthetase 2 | chr5:13831220-13833239 FORWARD LENGTH=430	AT5G35630.1
15	50194.8	2	AT3G12780.1 | Symbols: PGK1 | phosphoglycerate kinase 1 | chr3:4061127-4063140 REVERSE LENGTH=481	AT3G12780.1
16	68329	2	AT1G50480.1 | Symbols: THFS | 10-formyltetrahydrofolate synthetase | chr1:18702064-18704687 FORWARD LENGTH=634	AT1G50480.1
17	116229	1	AT5G13980.1 | Symbols: | Glycosyl hydrolase family 38 protein | chr5:4508626-4514334 FORWARD LENGTH=1024	AT5G13980.1
18	76018.7	1	AT1G22530.1 | Symbols: PATL2 | PATELLIN 2 | chr1:7955773-7958326 REVERSE LENGTH=683	AT1G22530.1
19	84645.8	1	AT5G17920.1 | Symbols: ATCIMS, ATMETS, ATMS1 | Cobalamin-independent synthase family protein | chr5:5935771-5939195 FORWARD LENGTH=765	AT5G17920.1
20	30356.8	1	AT5G24780.1 | Symbols: VSP1, ATVSP1 | vegetative storage protein 1 | chr5:8507783-8508889 REVERSE LENGTH=270	AT5G24780.1
21	68453.5	1	AT5G20950.1 | Symbols: | Glycosyl hydrolase family protein | chr5:7107609-7110775 REVERSE LENGTH=624	AT5G20950.1
WEIH_PLANT-S7_021111NM
Hits	Protein Mass	No. of Peptide	Sequence Header	Ensembl Transcript ID
1	63262.4	112	AT5G25980.2 | Symbols: TGG2, BGLU37 | glucoside glucohydrolase 2 | chr5:9072730-9075477 FORWARD LENGTH=547	AT5G25980.2
2	53434.8	22	ATCG00490.1 | Symbols: RBCL | ribulose-bisphosphate carboxylases | chrC:54958-56397 FORWARD LENGTH=479	ATCG00490.1
3	84440	8	AT5G49360.1 | Symbols: BXL1, ATBXL1 | beta-xylosidase 1 | chr5:20012179-20016659 REVERSE LENGTH=774	AT5G49360.1
4	64168.9	8	AT1G55490.1 | Symbols: CPN60B, LEN1 | chaperonin 60 beta | chr1:20715717-20718673 REVERSE LENGTH=600	AT1G55490.1
5	20488	5	AT1G67090.1 | Symbols: RBCS1A | ribulose bisphosphate carboxylase small chain 1A | chr1:25048465-25049249 REVERSE LENGTH=180	AT1G67090.1
6	82450.6	5	AT3G14067.1 | Symbols: | Subtilase family protein | chr3:4658421-4660754 REVERSE LENGTH=777	AT3G14067.1
7	69111	4	AT1G78900.1 | Symbols: VHA-A | vacuolar ATP synthase subunit A | chr1:29660463-29664575 FORWARD LENGTH=623	AT1G78900.1
8	50194.8	4	AT3G12780.1 | Symbols: PGK1 | phosphoglycerate kinase 1 | chr3:4061127-4063140 REVERSE LENGTH=481	AT3G12780.1
9	60877.1	4	AT1G52400.1 | Symbols: BGL1, BGLU18, ATBG1 | beta glucosidase 18 | chr1:19515250-19517930 FORWARD LENGTH=528	AT1G52400.1
10	62204.9	4	AT2G28000.1 | Symbols: CPN60A, CH-CPN60A, SLP | chaperonin-60alpha | chr2:11926603-11929184 FORWARD LENGTH=586	AT2G28000.1
11	52347.1	3	AT2G39730.1 | Symbols: RCA | rubisco activase | chr2:16570951-16573345 REVERSE LENGTH=474	AT2G39730.1
12	60174.4	3	AT1G76160.1 | Symbols: sks5 | SKU5 similar 5 | chr1:28578211-28581020 REVERSE LENGTH=541	AT1G76160.1
13	72360.9	3	AT5G04590.1 | Symbols: SIR | sulfite reductase | chr5:1319404-1322298 FORWARD LENGTH=642	AT5G04590.1
14	80374.5	2	AT3G60750.1 | Symbols: | Transketolase | chr3:22454004-22456824 FORWARD LENGTH=741	AT3G60750.1
15	37825.3	2	AT3G01500.2 | Symbols: CA1 | carbonic anhydrase 1 | chr3:194853-197873 REVERSE LENGTH=347	AT3G01500.2
16	76575.5	2	AT4G24280.1 | Symbols: cpHsc70-1 | chloroplast heat shock protein 70-1 | chr4:12590094-12593437 FORWARD LENGTH=718	AT4G24280.1
17	68060.6	2	AT5G51820.1 | Symbols: PGM, ATPGMP, PGM1, STF1 | phosphoglucomutase | chr5:21063531-21067933 REVERSE LENGTH=623	AT5G51820.1
18	56614.6	2	AT1G77510.1 | Symbols: ATPDIL1-2, PDI6, ATPDI6, PDIL1-2 | PDI-like 1-2 | chr1:29126742-29129433 FORWARD LENGTH=508	AT1G77510.1
19	67405.4	2	AT4G24620.1 | Symbols: PGI1, PGI | phosphoglucose isomerase 1 | chr4:12708972-12712610 REVERSE LENGTH=613	AT4G24620.1
20	64771.5	2	AT5G11670.1 | Symbols: ATNADP-ME2, NADP-ME2 | NADP-malic enzyme 2 | chr5:3754456-3758040 FORWARD LENGTH=588	AT5G11670.1
21	60897.1	2	AT3G08590.1 | Symbols: | Phosphoglycerate mutase, 2,3-bisphosphoglycerate-independent | chr3:2608683-2611237 REVERSE LENGTH=560	AT3G08590.1
22	61584.4	2	AT3G23990.1 | Symbols: HSP60, HSP60-3B | heat shock protein 60 | chr3:8669013-8672278 FORWARD LENGTH=577	AT3G23990.1
23	60375	1	AT1G65590.1 | Symbols: HEXO3, ATHEX1 | beta-hexosaminidase 3 | chr1:24385996-24390989 FORWARD LENGTH=535	AT1G65590.1
24	12256	1	AT5G59320.1 | Symbols: LTP3 | lipid transfer protein 3 | chr5:23929051-23929492 FORWARD LENGTH=115	AT5G59320.1
25	63670.4	1	AT1G70730.1 | Symbols: PGM2 | Phosphoglucomutase/phosphomannomutase family protein | chr1:26669020-26672726 REVERSE LENGTH=585	AT1G70730.1
26	66342.3	1	AT3G06650.1 | Symbols: ACLB-1 | ATP-citrate lyase B-1 | chr3:2079247-2082633 REVERSE LENGTH=608	AT3G06650.1
27	61553	1	AT2G34810.1 | Symbols: | FAD-binding Berberine family protein | chr2:14685292-14686914 FORWARD LENGTH=540	AT2G34810.1
28	49266.7	1	AT1G20620.2 | Symbols: CAT3, SEN2, ATCAT3 | catalase 3 | chr1:7143142-7145807 FORWARD LENGTH=427	AT1G20620.2
29	38855.1	1	AT2G17120.1 | Symbols: LYM2 | lysm domain GPI-anchored protein 2 precursor | chr2:7459156-7460648 FORWARD LENGTH=350	AT2G17120.1
30	30370.1	1	AT2G10940.1 | Symbols: | Bifunctional inhibitor/lipid-transfer protein/seed storage 2S albumin superfamily protein | chr2:4311160-4312035 REVERSE LENGTH=291	AT2G10940.1
31	26886	1	AT2G04780.1 | Symbols: FLA7 | FASCICLIN-like arabinoogalactan 7 | chr2:1677488-1678252 FORWARD LENGTH=254	AT2G04780.1
32	53957.2	1	ATCG00480.1 | Symbols: ATPB, PB | ATP synthase subunit beta | chrC:52660-54156 REVERSE LENGTH=498	ATCG00480.1
WEIH_PLANT-S8_021111NM
Hits	Protein Mass	No. of Peptide	Sequence Header	Ensembl Transcript ID
1	53434.8	89	ATCG00490.1 | Symbols: RBCL | ribulose-bisphosphate carboxylases | chrC:54958-56397 FORWARD LENGTH=479	ATCG00490.1
2	53957.2	18	ATCG00480.1 | Symbols: ATPB, PB | ATP synthase subunit beta | chrC:52660-54156 REVERSE LENGTH=498	ATCG00480.1
3	53780.2	9	AT1G23310.1 | Symbols: GGT1, AOAT1, GGAT1 | glutamate:glyoxylate aminotransferase | chr1:8268720-8271329 REVERSE LENGTH=481	AT1G23310.1
4	52347.1	7	AT2G39730.1 | Symbols: RCA | rubisco activase | chr2:16570951-16573345 REVERSE LENGTH=474	AT2G39730.1
5	55351.1	6	ATCG00120.1 | Symbols: ATPA | ATP synthase subunit alpha | chrC:9938-11461 REVERSE LENGTH=507	ATCG00120.1
6	49266.7	5	AT1G20620.2 | Symbols: CAT3, SEN2, ATCAT3 | catalase 3 | chr1:7143142-7145807 FORWARD LENGTH=427	AT1G20620.2
7	20622.2	5	AT5G38420.1 | Symbols: | Ribulose bisphosphate carboxylase (small chain) family protein | chr5:15381203-15381978 REVERSE LENGTH=181	AT5G38420.1
8	47974.4	4	AT2G36530.1 | Symbols: LOS2, ENO2 | Enolase | chr2:15321081-15323786 REVERSE LENGTH=444	AT2G36530.1
9	51526.7	4	AT1G55980.1 | Symbols: | FAD/NAD(P)-binding oxidoreductase family protein | chr1:20938899-20941813 REVERSE LENGTH=466	AT1G55980.1
10	39320.7	4	AT3G49120.1 | Symbols: ATPERX34, PERX34, PRXCB, ATPCB, PRX34 | peroxidase CB | chr3:18207819-18210041 FORWARD LENGTH=353	AT3G49120.1
11	50194.8	4	AT3G12780.1 | Symbols: PGK1 | phosphoglycerate kinase 1 | chr3:4061127-4063140 REVERSE LENGTH=481	AT3G12780.1
12	46372.6	3	AT1G03220.1 | Symbols: | Eukaryotic aspartyl protease family protein | chr1:787143-788444 FORWARD LENGTH=433	AT1G03220.1
13	56957.2	3	AT5G48300.1 | Symbols: ADG1, APS1 | ADP glucose pyrophosphorylase 1 | chr5:19570326-19572557 FORWARD LENGTH=520	AT5G48300.1
14	46629.2	3	AT3G52880.1 | Symbols: ATMDAR1, MDAR1 | monodehydroascorbate reductase 1 | chr3:19601477-19604366 REVERSE LENGTH=434	AT3G52880.1
15	49812.9	2	AT1G07920.1 | Symbols: | GTP binding Elongation factor Tu family protein | chr1:2455559-2457001 FORWARD LENGTH=449	AT1G07920.1
16	37825.3	2	AT3G01500.2 | Symbols: CA1 | carbonic anhydrase 1 | chr3:194853-197873 REVERSE LENGTH=347	AT3G01500.2
17	52141.4	2	AT4G13930.1 | Symbols: SHM4 | serine hydroxymethyltransferase 4 | chr4:8048013-8050021 REVERSE LENGTH=471	AT4G13930.1
18	80374.5	2	AT3G60750.1 | Symbols: | Transketolase | chr3:22454004-22456824 FORWARD LENGTH=741	AT3G60750.1
19	54153.8	2	AT4G24830.1 | Symbols: | arginosuccinate synthase family | chr4:12793085-12795857 REVERSE LENGTH=494	AT4G24830.1
20	57535.4	2	AT4G37930.1 | Symbols: SHM1, STM, SHMT1 | serine transhydroxymethyltransferase 1 | chr4:17831891-17834742 REVERSE LENGTH=517	AT4G37930.1
21	63262.4	2	AT5G25980.2 | Symbols: TGG2, BGLU37 | glucoside glucohydrolase 2 | chr5:9072730-9075477 FORWARD LENGTH=547	AT5G25980.2
22	51877.2	1	AT3G03250.1 | Symbols: UGP, UGP1, AtUGP1 | UDP-GLUCOSE PYROPHOSPHORYLASE 1 | chr3:749761-754014 REVERSE LENGTH=469	AT3G03250.1
23	50193.6	1	AT1G04820.1 | Symbols: TUA4, TOR2 | tubulin alpha-4 chain | chr1:1356421-1358266 REVERSE LENGTH=450	AT1G04820.1
24	52754.3	1	AT1G63940.1 | Symbols: MDAR6 | monodehydroascorbate reductase 6 | chr1:23730206-23733534 FORWARD LENGTH=486	AT1G63940.1
25	54985.8	1	AT4G29680.1 | Symbols: | Alkaline-phosphatase-like family protein | chr4:14538067-14539557 REVERSE LENGTH=496	AT4G29680.1
26	56255.2	1	AT4G15210.1 | Symbols: ATBETA-AMY, AT-BETA-AMY, RAM1, BMY1, BAM5 | beta-amylase 5 | chr4:8666734-8669357 REVERSE LENGTH=498	AT4G15210.1
27	40373.2	1	AT3G14420.1 | Symbols: | Aldolase-type TIM barrel family protein | chr3:4821804-4823899 FORWARD LENGTH=367	AT3G14420.1
28	55032.2	1	AT5G34850.1 | Symbols: ATPAP26, PAP26 | purple acid phosphatase 26 | chr5:13108475-13111217 REVERSE LENGTH=475	AT5G34850.1
WEIH_PLANT-S9_021111NM
Hits	Protein Mass	No. of Peptide	Sequence Header	Ensembl Transcript ID
1	47780.2	41	AT5G35630.1 | Symbols: GS2, GLN2, ATGSL1 | glutamine synthetase 2 | chr5:13831220-13833239 FORWARD LENGTH=430	AT5G35630.1
2	50194.8	30	AT3G12780.1 | Symbols: PGK1 | phosphoglycerate kinase 1 | chr3:4061127-4063140 REVERSE LENGTH=481	AT3G12780.1
3	42449	23	AT1G68010.1 | Symbols: HPR, ATHPR1 | hydroxypyruvate reductase | chr1:25493418-25495720 FORWARD LENGTH=386	AT1G68010.1
4	52347.1	16	AT2G39730.1 | Symbols: RCA | rubisco activase | chr2:16570951-16573345 REVERSE LENGTH=474	AT2G39730.1
5	44720.7	15	AT1G32060.1 | Symbols: PRK | phosphoribulokinase | chr1:11532668-11534406 FORWARD LENGTH=395	AT1G32060.1
6	48085.8	13	AT1G42970.1 | Symbols: GAPB | glyceraldehyde-3-phosphate dehydrogenase B subunit | chr1:16127552-16129584 FORWARD LENGTH=447	AT1G42970.1
7	24568.8	13	AT4G20260.1 | Symbols: ATPCAP1, PCAP1 | plasma-membrane associated cation-binding protein 1 | chr4:10941593-10943227 FORWARD LENGTH=225	AT4G20260.1
8	53434.8	12	ATCG00490.1 | Symbols: RBCL | ribulose-bisphosphate carboxylases | chrC:54958-56397 FORWARD LENGTH=479	ATCG00490.1
9	44758.9	11	AT1G11860.1 | Symbols: | Glycine cleavage T-protein family | chr1:4001801-4003245 FORWARD LENGTH=408	AT1G11860.1
10	45589.7	10	AT3G54050.1 | Symbols: HCEF1 | high cyclic electron flow 1 | chr3:20016951-20018527 FORWARD LENGTH=417	AT3G54050.1
11	43132.1	9	AT4G38970.1 | Symbols: FBA2 | fructose-bisphosphate aldolase 2 | chr4:18163714-18165659 REVERSE LENGTH=398	AT4G38970.1
12	41937.1	9	AT5G09810.1 | Symbols: ACT7 | actin 7 | chr5:3052809-3054220 FORWARD LENGTH=377	AT5G09810.1
13	44465.2	9	AT2G13360.1 | Symbols: AGT, AGT1, SGAT | alanine:glyoxylate aminotransferase | chr2:5539417-5540902 REVERSE LENGTH=401	AT2G13360.1
14	40373.2	7	AT3G14420.1 | Symbols: | Aldolase-type TIM barrel family protein | chr3:4821804-4823899 FORWARD LENGTH=367	AT3G14420.1
15	41757.8	6	AT3G28270.2 | Symbols: | Protein of unknown function (DUF677) | chr3:10538725-10539849 FORWARD LENGTH=374	AT3G28270.2
16	36709.7	5	AT5G58330.3 | Symbols: | lactate/malate dehydrogenase family protein | chr5:23580010-23581751 REVERSE LENGTH=334	AT5G58330.3
17	20622.2	4	AT5G38420.1 | Symbols: | Ribulose bisphosphate carboxylase (small chain) family protein | chr5:15381203-15381978 REVERSE LENGTH=181	AT5G38420.1
18	38705	3	AT2G36460.1 | Symbols: | Aldolase superfamily protein | chr2:15296929-15298387 REVERSE LENGTH=358	AT2G36460.1
19	38798.3	3	AT3G17820.1 | Symbols: ATGSKB6, GLN1.3, GLN1;3 | glutamine synthetase 1.3 | chr3:6097503-6099408 FORWARD LENGTH=354	AT3G17820.1
20	39320.7	3	AT3G49120.1 | Symbols: ATPERX34, PERX34, PRXCB, ATPCB, PRX34 | peroxidase CB | chr3:18207819-18210041 FORWARD LENGTH=353	AT3G49120.1
21	44374.3	3	AT3G14210.1 | Symbols: ESM1 | epithiospecifier modifier 1 | chr3:4729886-4731562 FORWARD LENGTH=392	AT3G14210.1
22	37004.1	3	AT1G13440.1 | Symbols: GAPC-2, GAPC2 | glyceraldehyde-3-phosphate dehydrogenase C2 | chr1:4608465-4610494 REVERSE LENGTH=338	AT1G13440.1
23	47954.7	3	AT5G13420.1 | Symbols: | Aldolase-type TIM barrel family protein | chr5:4302080-4304212 REVERSE LENGTH=438	AT5G13420.1
24	43990.8	3	AT1G31180.1 | Symbols: ATIMD3, IMD3, IPMDH1 | isopropylmalate dehydrogenase 3 | chr1:11142843-11144617 REVERSE LENGTH=404	AT1G31180.1
25	42230.1	3	AT3G14990.1 | Symbols: | Class I glutamine amidotransferase-like superfamily protein | chr3:5047510-5049621 FORWARD LENGTH=392	AT3G14990.1
26	63262.4	3	AT5G25980.2 | Symbols: TGG2, BGLU37 | glucoside glucohydrolase 2 | chr5:9072730-9075477 FORWARD LENGTH=547	AT5G25980.2
27	37825.3	2	AT3G01500.2 | Symbols: CA1 | carbonic anhydrase 1 | chr3:194853-197873 REVERSE LENGTH=347	AT3G01500.2
28	42877.8	2	AT1G12840.1 | Symbols: DET3, ATVHA-C | vacuolar ATP synthase subunit C (VATC) / V-ATPase C subunit / vacuolar proton pump C subunit (DET3) | chr1:4375584-4378220 FORWARD LENGTH=375	AT1G12840.1
29	39318.5	2	AT5G37600.1 | Symbols: ATGSR1, GLN1;1, GSR 1, ATGLN1;1 | glutamine synthase clone R1 | chr5:14933574-14935656 REVERSE LENGTH=356	AT5G37600.1
30	41527.9	2	AT5G43940.1 | Symbols: HOT5, ADH2, GSNOR, ATGSNOR1, PAR2 | GroES-like zinc-binding dehydrogenase family protein | chr5:17684265-17686379 FORWARD LENGTH=379	AT5G43940.1
31	39860.5	2	AT3G47800.1 | Symbols: | Galactose mutarotase-like superfamily protein | chr3:17634971-17636998 FORWARD LENGTH=358	AT3G47800.1
32	42667.7	2	AT5G14780.1 | Symbols: FDH | formate dehydrogenase | chr5:4777043-4779190 FORWARD LENGTH=384	AT5G14780.1
33	46683	2	AT1G04420.1 | Symbols: | NAD(P)-linked oxidoreductase superfamily protein | chr1:1191634-1193699 FORWARD LENGTH=412	AT1G04420.1
34	37557.4	1	AT5G06870.1 | Symbols: PGIP2, ATPGIP2 | polygalacturonase inhibiting protein 2 | chr5:2133941-2135016 FORWARD LENGTH=330	AT5G06870.1
35	30370.1	1	AT2G10940.1 | Symbols: | Bifunctional inhibitor/lipid-transfer protein/seed storage 2S albumin superfamily protein | chr2:4311160-4312035 REVERSE LENGTH=291	AT2G10940.1
36	84645.8	1	AT5G17920.1 | Symbols: ATCIMS, ATMETS, ATMS1 | Cobalamin-independent synthase family protein | chr5:5935771-5939195 FORWARD LENGTH=765	AT5G17920.1
37	53941.8	1	AT3G18490.1 | Symbols: | Eukaryotic aspartyl protease family protein | chr3:6349090-6350592 REVERSE LENGTH=500	AT3G18490.1
38	22381.1	1	AT3G06035.1 | Symbols: | Glycoprotein membrane precursor GPI-anchored | chr3:1823172-1824110 REVERSE LENGTH=200	AT3G06035.1
39	53957.2	1	ATCG00480.1 | Symbols: ATPB, PB | ATP synthase subunit beta | chrC:52660-54156 REVERSE LENGTH=498	ATCG00480.1
40	76575.5	1	AT4G24280.1 | Symbols: cpHsc70-1 | chloroplast heat shock protein 70-1 | chr4:12590094-12593437 FORWARD LENGTH=718	AT4G24280.1
41	51882.8	1	AT4G20360.1 | Symbols: ATRAB8D, ATRABE1B, RABE1b | RAB GTPase homolog E1B | chr4:10990036-10991466 FORWARD LENGTH=476	AT4G20360.1
42	52130.9	1	AT1G47128.1 | Symbols: RD21, RD21A | Granulin repeat cysteine protease family protein | chr1:17283139-17285609 REVERSE LENGTH=462	AT1G47128.1
43	44100.6	1	AT1G48420.1 | Symbols: D-CDES, ATACD1, ACD1 | D-cysteine desulfhydrase | chr1:17896767-17898803 REVERSE LENGTH=401	AT1G48420.1
44	50995.4	1	AT1G78830.1 | Symbols: | Curculin-like (mannose-binding) lectin family protein | chr1:29637141-29638508 REVERSE LENGTH=455	AT1G78830.1
45	42764.1	1	AT1G09340.1 | Symbols: CRB, CSP41B, HIP1.3 | chloroplast RNA binding | chr1:3015473-3018035 FORWARD LENGTH=378	AT1G09340.1
46	45602.1	1	AT2G20420.1 | Symbols: | ATP citrate lyase (ACL) family protein | chr2:8805574-8807858 FORWARD LENGTH=421	AT2G20420.1
47	43067.3	1	AT4G19410.1 | Symbols: | Pectinacetylesterase family protein | chr4:10582188-10584766 REVERSE LENGTH=391	AT4G19410.1
48	46064.5	1	AT3G56310.2 | Symbols: | Melibiase family protein | chr3:20882886-20885745 FORWARD LENGTH=413	AT3G56310.2
49	115547	1	AT3G26720.1 | Symbols: | Glycosyl hydrolase family 38 protein | chr3:9816707-9823056 FORWARD LENGTH=1019	AT3G26720.1
50	40028.1	1	AT5G51970.1 | Symbols: | GroES-like zinc-binding alcohol dehydrogenase family protein | chr5:21111820-21113284 FORWARD LENGTH=364	AT5G51970.1
WEIH_PLANT-S10_021111NM
Hits	Protein Mass	No. of Peptide	Sequence Header	Ensembl Transcript ID
1	44720.7	42	AT1G32060.1 | Symbols: PRK | phosphoribulokinase | chr1:11532668-11534406 FORWARD LENGTH=395	AT1G32060.1
2	43132.1	17	AT4G38970.1 | Symbols: FBA2 | fructose-bisphosphate aldolase 2 | chr4:18163714-18165659 REVERSE LENGTH=398	AT4G38970.1
3	40373.2	16	AT3G14420.1 | Symbols: | Aldolase-type TIM barrel family protein | chr3:4821804-4823899 FORWARD LENGTH=367	AT3G14420.1
4	37004.1	14	AT1G13440.1 | Symbols: GAPC-2, GAPC2 | glyceraldehyde-3-phosphate dehydrogenase C2 | chr1:4608465-4610494 REVERSE LENGTH=338	AT1G13440.1
5	42748.1	14	AT3G26650.1 | Symbols: GAPA, GAPA-1 | glyceraldehyde 3-phosphate dehydrogenase A subunit | chr3:9795226-9796848 FORWARD LENGTH=396	AT3G26650.1
6	52347.1	13	AT2G39730.1 | Symbols: RCA | rubisco activase | chr2:16570951-16573345 REVERSE LENGTH=474	AT2G39730.1
7	42764.1	10	AT1G09340.1 | Symbols: CRB, CSP41B, HIP1.3 | chloroplast RNA binding | chr1:3015473-3018035 FORWARD LENGTH=378	AT1G09340.1
8	38705	9	AT2G36460.1 | Symbols: | Aldolase superfamily protein | chr2:15296929-15298387 REVERSE LENGTH=358	AT2G36460.1
9	53434.8	7	ATCG00490.1 | Symbols: RBCL | ribulose-bisphosphate carboxylases | chrC:54958-56397 FORWARD LENGTH=479	ATCG00490.1
10	24568.8	7	AT4G20260.1 | Symbols: ATPCAP1, PCAP1 | plasma-membrane associated cation-binding protein 1 | chr4:10941593-10943227 FORWARD LENGTH=225	AT4G20260.1
11	48179.7	7	AT3G01480.1 | Symbols: CYP38, ATCYP38 | cyclophilin 38 | chr3:188569-190674 FORWARD LENGTH=437	AT3G01480.1
12	50194.8	7	AT3G12780.1 | Symbols: PGK1 | phosphoglycerate kinase 1 | chr3:4061127-4063140 REVERSE LENGTH=481	AT3G12780.1
13	38267.9	5	AT3G09820.1 | Symbols: ADK1, ATADK1 | adenosine kinase 1 | chr3:3012122-3014624 FORWARD LENGTH=344	AT3G09820.1
14	39318.5	5	AT5G37600.1 | Symbols: ATGSR1, GLN1;1, GSR 1, ATGLN1;1 | glutamine synthase clone R1 | chr5:14933574-14935656 REVERSE LENGTH=356	AT5G37600.1
15	52130.9	4	AT1G47128.1 | Symbols: RD21, RD21A | Granulin repeat cysteine protease family protein | chr1:17283139-17285609 REVERSE LENGTH=462	AT1G47128.1
16	38527.2	4	AT3G44310.1 | Symbols: NIT1, ATNIT1, NITI | nitrilase 1 | chr3:15986901-15988841 FORWARD LENGTH=346	AT3G44310.1
17	41483.8	4	AT1G20020.1 | Symbols: ATLFNR2, FNR2 | ferredoxin-NADP(+)-oxidoreductase 2 | chr1:6942851-6944868 FORWARD LENGTH=369	AT1G20020.1
18	37825.3	3	AT3G01500.2 | Symbols: CA1 | carbonic anhydrase 1 | chr3:194853-197873 REVERSE LENGTH=347	AT3G01500.2
19	43723.9	3	AT2G40490.1 | Symbols: HEME2 | Uroporphyrinogen decarboxylase | chr2:16912961-16914988 FORWARD LENGTH=394	AT2G40490.1
20	42528.7	3	AT2G01140.1 | Symbols: | Aldolase superfamily protein | chr2:95006-96491 REVERSE LENGTH=391	AT2G01140.1
21	45310.4	3	AT5G30510.1 | Symbols: RPS1, ARRPS1 | ribosomal protein S1 | chr5:11619262-11621223 REVERSE LENGTH=416	AT5G30510.1
22	41131.9	3	AT1G23740.1 | Symbols: | Oxidoreductase, zinc-binding dehydrogenase family protein | chr1:8398245-8399656 REVERSE LENGTH=386	AT1G23740.1
23	20488	3	AT1G67090.1 | Symbols: RBCS1A | ribulose bisphosphate carboxylase small chain 1A | chr1:25048465-25049249 REVERSE LENGTH=180	AT1G67090.1
24	44073.6	3	AT3G63140.1 | Symbols: CSP41A | chloroplast stem-loop binding protein of 41 kDa | chr3:23327006-23328620 REVERSE LENGTH=406	AT3G63140.1
25	51498.9	2	AT1G80380.2 | Symbols: | P-loop containing nucleoside triphosphate hydrolases superfamily protein | chr1:30217332-30219784 FORWARD LENGTH=456	AT1G80380.2
26	46816.5	2	AT3G27925.1 | Symbols: DEGP1, Deg1 | DegP protease 1 | chr3:10366659-10368864 REVERSE LENGTH=439	AT3G27925.1
27	41115.7	2	AT3G02230.1 | Symbols: RGP1, ATRGP1 | reversibly glycosylated polypeptide 1 | chr3:415463-417304 FORWARD LENGTH=357	AT3G02230.1
28	53941.8	2	AT3G18490.1 | Symbols: | Eukaryotic aspartyl protease family protein | chr3:6349090-6350592 REVERSE LENGTH=500	AT3G18490.1
29	84645.8	2	AT5G17920.1 | Symbols: ATCIMS, ATMETS, ATMS1 | Cobalamin-independent synthase family protein | chr5:5935771-5939195 FORWARD LENGTH=765	AT5G17920.1
30	63262.4	1	AT5G25980.2 | Symbols: TGG2, BGLU37 | glucoside glucohydrolase 2 | chr5:9072730-9075477 FORWARD LENGTH=547	AT5G25980.2
31	41174.1	1	AT2G17340.1 | Symbols: | Uncharacterised conserved protein (UCP030210) | chr2:7541615-7544089 REVERSE LENGTH=367	AT2G17340.1
32	47780.2	1	AT5G35630.1 | Symbols: GS2, GLN2, ATGSL1 | glutamine synthetase 2 | chr5:13831220-13833239 FORWARD LENGTH=430	AT5G35630.1
33	55351.1	1	ATCG00120.1 | Symbols: ATPA | ATP synthase subunit alpha | chrC:9938-11461 REVERSE LENGTH=507	ATCG00120.1
34	76575.5	1	AT4G24280.1 | Symbols: cpHsc70-1 | chloroplast heat shock protein 70-1 | chr4:12590094-12593437 FORWARD LENGTH=718	AT4G24280.1
35	37557.4	1	AT5G06870.1 | Symbols: PGIP2, ATPGIP2 | polygalacturonase inhibiting protein 2 | chr5:2133941-2135016 FORWARD LENGTH=330	AT5G06870.1
36	51882.8	1	AT4G20360.1 | Symbols: ATRAB8D, ATRABE1B, RABE1b | RAB GTPase homolog E1B | chr4:10990036-10991466 FORWARD LENGTH=476	AT4G20360.1
37	39417.9	1	AT1G12780.1 | Symbols: UGE1, ATUGE1 | UDP-D-glucose/UDP-D-galactose 4-epimerase 1 | chr1:4356124-4358120 REVERSE LENGTH=351	AT1G12780.1
WEIH_PLANT-S11_021111NM
Hits	Protein Mass	No. of Peptide	Sequence Header	Ensembl Transcript ID
1	41483.8	19	AT1G20020.1 | Symbols: ATLFNR2, FNR2 | ferredoxin-NADP(+)-oxidoreductase 2 | chr1:6942851-6944868 FORWARD LENGTH=369	AT1G20020.1
2	42764.1	16	AT1G09340.1 | Symbols: CRB, CSP41B, HIP1.3 | chloroplast RNA binding | chr1:3015473-3018035 FORWARD LENGTH=378	AT1G09340.1
3	41915.1	15	AT2G43750.1 | Symbols: OASB, ACS1, CPACS1, ATCS-B | O-acetylserine (thiol) lyase B | chr2:18129604-18132322 REVERSE LENGTH=392	AT2G43750.1
4	43105.3	12	AT1G12900.1 | Symbols: GAPA-2 | glyceraldehyde 3-phosphate dehydrogenase A subunit 2 | chr1:4392634-4394283 REVERSE LENGTH=399	AT1G12900.1
5	42786.7	12	AT3G55800.1 | Symbols: SBPASE | sedoheptulose-bisphosphatase | chr3:20709640-20711421 FORWARD LENGTH=393	AT3G55800.1
6	41131.9	12	AT1G23740.1 | Symbols: | Oxidoreductase, zinc-binding dehydrogenase family protein | chr1:8398245-8399656 REVERSE LENGTH=386	AT1G23740.1
7	38527.2	10	AT3G44310.1 | Symbols: NIT1, ATNIT1, NITI | nitrilase 1 | chr3:15986901-15988841 FORWARD LENGTH=346	AT3G44310.1
8	53434.8	10	ATCG00490.1 | Symbols: RBCL | ribulose-bisphosphate carboxylases | chrC:54958-56397 FORWARD LENGTH=479	ATCG00490.1
9	43132.1	9	AT4G38970.1 | Symbols: FBA2 | fructose-bisphosphate aldolase 2 | chr4:18163714-18165659 REVERSE LENGTH=398	AT4G38970.1
10	52347.1	9	AT2G39730.1 | Symbols: RCA | rubisco activase | chr2:16570951-16573345 REVERSE LENGTH=474	AT2G39730.1
11	44073.6	7	AT3G63140.1 | Symbols: CSP41A | chloroplast stem-loop binding protein of 41 kDa | chr3:23327006-23328620 REVERSE LENGTH=406	AT3G63140.1
12	35890.4	7	AT1G04410.1 | Symbols: | Lactate/malate dehydrogenase family protein | chr1:1189418-1191267 REVERSE LENGTH=332	AT1G04410.1
13	36241.6	6	AT3G12145.1 | Symbols: FLR1, FLOR1 | Leucine-rich repeat (LRR) family protein | chr3:3874764-3876075 REVERSE LENGTH=325	AT3G12145.1
14	50194.8	6	AT3G12780.1 | Symbols: PGK1 | phosphoglycerate kinase 1 | chr3:4061127-4063140 REVERSE LENGTH=481	AT3G12780.1
15	33772.8	5	AT1G75280.1 | Symbols: | NmrA-like negative transcriptional regulator family protein | chr1:28252030-28253355 FORWARD LENGTH=310	AT1G75280.1
16	36009.9	5	AT1G53240.1 | Symbols: mMDH1 | Lactate/malate dehydrogenase family protein | chr1:19854966-19856802 REVERSE LENGTH=341	AT1G53240.1
17	44133.4	5	AT5G23120.1 | Symbols: HCF136 | photosystem II stability/assembly factor, chloroplast (HCF136) | chr5:7778154-7780463 FORWARD LENGTH=403	AT5G23120.1
18	42607.5	4	AT3G47520.1 | Symbols: MDH | malate dehydrogenase | chr3:17513657-17514868 FORWARD LENGTH=403	AT3G47520.1
19	44038.8	4	AT4G28520.2 | Symbols: CRU3, CRC | cruciferin 3 | chr4:14087596-14089229 FORWARD LENGTH=394	AT4G28520.2
20	20488	3	AT1G67090.1 | Symbols: RBCS1A | ribulose bisphosphate carboxylase small chain 1A | chr1:25048465-25049249 REVERSE LENGTH=180	AT1G67090.1
21	47780.2	3	AT5G35630.1 | Symbols: GS2, GLN2, ATGSL1 | glutamine synthetase 2 | chr5:13831220-13833239 FORWARD LENGTH=430	AT5G35630.1
22	64729.1	3	AT3G14310.1 | Symbols: ATPME3, PME3 | pectin methylesterase 3 | chr3:4772214-4775095 REVERSE LENGTH=592	AT3G14310.1
23	36124.3	3	AT1G18080.1 | Symbols: ATARCA, RACK1A_AT, RACK1A | Transducin/WD40 repeat-like superfamily protein | chr1:6222325-6223901 FORWARD LENGTH=327	AT1G18080.1
24	38394.3	2	AT5G16970.1 | Symbols: AT-AER, AER | alkenal reductase | chr5:5576291-5578001 REVERSE LENGTH=345	AT5G16970.1
25	62104.7	2	AT1G11580.1 | Symbols: ATPMEPCRA, PMEPCRA | methylesterase PCR A | chr1:3888730-3890649 FORWARD LENGTH=557	AT1G11580.1
26	38902.9	2	AT1G78680.1 | Symbols: ATGGH2, GGH2 | gamma-glutamyl hydrolase 2 | chr1:29593933-29596037 FORWARD LENGTH=347	AT1G78680.1
27	37687.7	2	AT5G09660.1 | Symbols: PMDH2 | peroxisomal NAD-malate dehydrogenase 2 | chr5:2993645-2995551 REVERSE LENGTH=354	AT5G09660.1
28	38514.8	2	AT1G07750.1 | Symbols: | RmlC-like cupins superfamily protein | chr1:2404300-2405863 REVERSE LENGTH=356	AT1G07750.1
29	40373.2	2	AT3G14420.1 | Symbols: | Aldolase-type TIM barrel family protein | chr3:4821804-4823899 FORWARD LENGTH=367	AT3G14420.1
30	43355.3	2	AT2G27680.1 | Symbols: | NAD(P)-linked oxidoreductase superfamily protein | chr2:11803981-11805965 REVERSE LENGTH=384	AT2G27680.1
31	35913.5	2	AT5G19440.1 | Symbols: | NAD(P)-binding Rossmann-fold superfamily protein | chr5:6556493-6558123 FORWARD LENGTH=326	AT5G19440.1
32	35342.4	2	AT2G37770.2 | Symbols: | NAD(P)-linked oxidoreductase superfamily protein | chr2:15834888-15836659 FORWARD LENGTH=315	AT2G37770.2
33	41730.4	2	AT1G66430.1 | Symbols: | pfkB-like carbohydrate kinase family protein | chr1:24778400-24780393 FORWARD LENGTH=384	AT1G66430.1
34	46816.5	2	AT3G27925.1 | Symbols: DEGP1, Deg1 | DegP protease 1 | chr3:10366659-10368864 REVERSE LENGTH=439	AT3G27925.1
35	32181.2	1	AT2G32080.1 | Symbols: PUR ALPHA-1 | purin-rich alpha 1 | chr2:13642716-13644036 REVERSE LENGTH=296	AT2G32080.1
36	35772.8	1	AT3G48690.1 | Symbols: ATCXE12, CXE12 | alpha/beta-Hydrolases superfamily protein | chr3:18037186-18038160 REVERSE LENGTH=324	AT3G48690.1
37	34393.9	1	AT3G25520.1 | Symbols: ATL5, PGY3, OLI5, RPL5A | ribosomal protein L5 | chr3:9269573-9271327 REVERSE LENGTH=301	AT3G25520.1
38	37558.1	1	AT1G55480.1 | Symbols: ZKT | protein containing PDZ domain, a K-box domain, and a TPR region | chr1:20713822-20715351 FORWARD LENGTH=335	AT1G55480.1
39	42064	1	AT1G49240.1 | Symbols: ACT8 | actin 8 | chr1:18216539-18217947 FORWARD LENGTH=377	AT1G49240.1
40	30370.1	1	AT2G10940.1 | Symbols: | Bifunctional inhibitor/lipid-transfer protein/seed storage 2S albumin superfamily protein | chr2:4311160-4312035 REVERSE LENGTH=291	AT2G10940.1
41	38267.9	1	AT3G09820.1 | Symbols: ADK1, ATADK1 | adenosine kinase 1 | chr3:3012122-3014624 FORWARD LENGTH=344	AT3G09820.1
42	36584.8	1	AT5G08300.1 | Symbols: | Succinyl-CoA ligase, alpha subunit | chr5:2667579-2669672 FORWARD LENGTH=347	AT5G08300.1
43	37825.3	1	AT3G01500.2 | Symbols: CA1 | carbonic anhydrase 1 | chr3:194853-197873 REVERSE LENGTH=347	AT3G01500.2
44	37840.7	1	AT2G22780.1 | Symbols: PMDH1 | peroxisomal NAD-malate dehydrogenase 1 | chr2:9689995-9691923 REVERSE LENGTH=354	AT2G22780.1
45	38789.4	1	AT2G17265.1 | Symbols: HSK, DMR1 | homoserine kinase | chr2:7508606-7509718 FORWARD LENGTH=370	AT2G17265.1
46	41528.6	1	AT1G06690.1 | Symbols: | NAD(P)-linked oxidoreductase superfamily protein | chr1:2049742-2052039 REVERSE LENGTH=377	AT1G06690.1
47	64168.9	1	AT1G55490.1 | Symbols: CPN60B, LEN1 | chaperonin 60 beta | chr1:20715717-20718673 REVERSE LENGTH=600	AT1G55490.1
48	40217.4	1	AT2G17420.1 | Symbols: NTRA, ATNTRA, NTR2 | NADPH-dependent thioredoxin reductase A | chr2:7564357-7566219 FORWARD LENGTH=378	AT2G17420.1
49	41416.2	1	AT2G05990.1 | Symbols: MOD1, ENR1 | NAD(P)-binding Rossmann-fold superfamily protein | chr2:2322876-2324867 FORWARD LENGTH=390	AT2G05990.1
50	51498.9	1	AT1G80380.2 | Symbols: | P-loop containing nucleoside triphosphate hydrolases superfamily protein | chr1:30217332-30219784 FORWARD LENGTH=456	AT1G80380.2
51	51882.8	1	AT4G20360.1 | Symbols: ATRAB8D, ATRABE1B, RABE1b | RAB GTPase homolog E1B | chr4:10990036-10991466 FORWARD LENGTH=476	AT4G20360.1
52	53957.2	1	ATCG00480.1 | Symbols: ATPB, PB | ATP synthase subunit beta | chrC:52660-54156 REVERSE LENGTH=498	ATCG00480.1
53	41757.8	1	AT3G28270.2 | Symbols: | Protein of unknown function (DUF677) | chr3:10538725-10539849 FORWARD LENGTH=374	AT3G28270.2
WEIH_PLANT-S12_021111NM
Hits	Protein Mass	No. of Peptide	Sequence Header	Ensembl Transcript ID
1	40192.3	19	AT5G36790.1 | Symbols: | Haloacid dehalogenase-like hydrolase (HAD) superfamily protein | chr5:14481229-14483730 REVERSE LENGTH=362	AT5G36790.1
2	37687.7	11	AT5G09660.1 | Symbols: PMDH2 | peroxisomal NAD-malate dehydrogenase 2 | chr5:2993645-2995551 REVERSE LENGTH=354	AT5G09660.1
3	35225.7	10	AT3G50820.1 | Symbols: PSBO2, PSBO-2, OEC33 | photosystem II subunit O-2 | chr3:18891008-18892311 REVERSE LENGTH=331	AT3G50820.1
4	38527.2	10	AT3G44310.1 | Symbols: NIT1, ATNIT1, NITI | nitrilase 1 | chr3:15986901-15988841 FORWARD LENGTH=346	AT3G44310.1
5	50194.8	9	AT3G12780.1 | Symbols: PGK1 | phosphoglycerate kinase 1 | chr3:4061127-4063140 REVERSE LENGTH=481	AT3G12780.1
6	53434.8	9	ATCG00490.1 | Symbols: RBCL | ribulose-bisphosphate carboxylases | chrC:54958-56397 FORWARD LENGTH=479	ATCG00490.1
7	41416.2	8	AT2G05990.1 | Symbols: MOD1, ENR1 | NAD(P)-binding Rossmann-fold superfamily protein | chr2:2322876-2324867 FORWARD LENGTH=390	AT2G05990.1
8	37104.7	7	AT5G14740.1 | Symbols: CA2, CA18, BETA CA2 | carbonic anhydrase 2 | chr5:4758257-4762382 FORWARD LENGTH=331	AT5G14740.1
9	20488	6	AT1G67090.1 | Symbols: RBCS1A | ribulose bisphosphate carboxylase small chain 1A | chr1:25048465-25049249 REVERSE LENGTH=180	AT1G67090.1
10	42748.1	6	AT3G26650.1 | Symbols: GAPA, GAPA-1 | glyceraldehyde 3-phosphate dehydrogenase A subunit | chr3:9795226-9796848 FORWARD LENGTH=396	AT3G26650.1
11	40496.6	5	AT4G08390.1 | Symbols: SAPX | stromal ascorbate peroxidase | chr4:5314999-5317071 FORWARD LENGTH=372	AT4G08390.1
12	33897.7	5	AT4G14880.1 | Symbols: OASA1, OLD3, CYTACS1 | O-acetylserine (thiol) lyase (OAS-TL) isoform A1 | chr4:8518209-8520050 REVERSE LENGTH=322	AT4G14880.1
13	52130.9	5	AT1G47128.1 | Symbols: RD21, RD21A | Granulin repeat cysteine protease family protein | chr1:17283139-17285609 REVERSE LENGTH=462	AT1G47128.1
14	52347.1	5	AT2G39730.1 | Symbols: RCA | rubisco activase | chr2:16570951-16573345 REVERSE LENGTH=474	AT2G39730.1
15	37558.1	5	AT1G55480.1 | Symbols: ZKT | protein containing PDZ domain, a K-box domain, and a TPR region | chr1:20713822-20715351 FORWARD LENGTH=335	AT1G55480.1
16	34972.2	5	AT2G37660.1 | Symbols: | NAD(P)-binding Rossmann-fold superfamily protein | chr2:15795481-15796977 REVERSE LENGTH=325	AT2G37660.1
17	33955.9	4	AT5G66530.1 | Symbols: | Galactose mutarotase-like superfamily protein | chr5:26553821-26555575 REVERSE LENGTH=307	AT5G66530.1
18	39427.2	4	AT1G67280.1 | Symbols: | Glyoxalase/Bleomycin resistance protein/Dioxygenase superfamily protein | chr1:25188563-25190547 REVERSE LENGTH=350	AT1G67280.1
19	31920.6	4	AT2G41530.1 | Symbols: ATSFGH, SFGH | S-formylglutathione hydrolase | chr2:17323656-17325430 REVERSE LENGTH=284	AT2G41530.1
20	53957.2	4	ATCG00480.1 | Symbols: ATPB, PB | ATP synthase subunit beta | chrC:52660-54156 REVERSE LENGTH=498	ATCG00480.1
21	29920	4	AT3G02520.1 | Symbols: GRF7, GF14 NU | general regulatory factor 7 | chr3:526800-527915 REVERSE LENGTH=265	AT3G02520.1
22	30370.1	3	AT2G10940.1 | Symbols: | Bifunctional inhibitor/lipid-transfer protein/seed storage 2S albumin superfamily protein | chr2:4311160-4312035 REVERSE LENGTH=291	AT2G10940.1
23	42607.5	3	AT3G47520.1 | Symbols: MDH | malate dehydrogenase | chr3:17513657-17514868 FORWARD LENGTH=403	AT3G47520.1
24	47780.2	3	AT5G35630.1 | Symbols: GS2, GLN2, ATGSL1 | glutamine synthetase 2 | chr5:13831220-13833239 FORWARD LENGTH=430	AT5G35630.1
25	29994.7	3	AT5G24770.1 | Symbols: VSP2, ATVSP2 | vegetative storage protein 2 | chr5:8500713-8501844 REVERSE LENGTH=265	AT5G24770.1
26	80374.5	3	AT3G60750.1 | Symbols: | Transketolase | chr3:22454004-22456824 FORWARD LENGTH=741	AT3G60750.1
27	34496.9	2	AT2G06850.1 | Symbols: EXGT-A1, EXT, XTH4 | xyloglucan endotransglucosylase/hydrolase 4 | chr2:2763619-2765490 FORWARD LENGTH=296	AT2G06850.1
28	36511.8	2	AT1G21440.1 | Symbols: | Phosphoenolpyruvate carboxylase family protein | chr1:7502325-7504103 REVERSE LENGTH=336	AT1G21440.1
29	35528.9	2	AT5G17710.1 | Symbols: EMB1241 | Co-chaperone GrpE family protein | chr5:5839560-5841639 REVERSE LENGTH=324	AT5G17710.1
30	30547.3	2	AT3G16530.1 | Symbols: | Legume lectin family protein | chr3:5624586-5625416 REVERSE LENGTH=276	AT3G16530.1
31	30850.1	2	AT4G30270.1 | Symbols: MERI5B, MERI-5, XTH24, SEN4 | xyloglucan endotransglucosylase/hydrolase 24 | chr4:14819445-14820448 REVERSE LENGTH=269	AT4G30270.1
32	30956.7	2	AT3G25530.1 | Symbols: GHBDH, ATGHBDH, GLYR1, GR1 | glyoxylate reductase 1 | chr3:9271949-9273514 REVERSE LENGTH=289	AT3G25530.1
33	38155.6	2	AT1G17650.1 | Symbols: GLYR2, GR2 | glyoxylate reductase 2 | chr1:6069594-6071964 REVERSE LENGTH=358	AT1G17650.1
34	38902.9	2	AT1G78680.1 | Symbols: ATGGH2, GGH2 | gamma-glutamyl hydrolase 2 | chr1:29593933-29596037 FORWARD LENGTH=347	AT1G78680.1
35	41170.7	2	AT4G04640.1 | Symbols: ATPC1 | ATPase, F1 complex, gamma subunit protein | chr4:2350761-2351882 REVERSE LENGTH=373	AT4G04640.1
36	41483.8	2	AT1G20020.1 | Symbols: ATLFNR2, FNR2 | ferredoxin-NADP(+)-oxidoreductase 2 | chr1:6942851-6944868 FORWARD LENGTH=369	AT1G20020.1
37	27828.9	1	AT1G07890.3 | Symbols: APX1, MEE6, CS1, ATAPX1, ATAPX01 | ascorbate peroxidase 1 | chr1:2438005-2439435 FORWARD LENGTH=250	AT1G07890.3
38	63262.4	1	AT5G25980.2 | Symbols: TGG2, BGLU37 | glucoside glucohydrolase 2 | chr5:9072730-9075477 FORWARD LENGTH=547	AT5G25980.2
39	55319.8	1	AT1G11910.1 | Symbols: APA1, ATAPA1 | aspartic proteinase A1 | chr1:4017119-4019874 REVERSE LENGTH=506	AT1G11910.1
40	51882.8	1	AT4G20360.1 | Symbols: ATRAB8D, ATRABE1B, RABE1b | RAB GTPase homolog E1B | chr4:10990036-10991466 FORWARD LENGTH=476	AT4G20360.1
41	44038.8	1	AT4G28520.2 | Symbols: CRU3, CRC | cruciferin 3 | chr4:14087596-14089229 FORWARD LENGTH=394	AT4G28520.2
42	42786.7	1	AT3G55800.1 | Symbols: SBPASE | sedoheptulose-bisphosphatase | chr3:20709640-20711421 FORWARD LENGTH=393	AT3G55800.1
43	31087.4	1	AT2G41840.1 | Symbols: | Ribosomal protein S5 family protein | chr2:17460016-17461398 REVERSE LENGTH=285	AT2G41840.1
44	42764.1	1	AT1G09340.1 | Symbols: CRB, CSP41B, HIP1.3 | chloroplast RNA binding | chr1:3015473-3018035 FORWARD LENGTH=378	AT1G09340.1
45	40373.2	1	AT3G14420.1 | Symbols: | Aldolase-type TIM barrel family protein | chr3:4821804-4823899 FORWARD LENGTH=367	AT3G14420.1
46	36800.5	1	AT3G57560.1 | Symbols: NAGK | N-acetyl-l-glutamate kinase | chr3:21311164-21312207 REVERSE LENGTH=347	AT3G57560.1
47	34680	1	AT3G48420.1 | Symbols: | Haloacid dehalogenase-like hydrolase (HAD) superfamily protein | chr3:17929743-17931551 FORWARD LENGTH=319	AT3G48420.1
48	37745.1	1	AT4G16260.1 | Symbols: | Glycosyl hydrolase superfamily protein | chr4:9200180-9201441 REVERSE LENGTH=344	AT4G16260.1
49	34581.2	1	AT5G28020.1 | Symbols: CYSD2, ATCYSD2 | cysteine synthase D2 | chr5:10026395-10028166 REVERSE LENGTH=323	AT5G28020.1
50	37840.7	1	AT2G22780.1 | Symbols: PMDH1 | peroxisomal NAD-malate dehydrogenase 1 | chr2:9689995-9691923 REVERSE LENGTH=354	AT2G22780.1
51	38081.6	1	AT4G09010.1 | Symbols: APX4, TL29 | ascorbate peroxidase 4 | chr4:5777502-5779338 REVERSE LENGTH=349	AT4G09010.1
52	36754.8	1	AT5G54770.1 | Symbols: THI1, TZ, THI4 | thiazole biosynthetic enzyme, chloroplast (ARA6) (THI1) (THI4) | chr5:22246634-22247891 FORWARD LENGTH=349	AT5G54770.1
53	81942.6	1	AT4G21650.1 | Symbols: | Subtilase family protein | chr4:11501314-11504656 REVERSE LENGTH=766	AT4G21650.1
54	35577.4	1	AT4G29120.1 | Symbols: | 6-phosphogluconate dehydrogenase family protein | chr4:14350861-14351865 FORWARD LENGTH=334	AT4G29120.1
55	37129.5	1	AT3G12500.1 | Symbols: ATHCHIB, PR3, PR-3, CHI-B, B-CHI, HCHIB | basic chitinase | chr3:3962501-3963984 REVERSE LENGTH=335	AT3G12500.1
56	37779.9	1	AT3G63490.1 | Symbols: | Ribosomal protein L1p/L10e family | chr3:23444269-23446020 FORWARD LENGTH=346	AT3G63490.1
57	37004.1	1	AT1G13440.1 | Symbols: GAPC-2, GAPC2 | glyceraldehyde-3-phosphate dehydrogenase C2 | chr1:4608465-4610494 REVERSE LENGTH=338	AT1G13440.1
58	36009.9	1	AT1G53240.1 | Symbols: mMDH1 | Lactate/malate dehydrogenase family protein | chr1:19854966-19856802 REVERSE LENGTH=341	AT1G53240.1
59	33772.8	1	AT1G75280.1 | Symbols: | NmrA-like negative transcriptional regulator family protein | chr1:28252030-28253355 FORWARD LENGTH=310	AT1G75280.1
WEIH_PLANT-S13_021111NM
Hits	Protein Mass	No. of Peptide	Sequence Header	Ensembl Transcript ID
1	35225.7	29	AT3G50820.1 | Symbols: PSBO2, PSBO-2, OEC33 | photosystem II subunit O-2 | chr3:18891008-18892311 REVERSE LENGTH=331	AT3G50820.1
2	37104.7	17	AT5G14740.1 | Symbols: CA2, CA18, BETA CA2 | carbonic anhydrase 2 | chr5:4758257-4762382 FORWARD LENGTH=331	AT5G14740.1
3	34972.2	13	AT2G37660.1 | Symbols: | NAD(P)-binding Rossmann-fold superfamily protein | chr2:15795481-15796977 REVERSE LENGTH=325	AT2G37660.1
4	33644.2	11	AT5G09650.1 | Symbols: AtPPa6, PPa6 | pyrophosphorylase 6 | chr5:2991331-2993117 REVERSE LENGTH=300	AT5G09650.1
5	53434.8	8	ATCG00490.1 | Symbols: RBCL | ribulose-bisphosphate carboxylases | chrC:54958-56397 FORWARD LENGTH=479	ATCG00490.1
6	29994.7	6	AT5G24770.1 | Symbols: VSP2, ATVSP2 | vegetative storage protein 2 | chr5:8500713-8501844 REVERSE LENGTH=265	AT5G24770.1
7	30027	6	AT4G09000.1 | Symbols: GRF1, GF14 CHI | general regulatory factor 1 | chr4:5775387-5777157 FORWARD LENGTH=267	AT4G09000.1
8	20622.2	6	AT5G38420.1 | Symbols: | Ribulose bisphosphate carboxylase (small chain) family protein | chr5:15381203-15381978 REVERSE LENGTH=181	AT5G38420.1
9	27143.2	5	AT5G02240.1 | Symbols: | NAD(P)-binding Rossmann-fold superfamily protein | chr5:451502-452984 FORWARD LENGTH=253	AT5G02240.1
10	27380.1	5	AT3G55440.1 | Symbols: ATCTIMC, TPI, CYTOTPI | triosephosphate isomerase | chr3:20553794-20556078 FORWARD LENGTH=254	AT3G55440.1
11	52904.9	5	AT5G44120.3 | Symbols: CRA1, ATCRA1, CRU1 | RmlC-like cupins superfamily protein | chr5:17756460-17758246 REVERSE LENGTH=472	AT5G44120.3
12	34680	5	AT3G48420.1 | Symbols: | Haloacid dehalogenase-like hydrolase (HAD) superfamily protein | chr3:17929743-17931551 FORWARD LENGTH=319	AT3G48420.1
13	38081.6	5	AT4G09010.1 | Symbols: APX4, TL29 | ascorbate peroxidase 4 | chr4:5777502-5779338 REVERSE LENGTH=349	AT4G09010.1
14	34450.5	4	AT1G16080.1 | Symbols: | unknown protein; LOCATED IN: apoplast, chloroplast stroma, chloroplast, chloroplast envelope; EXPRESSED IN: 23 plant structures; EXPRESSED DURING: 14 growth stages; Has 81 Blast hits to 81 proteins in 28 species: Archae	AT1G16080.1
15	50194.8	4	AT3G12780.1 | Symbols: PGK1 | phosphoglycerate kinase 1 | chr3:4061127-4063140 REVERSE LENGTH=481	AT3G12780.1
16	52130.9	4	AT1G47128.1 | Symbols: RD21, RD21A | Granulin repeat cysteine protease family protein | chr1:17283139-17285609 REVERSE LENGTH=462	AT1G47128.1
17	25405.7	3	AT5G55190.1 | Symbols: RAN3, ATRAN3 | RAN GTPase 3 | chr5:22392285-22393957 FORWARD LENGTH=221	AT5G55190.1
18	57762.9	3	AT3G59010.1 | Symbols: PME61 | pectin methylesterase 61 | chr3:21803015-21805098 REVERSE LENGTH=529	AT3G59010.1
19	29615.7	3	AT2G42590.1 | Symbols: GRF9, GF14 MU | general regulatory factor 9 | chr2:17732118-17733775 REVERSE LENGTH=263	AT2G42590.1
20	35089.6	3	AT4G39970.1 | Symbols: | Haloacid dehalogenase-like hydrolase (HAD) superfamily protein | chr4:18536678-18538429 REVERSE LENGTH=316	AT4G39970.1
21	30619.1	2	AT1G47250.1 | Symbols: PAF2 | 20S proteasome alpha subunit F2 | chr1:17319220-17320900 FORWARD LENGTH=277	AT1G47250.1
22	26148	2	AT1G75040.1 | Symbols: PR5, PR-5 | pathogenesis-related gene 5 | chr1:28177754-28178731 FORWARD LENGTH=239	AT1G75040.1
23	27828.9	2	AT1G07890.3 | Symbols: APX1, MEE6, CS1, ATAPX1, ATAPX01 | ascorbate peroxidase 1 | chr1:2438005-2439435 FORWARD LENGTH=250	AT1G07890.3
24	29011.4	2	AT1G22300.1 | Symbols: GRF10, 14-3-3EPSILON, GF14 EPSILON | general regulatory factor 10 | chr1:7879146-7881103 REVERSE LENGTH=254	AT1G22300.1
25	53957.2	2	ATCG00480.1 | Symbols: ATPB, PB | ATP synthase subunit beta | chrC:52660-54156 REVERSE LENGTH=498	ATCG00480.1
26	30850.1	2	AT4G30270.1 | Symbols: MERI5B, MERI-5, XTH24, SEN4 | xyloglucan endotransglucosylase/hydrolase 24 | chr4:14819445-14820448 REVERSE LENGTH=269	AT4G30270.1
27	52347.1	2	AT2G39730.1 | Symbols: RCA | rubisco activase | chr2:16570951-16573345 REVERSE LENGTH=474	AT2G39730.1
28	38527.2	2	AT3G44310.1 | Symbols: NIT1, ATNIT1, NITI | nitrilase 1 | chr3:15986901-15988841 FORWARD LENGTH=346	AT3G44310.1
29	50995.4	2	AT1G78830.1 | Symbols: | Curculin-like (mannose-binding) lectin family protein | chr1:29637141-29638508 REVERSE LENGTH=455	AT1G78830.1
30	108276	2	AT1G09010.1 | Symbols: | glycoside hydrolase family 2 protein | chr1:2895259-2899287 REVERSE LENGTH=944	AT1G09010.1
31	28249	1	AT1G06680.1 | Symbols: PSBP-1, OEE2, PSII-P, OE23 | photosystem II subunit P-1 | chr1:2047940-2049186 FORWARD LENGTH=263	AT1G06680.1
32	40373.2	1	AT3G14420.1 | Symbols: | Aldolase-type TIM barrel family protein | chr3:4821804-4823899 FORWARD LENGTH=367	AT3G14420.1
33	25092.3	1	AT5G20290.1 | Symbols: | Ribosomal protein S8e family protein | chr5:6851695-6853012 REVERSE LENGTH=222	AT5G20290.1
34	24773.3	1	AT5G12110.1 | Symbols: | Glutathione S-transferase, C-terminal-like;Translation elongation factor EF1B/ribosomal protein S6 | chr5:3914483-3915732 FORWARD LENGTH=228	AT5G12110.1
35	27018.6	1	AT2G29290.1 | Symbols: | NAD(P)-binding Rossmann-fold superfamily protein | chr2:12586509-12587684 FORWARD LENGTH=245	AT2G29290.1
36	27143.1	1	AT5G63400.1 | Symbols: ADK1 | adenylate kinase 1 | chr5:25393274-25394817 REVERSE LENGTH=246	AT5G63400.1
37	41927.4	1	AT1G52510.1 | Symbols: | alpha/beta-Hydrolases superfamily protein | chr1:19563039-19565260 REVERSE LENGTH=380	AT1G52510.1
38	64168.9	1	AT1G55490.1 | Symbols: CPN60B, LEN1 | chaperonin 60 beta | chr1:20715717-20718673 REVERSE LENGTH=600	AT1G55490.1
39	37057.8	1	AT1G06130.1 | Symbols: GLX2-4 | glyoxalase 2-4 | chr1:1858034-1860640 REVERSE LENGTH=331	AT1G06130.1
40	37019	1	AT2G25830.1 | Symbols: | YebC-related | chr2:11019091-11021665 REVERSE LENGTH=331	AT2G25830.1
41	28480.7	1	AT4G34180.1 | Symbols: | Cyclase family protein | chr4:16370060-16371383 REVERSE LENGTH=255	AT4G34180.1
42	30770.7	1	AT5G35100.1 | Symbols: | Cyclophilin-like peptidyl-prolyl cis-trans isomerase family protein | chr5:13360459-13361377 REVERSE LENGTH=281	AT5G35100.1
43	29898.2	1	AT2G17360.1 | Symbols: | Ribosomal protein S4 (RPS4A) family protein | chr2:7546598-7548138 FORWARD LENGTH=261	AT2G17360.1
44	43132.1	1	AT4G38970.1 | Symbols: FBA2 | fructose-bisphosphate aldolase 2 | chr4:18163714-18165659 REVERSE LENGTH=398	AT4G38970.1
45	29989.6	1	AT2G23600.1 | Symbols: ACL, ATMES2, MES2, ATME8, ME8 | acetone-cyanohydrin lyase | chr2:10042325-10043641 REVERSE LENGTH=263	AT2G23600.1
46	34818.8	1	AT1G53120.1 | Symbols: | RNA-binding S4 domain-containing protein | chr1:19792798-19794605 FORWARD LENGTH=320	AT1G53120.1
47	33292.7	1	AT3G54640.1 | Symbols: TSA1, TRP3 | tryptophan synthase alpha chain | chr3:20223331-20225303 REVERSE LENGTH=312	AT3G54640.1
48	33754.9	1	AT1G24360.1 | Symbols: | NAD(P)-binding Rossmann-fold superfamily protein | chr1:8640820-8643283 FORWARD LENGTH=319	AT1G24360.1
49	37687.7	1	AT5G09660.1 | Symbols: PMDH2 | peroxisomal NAD-malate dehydrogenase 2 | chr5:2993645-2995551 REVERSE LENGTH=354	AT5G09660.1
50	31978	1	AT5G64460.2 | Symbols: | Phosphoglycerate mutase family protein | chr5:25773009-25775104 REVERSE LENGTH=282	AT5G64460.2
51	31965.3	1	AT1G11840.2 | Symbols: ATGLX1, GLX1 | glyoxalase I homolog | chr1:3996045-3997518 FORWARD LENGTH=283	AT1G11840.2
52	33291.2	1	AT3G50440.1 | Symbols: ATMES10, MES10 | methyl esterase 10 | chr3:18717392-18718435 REVERSE LENGTH=288	AT3G50440.1
53	32482.6	1	AT1G53580.1 | Symbols: GLX2-3, ETHE1, GLY3 | glyoxalase II 3 | chr1:19991542-19993250 REVERSE LENGTH=294	AT1G53580.1
54	51882.8	1	AT4G20360.1 | Symbols: ATRAB8D, ATRABE1B, RABE1b | RAB GTPase homolog E1B | chr4:10990036-10991466 FORWARD LENGTH=476	AT4G20360.1
55	29250.8	1	AT4G34050.1 | Symbols: CCoAOMT1 | S-adenosyl-L-methionine-dependent methyltransferases superfamily protein | chr4:16310844-16311973 FORWARD LENGTH=259	AT4G34050.1
WEIH_PLANT-S14_021111NM
Hits	Protein Mass	No. of Peptide	Sequence Header	Ensembl Transcript ID
1	29994.7	28	AT5G24770.1 | Symbols: VSP2, ATVSP2 | vegetative storage protein 2 | chr5:8500713-8501844 REVERSE LENGTH=265	AT5G24770.1
2	27380.1	17	AT3G55440.1 | Symbols: ATCTIMC, TPI, CYTOTPI | triosephosphate isomerase | chr3:20553794-20556078 FORWARD LENGTH=254	AT3G55440.1
3	36520.5	15	AT3G01500.3 | Symbols: CA1 | carbonic anhydrase 1 | chr3:195173-197873 REVERSE LENGTH=336	AT3G01500.3
4	30027	14	AT4G09000.1 | Symbols: GRF1, GF14 CHI | general regulatory factor 1 | chr4:5775387-5777157 FORWARD LENGTH=267	AT4G09000.1
5	52347.1	10	AT2G39730.1 | Symbols: RCA | rubisco activase | chr2:16570951-16573345 REVERSE LENGTH=474	AT2G39730.1
6	53434.8	8	ATCG00490.1 | Symbols: RBCL | ribulose-bisphosphate carboxylases | chrC:54958-56397 FORWARD LENGTH=479	ATCG00490.1
7	33644.2	8	AT5G09650.1 | Symbols: AtPPa6, PPa6 | pyrophosphorylase 6 | chr5:2991331-2993117 REVERSE LENGTH=300	AT5G09650.1
8	20622.2	7	AT5G38420.1 | Symbols: | Ribulose bisphosphate carboxylase (small chain) family protein | chr5:15381203-15381978 REVERSE LENGTH=181	AT5G38420.1
9	27828.9	7	AT1G07890.3 | Symbols: APX1, MEE6, CS1, ATAPX1, ATAPX01 | ascorbate peroxidase 1 | chr1:2438005-2439435 FORWARD LENGTH=250	AT1G07890.3
10	38081.6	6	AT4G09010.1 | Symbols: APX4, TL29 | ascorbate peroxidase 4 | chr4:5777502-5779338 REVERSE LENGTH=349	AT4G09010.1
11	25601.9	6	AT5G20010.1 | Symbols: RAN-1, RAN1, ATRAN1 | RAS-related nuclear protein-1 | chr5:6760364-6761747 FORWARD LENGTH=221	AT5G20010.1
12	48085.8	6	AT1G42970.1 | Symbols: GAPB | glyceraldehyde-3-phosphate dehydrogenase B subunit | chr1:16127552-16129584 FORWARD LENGTH=447	AT1G42970.1
13	34680	5	AT3G48420.1 | Symbols: | Haloacid dehalogenase-like hydrolase (HAD) superfamily protein | chr3:17929743-17931551 FORWARD LENGTH=319	AT3G48420.1
14	26148	5	AT1G75040.1 | Symbols: PR5, PR-5 | pathogenesis-related gene 5 | chr1:28177754-28178731 FORWARD LENGTH=239	AT1G75040.1
15	33691.8	5	AT4G22240.1 | Symbols: | Plastid-lipid associated protein PAP / fibrillin family protein | chr4:11766090-11767227 REVERSE LENGTH=310	AT4G22240.1
16	35348.7	4	AT5G66570.1 | Symbols: PSBO-1, OEE1, OEE33, OE33, PSBO1, MSP-1 | PS II oxygen-evolving complex 1 | chr5:26568744-26570124 FORWARD LENGTH=332	AT5G66570.1
17	28249	4	AT1G06680.1 | Symbols: PSBP-1, OEE2, PSII-P, OE23 | photosystem II subunit P-1 | chr1:2047940-2049186 FORWARD LENGTH=263	AT1G06680.1
18	30539.9	4	AT1G07320.1 | Symbols: RPL4 | ribosomal protein L4 | chr1:2249190-2250189 FORWARD LENGTH=282	AT1G07320.1
19	39447.5	4	AT5G60360.1 | Symbols: SAG2, AALP, ALP | aleurain-like protease | chr5:24280044-24282152 FORWARD LENGTH=358	AT5G60360.1
20	29401.5	3	AT3G04790.1 | Symbols: | Ribose 5-phosphate isomerase, type A protein | chr3:1313365-1314195 FORWARD LENGTH=276	AT3G04790.1
21	28968.5	3	AT4G25130.1 | Symbols: PMSR4 | peptide met sulfoxide reductase 4 | chr4:12898802-12899998 REVERSE LENGTH=258	AT4G25130.1
22	26862.1	2	AT4G05530.1 | Symbols: IBR1, SDRA | indole-3-butyric acid response 1 | chr4:2816462-2818074 FORWARD LENGTH=254	AT4G05530.1
23	26130.2	2	AT3G23600.1 | Symbols: | alpha/beta-Hydrolases superfamily protein | chr3:8473833-8475655 FORWARD LENGTH=239	AT3G23600.1
24	30070.8	2	AT3G15840.1 | Symbols: PIFI | post-illumination chlorophyll fluorescence increase | chr3:5356782-5358418 REVERSE LENGTH=268	AT3G15840.1
25	29143.5	2	AT2G29350.1 | Symbols: SAG13 | senescence-associated gene 13 | chr2:12601036-12602222 FORWARD LENGTH=269	AT2G29350.1
26	27979.4	2	AT2G44120.1 | Symbols: | Ribosomal protein L30/L7 family protein | chr2:18249227-18250402 REVERSE LENGTH=242	AT2G44120.1
27	50868.8	2	AT1G03880.1 | Symbols: CRU2, CRB | cruciferin 2 | chr1:985786-987916 FORWARD LENGTH=455	AT1G03880.1
28	50194.8	2	AT3G12780.1 | Symbols: PGK1 | phosphoglycerate kinase 1 | chr3:4061127-4063140 REVERSE LENGTH=481	AT3G12780.1
29	52904.9	2	AT5G44120.3 | Symbols: CRA1, ATCRA1, CRU1 | RmlC-like cupins superfamily protein | chr5:17756460-17758246 REVERSE LENGTH=472	AT5G44120.3
30	31906.9	2	AT5G50250.1 | Symbols: CP31B | chloroplast RNA-binding protein 31B | chr5:20452677-20453965 REVERSE LENGTH=289	AT5G50250.1
31	52130.9	2	AT1G47128.1 | Symbols: RD21, RD21A | Granulin repeat cysteine protease family protein | chr1:17283139-17285609 REVERSE LENGTH=462	AT1G47128.1
32	37004.1	2	AT1G13440.1 | Symbols: GAPC-2, GAPC2 | glyceraldehyde-3-phosphate dehydrogenase C2 | chr1:4608465-4610494 REVERSE LENGTH=338	AT1G13440.1
33	34972.2	2	AT2G37660.1 | Symbols: | NAD(P)-binding Rossmann-fold superfamily protein | chr2:15795481-15796977 REVERSE LENGTH=325	AT2G37660.1
34	31446.3	2	AT1G16880.1 | Symbols: | uridylyltransferase-related | chr1:5773796-5776125 FORWARD LENGTH=290	AT1G16880.1
35	30274.8	2	AT5G61410.1 | Symbols: RPE, EMB2728 | D-ribulose-5-phosphate-3-epimerase | chr5:24684085-24685836 REVERSE LENGTH=281	AT5G61410.1
36	33151.1	1	AT3G55040.1 | Symbols: GSTL2 | glutathione transferase lambda 2 | chr3:20398718-20400305 REVERSE LENGTH=292	AT3G55040.1
37	30517.4	1	AT3G63190.1 | Symbols: RRF, HFP108, cpRRF, AtcpRRF | ribosome recycling factor, chloroplast precursor | chr3:23342861-23344640 REVERSE LENGTH=275	AT3G63190.1
38	94234.2	1	AT2G28470.1 | Symbols: BGAL8 | beta-galactosidase 8 | chr2:12169047-12173164 REVERSE LENGTH=852	AT2G28470.1
39	27434.4	1	AT3G51260.1 | Symbols: PAD1 | 20S proteasome alpha subunit PAD1 | chr3:19031086-19032746 FORWARD LENGTH=250	AT3G51260.1
40	30207.9	1	AT2G45990.1 | Symbols: | unknown protein; FUNCTIONS IN: molecular_function unknown; INVOLVED IN: biological_process unknown; LOCATED IN: chloroplast, chloroplast stroma; EXPRESSED IN: 22 plant structures; EXPRESSED DURING: 13 growth stages; Has	AT2G45990.1
41	51882.8	1	AT4G20360.1 | Symbols: ATRAB8D, ATRABE1B, RABE1b | RAB GTPase homolog E1B | chr4:10990036-10991466 FORWARD LENGTH=476	AT4G20360.1
42	24243	1	AT5G19510.1 | Symbols: | Translation elongation factor EF1B/ribosomal protein S6 family protein | chr5:6581854-6583137 REVERSE LENGTH=224	AT5G19510.1
43	25092.3	1	AT5G20290.1 | Symbols: | Ribosomal protein S8e family protein | chr5:6851695-6853012 REVERSE LENGTH=222	AT5G20290.1
44	63262.4	1	AT5G25980.2 | Symbols: TGG2, BGLU37 | glucoside glucohydrolase 2 | chr5:9072730-9075477 FORWARD LENGTH=547	AT5G25980.2
45	40373.2	1	AT3G14420.1 | Symbols: | Aldolase-type TIM barrel family protein | chr3:4821804-4823899 FORWARD LENGTH=367	AT3G14420.1
WEIH_PLANT-S15_021111NM
Hits	Protein Mass	No. of Peptide	Sequence Header	Ensembl Transcript ID
1	37825.3	50	AT3G01500.2 | Symbols: CA1 | carbonic anhydrase 1 | chr3:194853-197873 REVERSE LENGTH=347	AT3G01500.2
2	29401.5	31	AT3G04790.1 | Symbols: | Ribose 5-phosphate isomerase, type A protein | chr3:1313365-1314195 FORWARD LENGTH=276	AT3G04790.1
3	30356.8	22	AT5G24780.1 | Symbols: VSP1, ATVSP1 | vegetative storage protein 1 | chr5:8507783-8508889 REVERSE LENGTH=270	AT5G24780.1
4	28249	11	AT1G06680.1 | Symbols: PSBP-1, OEE2, PSII-P, OE23 | photosystem II subunit P-1 | chr1:2047940-2049186 FORWARD LENGTH=263	AT1G06680.1
5	50194.8	10	AT3G12780.1 | Symbols: PGK1 | phosphoglycerate kinase 1 | chr3:4061127-4063140 REVERSE LENGTH=481	AT3G12780.1
6	28723.6	9	AT5G16710.1 | Symbols: DHAR3 | dehydroascorbate reductase 1 | chr5:5483312-5484926 FORWARD LENGTH=258	AT5G16710.1
7	24130.5	7	AT2G30860.1 | Symbols: ATGSTF9, GLUTTR, ATGSTF7, GSTF9 | glutathione S-transferase PHI 9 | chr2:13139132-13140057 FORWARD LENGTH=215	AT2G30860.1
8	53434.8	6	ATCG00490.1 | Symbols: RBCL | ribulose-bisphosphate carboxylases | chrC:54958-56397 FORWARD LENGTH=479	ATCG00490.1
9	52347.1	6	AT2G39730.1 | Symbols: RCA | rubisco activase | chr2:16570951-16573345 REVERSE LENGTH=474	AT2G39730.1
10	34002.6	6	AT2G20890.1 | Symbols: PSB29, THF1 | photosystem II reaction center PSB29 protein | chr2:8987783-8989185 FORWARD LENGTH=300	AT2G20890.1
11	25691.3	6	AT1G78380.1 | Symbols: ATGSTU19, GST8, GSTU19 | glutathione S-transferase TAU 19 | chr1:29486659-29487819 REVERSE LENGTH=219	AT1G78380.1
12	25543.5	5	AT1G17100.1 | Symbols: | SOUL heme-binding family protein | chr1:5844766-5845539 FORWARD LENGTH=232	AT1G17100.1
13	20488	5	AT1G67090.1 | Symbols: RBCS1A | ribulose bisphosphate carboxylase small chain 1A | chr1:25048465-25049249 REVERSE LENGTH=180	AT1G67090.1
14	30274.8	5	AT5G61410.1 | Symbols: RPE, EMB2728 | D-ribulose-5-phosphate-3-epimerase | chr5:24684085-24685836 REVERSE LENGTH=281	AT5G61410.1
15	35348.7	4	AT5G66570.1 | Symbols: PSBO-1, OEE1, OEE33, OE33, PSBO1, MSP-1 | PS II oxygen-evolving complex 1 | chr5:26568744-26570124 FORWARD LENGTH=332	AT5G66570.1
16	27380.1	4	AT3G55440.1 | Symbols: ATCTIMC, TPI, CYTOTPI | triosephosphate isomerase | chr3:20553794-20556078 FORWARD LENGTH=254	AT3G55440.1
17	27186.9	4	AT5G02790.1 | Symbols: GSTL3 | Glutathione S-transferase family protein | chr5:632877-634858 FORWARD LENGTH=235	AT5G02790.1
18	48085.8	4	AT1G42970.1 | Symbols: GAPB | glyceraldehyde-3-phosphate dehydrogenase B subunit | chr1:16127552-16129584 FORWARD LENGTH=447	AT1G42970.1
19	33553.2	3	AT2G21170.1 | Symbols: TIM, PDTPI | triosephosphate isomerase | chr2:9071047-9073106 REVERSE LENGTH=315	AT2G21170.1
20	16153.8	3	AT1G13930.1 | Symbols: | Involved in response to salt stress. Knockout mutants are hypersensitive to salt stress. | chr1:4761091-4761558 FORWARD LENGTH=155	AT1G13930.1
21	28266.2	3	AT1G29910.1 | Symbols: CAB3, AB180, LHCB1.2 | chlorophyll A/B binding protein 3 | chr1:10472443-10473246 REVERSE LENGTH=267	AT1G29910.1
22	30517.4	3	AT3G63190.1 | Symbols: RRF, HFP108, cpRRF, AtcpRRF | ribosome recycling factor, chloroplast precursor | chr3:23342861-23344640 REVERSE LENGTH=275	AT3G63190.1
23	25717.3	3	AT1G79210.1 | Symbols: | N-terminal nucleophile aminohydrolases (Ntn hydrolases) superfamily protein | chr1:29796286-29798240 REVERSE LENGTH=235	AT1G79210.1
24	23720	3	AT3G04720.1 | Symbols: PR4, HEL, PR-4 | pathogenesis-related 4 | chr3:1285691-1286531 REVERSE LENGTH=212	AT3G04720.1
25	27828.9	2	AT1G07890.3 | Symbols: APX1, MEE6, CS1, ATAPX1, ATAPX01 | ascorbate peroxidase 1 | chr1:2438005-2439435 FORWARD LENGTH=250	AT1G07890.3
26	28968.5	2	AT4G25130.1 | Symbols: PMSR4 | peptide met sulfoxide reductase 4 | chr4:12898802-12899998 REVERSE LENGTH=258	AT4G25130.1
27	26097.7	2	AT2G29450.1 | Symbols: ATGSTU5, ATGSTU1, AT103-1A, GSTU5 | glutathione S-transferase tau 5 | chr2:12624774-12625566 REVERSE LENGTH=224	AT2G29450.1
28	26132	2	AT3G14290.1 | Symbols: PAE2 | 20S proteasome alpha subunit E2 | chr3:4764364-4766381 FORWARD LENGTH=237	AT3G14290.1
29	53957.2	2	ATCG00480.1 | Symbols: ATPB, PB | ATP synthase subunit beta | chrC:52660-54156 REVERSE LENGTH=498	ATCG00480.1
30	29344.9	2	AT2G43030.1 | Symbols: | Ribosomal protein L3 family protein | chr2:17894898-17895713 FORWARD LENGTH=271	AT2G43030.1
31	26603.8	2	AT1G59700.1 | Symbols: ATGSTU16, GSTU16 | glutathione S-transferase TAU 16 | chr1:21936459-21937763 FORWARD LENGTH=234	AT1G59700.1
32	24639.7	2	AT1G01050.1 | Symbols: AtPPa1, PPa1 | pyrophosphorylase 1 | chr1:31382-32670 REVERSE LENGTH=212	AT1G01050.1
33	37004.1	2	AT1G13440.1 | Symbols: GAPC-2, GAPC2 | glyceraldehyde-3-phosphate dehydrogenase C2 | chr1:4608465-4610494 REVERSE LENGTH=338	AT1G13440.1
34	45049.2	2	AT5G55730.1 | Symbols: FLA1 | FASCICLIN-like arabinogalactan 1 | chr5:22558375-22560392 REVERSE LENGTH=424	AT5G55730.1
35	14442.9	2	AT3G62410.1 | Symbols: CP12-2, CP12 | CP12 domain-containing protein 2 | chr3:23091006-23091401 FORWARD LENGTH=131	AT3G62410.1
36	51882.8	2	AT4G20360.1 | Symbols: ATRAB8D, ATRABE1B, RABE1b | RAB GTPase homolog E1B | chr4:10990036-10991466 FORWARD LENGTH=476	AT4G20360.1
37	24856.4	1	AT3G60820.1 | Symbols: PBF1 | N-terminal nucleophile aminohydrolases (Ntn hydrolases) superfamily protein | chr3:22472038-22473809 REVERSE LENGTH=223	AT3G60820.1
38	24113.6	1	AT4G02520.1 | Symbols: ATGSTF2, ATPM24.1, ATPM24, GST2, GSTF2 | glutathione S-transferase PHI 2 | chr4:1110673-1111531 REVERSE LENGTH=212	AT4G02520.1
39	20802.7	1	AT2G21620.1 | Symbols: RD2 | Adenine nucleotide alpha hydrolases-like superfamily protein | chr2:9248749-9249986 FORWARD LENGTH=187	AT2G21620.1
40	18589.2	1	AT4G38740.1 | Symbols: ROC1 | rotamase CYP 1 | chr4:18083620-18084138 REVERSE LENGTH=172	AT4G38740.1
41	23740.2	1	AT1G19570.1 | Symbols: DHAR1, ATDHAR1, DHAR5 | dehydroascorbate reductase | chr1:6773462-6774413 REVERSE LENGTH=213	AT1G19570.1
42	28071.8	1	AT5G10450.1 | Symbols: GRF6, AFT1, 14-3-3lambda | G-box regulating factor 6 | chr5:3284452-3286261 REVERSE LENGTH=248	AT5G10450.1
43	28440.1	1	AT4G01310.1 | Symbols: | Ribosomal L5P family protein | chr4:544166-545480 REVERSE LENGTH=262	AT4G01310.1
44	13706.7	1	AT2G47400.1 | Symbols: CP12-1, CP12 | CP12 domain-containing protein 1 | chr2:19446889-19447263 FORWARD LENGTH=124	AT2G47400.1
45	29188	1	AT3G11630.1 | Symbols: | Thioredoxin superfamily protein | chr3:3672189-3673937 FORWARD LENGTH=266	AT3G11630.1
46	29762.4	1	AT1G13060.1 | Symbols: PBE1 | 20S proteasome beta subunit E1 | chr1:4452641-4454663 FORWARD LENGTH=274	AT1G13060.1
47	31906.9	1	AT5G50250.1 | Symbols: CP31B | chloroplast RNA-binding protein 31B | chr5:20452677-20453965 REVERSE LENGTH=289	AT5G50250.1
48	31535.4	1	AT5G45390.1 | Symbols: CLPP4, NCLPP4 | CLP protease P4 | chr5:18396351-18397586 FORWARD LENGTH=292	AT5G45390.1
49	33151.1	1	AT3G55040.1 | Symbols: GSTL2 | glutathione transferase lambda 2 | chr3:20398718-20400305 REVERSE LENGTH=292	AT3G55040.1
50	35464.6	1	AT4G29590.1 | Symbols: | S-adenosyl-L-methionine-dependent methyltransferases superfamily protein | chr4:14512736-14514404 REVERSE LENGTH=317	AT4G29590.1
51	36388	1	AT1G62380.1 | Symbols: ACO2, ATACO2 | ACC oxidase 2 | chr1:23082340-23084068 FORWARD LENGTH=320	AT1G62380.1
52	38527.2	1	AT3G44310.1 | Symbols: NIT1, ATNIT1, NITI | nitrilase 1 | chr3:15986901-15988841 FORWARD LENGTH=346	AT3G44310.1
53	40373.2	1	AT3G14420.1 | Symbols: | Aldolase-type TIM barrel family protein | chr3:4821804-4823899 FORWARD LENGTH=367	AT3G14420.1
54	41937.1	1	AT5G09810.1 | Symbols: ACT7 | actin 7 | chr5:3052809-3054220 FORWARD LENGTH=377	AT5G09810.1
55	47780.2	1	AT5G35630.1 | Symbols: GS2, GLN2, ATGSL1 | glutamine synthetase 2 | chr5:13831220-13833239 FORWARD LENGTH=430	AT5G35630.1
56	28961.1	1	AT2G31670.1 | Symbols: | Stress responsive alpha-beta barrel domain protein | chr2:13472699-13473490 REVERSE LENGTH=263	AT2G31670.1
WEIH_PLANT-S16_021111NM
Hits	Protein Mass	No. of Peptide	Sequence Header	Ensembl Transcript ID
1	28249	56	AT1G06680.1 | Symbols: PSBP-1, OEE2, PSII-P, OE23 | photosystem II subunit P-1 | chr1:2047940-2049186 FORWARD LENGTH=263	AT1G06680.1
2	23740.2	27	AT1G19570.1 | Symbols: DHAR1, ATDHAR1, DHAR5 | dehydroascorbate reductase | chr1:6773462-6774413 REVERSE LENGTH=213	AT1G19570.1
3	29188	19	AT3G11630.1 | Symbols: | Thioredoxin superfamily protein | chr3:3672189-3673937 FORWARD LENGTH=266	AT3G11630.1
4	24130.5	13	AT2G30860.1 | Symbols: ATGSTF9, GLUTTR, ATGSTF7, GSTF9 | glutathione S-transferase PHI 9 | chr2:13139132-13140057 FORWARD LENGTH=215	AT2G30860.1
5	37825.3	11	AT3G01500.2 | Symbols: CA1 | carbonic anhydrase 1 | chr3:194853-197873 REVERSE LENGTH=347	AT3G01500.2
6	26785.5	9	AT5G20720.1 | Symbols: CPN20, CPN10, CHCPN10, ATCPN21, CPN21 | chaperonin 20 | chr5:7015015-7016354 FORWARD LENGTH=253	AT5G20720.1
7	20488	7	AT1G67090.1 | Symbols: RBCS1A | ribulose bisphosphate carboxylase small chain 1A | chr1:25048465-25049249 REVERSE LENGTH=180	AT1G67090.1
8	52347.1	7	AT2G39730.1 | Symbols: RCA | rubisco activase | chr2:16570951-16573345 REVERSE LENGTH=474	AT2G39730.1
9	25691.3	5	AT1G78380.1 | Symbols: ATGSTU19, GST8, GSTU19 | glutathione S-transferase TAU 19 | chr1:29486659-29487819 REVERSE LENGTH=219	AT1G78380.1
10	48085.8	5	AT1G42970.1 | Symbols: GAPB | glyceraldehyde-3-phosphate dehydrogenase B subunit | chr1:16127552-16129584 FORWARD LENGTH=447	AT1G42970.1
11	25485.2	4	AT3G10920.1 | Symbols: MSD1, MEE33, ATMSD1 | manganese superoxide dismutase 1 | chr3:3418015-3419581 FORWARD LENGTH=231	AT3G10920.1
12	25104.6	4	AT1G78370.1 | Symbols: ATGSTU20, GSTU20 | glutathione S-transferase TAU 20 | chr1:29484428-29485204 REVERSE LENGTH=217	AT1G78370.1
13	35225.7	4	AT3G50820.1 | Symbols: PSBO2, PSBO-2, OEC33 | photosystem II subunit O-2 | chr3:18891008-18892311 REVERSE LENGTH=331	AT3G50820.1
14	24113.6	3	AT4G02520.1 | Symbols: ATGSTF2, ATPM24.1, ATPM24, GST2, GSTF2 | glutathione S-transferase PHI 2 | chr4:1110673-1111531 REVERSE LENGTH=212	AT4G02520.1
15	21781.9	3	AT5G54500.1 | Symbols: FQR1 | flavodoxin-like quinone reductase 1 | chr5:22124674-22126256 FORWARD LENGTH=204	AT5G54500.1
16	27963.1	3	AT1G13280.1 | Symbols: AOC4 | allene oxide cyclase 4 | chr1:4547624-4548552 FORWARD LENGTH=254	AT1G13280.1
17	24214.8	2	AT2G30870.1 | Symbols: ATGSTF10, ERD13, ATGSTF4, GSTF10 | glutathione S-transferase PHI 10 | chr2:13141490-13142392 FORWARD LENGTH=215	AT2G30870.1
18	16153.8	2	AT1G13930.1 | Symbols: | Involved in response to salt stress. Knockout mutants are hypersensitive to salt stress. | chr1:4761091-4761558 FORWARD LENGTH=155	AT1G13930.1
19	26097.7	2	AT2G29450.1 | Symbols: ATGSTU5, ATGSTU1, AT103-1A, GSTU5 | glutathione S-transferase tau 5 | chr2:12624774-12625566 REVERSE LENGTH=224	AT2G29450.1
20	20802.7	2	AT2G21620.1 | Symbols: RD2 | Adenine nucleotide alpha hydrolases-like superfamily protein | chr2:9248749-9249986 FORWARD LENGTH=187	AT2G21620.1
21	26149.5	2	AT1G20225.1 | Symbols: | Thioredoxin superfamily protein | chr1:7007966-7009318 REVERSE LENGTH=233	AT1G20225.1
22	13706.7	2	AT2G47400.1 | Symbols: CP12-1, CP12 | CP12 domain-containing protein 1 | chr2:19446889-19447263 FORWARD LENGTH=124	AT2G47400.1
23	30274.8	2	AT5G61410.1 | Symbols: RPE, EMB2728 | D-ribulose-5-phosphate-3-epimerase | chr5:24684085-24685836 REVERSE LENGTH=281	AT5G61410.1
24	53957.2	2	ATCG00480.1 | Symbols: ATPB, PB | ATP synthase subunit beta | chrC:52660-54156 REVERSE LENGTH=498	ATCG00480.1
25	53434.8	2	ATCG00490.1 | Symbols: RBCL | ribulose-bisphosphate carboxylases | chrC:54958-56397 FORWARD LENGTH=479	ATCG00490.1
26	29270.2	2	AT2G47730.1 | Symbols: ATGSTF8, ATGSTF5, GST6, GSTF8 | glutathione S-transferase phi 8 | chr2:19558213-19559266 FORWARD LENGTH=263	AT2G47730.1
27	28266.2	2	AT1G29910.1 | Symbols: CAB3, AB180, LHCB1.2 | chlorophyll A/B binding protein 3 | chr1:10472443-10473246 REVERSE LENGTH=267	AT1G29910.1
28	31535.4	2	AT5G45390.1 | Symbols: CLPP4, NCLPP4 | CLP protease P4 | chr5:18396351-18397586 FORWARD LENGTH=292	AT5G45390.1
29	27828.9	2	AT1G07890.3 | Symbols: APX1, MEE6, CS1, ATAPX1, ATAPX01 | ascorbate peroxidase 1 | chr1:2438005-2439435 FORWARD LENGTH=250	AT1G07890.3
30	27690.8	2	AT1G56450.1 | Symbols: PBG1 | 20S proteasome beta subunit G1 | chr1:21141970-21144186 FORWARD LENGTH=246	AT1G56450.1
31	18708.2	1	AT2G16600.1 | Symbols: ROC3 | rotamase CYP 3 | chr2:7200862-7201383 FORWARD LENGTH=173	AT2G16600.1
32	51882.8	1	AT4G20360.1 | Symbols: ATRAB8D, ATRABE1B, RABE1b | RAB GTPase homolog E1B | chr4:10990036-10991466 FORWARD LENGTH=476	AT4G20360.1
33	18644.2	1	AT1G72230.1 | Symbols: | Cupredoxin superfamily protein | chr1:27188287-27189093 FORWARD LENGTH=181	AT1G72230.1
34	37004.1	1	AT1G13440.1 | Symbols: GAPC-2, GAPC2 | glyceraldehyde-3-phosphate dehydrogenase C2 | chr1:4608465-4610494 REVERSE LENGTH=338	AT1G13440.1
35	22349.7	1	AT1G03130.1 | Symbols: PSAD-2 | photosystem I subunit D-2 | chr1:753528-754142 REVERSE LENGTH=204	AT1G03130.1
36	30370.1	1	AT2G10940.1 | Symbols: | Bifunctional inhibitor/lipid-transfer protein/seed storage 2S albumin superfamily protein | chr2:4311160-4312035 REVERSE LENGTH=291	AT2G10940.1
37	29762.4	1	AT1G13060.1 | Symbols: PBE1 | 20S proteasome beta subunit E1 | chr1:4452641-4454663 FORWARD LENGTH=274	AT1G13060.1
38	29163	1	AT1G61520.1 | Symbols: LHCA3 | photosystem I light harvesting complex gene 3 | chr1:22700152-22701149 FORWARD LENGTH=273	AT1G61520.1
39	28532.2	1	AT3G62030.1 | Symbols: ROC4 | rotamase CYP 4 | chr3:22973708-22975139 FORWARD LENGTH=260	AT3G62030.1
40	29002.4	1	AT4G29260.1 | Symbols: | HAD superfamily, subfamily IIIB acid phosphatase | chr4:14422310-14423409 REVERSE LENGTH=255	AT4G29260.1
41	28160.2	1	AT5G01600.1 | Symbols: ATFER1, FER1 | ferretin 1 | chr5:228149-229594 REVERSE LENGTH=255	AT5G01600.1
42	25717.3	1	AT1G79210.1 | Symbols: | N-terminal nucleophile aminohydrolases (Ntn hydrolases) superfamily protein | chr1:29796286-29798240 REVERSE LENGTH=235	AT1G79210.1
43	26886.1	1	AT1G78630.1 | Symbols: emb1473 | Ribosomal protein L13 family protein | chr1:29575997-29577406 FORWARD LENGTH=241	AT1G78630.1
44	23506.4	1	AT1G75270.1 | Symbols: DHAR2 | dehydroascorbate reductase 2 | chr1:28250255-28251237 REVERSE LENGTH=213	AT1G75270.1
WEIH_PLANT-S17_021111NM
Hits	Protein Mass	No. of Peptide	Sequence Header	Ensembl Transcript ID
1	22401.4	19	AT2G28190.1 | Symbols: CSD2, CZSOD2 | copper/zinc superoxide dismutase 2 | chr2:12014548-12016303 FORWARD LENGTH=216	AT2G28190.1
2	48085.8	10	AT1G42970.1 | Symbols: GAPB | glyceraldehyde-3-phosphate dehydrogenase B subunit | chr1:16127552-16129584 FORWARD LENGTH=447	AT1G42970.1
3	23780.7	8	AT4G21280.1 | Symbols: PSBQ, PSBQA, PSBQ-1 | photosystem II subunit QA | chr4:11334446-11335587 FORWARD LENGTH=223	AT4G21280.1
4	52347.1	7	AT2G39730.1 | Symbols: RCA | rubisco activase | chr2:16570951-16573345 REVERSE LENGTH=474	AT2G39730.1
5	20488	7	AT1G67090.1 | Symbols: RBCS1A | ribulose bisphosphate carboxylase small chain 1A | chr1:25048465-25049249 REVERSE LENGTH=180	AT1G67090.1
6	25664.5	7	AT3G55330.1 | Symbols: PPL1 | PsbP-like protein 1 | chr3:20514031-20515275 REVERSE LENGTH=230	AT3G55330.1
7	23834.3	7	AT3G26060.1 | Symbols: ATPRX Q | Thioredoxin superfamily protein | chr3:9524807-9526123 FORWARD LENGTH=216	AT3G26060.1
8	19566.6	6	AT3G28940.1 | Symbols: | AIG2-like (avirulence induced gene) family protein | chr3:10968324-10969311 REVERSE LENGTH=169	AT3G28940.1
9	28249	6	AT1G06680.1 | Symbols: PSBP-1, OEE2, PSII-P, OE23 | photosystem II subunit P-1 | chr1:2047940-2049186 FORWARD LENGTH=263	AT1G06680.1
10	25739.3	6	AT4G11600.1 | Symbols: ATGPX6, PHGPX, LSC803, GPX6 | glutathione peroxidase 6 | chr4:7010021-7011330 REVERSE LENGTH=232	AT4G11600.1
11	26170.4	5	AT2G25080.1 | Symbols: ATGPX1, GPX1 | glutathione peroxidase 1 | chr2:10668134-10669828 FORWARD LENGTH=236	AT2G25080.1
12	25939.6	5	AT4G34120.1 | Symbols: LEJ1, CDCP1 | Cystathionine beta-synthase (CBS) family protein | chr4:16341194-16342893 FORWARD LENGTH=238	AT4G34120.1
13	53434.8	5	ATCG00490.1 | Symbols: RBCL | ribulose-bisphosphate carboxylases | chrC:54958-56397 FORWARD LENGTH=479	ATCG00490.1
14	26150.4	4	AT3G54890.1 | Symbols: LHCA1 | photosystem I light harvesting complex gene 1 | chr3:20339706-20340922 REVERSE LENGTH=241	AT3G54890.1
15	18594.2	4	AT4G34870.1 | Symbols: ROC5, ATCYP1 | rotamase cyclophilin 5 | chr4:16614451-16614969 FORWARD LENGTH=172	AT4G34870.1
16	17620.6	4	AT4G23670.1 | Symbols: | Polyketide cyclase/dehydrase and lipid transport superfamily protein | chr4:12332846-12333656 REVERSE LENGTH=151	AT4G23670.1
17	44720.7	4	AT1G32060.1 | Symbols: PRK | phosphoribulokinase | chr1:11532668-11534406 FORWARD LENGTH=395	AT1G32060.1
18	27828.9	3	AT1G07890.3 | Symbols: APX1, MEE6, CS1, ATAPX1, ATAPX01 | ascorbate peroxidase 1 | chr1:2438005-2439435 FORWARD LENGTH=250	AT1G07890.3
19	24635.5	3	AT4G03280.1 | Symbols: PETC, PGR1 | photosynthetic electron transfer C | chr4:1440314-1441717 FORWARD LENGTH=229	AT4G03280.1
20	37825.3	3	AT3G01500.2 | Symbols: CA1 | carbonic anhydrase 1 | chr3:194853-197873 REVERSE LENGTH=347	AT3G01500.2
21	21542.5	3	AT3G27890.1 | Symbols: NQR | NADPH:quinone oxidoreductase | chr3:10350807-10351938 REVERSE LENGTH=196	AT3G27890.1
22	16936.6	3	AT2G21660.1 | Symbols: ATGRP7, CCR2, GR-RBP7, GRP7 | cold, circadian rhythm, and rna binding 2 | chr2:9265477-9266316 REVERSE LENGTH=176	AT2G21660.1
23	24782.9	2	AT3G52960.1 | Symbols: | Thioredoxin superfamily protein | chr3:19639699-19640403 FORWARD LENGTH=234	AT3G52960.1
24	23740.2	2	AT1G19570.1 | Symbols: DHAR1, ATDHAR1, DHAR5 | dehydroascorbate reductase | chr1:6773462-6774413 REVERSE LENGTH=213	AT1G19570.1
25	58541.5	2	AT4G28520.1 | Symbols: CRU3, CRC | cruciferin 3 | chr4:14087596-14089617 FORWARD LENGTH=524	AT4G28520.1
26	21420.8	2	AT5G58070.1 | Symbols: ATTIL, TIL | temperature-induced lipocalin | chr5:23500512-23501156 REVERSE LENGTH=186	AT5G58070.1
27	18589.2	2	AT4G38740.1 | Symbols: ROC1 | rotamase CYP 1 | chr4:18083620-18084138 REVERSE LENGTH=172	AT4G38740.1
28	18955.5	2	AT3G16640.1 | Symbols: TCTP | translationally controlled tumor protein | chr3:5669709-5670729 REVERSE LENGTH=168	AT3G16640.1
29	16908	2	AT1G66410.1 | Symbols: CAM4, ACAM-4 | calmodulin 4 | chr1:24774431-24775785 REVERSE LENGTH=149	AT1G66410.1
30	23693.3	2	AT2G04690.1 | Symbols: | Pyridoxamine 5"-phosphate oxidase family protein | chr2:1644628-1646179 FORWARD LENGTH=210	AT2G04690.1
31	27505.1	2	AT1G15820.1 | Symbols: LHCB6, CP24 | light harvesting complex photosystem II subunit 6 | chr1:5446685-5447676 REVERSE LENGTH=258	AT1G15820.1
32	47780.2	2	AT5G35630.1 | Symbols: GS2, GLN2, ATGSL1 | glutamine synthetase 2 | chr5:13831220-13833239 FORWARD LENGTH=430	AT5G35630.1
33	50194.8	2	AT3G12780.1 | Symbols: PGK1 | phosphoglycerate kinase 1 | chr3:4061127-4063140 REVERSE LENGTH=481	AT3G12780.1
34	29188	2	AT3G11630.1 | Symbols: | Thioredoxin superfamily protein | chr3:3672189-3673937 FORWARD LENGTH=266	AT3G11630.1
35	37004.1	2	AT1G13440.1 | Symbols: GAPC-2, GAPC2 | glyceraldehyde-3-phosphate dehydrogenase C2 | chr1:4608465-4610494 REVERSE LENGTH=338	AT1G13440.1
36	27989	2	AT5G13410.1 | Symbols: | FKBP-like peptidyl-prolyl cis-trans isomerase family protein | chr5:4299830-4301706 REVERSE LENGTH=256	AT5G13410.1
37	27977.5	2	AT2G26340.1 | Symbols: | unknown protein; FUNCTIONS IN: molecular_function unknown; INVOLVED IN: biological_process unknown; LOCATED IN: chloroplast thylakoid membrane, chloroplast thylakoid lumen, chloroplast; EXPRESSED IN: 22 plant structures;	AT2G26340.1
38	57535.4	2	AT4G37930.1 | Symbols: SHM1, STM, SHMT1 | serine transhydroxymethyltransferase 1 | chr4:17831891-17834742 REVERSE LENGTH=517	AT4G37930.1
39	16287.5	1	AT3G44100.1 | Symbols: | MD-2-related lipid recognition domain-containing protein | chr3:15866162-15867273 REVERSE LENGTH=152	AT3G44100.1
40	17472.8	1	AT2G24390.1 | Symbols: | AIG2-like (avirulence induced gene) family protein | chr2:10373796-10374654 FORWARD LENGTH=152	AT2G24390.1
41	53957.2	1	ATCG00480.1 | Symbols: ATPB, PB | ATP synthase subunit beta | chrC:52660-54156 REVERSE LENGTH=498	ATCG00480.1
42	40373.2	1	AT3G14420.1 | Symbols: | Aldolase-type TIM barrel family protein | chr3:4821804-4823899 FORWARD LENGTH=367	AT3G14420.1
43	17531	1	AT1G65980.1 | Symbols: TPX1 | thioredoxin-dependent peroxidase 1 | chr1:24559524-24560753 REVERSE LENGTH=162	AT1G65980.1
44	17603	1	AT5G48480.1 | Symbols: | Lactoylglutathione lyase / glyoxalase I family protein | chr5:19644814-19645658 FORWARD LENGTH=166	AT5G48480.1
45	17030.7	1	AT1G20340.1 | Symbols: DRT112, PETE2 | Cupredoxin superfamily protein | chr1:7042770-7043273 REVERSE LENGTH=167	AT1G20340.1
46	13706.7	1	AT2G47400.1 | Symbols: CP12-1, CP12 | CP12 domain-containing protein 1 | chr2:19446889-19447263 FORWARD LENGTH=124	AT2G47400.1
47	47075.1	1	AT1G54270.1 | Symbols: EIF4A-2 | eif4a-2 | chr1:20260495-20262018 FORWARD LENGTH=412	AT1G54270.1
48	17518	1	AT2G47710.1 | Symbols: | Adenine nucleotide alpha hydrolases-like superfamily protein | chr2:19555045-19555956 REVERSE LENGTH=162	AT2G47710.1
49	25899.3	1	AT2G28605.1 | Symbols: | Photosystem II reaction center PsbP family protein | chr2:12254911-12255689 FORWARD LENGTH=232	AT2G28605.1
50	30370.1	1	AT2G10940.1 | Symbols: | Bifunctional inhibitor/lipid-transfer protein/seed storage 2S albumin superfamily protein | chr2:4311160-4312035 REVERSE LENGTH=291	AT2G10940.1
51	25652.7	1	AT4G09650.1 | Symbols: ATPD | ATP synthase delta-subunit gene | chr4:6100799-6101503 FORWARD LENGTH=234	AT4G09650.1
52	32659.5	1	AT2G43945.1 | Symbols: | unknown protein; LOCATED IN: chloroplast; BEST Arabidopsis thaliana protein match is: unknown protein (TAIR:AT3G59870.1); Has 292 Blast hits to 292 proteins in 84 species: Archae - 0; Bacteria - 122; Metazoa - 0; Fungi -	AT2G43945.1
53	22140.3	1	ATCG00670.1 | Symbols: CLPP1, PCLPP | plastid-encoded CLP P | chrC:69910-71882 REVERSE LENGTH=196	ATCG00670.1
54	21460.1	1	AT2G04039.1 | Symbols: | unknown protein; FUNCTIONS IN: molecular_function unknown; LOCATED IN: chloroplast; EXPRESSED IN: 21 plant structures; EXPRESSED DURING: 13 growth stages; CONTAINS InterPro DOMAIN/s: Protein of unknown function DUF2996 (	AT2G04039.1
55	30356.8	1	AT5G24780.1 | Symbols: VSP1, ATVSP1 | vegetative storage protein 1 | chr5:8507783-8508889 REVERSE LENGTH=270	AT5G24780.1
56	24130.5	1	AT2G30860.1 | Symbols: ATGSTF9, GLUTTR, ATGSTF7, GSTF9 | glutathione S-transferase PHI 9 | chr2:13139132-13140057 FORWARD LENGTH=215	AT2G30860.1
57	27851.3	1	AT3G61470.1 | Symbols: LHCA2 | photosystem I light harvesting complex gene 2 | chr3:22745736-22747032 FORWARD LENGTH=257	AT3G61470.1
58	24340.4	1	AT2G22230.1 | Symbols: | Thioesterase superfamily protein | chr2:9450042-9451427 FORWARD LENGTH=220	AT2G22230.1
59	27773.1	1	AT3G47470.1 | Symbols: LHCA4, CAB4 | light-harvesting chlorophyll-protein complex I subunit A4 | chr3:17493622-17494773 REVERSE LENGTH=251	AT3G47470.1
60	13076.6	1	AT3G56240.1 | Symbols: CCH | copper chaperone | chr3:20863460-20864402 REVERSE LENGTH=121	AT3G56240.1
61	26600.9	1	AT4G12060.1 | Symbols: | Double Clp-N motif protein | chr4:7228269-7229898 REVERSE LENGTH=241	AT4G12060.1
62	32506.3	1	AT1G02560.1 | Symbols: CLPP5, NCLPP5, NCLPP1 | nuclear encoded CLP protease 5 | chr1:538000-539805 FORWARD LENGTH=298	AT1G02560.1
WEIH_PLANT-S18_021111NM
Hits	Protein Mass	No. of Peptide	Sequence Header	Ensembl Transcript ID
1	20622.2	68	AT5G38420.1 | Symbols: | Ribulose bisphosphate carboxylase (small chain) family protein | chr5:15381203-15381978 REVERSE LENGTH=181	AT5G38420.1
2	23705.4	5	AT4G02530.1 | Symbols: | chloroplast thylakoid lumen protein | chr4:1112335-1114005 REVERSE LENGTH=216	AT4G02530.1
3	37825.3	5	AT3G01500.2 | Symbols: CA1 | carbonic anhydrase 1 | chr3:194853-197873 REVERSE LENGTH=347	AT3G01500.2
4	15259.4	5	AT1G08830.1 | Symbols: CSD1 | copper/zinc superoxide dismutase 1 | chr1:2827700-2829053 FORWARD LENGTH=152	AT1G08830.1
5	48085.8	4	AT1G42970.1 | Symbols: GAPB | glyceraldehyde-3-phosphate dehydrogenase B subunit | chr1:16127552-16129584 FORWARD LENGTH=447	AT1G42970.1
6	18972.8	3	AT4G09320.1 | Symbols: NDPK1 | Nucleoside diphosphate kinase family protein | chr4:5923424-5924366 FORWARD LENGTH=169	AT4G09320.1
7	18050	3	AT2G35370.1 | Symbols: GDCH | glycine decarboxylase complex H | chr2:14891239-14892050 FORWARD LENGTH=165	AT2G35370.1
8	14458.8	3	AT2G45180.1 | Symbols: | Bifunctional inhibitor/lipid-transfer protein/seed storage 2S albumin superfamily protein | chr2:18626377-18626781 FORWARD LENGTH=134	AT2G45180.1
9	74083.1	2	AT1G12240.1 | Symbols: ATBETAFRUCT4, VAC-INV | Glycosyl hydrolases family 32 protein | chr1:4153699-4157457 FORWARD LENGTH=664	AT1G12240.1
10	22645.5	2	AT2G44920.1 | Symbols: | Tetratricopeptide repeat (TPR)-like superfamily protein | chr2:18524419-18526236 FORWARD LENGTH=210	AT2G44920.1
11	17030.7	2	AT1G20340.1 | Symbols: DRT112, PETE2 | Cupredoxin superfamily protein | chr1:7042770-7043273 REVERSE LENGTH=167	AT1G20340.1
12	24724.5	2	AT5G52970.1 | Symbols: | thylakoid lumen 15.0 kDa protein | chr5:21479620-21481018 FORWARD LENGTH=223	AT5G52970.1
13	22424.5	2	AT5G45680.1 | Symbols: ATFKBP13, FKBP13 | FK506-binding protein 13 | chr5:18530894-18532128 FORWARD LENGTH=208	AT5G45680.1
14	25652.7	2	AT4G09650.1 | Symbols: ATPD | ATP synthase delta-subunit gene | chr4:6100799-6101503 FORWARD LENGTH=234	AT4G09650.1
15	53434.8	2	ATCG00490.1 | Symbols: RBCL | ribulose-bisphosphate carboxylases | chrC:54958-56397 FORWARD LENGTH=479	ATCG00490.1
16	50194.8	2	AT3G12780.1 | Symbols: PGK1 | phosphoglycerate kinase 1 | chr3:4061127-4063140 REVERSE LENGTH=481	AT3G12780.1
17	16047.5	1	AT3G56490.1 | Symbols: HIT3, HINT1 | HIS triad family protein 3 | chr3:20941532-20943129 FORWARD LENGTH=147	AT3G56490.1
18	16026.1	1	AT5G59880.1 | Symbols: ADF3 | actin depolymerizing factor 3 | chr5:24120382-24121628 FORWARD LENGTH=139	AT5G59880.1
19	16235.6	1	AT1G62510.1 | Symbols: | Bifunctional inhibitor/lipid-transfer protein/seed storage 2S albumin superfamily protein | chr1:23136632-23137081 REVERSE LENGTH=149	AT1G62510.1
20	14546.8	1	ATCG00470.1 | Symbols: ATPE | ATP synthase epsilon chain | chrC:52265-52663 REVERSE LENGTH=132	ATCG00470.1
21	15180	1	AT2G20260.1 | Symbols: PSAE-2 | photosystem I subunit E-2 | chr2:8736780-8737644 FORWARD LENGTH=145	AT2G20260.1
22	19917.4	1	AT3G20390.1 | Symbols: | endoribonuclease L-PSP family protein | chr3:7110227-7111695 REVERSE LENGTH=187	AT3G20390.1
23	13491.7	1	AT2G30790.1 | Symbols: PSBP-2 | photosystem II subunit P-2 | chr2:13119047-13119596 REVERSE LENGTH=125	AT2G30790.1
24	22353.1	1	AT4G21860.1 | Symbols: MSRB2 | methionine sulfoxide reductase B 2 | chr4:11600238-11601507 REVERSE LENGTH=202	AT4G21860.1
25	22832.6	1	AT2G21530.1 | Symbols: | SMAD/FHA domain-containing protein | chr2:9219372-9220464 FORWARD LENGTH=209	AT2G21530.1
26	24635.5	1	AT4G03280.1 | Symbols: PETC, PGR1 | photosynthetic electron transfer C | chr4:1440314-1441717 FORWARD LENGTH=229	AT4G03280.1
27	24782.9	1	AT3G52960.1 | Symbols: | Thioredoxin superfamily protein | chr3:19639699-19640403 FORWARD LENGTH=234	AT3G52960.1
28	44133.4	1	AT5G23120.1 | Symbols: HCF136 | photosystem II stability/assembly factor, chloroplast (HCF136) | chr5:7778154-7780463 FORWARD LENGTH=403	AT5G23120.1
29	63262.4	1	AT5G25980.2 | Symbols: TGG2, BGLU37 | glucoside glucohydrolase 2 | chr5:9072730-9075477 FORWARD LENGTH=547	AT5G25980.2
30	21330.2	1	AT3G15360.1 | Symbols: ATHM4, TRX-M4, ATM4 | thioredoxin M-type 4 | chr3:5188448-5189457 FORWARD LENGTH=193	AT3G15360.1
WEIH_PLANT-S19_021111NM
Hits	Protein Mass	No. of Peptide	Sequence Header	Ensembl Transcript ID
1	42748.1	8	AT3G26650.1 | Symbols: GAPA, GAPA-1 | glyceraldehyde 3-phosphate dehydrogenase A subunit | chr3:9795226-9796848 FORWARD LENGTH=396	AT3G26650.1
2	13443.8	7	AT2G42540.1 | Symbols: COR15A, COR15 | cold-regulated 15a | chr2:17711241-17711930 REVERSE LENGTH=127	AT2G42540.1
3	20622.2	6	AT5G38420.1 | Symbols: | Ribulose bisphosphate carboxylase (small chain) family protein | chr5:15381203-15381978 REVERSE LENGTH=181	AT5G38420.1
4	11920	5	AT5G40370.1 | Symbols: | Glutaredoxin family protein | chr5:16147826-16149052 REVERSE LENGTH=111	AT5G40370.1
5	18751.7	4	AT1G43560.1 | Symbols: Aty2, ty2 | thioredoxin Y2 | chr1:16398359-16399828 REVERSE LENGTH=167	AT1G43560.1
6	37825.3	4	AT3G01500.2 | Symbols: CA1 | carbonic anhydrase 1 | chr3:194853-197873 REVERSE LENGTH=347	AT3G01500.2
7	26785.5	4	AT5G20720.1 | Symbols: CPN20, CPN10, CHCPN10, ATCPN21, CPN21 | chaperonin 20 | chr5:7015015-7016354 FORWARD LENGTH=253	AT5G20720.1
8	53434.8	4	ATCG00490.1 | Symbols: RBCL | ribulose-bisphosphate carboxylases | chrC:54958-56397 FORWARD LENGTH=479	ATCG00490.1
9	37004.1	3	AT1G13440.1 | Symbols: GAPC-2, GAPC2 | glyceraldehyde-3-phosphate dehydrogenase C2 | chr1:4608465-4610494 REVERSE LENGTH=338	AT1G13440.1
10	48085.8	3	AT1G42970.1 | Symbols: GAPB | glyceraldehyde-3-phosphate dehydrogenase B subunit | chr1:16127552-16129584 FORWARD LENGTH=447	AT1G42970.1
11	63262.4	3	AT5G25980.2 | Symbols: TGG2, BGLU37 | glucoside glucohydrolase 2 | chr5:9072730-9075477 FORWARD LENGTH=547	AT5G25980.2
12	12604.9	2	AT4G16500.1 | Symbols: | Cystatin/monellin superfamily protein | chr4:9301530-9301883 REVERSE LENGTH=117	AT4G16500.1
13	11537	2	AT1G66240.1 | Symbols: ATX1, ATATX1 | homolog of anti-oxidant 1 | chr1:24686445-24687327 REVERSE LENGTH=106	AT1G66240.1
14	16562.7	2	AT4G28440.1 | Symbols: | Nucleic acid-binding, OB-fold-like protein | chr4:14060054-14060970 FORWARD LENGTH=153	AT4G28440.1
15	19320.3	2	AT4G27160.1 | Symbols: AT2S3, SESA3 | seed storage albumin 3 | chr4:13611836-13612330 FORWARD LENGTH=164	AT4G27160.1
16	10379.2	2	AT1G31812.1 | Symbols: ACBP6, ACBP | acyl-CoA-binding protein 6 | chr1:11411132-11412099 REVERSE LENGTH=92	AT1G31812.1
17	9545.37	2	ATCG01060.1 | Symbols: PSAC | iron-sulfur cluster binding;electron carriers;4 iron, 4 sulfur cluster binding | chrC:117318-117563 REVERSE LENGTH=81	ATCG01060.1
18	19466.1	2	AT1G76760.1 | Symbols: ATY1, TRX-Y1, TY1 | thioredoxin Y1 | chr1:28811873-28812948 REVERSE LENGTH=172	AT1G76760.1
19	24766.6	2	AT3G51730.1 | Symbols: | saposin B domain-containing protein | chr3:19186970-19188436 FORWARD LENGTH=213	AT3G51730.1
20	15495.6	2	AT4G27090.1 | Symbols: | Ribosomal protein L14 | chr4:13594104-13595187 REVERSE LENGTH=134	AT4G27090.1
21	52347.1	2	AT2G39730.1 | Symbols: RCA | rubisco activase | chr2:16570951-16573345 REVERSE LENGTH=474	AT2G39730.1
22	55351.1	2	ATCG00120.1 | Symbols: ATPA | ATP synthase subunit alpha | chrC:9938-11461 REVERSE LENGTH=507	ATCG00120.1
23	40373.2	2	AT3G14420.1 | Symbols: | Aldolase-type TIM barrel family protein | chr3:4821804-4823899 FORWARD LENGTH=367	AT3G14420.1
24	53957.2	2	ATCG00480.1 | Symbols: ATPB, PB | ATP synthase subunit beta | chrC:52660-54156 REVERSE LENGTH=498	ATCG00480.1
25	50194.8	2	AT3G12780.1 | Symbols: PGK1 | phosphoglycerate kinase 1 | chr3:4061127-4063140 REVERSE LENGTH=481	AT3G12780.1
26	51882.8	2	AT4G20360.1 | Symbols: ATRAB8D, ATRABE1B, RABE1b | RAB GTPase homolog E1B | chr4:10990036-10991466 FORWARD LENGTH=476	AT4G20360.1
27	35225.7	2	AT3G50820.1 | Symbols: PSBO2, PSBO-2, OEC33 | photosystem II subunit O-2 | chr3:18891008-18892311 REVERSE LENGTH=331	AT3G50820.1
28	102961	1	AT1G68560.1 | Symbols: ATXYL1, XYL1, TRG1 | alpha-xylosidase 1 | chr1:25734435-25737897 REVERSE LENGTH=915	AT1G68560.1
29	64168.9	1	AT1G55490.1 | Symbols: CPN60B, LEN1 | chaperonin 60 beta | chr1:20715717-20718673 REVERSE LENGTH=600	AT1G55490.1
30	10699.6	1	AT1G65700.1 | Symbols: | Small nuclear ribonucleoprotein family protein | chr1:24434463-24435870 REVERSE LENGTH=98	AT1G65700.1
31	11790.1	1	AT5G51720.1 | Symbols: | 2 iron, 2 sulfur cluster binding | chr5:21009645-21010227 FORWARD LENGTH=108	AT5G51720.1
32	14546.8	1	ATCG00470.1 | Symbols: ATPE | ATP synthase epsilon chain | chrC:52265-52663 REVERSE LENGTH=132	ATCG00470.1
33	18708.2	1	AT2G16600.1 | Symbols: ROC3 | rotamase CYP 3 | chr2:7200862-7201383 FORWARD LENGTH=173	AT2G16600.1
34	15160	1	AT3G05020.1 | Symbols: ACP1, ACP | acyl carrier protein 1 | chr3:1391863-1392878 REVERSE LENGTH=137	AT3G05020.1
35	15268	1	AT2G44650.1 | Symbols: CHL-CPN10, CPN10 | chloroplast chaperonin 10 | chr2:18419521-18420510 REVERSE LENGTH=139	AT2G44650.1
36	15248	1	AT1G08380.1 | Symbols: PSAO | photosystem I subunit O | chr1:2641004-2641739 REVERSE LENGTH=140	AT1G08380.1
37	16152.9	1	AT2G16600.2 | Symbols: ROC3 | rotamase CYP 3 | chr2:7200862-7201383 FORWARD LENGTH=151	AT2G16600.2
38	42764.1	1	AT1G09340.1 | Symbols: CRB, CSP41B, HIP1.3 | chloroplast RNA binding | chr1:3015473-3018035 FORWARD LENGTH=378	AT1G09340.1
39	38527.2	1	AT3G44310.1 | Symbols: NIT1, ATNIT1, NITI | nitrilase 1 | chr3:15986901-15988841 FORWARD LENGTH=346	AT3G44310.1
40	18589.2	1	AT4G38740.1 | Symbols: ROC1 | rotamase CYP 1 | chr4:18083620-18084138 REVERSE LENGTH=172	AT4G38740.1
41	7697.01	1	ATCG00710.1 | Symbols: PSBH | photosystem II reaction center protein H | chrC:74485-74706 FORWARD LENGTH=73	ATCG00710.1
42	37183.7	1	AT4G15545.1 | Symbols: | unknown protein; BEST Arabidopsis thaliana protein match is: unknown protein (TAIR:AT1G16520.1); Has 30201 Blast hits to 17322 proteins in 780 species: Archae - 12; Bacteria - 1396; Metazoa - 17338; Fungi - 3422; Plants	AT4G15545.1
43	108276	1	AT1G09010.1 | Symbols: | glycoside hydrolase family 2 protein | chr1:2895259-2899287 REVERSE LENGTH=944	AT1G09010.1
44	14754.7	1	AT1G54630.1 | Symbols: ACP3 | acyl carrier protein 3 | chr1:20401642-20402919 REVERSE LENGTH=136	AT1G54630.1
WEIH_PLANT-W1_021111NM
Hits	Protein Mass	No. of Peptide	Sequence Header	Ensembl Transcript ID
1	53434.8	37	ATCG00490.1 | Symbols: RBCL | ribulose-bisphosphate carboxylases | chrC:54958-56397 FORWARD LENGTH=479	ATCG00490.1
2	178065	15	AT5G04140.1 | Symbols: GLU1, GLS1, GLUS, FD-GOGAT | glutamate synthase 1 | chr5:1130031-1138186 FORWARD LENGTH=1622	AT5G04140.1
3	80374.5	7	AT3G60750.1 | Symbols: | Transketolase | chr3:22454004-22456824 FORWARD LENGTH=741	AT3G60750.1
4	20488	6	AT1G67090.1 | Symbols: RBCS1A | ribulose bisphosphate carboxylase small chain 1A | chr1:25048465-25049249 REVERSE LENGTH=180	AT1G67090.1
5	49266.7	5	AT1G20620.2 | Symbols: CAT3, SEN2, ATCAT3 | catalase 3 | chr1:7143142-7145807 FORWARD LENGTH=427	AT1G20620.2
6	63262.4	5	AT5G25980.2 | Symbols: TGG2, BGLU37 | glucoside glucohydrolase 2 | chr5:9072730-9075477 FORWARD LENGTH=547	AT5G25980.2
7	50194.8	3	AT3G12780.1 | Symbols: PGK1 | phosphoglycerate kinase 1 | chr3:4061127-4063140 REVERSE LENGTH=481	AT3G12780.1
8	194402	3	AT3G08530.1 | Symbols: | Clathrin, heavy chain | chr3:2587171-2595411 REVERSE LENGTH=1703	AT3G08530.1
9	42748.1	3	AT3G26650.1 | Symbols: GAPA, GAPA-1 | glyceraldehyde 3-phosphate dehydrogenase A subunit | chr3:9795226-9796848 FORWARD LENGTH=396	AT3G26650.1
10	37825.3	3	AT3G01500.2 | Symbols: CA1 | carbonic anhydrase 1 | chr3:194853-197873 REVERSE LENGTH=347	AT3G01500.2
11	52347.1	2	AT2G39730.1 | Symbols: RCA | rubisco activase | chr2:16570951-16573345 REVERSE LENGTH=474	AT2G39730.1
12	17030.7	2	AT1G20340.1 | Symbols: DRT112, PETE2 | Cupredoxin superfamily protein | chr1:7042770-7043273 REVERSE LENGTH=167	AT1G20340.1
13	38527.2	2	AT3G44310.1 | Symbols: NIT1, ATNIT1, NITI | nitrilase 1 | chr3:15986901-15988841 FORWARD LENGTH=346	AT3G44310.1
14	23780.7	1	AT4G21280.1 | Symbols: PSBQ, PSBQA, PSBQ-1 | photosystem II subunit QA | chr4:11334446-11335587 FORWARD LENGTH=223	AT4G21280.1
15	40373.2	1	AT3G14420.1 | Symbols: | Aldolase-type TIM barrel family protein | chr3:4821804-4823899 FORWARD LENGTH=367	AT3G14420.1
16	45589.7	1	AT3G54050.1 | Symbols: HCEF1 | high cyclic electron flow 1 | chr3:20016951-20018527 FORWARD LENGTH=417	AT3G54050.1
17	44465.2	1	AT2G13360.1 | Symbols: AGT, AGT1, SGAT | alanine:glyoxylate aminotransferase | chr2:5539417-5540902 REVERSE LENGTH=401	AT2G13360.1
WEIH_PLANT-W2_021111NM
Hits	Protein Mass	No. of Peptide	Sequence Header	Ensembl Transcript ID
1	53434.8	36	ATCG00490.1 | Symbols: RBCL | ribulose-bisphosphate carboxylases | chrC:54958-56397 FORWARD LENGTH=479	ATCG00490.1
2	178065	12	AT5G04140.1 | Symbols: GLU1, GLS1, GLUS, FD-GOGAT | glutamate synthase 1 | chr5:1130031-1138186 FORWARD LENGTH=1622	AT5G04140.1
3	63262.4	9	AT5G25980.2 | Symbols: TGG2, BGLU37 | glucoside glucohydrolase 2 | chr5:9072730-9075477 FORWARD LENGTH=547	AT5G25980.2
4	20488	6	AT1G67090.1 | Symbols: RBCS1A | ribulose bisphosphate carboxylase small chain 1A | chr1:25048465-25049249 REVERSE LENGTH=180	AT1G67090.1
5	49266.7	6	AT1G20620.2 | Symbols: CAT3, SEN2, ATCAT3 | catalase 3 | chr1:7143142-7145807 FORWARD LENGTH=427	AT1G20620.2
6	80374.5	6	AT3G60750.1 | Symbols: | Transketolase | chr3:22454004-22456824 FORWARD LENGTH=741	AT3G60750.1
7	37825.3	5	AT3G01500.2 | Symbols: CA1 | carbonic anhydrase 1 | chr3:194853-197873 REVERSE LENGTH=347	AT3G01500.2
8	56255.2	4	AT4G15210.1 | Symbols: ATBETA-AMY, AT-BETA-AMY, RAM1, BMY1, BAM5 | beta-amylase 5 | chr4:8666734-8669357 REVERSE LENGTH=498	AT4G15210.1
9	44465.2	3	AT2G13360.1 | Symbols: AGT, AGT1, SGAT | alanine:glyoxylate aminotransferase | chr2:5539417-5540902 REVERSE LENGTH=401	AT2G13360.1
10	52347.1	3	AT2G39730.1 | Symbols: RCA | rubisco activase | chr2:16570951-16573345 REVERSE LENGTH=474	AT2G39730.1
11	50194.8	3	AT3G12780.1 | Symbols: PGK1 | phosphoglycerate kinase 1 | chr3:4061127-4063140 REVERSE LENGTH=481	AT3G12780.1
12	113822	3	AT4G33010.1 | Symbols: AtGLDP1, GLDP1 | glycine decarboxylase P-protein 1 | chr4:15926852-15931150 REVERSE LENGTH=1037	AT4G33010.1
13	84645.8	3	AT5G17920.1 | Symbols: ATCIMS, ATMETS, ATMS1 | Cobalamin-independent synthase family protein | chr5:5935771-5939195 FORWARD LENGTH=765	AT5G17920.1
14	42748.1	2	AT3G26650.1 | Symbols: GAPA, GAPA-1 | glyceraldehyde 3-phosphate dehydrogenase A subunit | chr3:9795226-9796848 FORWARD LENGTH=396	AT3G26650.1
15	53980.2	2	AT1G70580.1 | Symbols: AOAT2, GGT2 | alanine-2-oxoglutarate aminotransferase 2 | chr1:26613222-26615845 FORWARD LENGTH=481	AT1G70580.1
16	108760	2	AT2G05710.1 | Symbols: ACO3 | aconitase 3 | chr2:2141591-2146350 FORWARD LENGTH=990	AT2G05710.1
17	40373.2	2	AT3G14420.1 | Symbols: | Aldolase-type TIM barrel family protein | chr3:4821804-4823899 FORWARD LENGTH=367	AT3G14420.1
18	94742.7	2	AT1G56070.1 | Symbols: LOS1 | Ribosomal protein S5/Elongation factor G/III/V family protein | chr1:20968245-20971077 REVERSE LENGTH=843	AT1G56070.1
19	45589.7	2	AT3G54050.1 | Symbols: HCEF1 | high cyclic electron flow 1 | chr3:20016951-20018527 FORWARD LENGTH=417	AT3G54050.1
20	41757.8	2	AT3G28270.2 | Symbols: | Protein of unknown function (DUF677) | chr3:10538725-10539849 FORWARD LENGTH=374	AT3G28270.2
21	42764.1	2	AT1G09340.1 | Symbols: CRB, CSP41B, HIP1.3 | chloroplast RNA binding | chr1:3015473-3018035 FORWARD LENGTH=378	AT1G09340.1
22	37528.7	1	AT3G44300.1 | Symbols: NIT2, AtNIT2 | nitrilase 2 | chr3:15983351-15985172 FORWARD LENGTH=339	AT3G44300.1
23	38527.2	1	AT3G44310.1 | Symbols: NIT1, ATNIT1, NITI | nitrilase 1 | chr3:15986901-15988841 FORWARD LENGTH=346	AT3G44310.1
24	42064	1	AT1G49240.1 | Symbols: ACT8 | actin 8 | chr1:18216539-18217947 FORWARD LENGTH=377	AT1G49240.1
25	51882.8	1	AT4G20360.1 | Symbols: ATRAB8D, ATRABE1B, RABE1b | RAB GTPase homolog E1B | chr4:10990036-10991466 FORWARD LENGTH=476	AT4G20360.1
26	44758.9	1	AT1G11860.1 | Symbols: | Glycine cleavage T-protein family | chr1:4001801-4003245 FORWARD LENGTH=408	AT1G11860.1
27	66802.4	1	AT5G54960.1 | Symbols: PDC2 | pyruvate decarboxylase-2 | chr5:22310858-22312681 REVERSE LENGTH=607	AT5G54960.1
28	47780.2	1	AT5G35630.1 | Symbols: GS2, GLN2, ATGSL1 | glutamine synthetase 2 | chr5:13831220-13833239 FORWARD LENGTH=430	AT5G35630.1
29	17030.7	1	AT1G20340.1 | Symbols: DRT112, PETE2 | Cupredoxin superfamily protein | chr1:7042770-7043273 REVERSE LENGTH=167	AT1G20340.1
30	194402	1	AT3G08530.1 | Symbols: | Clathrin, heavy chain | chr3:2587171-2595411 REVERSE LENGTH=1703	AT3G08530.1
31	71712.3	1	AT5G02500.1 | Symbols: HSC70-1, HSP70-1, AT-HSC70-1, HSC70 | heat shock cognate protein 70-1 | chr5:554055-556334 REVERSE LENGTH=651	AT5G02500.1
32	53957.2	1	ATCG00480.1 | Symbols: ATPB, PB | ATP synthase subunit beta | chrC:52660-54156 REVERSE LENGTH=498	ATCG00480.1
33	110312	1	AT2G42600.2 | Symbols: ATPPC2, PPC2 | phosphoenolpyruvate carboxylase 2 | chr2:17734541-17738679 REVERSE LENGTH=963	AT2G42600.2
WEIH_PLANT-W3_021111NM
Hits	Protein Mass	No. of Peptide	Sequence Header	Ensembl Transcript ID
1	53434.8	35	ATCG00490.1 | Symbols: RBCL | ribulose-bisphosphate carboxylases | chrC:54958-56397 FORWARD LENGTH=479	ATCG00490.1
2	178065	16	AT5G04140.1 | Symbols: GLU1, GLS1, GLUS, FD-GOGAT | glutamate synthase 1 | chr5:1130031-1138186 FORWARD LENGTH=1622	AT5G04140.1
3	80374.5	9	AT3G60750.1 | Symbols: | Transketolase | chr3:22454004-22456824 FORWARD LENGTH=741	AT3G60750.1
4	63262.4	9	AT5G25980.2 | Symbols: TGG2, BGLU37 | glucoside glucohydrolase 2 | chr5:9072730-9075477 FORWARD LENGTH=547	AT5G25980.2
5	49266.7	5	AT1G20620.2 | Symbols: CAT3, SEN2, ATCAT3 | catalase 3 | chr1:7143142-7145807 FORWARD LENGTH=427	AT1G20620.2
6	20488	5	AT1G67090.1 | Symbols: RBCS1A | ribulose bisphosphate carboxylase small chain 1A | chr1:25048465-25049249 REVERSE LENGTH=180	AT1G67090.1
7	37825.3	4	AT3G01500.2 | Symbols: CA1 | carbonic anhydrase 1 | chr3:194853-197873 REVERSE LENGTH=347	AT3G01500.2
8	44465.2	4	AT2G13360.1 | Symbols: AGT, AGT1, SGAT | alanine:glyoxylate aminotransferase | chr2:5539417-5540902 REVERSE LENGTH=401	AT2G13360.1
9	84645.8	4	AT5G17920.1 | Symbols: ATCIMS, ATMETS, ATMS1 | Cobalamin-independent synthase family protein | chr5:5935771-5939195 FORWARD LENGTH=765	AT5G17920.1
10	50194.8	4	AT3G12780.1 | Symbols: PGK1 | phosphoglycerate kinase 1 | chr3:4061127-4063140 REVERSE LENGTH=481	AT3G12780.1
11	52347.1	3	AT2G39730.1 | Symbols: RCA | rubisco activase | chr2:16570951-16573345 REVERSE LENGTH=474	AT2G39730.1
12	45589.7	2	AT3G54050.1 | Symbols: HCEF1 | high cyclic electron flow 1 | chr3:20016951-20018527 FORWARD LENGTH=417	AT3G54050.1
13	41757.8	2	AT3G28270.2 | Symbols: | Protein of unknown function (DUF677) | chr3:10538725-10539849 FORWARD LENGTH=374	AT3G28270.2
14	42748.1	2	AT3G26650.1 | Symbols: GAPA, GAPA-1 | glyceraldehyde 3-phosphate dehydrogenase A subunit | chr3:9795226-9796848 FORWARD LENGTH=396	AT3G26650.1
15	110312	2	AT2G42600.2 | Symbols: ATPPC2, PPC2 | phosphoenolpyruvate carboxylase 2 | chr2:17734541-17738679 REVERSE LENGTH=963	AT2G42600.2
16	56255.2	2	AT4G15210.1 | Symbols: ATBETA-AMY, AT-BETA-AMY, RAM1, BMY1, BAM5 | beta-amylase 5 | chr4:8666734-8669357 REVERSE LENGTH=498	AT4G15210.1
17	53957.2	2	ATCG00480.1 | Symbols: ATPB, PB | ATP synthase subunit beta | chrC:52660-54156 REVERSE LENGTH=498	ATCG00480.1
18	71712.3	1	AT5G02500.1 | Symbols: HSC70-1, HSP70-1, AT-HSC70-1, HSC70 | heat shock cognate protein 70-1 | chr5:554055-556334 REVERSE LENGTH=651	AT5G02500.1
19	47780.2	1	AT5G35630.1 | Symbols: GS2, GLN2, ATGSL1 | glutamine synthetase 2 | chr5:13831220-13833239 FORWARD LENGTH=430	AT5G35630.1
20	81942.6	1	AT4G21650.1 | Symbols: | Subtilase family protein | chr4:11501314-11504656 REVERSE LENGTH=766	AT4G21650.1
21	53980.2	1	AT1G70580.1 | Symbols: AOAT2, GGT2 | alanine-2-oxoglutarate aminotransferase 2 | chr1:26613222-26615845 FORWARD LENGTH=481	AT1G70580.1
22	67405.4	1	AT4G24620.1 | Symbols: PGI1, PGI | phosphoglucose isomerase 1 | chr4:12708972-12712610 REVERSE LENGTH=613	AT4G24620.1
23	51882.8	1	AT4G20360.1 | Symbols: ATRAB8D, ATRABE1B, RABE1b | RAB GTPase homolog E1B | chr4:10990036-10991466 FORWARD LENGTH=476	AT4G20360.1
24	43132.1	1	AT4G38970.1 | Symbols: FBA2 | fructose-bisphosphate aldolase 2 | chr4:18163714-18165659 REVERSE LENGTH=398	AT4G38970.1
25	42764.1	1	AT1G09340.1 | Symbols: CRB, CSP41B, HIP1.3 | chloroplast RNA binding | chr1:3015473-3018035 FORWARD LENGTH=378	AT1G09340.1
26	108760	1	AT2G05710.1 | Symbols: ACO3 | aconitase 3 | chr2:2141591-2146350 FORWARD LENGTH=990	AT2G05710.1
27	38527.2	1	AT3G44310.1 | Symbols: NIT1, ATNIT1, NITI | nitrilase 1 | chr3:15986901-15988841 FORWARD LENGTH=346	AT3G44310.1
28	44758.9	1	AT1G11860.1 | Symbols: | Glycine cleavage T-protein family | chr1:4001801-4003245 FORWARD LENGTH=408	AT1G11860.1
WEIH_PLANT-W4_021111NM
Hits	Protein Mass	No. of Peptide	Sequence Header	Ensembl Transcript ID
1	53434.8	45	ATCG00490.1 | Symbols: RBCL | ribulose-bisphosphate carboxylases | chrC:54958-56397 FORWARD LENGTH=479	ATCG00490.1
2	178065	14	AT5G04140.1 | Symbols: GLU1, GLS1, GLUS, FD-GOGAT | glutamate synthase 1 | chr5:1130031-1138186 FORWARD LENGTH=1622	AT5G04140.1
3	80374.5	9	AT3G60750.1 | Symbols: | Transketolase | chr3:22454004-22456824 FORWARD LENGTH=741	AT3G60750.1
4	20488	9	AT1G67090.1 | Symbols: RBCS1A | ribulose bisphosphate carboxylase small chain 1A | chr1:25048465-25049249 REVERSE LENGTH=180	AT1G67090.1
5	63262.4	9	AT5G25980.2 | Symbols: TGG2, BGLU37 | glucoside glucohydrolase 2 | chr5:9072730-9075477 FORWARD LENGTH=547	AT5G25980.2
6	51961.4	6	AT5G26000.2 | Symbols: TGG1, BGLU38 | thioglucoside glucohydrolase 1 | chr5:9080009-9082347 REVERSE LENGTH=456	AT5G26000.2
7	37825.3	5	AT3G01500.2 | Symbols: CA1 | carbonic anhydrase 1 | chr3:194853-197873 REVERSE LENGTH=347	AT3G01500.2
8	113822	4	AT4G33010.1 | Symbols: AtGLDP1, GLDP1 | glycine decarboxylase P-protein 1 | chr4:15926852-15931150 REVERSE LENGTH=1037	AT4G33010.1
9	49266.7	4	AT1G20620.2 | Symbols: CAT3, SEN2, ATCAT3 | catalase 3 | chr1:7143142-7145807 FORWARD LENGTH=427	AT1G20620.2
10	44465.2	3	AT2G13360.1 | Symbols: AGT, AGT1, SGAT | alanine:glyoxylate aminotransferase | chr2:5539417-5540902 REVERSE LENGTH=401	AT2G13360.1
11	50194.8	3	AT3G12780.1 | Symbols: PGK1 | phosphoglycerate kinase 1 | chr3:4061127-4063140 REVERSE LENGTH=481	AT3G12780.1
12	94742.7	3	AT1G56070.1 | Symbols: LOS1 | Ribosomal protein S5/Elongation factor G/III/V family protein | chr1:20968245-20971077 REVERSE LENGTH=843	AT1G56070.1
13	56255.2	3	AT4G15210.1 | Symbols: ATBETA-AMY, AT-BETA-AMY, RAM1, BMY1, BAM5 | beta-amylase 5 | chr4:8666734-8669357 REVERSE LENGTH=498	AT4G15210.1
14	52347.1	3	AT2G39730.1 | Symbols: RCA | rubisco activase | chr2:16570951-16573345 REVERSE LENGTH=474	AT2G39730.1
15	57237.6	3	AT4G35090.1 | Symbols: CAT2 | catalase 2 | chr4:16700937-16703215 REVERSE LENGTH=492	AT4G35090.1
16	40373.2	2	AT3G14420.1 | Symbols: | Aldolase-type TIM barrel family protein | chr3:4821804-4823899 FORWARD LENGTH=367	AT3G14420.1
17	41757.8	2	AT3G28270.2 | Symbols: | Protein of unknown function (DUF677) | chr3:10538725-10539849 FORWARD LENGTH=374	AT3G28270.2
18	45589.7	2	AT3G54050.1 | Symbols: HCEF1 | high cyclic electron flow 1 | chr3:20016951-20018527 FORWARD LENGTH=417	AT3G54050.1
19	48085.8	2	AT1G42970.1 | Symbols: GAPB | glyceraldehyde-3-phosphate dehydrogenase B subunit | chr1:16127552-16129584 FORWARD LENGTH=447	AT1G42970.1
20	84645.8	2	AT5G17920.1 | Symbols: ATCIMS, ATMETS, ATMS1 | Cobalamin-independent synthase family protein | chr5:5935771-5939195 FORWARD LENGTH=765	AT5G17920.1
21	71712.3	2	AT5G02500.1 | Symbols: HSC70-1, HSP70-1, AT-HSC70-1, HSC70 | heat shock cognate protein 70-1 | chr5:554055-556334 REVERSE LENGTH=651	AT5G02500.1
22	53980.2	2	AT1G70580.1 | Symbols: AOAT2, GGT2 | alanine-2-oxoglutarate aminotransferase 2 | chr1:26613222-26615845 FORWARD LENGTH=481	AT1G70580.1
23	47780.2	1	AT5G35630.1 | Symbols: GS2, GLN2, ATGSL1 | glutamine synthetase 2 | chr5:13831220-13833239 FORWARD LENGTH=430	AT5G35630.1
24	42764.1	1	AT1G09340.1 | Symbols: CRB, CSP41B, HIP1.3 | chloroplast RNA binding | chr1:3015473-3018035 FORWARD LENGTH=378	AT1G09340.1
25	64171.6	1	AT3G58610.1 | Symbols: | ketol-acid reductoisomerase | chr3:21671561-21674639 FORWARD LENGTH=591	AT3G58610.1
26	121680	1	AT3G19170.1 | Symbols: ATPREP1, ATZNMP, PREP1 | presequence protease 1 | chr3:6625578-6631874 REVERSE LENGTH=1080	AT3G19170.1
27	38527.2	1	AT3G44310.1 | Symbols: NIT1, ATNIT1, NITI | nitrilase 1 | chr3:15986901-15988841 FORWARD LENGTH=346	AT3G44310.1
28	27828.9	1	AT1G07890.3 | Symbols: APX1, MEE6, CS1, ATAPX1, ATAPX01 | ascorbate peroxidase 1 | chr1:2438005-2439435 FORWARD LENGTH=250	AT1G07890.3
29	110312	1	AT2G42600.2 | Symbols: ATPPC2, PPC2 | phosphoenolpyruvate carboxylase 2 | chr2:17734541-17738679 REVERSE LENGTH=963	AT2G42600.2
WEIH_PLANT-W5_021111NM
Hits	Protein Mass	No. of Peptide	Sequence Header	Ensembl Transcript ID
1	53434.8	43	ATCG00490.1 | Symbols: RBCL | ribulose-bisphosphate carboxylases | chrC:54958-56397 FORWARD LENGTH=479	ATCG00490.1
2	178065	21	AT5G04140.1 | Symbols: GLU1, GLS1, GLUS, FD-GOGAT | glutamate synthase 1 | chr5:1130031-1138186 FORWARD LENGTH=1622	AT5G04140.1
3	80374.5	8	AT3G60750.1 | Symbols: | Transketolase | chr3:22454004-22456824 FORWARD LENGTH=741	AT3G60750.1
4	63262.4	8	AT5G25980.2 | Symbols: TGG2, BGLU37 | glucoside glucohydrolase 2 | chr5:9072730-9075477 FORWARD LENGTH=547	AT5G25980.2
5	37825.3	7	AT3G01500.2 | Symbols: CA1 | carbonic anhydrase 1 | chr3:194853-197873 REVERSE LENGTH=347	AT3G01500.2
6	49266.7	6	AT1G20620.2 | Symbols: CAT3, SEN2, ATCAT3 | catalase 3 | chr1:7143142-7145807 FORWARD LENGTH=427	AT1G20620.2
7	52347.1	6	AT2G39730.1 | Symbols: RCA | rubisco activase | chr2:16570951-16573345 REVERSE LENGTH=474	AT2G39730.1
8	51961.4	5	AT5G26000.2 | Symbols: TGG1, BGLU38 | thioglucoside glucohydrolase 1 | chr5:9080009-9082347 REVERSE LENGTH=456	AT5G26000.2
9	20488	5	AT1G67090.1 | Symbols: RBCS1A | ribulose bisphosphate carboxylase small chain 1A | chr1:25048465-25049249 REVERSE LENGTH=180	AT1G67090.1
10	50194.8	5	AT3G12780.1 | Symbols: PGK1 | phosphoglycerate kinase 1 | chr3:4061127-4063140 REVERSE LENGTH=481	AT3G12780.1
11	53780.2	4	AT1G23310.1 | Symbols: GGT1, AOAT1, GGAT1 | glutamate:glyoxylate aminotransferase | chr1:8268720-8271329 REVERSE LENGTH=481	AT1G23310.1
12	71712.3	4	AT5G02500.1 | Symbols: HSC70-1, HSP70-1, AT-HSC70-1, HSC70 | heat shock cognate protein 70-1 | chr5:554055-556334 REVERSE LENGTH=651	AT5G02500.1
13	94742.7	4	AT1G56070.1 | Symbols: LOS1 | Ribosomal protein S5/Elongation factor G/III/V family protein | chr1:20968245-20971077 REVERSE LENGTH=843	AT1G56070.1
14	113822	3	AT4G33010.1 | Symbols: AtGLDP1, GLDP1 | glycine decarboxylase P-protein 1 | chr4:15926852-15931150 REVERSE LENGTH=1037	AT4G33010.1
15	56255.2	3	AT4G15210.1 | Symbols: ATBETA-AMY, AT-BETA-AMY, RAM1, BMY1, BAM5 | beta-amylase 5 | chr4:8666734-8669357 REVERSE LENGTH=498	AT4G15210.1
16	53957.2	3	ATCG00480.1 | Symbols: ATPB, PB | ATP synthase subunit beta | chrC:52660-54156 REVERSE LENGTH=498	ATCG00480.1
17	47780.2	2	AT5G35630.1 | Symbols: GS2, GLN2, ATGSL1 | glutamine synthetase 2 | chr5:13831220-13833239 FORWARD LENGTH=430	AT5G35630.1
18	42764.1	2	AT1G09340.1 | Symbols: CRB, CSP41B, HIP1.3 | chloroplast RNA binding | chr1:3015473-3018035 FORWARD LENGTH=378	AT1G09340.1
19	51882.8	2	AT4G20360.1 | Symbols: ATRAB8D, ATRABE1B, RABE1b | RAB GTPase homolog E1B | chr4:10990036-10991466 FORWARD LENGTH=476	AT4G20360.1
20	44465.2	2	AT2G13360.1 | Symbols: AGT, AGT1, SGAT | alanine:glyoxylate aminotransferase | chr2:5539417-5540902 REVERSE LENGTH=401	AT2G13360.1
21	110312	2	AT2G42600.2 | Symbols: ATPPC2, PPC2 | phosphoenolpyruvate carboxylase 2 | chr2:17734541-17738679 REVERSE LENGTH=963	AT2G42600.2
22	84645.8	2	AT5G17920.1 | Symbols: ATCIMS, ATMETS, ATMS1 | Cobalamin-independent synthase family protein | chr5:5935771-5939195 FORWARD LENGTH=765	AT5G17920.1
23	62204.9	1	AT2G28000.1 | Symbols: CPN60A, CH-CPN60A, SLP | chaperonin-60alpha | chr2:11926603-11929184 FORWARD LENGTH=586	AT2G28000.1
24	84872.9	1	AT3G03780.1 | Symbols: ATMS2, MS2 | methionine synthase 2 | chr3:957602-960740 FORWARD LENGTH=765	AT3G03780.1
25	54239.2	1	AT1G48030.1 | Symbols: mtLPD1 | mitochondrial lipoamide dehydrogenase 1 | chr1:17717432-17719141 REVERSE LENGTH=507	AT1G48030.1
26	42064	1	AT1G49240.1 | Symbols: ACT8 | actin 8 | chr1:18216539-18217947 FORWARD LENGTH=377	AT1G49240.1
27	41937.1	1	AT5G09810.1 | Symbols: ACT7 | actin 7 | chr5:3052809-3054220 FORWARD LENGTH=377	AT5G09810.1
28	41757.8	1	AT3G28270.2 | Symbols: | Protein of unknown function (DUF677) | chr3:10538725-10539849 FORWARD LENGTH=374	AT3G28270.2
29	57535.4	1	AT4G37930.1 | Symbols: SHM1, STM, SHMT1 | serine transhydroxymethyltransferase 1 | chr4:17831891-17834742 REVERSE LENGTH=517	AT4G37930.1
30	37528.7	1	AT3G44300.1 | Symbols: NIT2, AtNIT2 | nitrilase 2 | chr3:15983351-15985172 FORWARD LENGTH=339	AT3G44300.1
31	30356.8	1	AT5G24780.1 | Symbols: VSP1, ATVSP1 | vegetative storage protein 1 | chr5:8507783-8508889 REVERSE LENGTH=270	AT5G24780.1
32	28249	1	AT1G06680.1 | Symbols: PSBP-1, OEE2, PSII-P, OE23 | photosystem II subunit P-1 | chr1:2047940-2049186 FORWARD LENGTH=263	AT1G06680.1
33	23740.2	1	AT1G19570.1 | Symbols: DHAR1, ATDHAR1, DHAR5 | dehydroascorbate reductase | chr1:6773462-6774413 REVERSE LENGTH=213	AT1G19570.1
34	108760	1	AT2G05710.1 | Symbols: ACO3 | aconitase 3 | chr2:2141591-2146350 FORWARD LENGTH=990	AT2G05710.1
WEIH_PLANT-W6_021111NM
Hits	Protein Mass	No. of Peptide	Sequence Header	Ensembl Transcript ID
1	53434.8	41	ATCG00490.1 | Symbols: RBCL | ribulose-bisphosphate carboxylases | chrC:54958-56397 FORWARD LENGTH=479	ATCG00490.1
2	178065	19	AT5G04140.1 | Symbols: GLU1, GLS1, GLUS, FD-GOGAT | glutamate synthase 1 | chr5:1130031-1138186 FORWARD LENGTH=1622	AT5G04140.1
3	63262.4	13	AT5G25980.2 | Symbols: TGG2, BGLU37 | glucoside glucohydrolase 2 | chr5:9072730-9075477 FORWARD LENGTH=547	AT5G25980.2
4	51961.4	10	AT5G26000.2 | Symbols: TGG1, BGLU38 | thioglucoside glucohydrolase 1 | chr5:9080009-9082347 REVERSE LENGTH=456	AT5G26000.2
5	20488	7	AT1G67090.1 | Symbols: RBCS1A | ribulose bisphosphate carboxylase small chain 1A | chr1:25048465-25049249 REVERSE LENGTH=180	AT1G67090.1
6	80374.5	7	AT3G60750.1 | Symbols: | Transketolase | chr3:22454004-22456824 FORWARD LENGTH=741	AT3G60750.1
7	49266.7	5	AT1G20620.2 | Symbols: CAT3, SEN2, ATCAT3 | catalase 3 | chr1:7143142-7145807 FORWARD LENGTH=427	AT1G20620.2
8	52347.1	5	AT2G39730.1 | Symbols: RCA | rubisco activase | chr2:16570951-16573345 REVERSE LENGTH=474	AT2G39730.1
9	50194.8	5	AT3G12780.1 | Symbols: PGK1 | phosphoglycerate kinase 1 | chr3:4061127-4063140 REVERSE LENGTH=481	AT3G12780.1
10	71712.3	4	AT5G02500.1 | Symbols: HSC70-1, HSP70-1, AT-HSC70-1, HSC70 | heat shock cognate protein 70-1 | chr5:554055-556334 REVERSE LENGTH=651	AT5G02500.1
11	94742.7	4	AT1G56070.1 | Symbols: LOS1 | Ribosomal protein S5/Elongation factor G/III/V family protein | chr1:20968245-20971077 REVERSE LENGTH=843	AT1G56070.1
12	113822	3	AT4G33010.1 | Symbols: AtGLDP1, GLDP1 | glycine decarboxylase P-protein 1 | chr4:15926852-15931150 REVERSE LENGTH=1037	AT4G33010.1
13	37825.3	3	AT3G01500.2 | Symbols: CA1 | carbonic anhydrase 1 | chr3:194853-197873 REVERSE LENGTH=347	AT3G01500.2
14	47780.2	2	AT5G35630.1 | Symbols: GS2, GLN2, ATGSL1 | glutamine synthetase 2 | chr5:13831220-13833239 FORWARD LENGTH=430	AT5G35630.1
15	84645.8	2	AT5G17920.1 | Symbols: ATCIMS, ATMETS, ATMS1 | Cobalamin-independent synthase family protein | chr5:5935771-5939195 FORWARD LENGTH=765	AT5G17920.1
16	108760	2	AT2G05710.1 | Symbols: ACO3 | aconitase 3 | chr2:2141591-2146350 FORWARD LENGTH=990	AT2G05710.1
17	53980.2	2	AT1G70580.1 | Symbols: AOAT2, GGT2 | alanine-2-oxoglutarate aminotransferase 2 | chr1:26613222-26615845 FORWARD LENGTH=481	AT1G70580.1
18	53957.2	2	ATCG00480.1 | Symbols: ATPB, PB | ATP synthase subunit beta | chrC:52660-54156 REVERSE LENGTH=498	ATCG00480.1
19	81942.6	2	AT4G21650.1 | Symbols: | Subtilase family protein | chr4:11501314-11504656 REVERSE LENGTH=766	AT4G21650.1
20	44465.2	2	AT2G13360.1 | Symbols: AGT, AGT1, SGAT | alanine:glyoxylate aminotransferase | chr2:5539417-5540902 REVERSE LENGTH=401	AT2G13360.1
21	42748.1	1	AT3G26650.1 | Symbols: GAPA, GAPA-1 | glyceraldehyde 3-phosphate dehydrogenase A subunit | chr3:9795226-9796848 FORWARD LENGTH=396	AT3G26650.1
22	23740.2	1	AT1G19570.1 | Symbols: DHAR1, ATDHAR1, DHAR5 | dehydroascorbate reductase | chr1:6773462-6774413 REVERSE LENGTH=213	AT1G19570.1
23	30356.8	1	AT5G24780.1 | Symbols: VSP1, ATVSP1 | vegetative storage protein 1 | chr5:8507783-8508889 REVERSE LENGTH=270	AT5G24780.1
24	34234.9	1	AT1G21880.1 | Symbols: LYM1 | lysm domain GPI-anchored protein 1 precursor | chr1:7680689-7682048 FORWARD LENGTH=316	AT1G21880.1
25	37528.7	1	AT3G44300.1 | Symbols: NIT2, AtNIT2 | nitrilase 2 | chr3:15983351-15985172 FORWARD LENGTH=339	AT3G44300.1
26	44720.7	1	AT1G32060.1 | Symbols: PRK | phosphoribulokinase | chr1:11532668-11534406 FORWARD LENGTH=395	AT1G32060.1
27	95498.7	1	AT3G46970.1 | Symbols: ATPHS2, PHS2 | alpha-glucan phosphorylase 2 | chr3:17301625-17306111 REVERSE LENGTH=841	AT3G46970.1
28	43132.1	1	AT4G38970.1 | Symbols: FBA2 | fructose-bisphosphate aldolase 2 | chr4:18163714-18165659 REVERSE LENGTH=398	AT4G38970.1
29	51882.8	1	AT4G20360.1 | Symbols: ATRAB8D, ATRABE1B, RABE1b | RAB GTPase homolog E1B | chr4:10990036-10991466 FORWARD LENGTH=476	AT4G20360.1
30	84440	1	AT5G49360.1 | Symbols: BXL1, ATBXL1 | beta-xylosidase 1 | chr5:20012179-20016659 REVERSE LENGTH=774	AT5G49360.1
31	86345.4	1	AT1G62750.1 | Symbols: ATSCO1, ATSCO1/CPEF-G, SCO1 | Translation elongation factor EFG/EF2 protein | chr1:23233622-23236321 REVERSE LENGTH=783	AT1G62750.1
32	40373.2	1	AT3G14420.1 | Symbols: | Aldolase-type TIM barrel family protein | chr3:4821804-4823899 FORWARD LENGTH=367	AT3G14420.1
WEIH_PLANT-W7_021111NM
Hits	Protein Mass	No. of Peptide	Sequence Header	Ensembl Transcript ID
1	53434.8	45	ATCG00490.1 | Symbols: RBCL | ribulose-bisphosphate carboxylases | chrC:54958-56397 FORWARD LENGTH=479	ATCG00490.1
2	63262.4	18	AT5G25980.2 | Symbols: TGG2, BGLU37 | glucoside glucohydrolase 2 | chr5:9072730-9075477 FORWARD LENGTH=547	AT5G25980.2
3	178065	9	AT5G04140.1 | Symbols: GLU1, GLS1, GLUS, FD-GOGAT | glutamate synthase 1 | chr5:1130031-1138186 FORWARD LENGTH=1622	AT5G04140.1
4	80374.5	8	AT3G60750.1 | Symbols: | Transketolase | chr3:22454004-22456824 FORWARD LENGTH=741	AT3G60750.1
5	37825.3	6	AT3G01500.2 | Symbols: CA1 | carbonic anhydrase 1 | chr3:194853-197873 REVERSE LENGTH=347	AT3G01500.2
6	50194.8	6	AT3G12780.1 | Symbols: PGK1 | phosphoglycerate kinase 1 | chr3:4061127-4063140 REVERSE LENGTH=481	AT3G12780.1
7	49266.7	6	AT1G20620.2 | Symbols: CAT3, SEN2, ATCAT3 | catalase 3 | chr1:7143142-7145807 FORWARD LENGTH=427	AT1G20620.2
8	84645.8	6	AT5G17920.1 | Symbols: ATCIMS, ATMETS, ATMS1 | Cobalamin-independent synthase family protein | chr5:5935771-5939195 FORWARD LENGTH=765	AT5G17920.1
9	20488	5	AT1G67090.1 | Symbols: RBCS1A | ribulose bisphosphate carboxylase small chain 1A | chr1:25048465-25049249 REVERSE LENGTH=180	AT1G67090.1
10	71712.3	5	AT5G02500.1 | Symbols: HSC70-1, HSP70-1, AT-HSC70-1, HSC70 | heat shock cognate protein 70-1 | chr5:554055-556334 REVERSE LENGTH=651	AT5G02500.1
11	47780.2	4	AT5G35630.1 | Symbols: GS2, GLN2, ATGSL1 | glutamine synthetase 2 | chr5:13831220-13833239 FORWARD LENGTH=430	AT5G35630.1
12	52347.1	4	AT2G39730.1 | Symbols: RCA | rubisco activase | chr2:16570951-16573345 REVERSE LENGTH=474	AT2G39730.1
13	53957.2	4	ATCG00480.1 | Symbols: ATPB, PB | ATP synthase subunit beta | chrC:52660-54156 REVERSE LENGTH=498	ATCG00480.1
14	82966.7	4	AT4G26690.1 | Symbols: SHV3, MRH5, GPDL2 | PLC-like phosphodiesterase family protein | chr4:13456793-13459890 REVERSE LENGTH=759	AT4G26690.1
15	81942.6	4	AT4G21650.1 | Symbols: | Subtilase family protein | chr4:11501314-11504656 REVERSE LENGTH=766	AT4G21650.1
16	84440	3	AT5G49360.1 | Symbols: BXL1, ATBXL1 | beta-xylosidase 1 | chr5:20012179-20016659 REVERSE LENGTH=774	AT5G49360.1
17	35156.2	2	AT4G27520.1 | Symbols: ENODL2, AtENODL2 | early nodulin-like protein 2 | chr4:13750668-13751819 REVERSE LENGTH=349	AT4G27520.1
18	43132.1	2	AT4G38970.1 | Symbols: FBA2 | fructose-bisphosphate aldolase 2 | chr4:18163714-18165659 REVERSE LENGTH=398	AT4G38970.1
19	94742.7	2	AT1G56070.1 | Symbols: LOS1 | Ribosomal protein S5/Elongation factor G/III/V family protein | chr1:20968245-20971077 REVERSE LENGTH=843	AT1G56070.1
20	103616	2	AT5G50920.1 | Symbols: CLPC, ATHSP93-V, HSP93-V, DCA1, CLPC1 | CLPC homologue 1 | chr5:20715710-20719800 REVERSE LENGTH=929	AT5G50920.1
21	53980.2	2	AT1G70580.1 | Symbols: AOAT2, GGT2 | alanine-2-oxoglutarate aminotransferase 2 | chr1:26613222-26615845 FORWARD LENGTH=481	AT1G70580.1
22	104174	2	AT4G29060.1 | Symbols: emb2726 | elongation factor Ts family protein | chr4:14317744-14321315 FORWARD LENGTH=953	AT4G29060.1
23	153356	2	AT4G20850.1 | Symbols: TPP2 | tripeptidyl peptidase ii | chr4:11160935-11169889 REVERSE LENGTH=1380	AT4G20850.1
24	84192	2	AT1G66970.1 | Symbols: SVL2 | SHV3-like 2 | chr1:24992746-24996005 REVERSE LENGTH=763	AT1G66970.1
25	41937.1	1	AT5G09810.1 | Symbols: ACT7 | actin 7 | chr5:3052809-3054220 FORWARD LENGTH=377	AT5G09810.1
26	40373.2	1	AT3G14420.1 | Symbols: | Aldolase-type TIM barrel family protein | chr3:4821804-4823899 FORWARD LENGTH=367	AT3G14420.1
27	30356.8	1	AT5G24780.1 | Symbols: VSP1, ATVSP1 | vegetative storage protein 1 | chr5:8507783-8508889 REVERSE LENGTH=270	AT5G24780.1
28	23740.2	1	AT1G19570.1 | Symbols: DHAR1, ATDHAR1, DHAR5 | dehydroascorbate reductase | chr1:6773462-6774413 REVERSE LENGTH=213	AT1G19570.1
29	44465.2	1	AT2G13360.1 | Symbols: AGT, AGT1, SGAT | alanine:glyoxylate aminotransferase | chr2:5539417-5540902 REVERSE LENGTH=401	AT2G13360.1
30	48085.8	1	AT1G42970.1 | Symbols: GAPB | glyceraldehyde-3-phosphate dehydrogenase B subunit | chr1:16127552-16129584 FORWARD LENGTH=447	AT1G42970.1
31	63359.2	1	AT1G23190.1 | Symbols: PGM3 | Phosphoglucomutase/phosphomannomutase family protein | chr1:8219946-8224186 FORWARD LENGTH=583	AT1G23190.1
32	75453.2	1	AT3G10740.1 | Symbols: ASD1, ARAF1, ARAF, ATASD1 | alpha-L-arabinofuranosidase 1 | chr3:3361031-3364573 REVERSE LENGTH=678	AT3G10740.1
33	86345.4	1	AT1G62750.1 | Symbols: ATSCO1, ATSCO1/CPEF-G, SCO1 | Translation elongation factor EFG/EF2 protein | chr1:23233622-23236321 REVERSE LENGTH=783	AT1G62750.1
34	95498.7	1	AT3G46970.1 | Symbols: ATPHS2, PHS2 | alpha-glucan phosphorylase 2 | chr3:17301625-17306111 REVERSE LENGTH=841	AT3G46970.1
35	110312	1	AT2G42600.2 | Symbols: ATPPC2, PPC2 | phosphoenolpyruvate carboxylase 2 | chr2:17734541-17738679 REVERSE LENGTH=963	AT2G42600.2
36	113822	1	AT4G33010.1 | Symbols: AtGLDP1, GLDP1 | glycine decarboxylase P-protein 1 | chr4:15926852-15931150 REVERSE LENGTH=1037	AT4G33010.1
37	124659	1	AT1G66980.1 | Symbols: SNC4 | suppressor of npr1-1 constitutive 4 | chr1:24997491-25001961 REVERSE LENGTH=1118	AT1G66980.1
38	56255.2	1	AT4G15210.1 | Symbols: ATBETA-AMY, AT-BETA-AMY, RAM1, BMY1, BAM5 | beta-amylase 5 | chr4:8666734-8669357 REVERSE LENGTH=498	AT4G15210.1
WEIH_PLANT-W8_021111NM
Hits	Protein Mass	No. of Peptide	Sequence Header	Ensembl Transcript ID
1	53434.8	33	ATCG00490.1 | Symbols: RBCL | ribulose-bisphosphate carboxylases | chrC:54958-56397 FORWARD LENGTH=479	ATCG00490.1
2	94742.7	19	AT1G56070.1 | Symbols: LOS1 | Ribosomal protein S5/Elongation factor G/III/V family protein | chr1:20968245-20971077 REVERSE LENGTH=843	AT1G56070.1
3	103616	19	AT5G50920.1 | Symbols: CLPC, ATHSP93-V, HSP93-V, DCA1, CLPC1 | CLPC homologue 1 | chr5:20715710-20719800 REVERSE LENGTH=929	AT5G50920.1
4	64121.2	14	AT1G72150.1 | Symbols: PATL1 | PATELLIN 1 | chr1:27148558-27150652 FORWARD LENGTH=573	AT1G72150.1
5	63262.4	14	AT5G25980.2 | Symbols: TGG2, BGLU37 | glucoside glucohydrolase 2 | chr5:9072730-9075477 FORWARD LENGTH=547	AT5G25980.2
6	106723	10	AT1G63770.2 | Symbols: | Peptidase M1 family protein | chr1:23658165-23664243 REVERSE LENGTH=945	AT1G63770.2
7	80374.5	10	AT3G60750.1 | Symbols: | Transketolase | chr3:22454004-22456824 FORWARD LENGTH=741	AT3G60750.1
8	102961	9	AT1G68560.1 | Symbols: ATXYL1, XYL1, TRG1 | alpha-xylosidase 1 | chr1:25734435-25737897 REVERSE LENGTH=915	AT1G68560.1
9	95498.7	8	AT3G46970.1 | Symbols: ATPHS2, PHS2 | alpha-glucan phosphorylase 2 | chr3:17301625-17306111 REVERSE LENGTH=841	AT3G46970.1
10	84645.8	6	AT5G17920.1 | Symbols: ATCIMS, ATMETS, ATMS1 | Cobalamin-independent synthase family protein | chr5:5935771-5939195 FORWARD LENGTH=765	AT5G17920.1
11	37825.3	6	AT3G01500.2 | Symbols: CA1 | carbonic anhydrase 1 | chr3:194853-197873 REVERSE LENGTH=347	AT3G01500.2
12	52347.1	5	AT2G39730.1 | Symbols: RCA | rubisco activase | chr2:16570951-16573345 REVERSE LENGTH=474	AT2G39730.1
13	43162.5	5	AT2G45470.1 | Symbols: FLA8, AGP8 | FASCICLIN-like arabinogalactan protein 8 | chr2:18742797-18744059 REVERSE LENGTH=420	AT2G45470.1
14	47780.2	5	AT5G35630.1 | Symbols: GS2, GLN2, ATGSL1 | glutamine synthetase 2 | chr5:13831220-13833239 FORWARD LENGTH=430	AT5G35630.1
15	49266.7	4	AT1G20620.2 | Symbols: CAT3, SEN2, ATCAT3 | catalase 3 | chr1:7143142-7145807 FORWARD LENGTH=427	AT1G20620.2
16	20488	4	AT1G67090.1 | Symbols: RBCS1A | ribulose bisphosphate carboxylase small chain 1A | chr1:25048465-25049249 REVERSE LENGTH=180	AT1G67090.1
17	50194.8	4	AT3G12780.1 | Symbols: PGK1 | phosphoglycerate kinase 1 | chr3:4061127-4063140 REVERSE LENGTH=481	AT3G12780.1
18	43132.1	3	AT4G38970.1 | Symbols: FBA2 | fructose-bisphosphate aldolase 2 | chr4:18163714-18165659 REVERSE LENGTH=398	AT4G38970.1
19	95958.9	3	AT4G15530.2 | Symbols: PPDK | pyruvate orthophosphate dikinase | chr4:8864828-8869183 REVERSE LENGTH=875	AT4G15530.2
20	53957.2	3	ATCG00480.1 | Symbols: ATPB, PB | ATP synthase subunit beta | chrC:52660-54156 REVERSE LENGTH=498	ATCG00480.1
21	104174	2	AT4G29060.1 | Symbols: emb2726 | elongation factor Ts family protein | chr4:14317744-14321315 FORWARD LENGTH=953	AT4G29060.1
22	81942.6	2	AT4G21650.1 | Symbols: | Subtilase family protein | chr4:11501314-11504656 REVERSE LENGTH=766	AT4G21650.1
23	48085.8	2	AT1G42970.1 | Symbols: GAPB | glyceraldehyde-3-phosphate dehydrogenase B subunit | chr1:16127552-16129584 FORWARD LENGTH=447	AT1G42970.1
24	94738.7	2	AT3G13750.1 | Symbols: BGAL1 | beta galactosidase 1 | chr3:4511192-4515756 FORWARD LENGTH=847	AT3G13750.1
25	106884	2	AT2G47390.1 | Symbols: | Prolyl oligopeptidase family protein | chr2:19442278-19446253 REVERSE LENGTH=961	AT2G47390.1
26	30356.8	1	AT5G24780.1 | Symbols: VSP1, ATVSP1 | vegetative storage protein 1 | chr5:8507783-8508889 REVERSE LENGTH=270	AT5G24780.1
27	38527.2	1	AT3G44310.1 | Symbols: NIT1, ATNIT1, NITI | nitrilase 1 | chr3:15986901-15988841 FORWARD LENGTH=346	AT3G44310.1
28	37687.7	1	AT5G09660.1 | Symbols: PMDH2 | peroxisomal NAD-malate dehydrogenase 2 | chr5:2993645-2995551 REVERSE LENGTH=354	AT5G09660.1
29	41937.1	1	AT5G09810.1 | Symbols: ACT7 | actin 7 | chr5:3052809-3054220 FORWARD LENGTH=377	AT5G09810.1
30	42764.1	1	AT1G09340.1 | Symbols: CRB, CSP41B, HIP1.3 | chloroplast RNA binding | chr1:3015473-3018035 FORWARD LENGTH=378	AT1G09340.1
31	44720.7	1	AT1G32060.1 | Symbols: PRK | phosphoribulokinase | chr1:11532668-11534406 FORWARD LENGTH=395	AT1G32060.1
32	101283	1	AT5G11720.1 | Symbols: | Glycosyl hydrolases family 31 protein | chr5:3776840-3780025 FORWARD LENGTH=902	AT5G11720.1
33	51882.8	1	AT4G20360.1 | Symbols: ATRAB8D, ATRABE1B, RABE1b | RAB GTPase homolog E1B | chr4:10990036-10991466 FORWARD LENGTH=476	AT4G20360.1
34	75453.2	1	AT3G10740.1 | Symbols: ASD1, ARAF1, ARAF, ATASD1 | alpha-L-arabinofuranosidase 1 | chr3:3361031-3364573 REVERSE LENGTH=678	AT3G10740.1
35	65767.3	1	AT4G12420.1 | Symbols: SKU5 | Cupredoxin superfamily protein | chr4:7349941-7352868 REVERSE LENGTH=587	AT4G12420.1
36	44465.2	1	AT2G13360.1 | Symbols: AGT, AGT1, SGAT | alanine:glyoxylate aminotransferase | chr2:5539417-5540902 REVERSE LENGTH=401	AT2G13360.1
WEIH_PLANT-W9_021111NM
Hits	Protein Mass	No. of Peptide	Sequence Header	Ensembl Transcript ID
1	84645.8	29	AT5G17920.1 | Symbols: ATCIMS, ATMETS, ATMS1 | Cobalamin-independent synthase family protein | chr5:5935771-5939195 FORWARD LENGTH=765	AT5G17920.1
2	61664.2	26	AT5G26000.1 | Symbols: TGG1, BGLU38 | thioglucoside glucohydrolase 1 | chr5:9079678-9082347 REVERSE LENGTH=541	AT5G26000.1
3	53434.8	26	ATCG00490.1 | Symbols: RBCL | ribulose-bisphosphate carboxylases | chrC:54958-56397 FORWARD LENGTH=479	ATCG00490.1
4	81942.6	17	AT4G21650.1 | Symbols: | Subtilase family protein | chr4:11501314-11504656 REVERSE LENGTH=766	AT4G21650.1
5	63262.4	12	AT5G25980.2 | Symbols: TGG2, BGLU37 | glucoside glucohydrolase 2 | chr5:9072730-9075477 FORWARD LENGTH=547	AT5G25980.2
6	20488	8	AT1G67090.1 | Symbols: RBCS1A | ribulose bisphosphate carboxylase small chain 1A | chr1:25048465-25049249 REVERSE LENGTH=180	AT1G67090.1
7	64121.2	8	AT1G72150.1 | Symbols: PATL1 | PATELLIN 1 | chr1:27148558-27150652 FORWARD LENGTH=573	AT1G72150.1
8	52347.1	5	AT2G39730.1 | Symbols: RCA | rubisco activase | chr2:16570951-16573345 REVERSE LENGTH=474	AT2G39730.1
9	37825.3	5	AT3G01500.2 | Symbols: CA1 | carbonic anhydrase 1 | chr3:194853-197873 REVERSE LENGTH=347	AT3G01500.2
10	50194.8	5	AT3G12780.1 | Symbols: PGK1 | phosphoglycerate kinase 1 | chr3:4061127-4063140 REVERSE LENGTH=481	AT3G12780.1
11	43132.1	3	AT4G38970.1 | Symbols: FBA2 | fructose-bisphosphate aldolase 2 | chr4:18163714-18165659 REVERSE LENGTH=398	AT4G38970.1
12	80299	3	AT5G56030.1 | Symbols: HSP81-2, ERD8, HSP90.2, AtHsp90.2 | heat shock protein 81-2 | chr5:22686923-22689433 FORWARD LENGTH=699	AT5G56030.1
13	48085.8	3	AT1G42970.1 | Symbols: GAPB | glyceraldehyde-3-phosphate dehydrogenase B subunit | chr1:16127552-16129584 FORWARD LENGTH=447	AT1G42970.1
14	53957.2	3	ATCG00480.1 | Symbols: ATPB, PB | ATP synthase subunit beta | chrC:52660-54156 REVERSE LENGTH=498	ATCG00480.1
15	43162.5	2	AT2G45470.1 | Symbols: FLA8, AGP8 | FASCICLIN-like arabinogalactan protein 8 | chr2:18742797-18744059 REVERSE LENGTH=420	AT2G45470.1
16	49266.7	2	AT1G20620.2 | Symbols: CAT3, SEN2, ATCAT3 | catalase 3 | chr1:7143142-7145807 FORWARD LENGTH=427	AT1G20620.2
17	86345.4	2	AT1G62750.1 | Symbols: ATSCO1, ATSCO1/CPEF-G, SCO1 | Translation elongation factor EFG/EF2 protein | chr1:23233622-23236321 REVERSE LENGTH=783	AT1G62750.1
18	89043.4	2	AT5G65620.1 | Symbols: | Zincin-like metalloproteases family protein | chr5:26221951-26225784 FORWARD LENGTH=791	AT5G65620.1
19	24130.5	2	AT2G30860.1 | Symbols: ATGSTF9, GLUTTR, ATGSTF7, GSTF9 | glutathione S-transferase PHI 9 | chr2:13139132-13140057 FORWARD LENGTH=215	AT2G30860.1
20	71712.3	2	AT5G02500.1 | Symbols: HSC70-1, HSP70-1, AT-HSC70-1, HSC70 | heat shock cognate protein 70-1 | chr5:554055-556334 REVERSE LENGTH=651	AT5G02500.1
21	75453.2	2	AT3G10740.1 | Symbols: ASD1, ARAF1, ARAF, ATASD1 | alpha-L-arabinofuranosidase 1 | chr3:3361031-3364573 REVERSE LENGTH=678	AT3G10740.1
22	80221.5	2	AT5G63800.1 | Symbols: MUM2, BGAL6 | Glycosyl hydrolase family 35 protein | chr5:25530323-25535678 FORWARD LENGTH=718	AT5G63800.1
23	44720.7	1	AT1G32060.1 | Symbols: PRK | phosphoribulokinase | chr1:11532668-11534406 FORWARD LENGTH=395	AT1G32060.1
24	23740.2	1	AT1G19570.1 | Symbols: DHAR1, ATDHAR1, DHAR5 | dehydroascorbate reductase | chr1:6773462-6774413 REVERSE LENGTH=213	AT1G19570.1
25	30356.8	1	AT5G24780.1 | Symbols: VSP1, ATVSP1 | vegetative storage protein 1 | chr5:8507783-8508889 REVERSE LENGTH=270	AT5G24780.1
26	40373.2	1	AT3G14420.1 | Symbols: | Aldolase-type TIM barrel family protein | chr3:4821804-4823899 FORWARD LENGTH=367	AT3G14420.1
27	53980.2	1	AT1G70580.1 | Symbols: AOAT2, GGT2 | alanine-2-oxoglutarate aminotransferase 2 | chr1:26613222-26615845 FORWARD LENGTH=481	AT1G70580.1
28	56255.2	1	AT4G15210.1 | Symbols: ATBETA-AMY, AT-BETA-AMY, RAM1, BMY1, BAM5 | beta-amylase 5 | chr4:8666734-8669357 REVERSE LENGTH=498	AT4G15210.1
29	66196.3	1	AT5G21105.1 | Symbols: | Plant L-ascorbate oxidase | chr5:7172727-7177409 FORWARD LENGTH=588	AT5G21105.1
30	70616.2	1	AT5G66420.1 | Symbols: | CONTAINS InterPro DOMAIN/s: Uncharacterised conserved protein UCP033271 (InterPro:IPR008322), TIM-barrel signal transduction protein, predicted (InterPro:IPR009215); Has 30201 Blast hits to 17322 proteins in 780 species:	AT5G66420.1
31	82576.4	1	AT1G29880.1 | Symbols: | glycyl-tRNA synthetase / glycine--tRNA ligase | chr1:10459662-10462781 REVERSE LENGTH=729	AT1G29880.1
32	84440	1	AT5G49360.1 | Symbols: BXL1, ATBXL1 | beta-xylosidase 1 | chr5:20012179-20016659 REVERSE LENGTH=774	AT5G49360.1
33	55171.5	1	AT1G49750.1 | Symbols: | Leucine-rich repeat (LRR) family protein | chr1:18411177-18412779 REVERSE LENGTH=494	AT1G49750.1
WEIH_PLANT-W10_021111NM
Hits	Protein Mass	No. of Peptide	Sequence Header	Ensembl Transcript ID
1	53434.8	32	ATCG00490.1 | Symbols: RBCL | ribulose-bisphosphate carboxylases | chrC:54958-56397 FORWARD LENGTH=479	ATCG00490.1
2	63262.4	26	AT5G25980.2 | Symbols: TGG2, BGLU37 | glucoside glucohydrolase 2 | chr5:9072730-9075477 FORWARD LENGTH=547	AT5G25980.2
3	84440	10	AT5G49360.1 | Symbols: BXL1, ATBXL1 | beta-xylosidase 1 | chr5:20012179-20016659 REVERSE LENGTH=774	AT5G49360.1
4	63359.2	8	AT1G23190.1 | Symbols: PGM3 | Phosphoglucomutase/phosphomannomutase family protein | chr1:8219946-8224186 FORWARD LENGTH=583	AT1G23190.1
5	69111	8	AT1G78900.1 | Symbols: VHA-A | vacuolar ATP synthase subunit A | chr1:29660463-29664575 FORWARD LENGTH=623	AT1G78900.1
6	85338.3	7	AT5G64570.1 | Symbols: XYL4, ATBXL4 | beta-D-xylosidase 4 | chr5:25810227-25813309 REVERSE LENGTH=784	AT5G64570.1
7	80374.5	7	AT3G60750.1 | Symbols: | Transketolase | chr3:22454004-22456824 FORWARD LENGTH=741	AT3G60750.1
8	60877.1	6	AT1G52400.1 | Symbols: BGL1, BGLU18, ATBG1 | beta glucosidase 18 | chr1:19515250-19517930 FORWARD LENGTH=528	AT1G52400.1
9	20488	6	AT1G67090.1 | Symbols: RBCS1A | ribulose bisphosphate carboxylase small chain 1A | chr1:25048465-25049249 REVERSE LENGTH=180	AT1G67090.1
10	53957.2	4	ATCG00480.1 | Symbols: ATPB, PB | ATP synthase subunit beta | chrC:52660-54156 REVERSE LENGTH=498	ATCG00480.1
11	49266.7	4	AT1G20620.2 | Symbols: CAT3, SEN2, ATCAT3 | catalase 3 | chr1:7143142-7145807 FORWARD LENGTH=427	AT1G20620.2
12	37825.3	4	AT3G01500.2 | Symbols: CA1 | carbonic anhydrase 1 | chr3:194853-197873 REVERSE LENGTH=347	AT3G01500.2
13	65976.9	4	AT2G15620.1 | Symbols: NIR1, NIR, ATHNIR | nitrite reductase 1 | chr2:6810552-6812666 FORWARD LENGTH=586	AT2G15620.1
14	72360.9	3	AT5G04590.1 | Symbols: SIR | sulfite reductase | chr5:1319404-1322298 FORWARD LENGTH=642	AT5G04590.1
15	76575.5	3	AT4G24280.1 | Symbols: cpHsc70-1 | chloroplast heat shock protein 70-1 | chr4:12590094-12593437 FORWARD LENGTH=718	AT4G24280.1
16	42389.7	3	AT1G15340.1 | Symbols: MBD10 | methyl-CPG-binding domain 10 | chr1:5275895-5277474 REVERSE LENGTH=384	AT1G15340.1
17	68329	3	AT1G50480.1 | Symbols: THFS | 10-formyltetrahydrofolate synthetase | chr1:18702064-18704687 FORWARD LENGTH=634	AT1G50480.1
18	50194.8	2	AT3G12780.1 | Symbols: PGK1 | phosphoglycerate kinase 1 | chr3:4061127-4063140 REVERSE LENGTH=481	AT3G12780.1
19	66294	2	AT1G71040.1 | Symbols: LPR2 | Cupredoxin superfamily protein | chr1:26797201-26800224 REVERSE LENGTH=581	AT1G71040.1
20	52347.1	2	AT2G39730.1 | Symbols: RCA | rubisco activase | chr2:16570951-16573345 REVERSE LENGTH=474	AT2G39730.1
21	66816.7	2	AT3G59970.3 | Symbols: MTHFR1 | methylenetetrahydrofolate reductase 1 | chr3:22151303-22154323 FORWARD LENGTH=592	AT3G59970.3
22	73173.9	2	AT5G09590.1 | Symbols: MTHSC70-2, HSC70-5 | mitochondrial HSO70 2 | chr5:2975721-2978508 FORWARD LENGTH=682	AT5G09590.1
23	78735.3	2	AT1G21680.1 | Symbols: | DPP6 N-terminal domain-like protein | chr1:7613028-7615148 FORWARD LENGTH=706	AT1G21680.1
24	51882.8	1	AT4G20360.1 | Symbols: ATRAB8D, ATRABE1B, RABE1b | RAB GTPase homolog E1B | chr4:10990036-10991466 FORWARD LENGTH=476	AT4G20360.1
25	44465.2	1	AT2G13360.1 | Symbols: AGT, AGT1, SGAT | alanine:glyoxylate aminotransferase | chr2:5539417-5540902 REVERSE LENGTH=401	AT2G13360.1
26	43075	1	AT2G21330.1 | Symbols: FBA1 | fructose-bisphosphate aldolase 1 | chr2:9128416-9130152 REVERSE LENGTH=399	AT2G21330.1
27	60897.1	1	AT3G08590.1 | Symbols: | Phosphoglycerate mutase, 2,3-bisphosphoglycerate-independent | chr3:2608683-2611237 REVERSE LENGTH=560	AT3G08590.1
28	42786.7	1	AT3G55800.1 | Symbols: SBPASE | sedoheptulose-bisphosphatase | chr3:20709640-20711421 FORWARD LENGTH=393	AT3G55800.1
29	28249	1	AT1G06680.1 | Symbols: PSBP-1, OEE2, PSII-P, OE23 | photosystem II subunit P-1 | chr1:2047940-2049186 FORWARD LENGTH=263	AT1G06680.1
30	47780.2	1	AT5G35630.1 | Symbols: GS2, GLN2, ATGSL1 | glutamine synthetase 2 | chr5:13831220-13833239 FORWARD LENGTH=430	AT5G35630.1
31	72568.2	1	AT2G29630.2 | Symbols: THIC | thiaminC | chr2:12667395-12669569 FORWARD LENGTH=644	AT2G29630.2
32	94742.7	1	AT1G56070.1 | Symbols: LOS1 | Ribosomal protein S5/Elongation factor G/III/V family protein | chr1:20968245-20971077 REVERSE LENGTH=843	AT1G56070.1
33	84751	1	AT1G78060.1 | Symbols: | Glycosyl hydrolase family protein | chr1:29349796-29352868 REVERSE LENGTH=767	AT1G78060.1
34	81942.6	1	AT4G21650.1 | Symbols: | Subtilase family protein | chr4:11501314-11504656 REVERSE LENGTH=766	AT4G21650.1
35	78945.1	1	AT3G05350.1 | Symbols: | Metallopeptidase M24 family protein | chr3:1527103-1533843 REVERSE LENGTH=710	AT3G05350.1
36	73324	1	AT1G06430.1 | Symbols: FTSH8 | FTSH protease 8 | chr1:1960214-1962525 REVERSE LENGTH=685	AT1G06430.1
37	75453.2	1	AT3G10740.1 | Symbols: ASD1, ARAF1, ARAF, ATASD1 | alpha-L-arabinofuranosidase 1 | chr3:3361031-3364573 REVERSE LENGTH=678	AT3G10740.1
38	67386.7	1	AT2G44160.1 | Symbols: MTHFR2 | methylenetetrahydrofolate reductase 2 | chr2:18262301-18265185 FORWARD LENGTH=594	AT2G44160.1
39	74083.1	1	AT1G12240.1 | Symbols: ATBETAFRUCT4, VAC-INV | Glycosyl hydrolases family 32 protein | chr1:4153699-4157457 FORWARD LENGTH=664	AT1G12240.1
40	62204.9	1	AT2G28000.1 | Symbols: CPN60A, CH-CPN60A, SLP | chaperonin-60alpha | chr2:11926603-11929184 FORWARD LENGTH=586	AT2G28000.1
41	71793.8	1	AT5G13030.1 | Symbols: | unknown protein; FUNCTIONS IN: molecular_function unknown; INVOLVED IN: biological_process unknown; LOCATED IN: chloroplast; EXPRESSED IN: 23 plant structures; EXPRESSED DURING: 13 growth stages; CONTAINS InterPro DOMAIN	AT5G13030.1
42	68453.5	1	AT5G20950.1 | Symbols: | Glycosyl hydrolase family protein | chr5:7107609-7110775 REVERSE LENGTH=624	AT5G20950.1
43	67405.4	1	AT4G24620.1 | Symbols: PGI1, PGI | phosphoglucose isomerase 1 | chr4:12708972-12712610 REVERSE LENGTH=613	AT4G24620.1
44	68471.9	1	AT5G42080.1 | Symbols: ADL1, ADL1A, AG68, DRP1A, RSW9, DL1 | dynamin-like protein | chr5:16820661-16824536 REVERSE LENGTH=610	AT5G42080.1
45	115547	1	AT3G26720.1 | Symbols: | Glycosyl hydrolase family 38 protein | chr3:9816707-9823056 FORWARD LENGTH=1019	AT3G26720.1
46	66802.4	1	AT5G54960.1 | Symbols: PDC2 | pyruvate decarboxylase-2 | chr5:22310858-22312681 REVERSE LENGTH=607	AT5G54960.1
47	64771.5	1	AT5G11670.1 | Symbols: ATNADP-ME2, NADP-ME2 | NADP-malic enzyme 2 | chr5:3754456-3758040 FORWARD LENGTH=588	AT5G11670.1
48	74838.6	1	AT5G13650.1 | Symbols: | elongation factor family protein | chr5:4397821-4402364 FORWARD LENGTH=675	AT5G13650.1
WEIH_PLANT-W11_021111NM
Hits	Protein Mass	No. of Peptide	Sequence Header	Ensembl Transcript ID
1	53434.8	40	ATCG00490.1 | Symbols: RBCL | ribulose-bisphosphate carboxylases | chrC:54958-56397 FORWARD LENGTH=479	ATCG00490.1
2	63262.4	39	AT5G25980.2 | Symbols: TGG2, BGLU37 | glucoside glucohydrolase 2 | chr5:9072730-9075477 FORWARD LENGTH=547	AT5G25980.2
3	62204.9	17	AT2G28000.1 | Symbols: CPN60A, CH-CPN60A, SLP | chaperonin-60alpha | chr2:11926603-11929184 FORWARD LENGTH=586	AT2G28000.1
4	64168.9	10	AT1G55490.1 | Symbols: CPN60B, LEN1 | chaperonin 60 beta | chr1:20715717-20718673 REVERSE LENGTH=600	AT1G55490.1
5	50194.8	8	AT3G12780.1 | Symbols: PGK1 | phosphoglycerate kinase 1 | chr3:4061127-4063140 REVERSE LENGTH=481	AT3G12780.1
6	53957.2	8	ATCG00480.1 | Symbols: ATPB, PB | ATP synthase subunit beta | chrC:52660-54156 REVERSE LENGTH=498	ATCG00480.1
7	55351.1	8	ATCG00120.1 | Symbols: ATPA | ATP synthase subunit alpha | chrC:9938-11461 REVERSE LENGTH=507	ATCG00120.1
8	49266.7	5	AT1G20620.2 | Symbols: CAT3, SEN2, ATCAT3 | catalase 3 | chr1:7143142-7145807 FORWARD LENGTH=427	AT1G20620.2
9	63570.8	5	AT4G34200.1 | Symbols: EDA9 | D-3-phosphoglycerate dehydrogenase | chr4:16374041-16376561 REVERSE LENGTH=603	AT4G34200.1
10	80374.5	5	AT3G60750.1 | Symbols: | Transketolase | chr3:22454004-22456824 FORWARD LENGTH=741	AT3G60750.1
11	20622.2	4	AT5G38420.1 | Symbols: | Ribulose bisphosphate carboxylase (small chain) family protein | chr5:15381203-15381978 REVERSE LENGTH=181	AT5G38420.1
12	62338.7	4	AT2G33210.1 | Symbols: HSP60-2 | heat shock protein 60-2 | chr2:14075093-14078568 REVERSE LENGTH=585	AT2G33210.1
13	52279.3	4	AT1G33590.1 | Symbols: | Leucine-rich repeat (LRR) family protein | chr1:12177788-12179221 FORWARD LENGTH=477	AT1G33590.1
14	52347.1	3	AT2G39730.1 | Symbols: RCA | rubisco activase | chr2:16570951-16573345 REVERSE LENGTH=474	AT2G39730.1
15	54760.1	3	AT2G24200.1 | Symbols: | Cytosol aminopeptidase family protein | chr2:10287017-10289450 REVERSE LENGTH=520	AT2G24200.1
16	47780.2	3	AT5G35630.1 | Symbols: GS2, GLN2, ATGSL1 | glutamine synthetase 2 | chr5:13831220-13833239 FORWARD LENGTH=430	AT5G35630.1
17	67405.4	3	AT4G24620.1 | Symbols: PGI1, PGI | phosphoglucose isomerase 1 | chr4:12708972-12712610 REVERSE LENGTH=613	AT4G24620.1
18	58099.2	3	AT2G36580.1 | Symbols: | Pyruvate kinase family protein | chr2:15339253-15342781 FORWARD LENGTH=527	AT2G36580.1
19	82450.6	2	AT3G14067.1 | Symbols: | Subtilase family protein | chr3:4658421-4660754 REVERSE LENGTH=777	AT3G14067.1
20	55480.5	2	AT4G36195.1 | Symbols: | Serine carboxypeptidase S28 family protein | chr4:17127202-17129787 FORWARD LENGTH=488	AT4G36195.1
21	56255.2	2	AT4G15210.1 | Symbols: ATBETA-AMY, AT-BETA-AMY, RAM1, BMY1, BAM5 | beta-amylase 5 | chr4:8666734-8669357 REVERSE LENGTH=498	AT4G15210.1
22	54293.1	2	AT3G24170.1 | Symbols: ATGR1, GR1 | glutathione-disulfide reductase | chr3:8729762-8734115 REVERSE LENGTH=499	AT3G24170.1
23	49492.8	2	AT3G16850.1 | Symbols: | Pectin lyase-like superfamily protein | chr3:5748692-5750981 FORWARD LENGTH=455	AT3G16850.1
24	55737.9	2	AT3G48990.1 | Symbols: | AMP-dependent synthetase and ligase family protein | chr3:18159031-18161294 REVERSE LENGTH=514	AT3G48990.1
25	64171.6	2	AT3G58610.1 | Symbols: | ketol-acid reductoisomerase | chr3:21671561-21674639 FORWARD LENGTH=591	AT3G58610.1
26	44465.2	2	AT2G13360.1 | Symbols: AGT, AGT1, SGAT | alanine:glyoxylate aminotransferase | chr2:5539417-5540902 REVERSE LENGTH=401	AT2G13360.1
27	62189.9	2	AT5G62530.1 | Symbols: ALDH12A1, ATP5CDH, P5CDH | aldehyde dehydrogenase 12A1 | chr5:25099768-25103159 REVERSE LENGTH=556	AT5G62530.1
28	59765.2	2	AT5G08670.1 | Symbols: | ATP synthase alpha/beta family protein | chr5:2818395-2821149 REVERSE LENGTH=556	AT5G08670.1
29	49127.3	1	AT5G49215.1 | Symbols: | Pectin lyase-like superfamily protein | chr5:19953670-19955874 FORWARD LENGTH=449	AT5G49215.1
30	47219.5	1	AT5G49650.2 | Symbols: XK-2, XK2 | xylulose kinase-2 | chr5:20152898-20155093 FORWARD LENGTH=426	AT5G49650.2
31	38855.1	1	AT2G17120.1 | Symbols: LYM2 | lysm domain GPI-anchored protein 2 precursor | chr2:7459156-7460648 FORWARD LENGTH=350	AT2G17120.1
32	37825.3	1	AT3G01500.2 | Symbols: CA1 | carbonic anhydrase 1 | chr3:194853-197873 REVERSE LENGTH=347	AT3G01500.2
33	41757.8	1	AT3G28270.2 | Symbols: | Protein of unknown function (DUF677) | chr3:10538725-10539849 FORWARD LENGTH=374	AT3G28270.2
34	53121.6	1	AT1G33600.1 | Symbols: | Leucine-rich repeat (LRR) family protein | chr1:12180776-12182212 FORWARD LENGTH=478	AT1G33600.1
35	54187.7	1	AT1G76030.1 | Symbols: | ATPase, V1 complex, subunit B protein | chr1:28534134-28536916 FORWARD LENGTH=486	AT1G76030.1
36	55081.1	1	AT1G74920.1 | Symbols: ALDH10A8 | aldehyde dehydrogenase 10A8 | chr1:28139175-28142573 REVERSE LENGTH=501	AT1G74920.1
37	59117	1	AT3G18080.1 | Symbols: BGLU44 | B-S glucosidase 44 | chr3:6191586-6194124 FORWARD LENGTH=512	AT3G18080.1
38	94742.7	1	AT1G56070.1 | Symbols: LOS1 | Ribosomal protein S5/Elongation factor G/III/V family protein | chr1:20968245-20971077 REVERSE LENGTH=843	AT1G56070.1
39	59291	1	AT3G27300.1 | Symbols: G6PD5 | glucose-6-phosphate dehydrogenase 5 | chr3:10083318-10086288 REVERSE LENGTH=516	AT3G27300.1
40	57535.4	1	AT4G37930.1 | Symbols: SHM1, STM, SHMT1 | serine transhydroxymethyltransferase 1 | chr4:17831891-17834742 REVERSE LENGTH=517	AT4G37930.1
41	59440.6	1	AT4G16143.1 | Symbols: IMPA-2 | importin alpha isoform 2 | chr4:9134450-9137134 REVERSE LENGTH=535	AT4G16143.1
42	60195.2	1	AT3G11830.1 | Symbols: | TCP-1/cpn60 chaperonin family protein | chr3:3732734-3736156 FORWARD LENGTH=557	AT3G11830.1
43	66097	1	AT3G06350.1 | Symbols: EMB3004, MEE32 | dehydroquinate dehydratase, putative / shikimate dehydrogenase, putative | chr3:1924536-1927701 REVERSE LENGTH=603	AT3G06350.1
44	67725.9	1	AT1G70820.1 | Symbols: | phosphoglucomutase, putative / glucose phosphomutase, putative | chr1:26705594-26708034 FORWARD LENGTH=615	AT1G70820.1
45	76575.5	1	AT4G24280.1 | Symbols: cpHsc70-1 | chloroplast heat shock protein 70-1 | chr4:12590094-12593437 FORWARD LENGTH=718	AT4G24280.1
46	55852.2	1	AT1G21750.1 | Symbols: ATPDIL1-1, ATPDI5, PDI5, PDIL1-1 | PDI-like 1-1 | chr1:7645767-7648514 FORWARD LENGTH=501	AT1G21750.1
WEIH_PLANT-W12_021111NM
Hits	Protein Mass	No. of Peptide	Sequence Header	Ensembl Transcript ID
1	53434.8	62	ATCG00490.1 | Symbols: RBCL | ribulose-bisphosphate carboxylases | chrC:54958-56397 FORWARD LENGTH=479	ATCG00490.1
2	53957.2	16	ATCG00480.1 | Symbols: ATPB, PB | ATP synthase subunit beta | chrC:52660-54156 REVERSE LENGTH=498	ATCG00480.1
3	55351.1	15	ATCG00120.1 | Symbols: ATPA | ATP synthase subunit alpha | chrC:9938-11461 REVERSE LENGTH=507	ATCG00120.1
4	49266.7	8	AT1G20620.2 | Symbols: CAT3, SEN2, ATCAT3 | catalase 3 | chr1:7143142-7145807 FORWARD LENGTH=427	AT1G20620.2
5	56255.2	8	AT4G15210.1 | Symbols: ATBETA-AMY, AT-BETA-AMY, RAM1, BMY1, BAM5 | beta-amylase 5 | chr4:8666734-8669357 REVERSE LENGTH=498	AT4G15210.1
6	57535.4	8	AT4G37930.1 | Symbols: SHM1, STM, SHMT1 | serine transhydroxymethyltransferase 1 | chr4:17831891-17834742 REVERSE LENGTH=517	AT4G37930.1
7	63262.4	6	AT5G25980.2 | Symbols: TGG2, BGLU37 | glucoside glucohydrolase 2 | chr5:9072730-9075477 FORWARD LENGTH=547	AT5G25980.2
8	54760.1	6	AT2G24200.1 | Symbols: | Cytosol aminopeptidase family protein | chr2:10287017-10289450 REVERSE LENGTH=520	AT2G24200.1
9	20622.2	6	AT5G38420.1 | Symbols: | Ribulose bisphosphate carboxylase (small chain) family protein | chr5:15381203-15381978 REVERSE LENGTH=181	AT5G38420.1
10	52279.3	5	AT1G33590.1 | Symbols: | Leucine-rich repeat (LRR) family protein | chr1:12177788-12179221 FORWARD LENGTH=477	AT1G33590.1
11	53710.5	5	AT2G24270.2 | Symbols: ALDH11A3 | aldehyde dehydrogenase 11A3 | chr2:10327325-10329601 REVERSE LENGTH=496	AT2G24270.2
12	46372.6	4	AT1G03220.1 | Symbols: | Eukaryotic aspartyl protease family protein | chr1:787143-788444 FORWARD LENGTH=433	AT1G03220.1
13	62204.9	4	AT2G28000.1 | Symbols: CPN60A, CH-CPN60A, SLP | chaperonin-60alpha | chr2:11926603-11929184 FORWARD LENGTH=586	AT2G28000.1
14	54187.7	3	AT1G76030.1 | Symbols: | ATPase, V1 complex, subunit B protein | chr1:28534134-28536916 FORWARD LENGTH=486	AT1G76030.1
15	59765.2	3	AT5G08670.1 | Symbols: | ATP synthase alpha/beta family protein | chr5:2818395-2821149 REVERSE LENGTH=556	AT5G08670.1
16	48996.7	3	AT1G80170.1 | Symbols: | Pectin lyase-like superfamily protein | chr1:30153646-30155683 REVERSE LENGTH=444	AT1G80170.1
17	52347.1	2	AT2G39730.1 | Symbols: RCA | rubisco activase | chr2:16570951-16573345 REVERSE LENGTH=474	AT2G39730.1
18	53971.4	2	AT4G13940.1 | Symbols: HOG1, EMB1395, SAHH1, MEE58, ATSAHH1 | S-adenosyl-L-homocysteine hydrolase | chr4:8054931-8056676 FORWARD LENGTH=485	AT4G13940.1
19	64168.9	2	AT1G55490.1 | Symbols: CPN60B, LEN1 | chaperonin 60 beta | chr1:20715717-20718673 REVERSE LENGTH=600	AT1G55490.1
20	94742.7	1	AT1G56070.1 | Symbols: LOS1 | Ribosomal protein S5/Elongation factor G/III/V family protein | chr1:20968245-20971077 REVERSE LENGTH=843	AT1G56070.1
21	50194.8	1	AT3G12780.1 | Symbols: PGK1 | phosphoglycerate kinase 1 | chr3:4061127-4063140 REVERSE LENGTH=481	AT3G12780.1
22	63570.8	1	AT4G34200.1 | Symbols: EDA9 | D-3-phosphoglycerate dehydrogenase | chr4:16374041-16376561 REVERSE LENGTH=603	AT4G34200.1
23	54293.1	1	AT3G24170.1 | Symbols: ATGR1, GR1 | glutathione-disulfide reductase | chr3:8729762-8734115 REVERSE LENGTH=499	AT3G24170.1
24	55032.2	1	AT5G34850.1 | Symbols: ATPAP26, PAP26 | purple acid phosphatase 26 | chr5:13108475-13111217 REVERSE LENGTH=475	AT5G34850.1
25	64171.6	1	AT3G58610.1 | Symbols: | ketol-acid reductoisomerase | chr3:21671561-21674639 FORWARD LENGTH=591	AT3G58610.1
26	62368.4	1	AT3G19480.1 | Symbols: | D-3-phosphoglycerate dehydrogenase | chr3:6752590-6754650 FORWARD LENGTH=588	AT3G19480.1
27	58887.1	1	AT1G54220.1 | Symbols: | Dihydrolipoamide acetyltransferase, long form protein | chr1:20246460-20250208 REVERSE LENGTH=539	AT1G54220.1
28	80374.5	1	AT3G60750.1 | Symbols: | Transketolase | chr3:22454004-22456824 FORWARD LENGTH=741	AT3G60750.1
29	37825.3	1	AT3G01500.2 | Symbols: CA1 | carbonic anhydrase 1 | chr3:194853-197873 REVERSE LENGTH=347	AT3G01500.2
30	53780.2	1	AT1G23310.1 | Symbols: GGT1, AOAT1, GGAT1 | glutamate:glyoxylate aminotransferase | chr1:8268720-8271329 REVERSE LENGTH=481	AT1G23310.1
WEIH_PLANT-W13_021111NM
Hits	Protein Mass	No. of Peptide	Sequence Header	Ensembl Transcript ID
1	50194.8	44	AT3G12780.1 | Symbols: PGK1 | phosphoglycerate kinase 1 | chr3:4061127-4063140 REVERSE LENGTH=481	AT3G12780.1
2	47780.2	20	AT5G35630.1 | Symbols: GS2, GLN2, ATGSL1 | glutamine synthetase 2 | chr5:13831220-13833239 FORWARD LENGTH=430	AT5G35630.1
3	53434.8	17	ATCG00490.1 | Symbols: RBCL | ribulose-bisphosphate carboxylases | chrC:54958-56397 FORWARD LENGTH=479	ATCG00490.1
4	52347.1	13	AT2G39730.1 | Symbols: RCA | rubisco activase | chr2:16570951-16573345 REVERSE LENGTH=474	AT2G39730.1
5	39320.7	9	AT3G49120.1 | Symbols: ATPERX34, PERX34, PRXCB, ATPCB, PRX34 | peroxidase CB | chr3:18207819-18210041 FORWARD LENGTH=353	AT3G49120.1
6	51882.8	9	AT4G20360.1 | Symbols: ATRAB8D, ATRABE1B, RABE1b | RAB GTPase homolog E1B | chr4:10990036-10991466 FORWARD LENGTH=476	AT4G20360.1
7	80374.5	8	AT3G60750.1 | Symbols: | Transketolase | chr3:22454004-22456824 FORWARD LENGTH=741	AT3G60750.1
8	36709.7	7	AT5G58330.3 | Symbols: | lactate/malate dehydrogenase family protein | chr5:23580010-23581751 REVERSE LENGTH=334	AT5G58330.3
9	49461.2	7	AT5G07030.1 | Symbols: | Eukaryotic aspartyl protease family protein | chr5:2183600-2185717 REVERSE LENGTH=455	AT5G07030.1
10	46629.2	6	AT3G52880.1 | Symbols: ATMDAR1, MDAR1 | monodehydroascorbate reductase 1 | chr3:19601477-19604366 REVERSE LENGTH=434	AT3G52880.1
11	20622.2	6	AT5G38420.1 | Symbols: | Ribulose bisphosphate carboxylase (small chain) family protein | chr5:15381203-15381978 REVERSE LENGTH=181	AT5G38420.1
12	45589.7	5	AT3G54050.1 | Symbols: HCEF1 | high cyclic electron flow 1 | chr3:20016951-20018527 FORWARD LENGTH=417	AT3G54050.1
13	24568.8	5	AT4G20260.1 | Symbols: ATPCAP1, PCAP1 | plasma-membrane associated cation-binding protein 1 | chr4:10941593-10943227 FORWARD LENGTH=225	AT4G20260.1
14	47408.4	5	AT4G23600.1 | Symbols: CORI3, JR2 | Tyrosine transaminase family protein | chr4:12310657-12312885 FORWARD LENGTH=422	AT4G23600.1
15	49970.6	5	AT4G31990.1 | Symbols: ASP5, AAT3, ATAAT1 | aspartate aminotransferase 5 | chr4:15471074-15473521 REVERSE LENGTH=453	AT4G31990.1
16	50736.6	5	AT5G63570.1 | Symbols: GSA1 | glutamate-1-semialdehyde-2,1-aminomutase | chr5:25451957-25453620 FORWARD LENGTH=474	AT5G63570.1
17	41527.9	4	AT5G43940.1 | Symbols: HOT5, ADH2, GSNOR, ATGSNOR1, PAR2 | GroES-like zinc-binding dehydrogenase family protein | chr5:17684265-17686379 FORWARD LENGTH=379	AT5G43940.1
18	41937.1	4	AT5G09810.1 | Symbols: ACT7 | actin 7 | chr5:3052809-3054220 FORWARD LENGTH=377	AT5G09810.1
19	44374.3	4	AT3G14210.1 | Symbols: ESM1 | epithiospecifier modifier 1 | chr3:4729886-4731562 FORWARD LENGTH=392	AT3G14210.1
20	44066.3	4	AT2G27860.1 | Symbols: AXS1 | UDP-D-apiose/UDP-D-xylose synthase 1 | chr2:11864684-11866843 REVERSE LENGTH=389	AT2G27860.1
21	42449	4	AT1G68010.1 | Symbols: HPR, ATHPR1 | hydroxypyruvate reductase | chr1:25493418-25495720 FORWARD LENGTH=386	AT1G68010.1
22	44758.9	4	AT1G11860.1 | Symbols: | Glycine cleavage T-protein family | chr1:4001801-4003245 FORWARD LENGTH=408	AT1G11860.1
23	48085.8	4	AT1G42970.1 | Symbols: GAPB | glyceraldehyde-3-phosphate dehydrogenase B subunit | chr1:16127552-16129584 FORWARD LENGTH=447	AT1G42970.1
24	53957.2	4	ATCG00480.1 | Symbols: ATPB, PB | ATP synthase subunit beta | chrC:52660-54156 REVERSE LENGTH=498	ATCG00480.1
25	42230.1	4	AT3G14990.1 | Symbols: | Class I glutamine amidotransferase-like superfamily protein | chr3:5047510-5049621 FORWARD LENGTH=392	AT3G14990.1
26	44465.2	3	AT2G13360.1 | Symbols: AGT, AGT1, SGAT | alanine:glyoxylate aminotransferase | chr2:5539417-5540902 REVERSE LENGTH=401	AT2G13360.1
27	41757.8	3	AT3G28270.2 | Symbols: | Protein of unknown function (DUF677) | chr3:10538725-10539849 FORWARD LENGTH=374	AT3G28270.2
28	50934.2	3	AT4G33680.1 | Symbols: AGD2 | Pyridoxal phosphate (PLP)-dependent transferases superfamily protein | chr4:16171847-16174630 REVERSE LENGTH=461	AT4G33680.1
29	94234.2	2	AT2G28470.1 | Symbols: BGAL8 | beta-galactosidase 8 | chr2:12169047-12173164 REVERSE LENGTH=852	AT2G28470.1
30	49061.2	2	AT2G33150.1 | Symbols: PKT3, PED1, KAT2 | peroxisomal 3-ketoacyl-CoA thiolase 3 | chr2:14047814-14050983 REVERSE LENGTH=462	AT2G33150.1
31	45012.9	2	AT5G07440.1 | Symbols: GDH2 | glutamate dehydrogenase 2 | chr5:2356153-2358012 FORWARD LENGTH=411	AT5G07440.1
32	42926.8	2	AT2G36880.1 | Symbols: MAT3 | methionine adenosyltransferase 3 | chr2:15479721-15480893 REVERSE LENGTH=390	AT2G36880.1
33	37825.3	2	AT3G01500.2 | Symbols: CA1 | carbonic anhydrase 1 | chr3:194853-197873 REVERSE LENGTH=347	AT3G01500.2
34	44728.3	2	AT1G30580.1 | Symbols: | GTP binding | chr1:10831953-10835454 REVERSE LENGTH=394	AT1G30580.1
35	47473.8	2	AT1G53280.1 | Symbols: | Class I glutamine amidotransferase-like superfamily protein | chr1:19864942-19867341 REVERSE LENGTH=438	AT1G53280.1
36	40373.2	1	AT3G14420.1 | Symbols: | Aldolase-type TIM barrel family protein | chr3:4821804-4823899 FORWARD LENGTH=367	AT3G14420.1
37	38798.3	1	AT3G17820.1 | Symbols: ATGSKB6, GLN1.3, GLN1;3 | glutamine synthetase 1.3 | chr3:6097503-6099408 FORWARD LENGTH=354	AT3G17820.1
38	43294.4	1	AT3G51800.1 | Symbols: ATG2, EBP1, ATEBP1 | metallopeptidase M24 family protein | chr3:19211261-19213568 REVERSE LENGTH=392	AT3G51800.1
39	48039.4	1	AT3G51840.1 | Symbols: ACX4, ATSCX, ATG6 | acyl-CoA oxidase 4 | chr3:19225653-19229008 REVERSE LENGTH=436	AT3G51840.1
40	62204.9	1	AT2G28000.1 | Symbols: CPN60A, CH-CPN60A, SLP | chaperonin-60alpha | chr2:11926603-11929184 FORWARD LENGTH=586	AT2G28000.1
41	63262.4	1	AT5G25980.2 | Symbols: TGG2, BGLU37 | glucoside glucohydrolase 2 | chr5:9072730-9075477 FORWARD LENGTH=547	AT5G25980.2
42	55351.1	1	ATCG00120.1 | Symbols: ATPA | ATP synthase subunit alpha | chrC:9938-11461 REVERSE LENGTH=507	ATCG00120.1
43	50683	1	AT3G57050.1 | Symbols: CBL | cystathionine beta-lyase | chr3:21111939-21114521 REVERSE LENGTH=464	AT3G57050.1
44	50273.3	1	AT5G55070.1 | Symbols: | Dihydrolipoamide succinyltransferase | chr5:22347637-22350409 FORWARD LENGTH=464	AT5G55070.1
45	45602.1	1	AT2G20420.1 | Symbols: | ATP citrate lyase (ACL) family protein | chr2:8805574-8807858 FORWARD LENGTH=421	AT2G20420.1
46	47974.4	1	AT2G36530.1 | Symbols: LOS2, ENO2 | Enolase | chr2:15321081-15323786 REVERSE LENGTH=444	AT2G36530.1
47	43473.3	1	AT3G01910.1 | Symbols: SOX, AT-SO, AtSO | sulfite oxidase | chr3:314919-317274 REVERSE LENGTH=393	AT3G01910.1
48	47215.6	1	AT3G17810.1 | Symbols: PYD1 | pyrimidine 1 | chr3:6094279-6096289 FORWARD LENGTH=426	AT3G17810.1
49	46244.5	1	AT3G54400.1 | Symbols: | Eukaryotic aspartyl protease family protein | chr3:20140291-20142599 REVERSE LENGTH=425	AT3G54400.1
50	47575.8	1	AT4G25000.1 | Symbols: ATAMY1, AMY1 | alpha-amylase-like | chr4:12852109-12853825 REVERSE LENGTH=423	AT4G25000.1
51	46078.9	1	AT5G08380.1 | Symbols: AtAGAL1, AGAL1 | alpha-galactosidase 1 | chr5:2694851-2697616 REVERSE LENGTH=410	AT5G08380.1
52	45893.7	1	AT5G58290.1 | Symbols: RPT3 | regulatory particle triple-A ATPase 3 | chr5:23569155-23571116 FORWARD LENGTH=408	AT5G58290.1
53	43990.8	1	AT1G31180.1 | Symbols: ATIMD3, IMD3, IPMDH1 | isopropylmalate dehydrogenase 3 | chr1:11142843-11144617 REVERSE LENGTH=404	AT1G31180.1
54	51483.6	1	AT3G22890.1 | Symbols: APS1 | ATP sulfurylase 1 | chr3:8112837-8114734 FORWARD LENGTH=463	AT3G22890.1
WEIH_PLANT-W14_021111NM
Hits	Protein Mass	No. of Peptide	Sequence Header	Ensembl Transcript ID
1	37687.7	28	AT5G09660.1 | Symbols: PMDH2 | peroxisomal NAD-malate dehydrogenase 2 | chr5:2993645-2995551 REVERSE LENGTH=354	AT5G09660.1
2	53434.8	15	ATCG00490.1 | Symbols: RBCL | ribulose-bisphosphate carboxylases | chrC:54958-56397 FORWARD LENGTH=479	ATCG00490.1
3	36009.9	11	AT1G53240.1 | Symbols: mMDH1 | Lactate/malate dehydrogenase family protein | chr1:19854966-19856802 REVERSE LENGTH=341	AT1G53240.1
4	38527.2	10	AT3G44310.1 | Symbols: NIT1, ATNIT1, NITI | nitrilase 1 | chr3:15986901-15988841 FORWARD LENGTH=346	AT3G44310.1
5	42786.7	10	AT3G55800.1 | Symbols: SBPASE | sedoheptulose-bisphosphatase | chr3:20709640-20711421 FORWARD LENGTH=393	AT3G55800.1
6	64729.1	9	AT3G14310.1 | Symbols: ATPME3, PME3 | pectin methylesterase 3 | chr3:4772214-4775095 REVERSE LENGTH=592	AT3G14310.1
7	40192.3	9	AT5G36790.1 | Symbols: | Haloacid dehalogenase-like hydrolase (HAD) superfamily protein | chr5:14481229-14483730 REVERSE LENGTH=362	AT5G36790.1
8	52347.1	7	AT2G39730.1 | Symbols: RCA | rubisco activase | chr2:16570951-16573345 REVERSE LENGTH=474	AT2G39730.1
9	44038.8	7	AT4G28520.2 | Symbols: CRU3, CRC | cruciferin 3 | chr4:14087596-14089229 FORWARD LENGTH=394	AT4G28520.2
10	33897.7	7	AT4G14880.1 | Symbols: OASA1, OLD3, CYTACS1 | O-acetylserine (thiol) lyase (OAS-TL) isoform A1 | chr4:8518209-8520050 REVERSE LENGTH=322	AT4G14880.1
11	41416.2	6	AT2G05990.1 | Symbols: MOD1, ENR1 | NAD(P)-binding Rossmann-fold superfamily protein | chr2:2322876-2324867 FORWARD LENGTH=390	AT2G05990.1
12	30416.2	6	AT1G53070.1 | Symbols: | Legume lectin family protein | chr1:19778371-19779189 FORWARD LENGTH=272	AT1G53070.1
13	33772.8	6	AT1G75280.1 | Symbols: | NmrA-like negative transcriptional regulator family protein | chr1:28252030-28253355 FORWARD LENGTH=310	AT1G75280.1
14	50194.8	6	AT3G12780.1 | Symbols: PGK1 | phosphoglycerate kinase 1 | chr3:4061127-4063140 REVERSE LENGTH=481	AT3G12780.1
15	41170.7	6	AT4G04640.1 | Symbols: ATPC1 | ATPase, F1 complex, gamma subunit protein | chr4:2350761-2351882 REVERSE LENGTH=373	AT4G04640.1
16	34842.3	5	AT4G21580.1 | Symbols: | oxidoreductase, zinc-binding dehydrogenase family protein | chr4:11475822-11477514 FORWARD LENGTH=325	AT4G21580.1
17	35342.4	5	AT2G37770.2 | Symbols: | NAD(P)-linked oxidoreductase superfamily protein | chr2:15834888-15836659 FORWARD LENGTH=315	AT2G37770.2
18	53957.2	5	ATCG00480.1 | Symbols: ATPB, PB | ATP synthase subunit beta | chrC:52660-54156 REVERSE LENGTH=498	ATCG00480.1
19	20622.2	5	AT5G38420.1 | Symbols: | Ribulose bisphosphate carboxylase (small chain) family protein | chr5:15381203-15381978 REVERSE LENGTH=181	AT5G38420.1
20	41483.8	4	AT1G20020.1 | Symbols: ATLFNR2, FNR2 | ferredoxin-NADP(+)-oxidoreductase 2 | chr1:6942851-6944868 FORWARD LENGTH=369	AT1G20020.1
21	40704.7	4	AT1G31190.1 | Symbols: IMPL1 | myo-inositol monophosphatase like 1 | chr1:11144861-11146800 FORWARD LENGTH=371	AT1G31190.1
22	41131.9	4	AT1G23740.1 | Symbols: | Oxidoreductase, zinc-binding dehydrogenase family protein | chr1:8398245-8399656 REVERSE LENGTH=386	AT1G23740.1
23	42748.1	4	AT3G26650.1 | Symbols: GAPA, GAPA-1 | glyceraldehyde 3-phosphate dehydrogenase A subunit | chr3:9795226-9796848 FORWARD LENGTH=396	AT3G26650.1
24	30370.1	4	AT2G10940.1 | Symbols: | Bifunctional inhibitor/lipid-transfer protein/seed storage 2S albumin superfamily protein | chr2:4311160-4312035 REVERSE LENGTH=291	AT2G10940.1
25	36653.7	3	AT4G37000.1 | Symbols: ACD2, ATRCCR | accelerated cell death 2 (ACD2) | chr4:17442627-17443762 FORWARD LENGTH=319	AT4G37000.1
26	37372.6	2	AT3G57260.1 | Symbols: BGL2, PR2, BG2, PR-2 | beta-1,3-glucanase 2 | chr3:21188709-21189822 REVERSE LENGTH=339	AT3G57260.1
27	16618.2	2	AT1G62480.1 | Symbols: | Vacuolar calcium-binding protein-related | chr1:23128799-23129548 FORWARD LENGTH=152	AT1G62480.1
28	40724.3	2	AT2G25450.1 | Symbols: | 2-oxoglutarate (2OG) and Fe(II)-dependent oxygenase superfamily protein | chr2:10830286-10831563 REVERSE LENGTH=359	AT2G25450.1
29	40642.8	2	AT5G66190.1 | Symbols: ATLFNR1, FNR1 | ferredoxin-NADP(+)-oxidoreductase 1 | chr5:26451203-26453012 REVERSE LENGTH=360	AT5G66190.1
30	36743.8	2	AT1G04690.1 | Symbols: KAB1, KV-BETA1 | potassium channel beta subunit 1 | chr1:1313662-1315420 FORWARD LENGTH=328	AT1G04690.1
31	42764.1	2	AT1G09340.1 | Symbols: CRB, CSP41B, HIP1.3 | chloroplast RNA binding | chr1:3015473-3018035 FORWARD LENGTH=378	AT1G09340.1
32	40416.9	2	AT1G29670.1 | Symbols: | GDSL-like Lipase/Acylhydrolase superfamily protein | chr1:10375843-10377717 FORWARD LENGTH=363	AT1G29670.1
33	41380.6	2	AT5G57850.1 | Symbols: | D-aminoacid aminotransferase-like PLP-dependent enzymes superfamily protein | chr5:23435548-23437287 REVERSE LENGTH=373	AT5G57850.1
34	43132.1	2	AT4G38970.1 | Symbols: FBA2 | fructose-bisphosphate aldolase 2 | chr4:18163714-18165659 REVERSE LENGTH=398	AT4G38970.1
35	47215.6	1	AT3G17810.1 | Symbols: PYD1 | pyrimidine 1 | chr3:6094279-6096289 FORWARD LENGTH=426	AT3G17810.1
36	47780.2	1	AT5G35630.1 | Symbols: GS2, GLN2, ATGSL1 | glutamine synthetase 2 | chr5:13831220-13833239 FORWARD LENGTH=430	AT5G35630.1
37	34738	1	AT4G33670.1 | Symbols: | NAD(P)-linked oxidoreductase superfamily protein | chr4:16169670-16171446 REVERSE LENGTH=319	AT4G33670.1
38	51882.8	1	AT4G20360.1 | Symbols: ATRAB8D, ATRABE1B, RABE1b | RAB GTPase homolog E1B | chr4:10990036-10991466 FORWARD LENGTH=476	AT4G20360.1
39	34650.2	1	AT5G05340.1 | Symbols: | Peroxidase superfamily protein | chr5:1579142-1580819 REVERSE LENGTH=324	AT5G05340.1
40	54757.8	1	AT4G32940.1 | Symbols: GAMMA-VPE, GAMMAVPE | gamma vacuolar processing enzyme | chr4:15900557-15903161 REVERSE LENGTH=494	AT4G32940.1
41	55351.1	1	ATCG00120.1 | Symbols: ATPA | ATP synthase subunit alpha | chrC:9938-11461 REVERSE LENGTH=507	ATCG00120.1
42	30956.7	1	AT3G25530.1 | Symbols: GHBDH, ATGHBDH, GLYR1, GR1 | glyoxylate reductase 1 | chr3:9271949-9273514 REVERSE LENGTH=289	AT3G25530.1
43	63262.4	1	AT5G25980.2 | Symbols: TGG2, BGLU37 | glucoside glucohydrolase 2 | chr5:9072730-9075477 FORWARD LENGTH=547	AT5G25980.2
44	26782.6	1	AT2G21250.2 | Symbols: | NAD(P)-linked oxidoreductase superfamily protein | chr2:9103703-9105116 REVERSE LENGTH=238	AT2G21250.2
45	62204.9	1	AT2G28000.1 | Symbols: CPN60A, CH-CPN60A, SLP | chaperonin-60alpha | chr2:11926603-11929184 FORWARD LENGTH=586	AT2G28000.1
46	34948.1	1	AT2G37760.2 | Symbols: | NAD(P)-linked oxidoreductase superfamily protein | chr2:15831995-15833742 FORWARD LENGTH=311	AT2G37760.2
47	40373.2	1	AT3G14420.1 | Symbols: | Aldolase-type TIM barrel family protein | chr3:4821804-4823899 FORWARD LENGTH=367	AT3G14420.1
48	35890.4	1	AT1G04410.1 | Symbols: | Lactate/malate dehydrogenase family protein | chr1:1189418-1191267 REVERSE LENGTH=332	AT1G04410.1
49	37129.5	1	AT3G12500.1 | Symbols: ATHCHIB, PR3, PR-3, CHI-B, B-CHI, HCHIB | basic chitinase | chr3:3962501-3963984 REVERSE LENGTH=335	AT3G12500.1
50	36511.8	1	AT1G21440.1 | Symbols: | Phosphoenolpyruvate carboxylase family protein | chr1:7502325-7504103 REVERSE LENGTH=336	AT1G21440.1
51	41724.8	1	AT2G30200.1 | Symbols: | catalytics;transferases;[acyl-carrier-protein] S-malonyltransferases;binding | chr2:12883162-12885482 REVERSE LENGTH=393	AT2G30200.1
52	41649.3	1	AT3G55010.1 | Symbols: ATPURM, PUR5 | phosphoribosylformylglycinamidine cyclo-ligase, chloroplast / phosphoribosyl-aminoimidazole synthetase / AIR synthase (PUR5) | chr3:20386818-20388549 FORWARD LENGTH=389	AT3G55010.1
53	37779.9	1	AT3G63490.1 | Symbols: | Ribosomal protein L1p/L10e family | chr3:23444269-23446020 FORWARD LENGTH=346	AT3G63490.1
54	36584.8	1	AT5G08300.1 | Symbols: | Succinyl-CoA ligase, alpha subunit | chr5:2667579-2669672 FORWARD LENGTH=347	AT5G08300.1
55	37651.9	1	AT2G18620.1 | Symbols: | Terpenoid synthases superfamily protein | chr2:8078317-8079360 FORWARD LENGTH=347	AT2G18620.1
56	38902.9	1	AT1G78680.1 | Symbols: ATGGH2, GGH2 | gamma-glutamyl hydrolase 2 | chr1:29593933-29596037 FORWARD LENGTH=347	AT1G78680.1
57	41171.2	1	AT5G45170.1 | Symbols: | Haloacid dehalogenase-like hydrolase (HAD) superfamily protein | chr5:18270555-18273129 REVERSE LENGTH=372	AT5G45170.1
58	40496.6	1	AT4G08390.1 | Symbols: SAPX | stromal ascorbate peroxidase | chr4:5314999-5317071 FORWARD LENGTH=372	AT4G08390.1
59	80374.5	1	AT3G60750.1 | Symbols: | Transketolase | chr3:22454004-22456824 FORWARD LENGTH=741	AT3G60750.1
60	44336.7	1	AT5G61510.1 | Symbols: | GroES-like zinc-binding alcohol dehydrogenase family protein | chr5:24737084-24738975 REVERSE LENGTH=406	AT5G61510.1
WEIH_PLANT-W15_021111NM
Hits	Protein Mass	No. of Peptide	Sequence Header	Ensembl Transcript ID
1	28532.2	23	AT3G62030.1 | Symbols: ROC4 | rotamase CYP 4 | chr3:22973708-22975139 FORWARD LENGTH=260	AT3G62030.1
2	29188	17	AT3G11630.1 | Symbols: | Thioredoxin superfamily protein | chr3:3672189-3673937 FORWARD LENGTH=266	AT3G11630.1
3	52347.1	12	AT2G39730.1 | Symbols: RCA | rubisco activase | chr2:16570951-16573345 REVERSE LENGTH=474	AT2G39730.1
4	23740.2	7	AT1G19570.1 | Symbols: DHAR1, ATDHAR1, DHAR5 | dehydroascorbate reductase | chr1:6773462-6774413 REVERSE LENGTH=213	AT1G19570.1
5	53434.8	6	ATCG00490.1 | Symbols: RBCL | ribulose-bisphosphate carboxylases | chrC:54958-56397 FORWARD LENGTH=479	ATCG00490.1
6	18589.2	6	AT4G38740.1 | Symbols: ROC1 | rotamase CYP 1 | chr4:18083620-18084138 REVERSE LENGTH=172	AT4G38740.1
7	20488	6	AT1G67090.1 | Symbols: RBCS1A | ribulose bisphosphate carboxylase small chain 1A | chr1:25048465-25049249 REVERSE LENGTH=180	AT1G67090.1
8	58541.5	5	AT4G28520.1 | Symbols: CRU3, CRC | cruciferin 3 | chr4:14087596-14089617 FORWARD LENGTH=524	AT4G28520.1
9	18708.2	5	AT2G16600.1 | Symbols: ROC3 | rotamase CYP 3 | chr2:7200862-7201383 FORWARD LENGTH=173	AT2G16600.1
10	28654.7	4	AT1G77090.1 | Symbols: | Mog1/PsbP/DUF1795-like photosystem II reaction center PsbP family protein | chr1:28960576-28961875 REVERSE LENGTH=260	AT1G77090.1
11	37004.1	4	AT1G13440.1 | Symbols: GAPC-2, GAPC2 | glyceraldehyde-3-phosphate dehydrogenase C2 | chr1:4608465-4610494 REVERSE LENGTH=338	AT1G13440.1
12	37825.3	4	AT3G01500.2 | Symbols: CA1 | carbonic anhydrase 1 | chr3:194853-197873 REVERSE LENGTH=347	AT3G01500.2
13	17357.5	4	AT1G26630.1 | Symbols: FBR12, ATELF5A-2, ELF5A-2 | Eukaryotic translation initiation factor 5A-1 (eIF-5A 1) protein | chr1:9205968-9207098 FORWARD LENGTH=159	AT1G26630.1
14	16153.8	4	AT1G13930.1 | Symbols: | Involved in response to salt stress. Knockout mutants are hypersensitive to salt stress. | chr1:4761091-4761558 FORWARD LENGTH=155	AT1G13930.1
15	52904.9	4	AT5G44120.3 | Symbols: CRA1, ATCRA1, CRU1 | RmlC-like cupins superfamily protein | chr5:17756460-17758246 REVERSE LENGTH=472	AT5G44120.3
16	32659.5	3	AT2G43945.1 | Symbols: | unknown protein; LOCATED IN: chloroplast; BEST Arabidopsis thaliana protein match is: unknown protein (TAIR:AT3G59870.1); Has 292 Blast hits to 292 proteins in 84 species: Archae - 0; Bacteria - 122; Metazoa - 0; Fungi -	AT2G43945.1
17	23068.6	3	AT1G21720.1 | Symbols: PBC1 | proteasome beta subunit C1 | chr1:7626394-7628070 FORWARD LENGTH=204	AT1G21720.1
18	23780.7	3	AT4G21280.1 | Symbols: PSBQ, PSBQA, PSBQ-1 | photosystem II subunit QA | chr4:11334446-11335587 FORWARD LENGTH=223	AT4G21280.1
19	48085.8	3	AT1G42970.1 | Symbols: GAPB | glyceraldehyde-3-phosphate dehydrogenase B subunit | chr1:16127552-16129584 FORWARD LENGTH=447	AT1G42970.1
20	21781.9	3	AT5G54500.1 | Symbols: FQR1 | flavodoxin-like quinone reductase 1 | chr5:22124674-22126256 FORWARD LENGTH=204	AT5G54500.1
21	22401.4	3	AT2G28190.1 | Symbols: CSD2, CZSOD2 | copper/zinc superoxide dismutase 2 | chr2:12014548-12016303 FORWARD LENGTH=216	AT2G28190.1
22	32506.3	3	AT1G02560.1 | Symbols: CLPP5, NCLPP5, NCLPP1 | nuclear encoded CLP protease 5 | chr1:538000-539805 FORWARD LENGTH=298	AT1G02560.1
23	22349.7	2	AT1G03130.1 | Symbols: PSAD-2 | photosystem I subunit D-2 | chr1:753528-754142 REVERSE LENGTH=204	AT1G03130.1
24	23834.3	2	AT3G26060.1 | Symbols: ATPRX Q | Thioredoxin superfamily protein | chr3:9524807-9526123 FORWARD LENGTH=216	AT3G26060.1
25	22140.3	2	ATCG00670.1 | Symbols: CLPP1, PCLPP | plastid-encoded CLP P | chrC:69910-71882 REVERSE LENGTH=196	ATCG00670.1
26	20061.9	2	AT5G39730.1 | Symbols: | AIG2-like (avirulence induced gene) family protein | chr5:15901740-15902624 FORWARD LENGTH=172	AT5G39730.1
27	18955.5	2	AT3G16640.1 | Symbols: TCTP | translationally controlled tumor protein | chr3:5669709-5670729 REVERSE LENGTH=168	AT3G16640.1
28	24194.7	2	AT1G35680.1 | Symbols: | Ribosomal protein L21 | chr1:13208777-13210246 FORWARD LENGTH=220	AT1G35680.1
29	18050	2	AT2G35370.1 | Symbols: GDCH | glycine decarboxylase complex H | chr2:14891239-14892050 FORWARD LENGTH=165	AT2G35370.1
30	16392	2	AT1G07790.1 | Symbols: HTB1 | Histone superfamily protein | chr1:2413049-2413495 FORWARD LENGTH=148	AT1G07790.1
31	16326.3	2	AT3G63540.1 | Symbols: | Mog1/PsbP/DUF1795-like photosystem II reaction center PsbP family protein | chr3:23459372-23459803 REVERSE LENGTH=143	AT3G63540.1
32	19566.6	2	AT3G28940.1 | Symbols: | AIG2-like (avirulence induced gene) family protein | chr3:10968324-10969311 REVERSE LENGTH=169	AT3G28940.1
33	27828.9	2	AT1G07890.3 | Symbols: APX1, MEE6, CS1, ATAPX1, ATAPX01 | ascorbate peroxidase 1 | chr1:2438005-2439435 FORWARD LENGTH=250	AT1G07890.3
34	26050.6	2	AT1G67700.1 | Symbols: | unknown protein; FUNCTIONS IN: molecular_function unknown; INVOLVED IN: biological_process unknown; LOCATED IN: chloroplast, chloroplast envelope; EXPRESSED IN: 22 plant structures; EXPRESSED DURING: 13 growth stages; Ha	AT1G67700.1
35	25192.6	2	AT4G31300.1 | Symbols: PBA1 | N-terminal nucleophile aminohydrolases (Ntn hydrolases) superfamily protein | chr4:15188927-15190935 FORWARD LENGTH=233	AT4G31300.1
36	28726.3	2	AT3G56650.1 | Symbols: | Mog1/PsbP/DUF1795-like photosystem II reaction center PsbP family protein | chr3:20984807-20985913 FORWARD LENGTH=262	AT3G56650.1
37	44720.7	2	AT1G32060.1 | Symbols: PRK | phosphoribulokinase | chr1:11532668-11534406 FORWARD LENGTH=395	AT1G32060.1
38	28249	2	AT1G06680.1 | Symbols: PSBP-1, OEE2, PSII-P, OE23 | photosystem II subunit P-1 | chr1:2047940-2049186 FORWARD LENGTH=263	AT1G06680.1
39	16936.6	1	AT2G21660.1 | Symbols: ATGRP7, CCR2, GR-RBP7, GRP7 | cold, circadian rhythm, and rna binding 2 | chr2:9265477-9266316 REVERSE LENGTH=176	AT2G21660.1
40	28723.6	1	AT5G16710.1 | Symbols: DHAR3 | dehydroascorbate reductase 1 | chr5:5483312-5484926 FORWARD LENGTH=258	AT5G16710.1
41	27990.3	1	AT1G44575.1 | Symbols: NPQ4, PSBS | Chlorophyll A-B binding family protein | chr1:16871768-16873194 FORWARD LENGTH=265	AT1G44575.1
42	19103.7	1	AT2G31570.1 | Symbols: ATGPX2, GPX2 | glutathione peroxidase 2 | chr2:13438211-13439775 REVERSE LENGTH=169	AT2G31570.1
43	19364.5	1	AT3G05540.1 | Symbols: | Methionine sulfoxide reductase (MSS4-like) family protein | chr3:1606487-1608030 REVERSE LENGTH=168	AT3G05540.1
44	20048.6	1	AT1G09310.1 | Symbols: | Protein of unknown function, DUF538 | chr1:3009109-3009648 FORWARD LENGTH=179	AT1G09310.1
45	17030.7	1	AT1G20340.1 | Symbols: DRT112, PETE2 | Cupredoxin superfamily protein | chr1:7042770-7043273 REVERSE LENGTH=167	AT1G20340.1
46	20566.9	1	AT4G22570.1 | Symbols: APT3 | adenine phosphoribosyl transferase 3 | chr4:11882310-11885250 REVERSE LENGTH=183	AT4G22570.1
47	38527.2	1	AT3G44310.1 | Symbols: NIT1, ATNIT1, NITI | nitrilase 1 | chr3:15986901-15988841 FORWARD LENGTH=346	AT3G44310.1
48	40373.2	1	AT3G14420.1 | Symbols: | Aldolase-type TIM barrel family protein | chr3:4821804-4823899 FORWARD LENGTH=367	AT3G14420.1
49	17164.7	1	AT1G19550.1 | Symbols: | Glutathione S-transferase family protein | chr1:6767451-6767983 REVERSE LENGTH=153	AT1G19550.1
50	16908	1	AT1G66410.1 | Symbols: CAM4, ACAM-4 | calmodulin 4 | chr1:24774431-24775785 REVERSE LENGTH=149	AT1G66410.1
51	51882.8	1	AT4G20360.1 | Symbols: ATRAB8D, ATRABE1B, RABE1b | RAB GTPase homolog E1B | chr4:10990036-10991466 FORWARD LENGTH=476	AT4G20360.1
52	55351.1	1	ATCG00120.1 | Symbols: ATPA | ATP synthase subunit alpha | chrC:9938-11461 REVERSE LENGTH=507	ATCG00120.1
53	30388	1	AT1G12250.1 | Symbols: | Pentapeptide repeat-containing protein | chr1:4159287-4161269 FORWARD LENGTH=280	AT1G12250.1
54	27773.1	1	AT3G47470.1 | Symbols: LHCA4, CAB4 | light-harvesting chlorophyll-protein complex I subunit A4 | chr3:17493622-17494773 REVERSE LENGTH=251	AT3G47470.1
55	24628	1	AT4G05180.1 | Symbols: PSBQ, PSBQ-2, PSII-Q | photosystem II subunit Q-2 | chr4:2672093-2673170 REVERSE LENGTH=230	AT4G05180.1
56	25739.3	1	AT4G11600.1 | Symbols: ATGPX6, PHGPX, LSC803, GPX6 | glutathione peroxidase 6 | chr4:7010021-7011330 REVERSE LENGTH=232	AT4G11600.1
57	86345.4	1	AT1G62750.1 | Symbols: ATSCO1, ATSCO1/CPEF-G, SCO1 | Translation elongation factor EFG/EF2 protein | chr1:23233622-23236321 REVERSE LENGTH=783	AT1G62750.1
58	13706.7	1	AT2G47400.1 | Symbols: CP12-1, CP12 | CP12 domain-containing protein 1 | chr2:19446889-19447263 FORWARD LENGTH=124	AT2G47400.1
59	25170.8	1	AT5G19140.1 | Symbols: ATAILP1, AILP1 | Aluminium induced protein with YGL and LRDR motifs | chr5:6423398-6425785 FORWARD LENGTH=234	AT5G19140.1
60	24130.5	1	AT2G30860.1 | Symbols: ATGSTF9, GLUTTR, ATGSTF7, GSTF9 | glutathione S-transferase PHI 9 | chr2:13139132-13140057 FORWARD LENGTH=215	AT2G30860.1
61	26150.4	1	AT3G54890.1 | Symbols: LHCA1 | photosystem I light harvesting complex gene 1 | chr3:20339706-20340922 REVERSE LENGTH=241	AT3G54890.1
62	27989	1	AT5G13410.1 | Symbols: | FKBP-like peptidyl-prolyl cis-trans isomerase family protein | chr5:4299830-4301706 REVERSE LENGTH=256	AT5G13410.1
63	26607.3	1	AT1G27450.1 | Symbols: APT1, ATAPT1 | adenine phosphoribosyl transferase 1 | chr1:9532042-9533807 FORWARD LENGTH=243	AT1G27450.1
64	24891.1	1	AT5G13510.1 | Symbols: | Ribosomal protein L10 family protein | chr5:4341294-4341956 FORWARD LENGTH=220	AT5G13510.1
65	21546.2	1	AT3G06050.1 | Symbols: PRXIIF, ATPRXIIF | peroxiredoxin IIF | chr3:1826311-1827809 REVERSE LENGTH=201	AT3G06050.1
66	21460.1	1	AT2G04039.1 | Symbols: | unknown protein; FUNCTIONS IN: molecular_function unknown; LOCATED IN: chloroplast; EXPRESSED IN: 21 plant structures; EXPRESSED DURING: 13 growth stages; CONTAINS InterPro DOMAIN/s: Protein of unknown function DUF2996 (	AT2G04039.1
67	22409.6	1	AT1G17860.1 | Symbols: | Kunitz family trypsin and protease inhibitor protein | chr1:6149343-6149933 FORWARD LENGTH=196	AT1G17860.1
68	27977.5	1	AT2G26340.1 | Symbols: | unknown protein; FUNCTIONS IN: molecular_function unknown; INVOLVED IN: biological_process unknown; LOCATED IN: chloroplast thylakoid membrane, chloroplast thylakoid lumen, chloroplast; EXPRESSED IN: 22 plant structures;	AT2G26340.1
69	22073.5	1	AT4G02080.1 | Symbols: ASAR1, ATSARA1C, ATSAR2, SAR2 | secretion-associated RAS super family 2 | chr4:921554-922547 FORWARD LENGTH=193	AT4G02080.1
70	21909	1	AT1G48830.1 | Symbols: | Ribosomal protein S7e family protein | chr1:18059854-18060935 REVERSE LENGTH=191	AT1G48830.1
71	20989	1	AT2G42740.1 | Symbols: RPL16A | ribosomal protein large subunit 16A | chr2:17791794-17792946 FORWARD LENGTH=182	AT2G42740.1
72	21993.4	1	AT5G20630.1 | Symbols: GLP3, GLP3A, GLP3B, ATGER3, GER3 | germin 3 | chr5:6975315-6975950 REVERSE LENGTH=211	AT5G20630.1
WEIH_PLANT-W16_021111NM
Hits	Protein Mass	No. of Peptide	Sequence Header	Ensembl Transcript ID
1	23780.7	28	AT4G21280.1 | Symbols: PSBQ, PSBQA, PSBQ-1 | photosystem II subunit QA | chr4:11334446-11335587 FORWARD LENGTH=223	AT4G21280.1
2	24782.9	14	AT3G52960.1 | Symbols: | Thioredoxin superfamily protein | chr3:19639699-19640403 FORWARD LENGTH=234	AT3G52960.1
3	23834.3	12	AT3G26060.1 | Symbols: ATPRX Q | Thioredoxin superfamily protein | chr3:9524807-9526123 FORWARD LENGTH=216	AT3G26060.1
4	20488	11	AT1G67090.1 | Symbols: RBCS1A | ribulose bisphosphate carboxylase small chain 1A | chr1:25048465-25049249 REVERSE LENGTH=180	AT1G67090.1
5	17531	8	AT1G65980.1 | Symbols: TPX1 | thioredoxin-dependent peroxidase 1 | chr1:24559524-24560753 REVERSE LENGTH=162	AT1G65980.1
6	22401.4	7	AT2G28190.1 | Symbols: CSD2, CZSOD2 | copper/zinc superoxide dismutase 2 | chr2:12014548-12016303 FORWARD LENGTH=216	AT2G28190.1
7	17620.6	7	AT4G23670.1 | Symbols: | Polyketide cyclase/dehydrase and lipid transport superfamily protein | chr4:12332846-12333656 REVERSE LENGTH=151	AT4G23670.1
8	26170.4	6	AT2G25080.1 | Symbols: ATGPX1, GPX1 | glutathione peroxidase 1 | chr2:10668134-10669828 FORWARD LENGTH=236	AT2G25080.1
9	16625.6	6	AT4G39260.1 | Symbols: CCR1, ATGRP8, GR-RBP8, GRP8 | cold, circadian rhythm, and RNA binding 1 | chr4:18274166-18274958 REVERSE LENGTH=169	AT4G39260.1
10	53434.8	5	ATCG00490.1 | Symbols: RBCL | ribulose-bisphosphate carboxylases | chrC:54958-56397 FORWARD LENGTH=479	ATCG00490.1
11	48085.8	4	AT1G42970.1 | Symbols: GAPB | glyceraldehyde-3-phosphate dehydrogenase B subunit | chr1:16127552-16129584 FORWARD LENGTH=447	AT1G42970.1
12	52347.1	4	AT2G39730.1 | Symbols: RCA | rubisco activase | chr2:16570951-16573345 REVERSE LENGTH=474	AT2G39730.1
13	50194.8	4	AT3G12780.1 | Symbols: PGK1 | phosphoglycerate kinase 1 | chr3:4061127-4063140 REVERSE LENGTH=481	AT3G12780.1
14	13208.7	4	AT1G65980.2 | Symbols: TPX1 | thioredoxin-dependent peroxidase 1 | chr1:24559595-24560753 REVERSE LENGTH=121	AT1G65980.2
15	15180	3	AT2G20260.1 | Symbols: PSAE-2 | photosystem I subunit E-2 | chr2:8736780-8737644 FORWARD LENGTH=145	AT2G20260.1
16	20636.7	3	AT1G70490.1 | Symbols: ATARFA1D, ARFA1D | Ras-related small GTP-binding family protein | chr1:26564162-26565152 REVERSE LENGTH=181	AT1G70490.1
17	25664.5	3	AT3G55330.1 | Symbols: PPL1 | PsbP-like protein 1 | chr3:20514031-20515275 REVERSE LENGTH=230	AT3G55330.1
18	25652.7	3	AT4G09650.1 | Symbols: ATPD | ATP synthase delta-subunit gene | chr4:6100799-6101503 FORWARD LENGTH=234	AT4G09650.1
19	37825.3	3	AT3G01500.2 | Symbols: CA1 | carbonic anhydrase 1 | chr3:194853-197873 REVERSE LENGTH=347	AT3G01500.2
20	25819.3	3	AT5G63310.1 | Symbols: NDPK2, NDPK1A, NDPK IA IA, NDPK IA, ATNDPK2 | nucleoside diphosphate kinase 2 | chr5:25372122-25373838 REVERSE LENGTH=231	AT5G63310.1
21	80374.5	2	AT3G60750.1 | Symbols: | Transketolase | chr3:22454004-22456824 FORWARD LENGTH=741	AT3G60750.1
22	57535.4	2	AT4G37930.1 | Symbols: SHM1, STM, SHMT1 | serine transhydroxymethyltransferase 1 | chr4:17831891-17834742 REVERSE LENGTH=517	AT4G37930.1
23	40373.2	2	AT3G14420.1 | Symbols: | Aldolase-type TIM barrel family protein | chr3:4821804-4823899 FORWARD LENGTH=367	AT3G14420.1
24	16908	2	AT1G66410.1 | Symbols: CAM4, ACAM-4 | calmodulin 4 | chr1:24774431-24775785 REVERSE LENGTH=149	AT1G66410.1
25	19670.5	2	AT3G27850.1 | Symbols: RPL12-C | ribosomal protein L12-C | chr3:10324905-10325468 FORWARD LENGTH=187	AT3G27850.1
26	27773.1	2	AT3G47470.1 | Symbols: LHCA4, CAB4 | light-harvesting chlorophyll-protein complex I subunit A4 | chr3:17493622-17494773 REVERSE LENGTH=251	AT3G47470.1
27	23304.6	2	AT1G32990.1 | Symbols: PRPL11 | plastid ribosomal protein l11 | chr1:11955827-11957139 FORWARD LENGTH=222	AT1G32990.1
28	17999.9	2	AT1G32470.1 | Symbols: | Single hybrid motif superfamily protein | chr1:11739479-11740246 REVERSE LENGTH=166	AT1G32470.1
29	20408.1	1	AT4G39730.1 | Symbols: | Lipase/lipooxygenase, PLAT/LH2 family protein | chr4:18432950-18433581 FORWARD LENGTH=181	AT4G39730.1
30	13706.7	1	AT2G47400.1 | Symbols: CP12-1, CP12 | CP12 domain-containing protein 1 | chr2:19446889-19447263 FORWARD LENGTH=124	AT2G47400.1
31	17357.5	1	AT1G26630.1 | Symbols: FBR12, ATELF5A-2, ELF5A-2 | Eukaryotic translation initiation factor 5A-1 (eIF-5A 1) protein | chr1:9205968-9207098 FORWARD LENGTH=159	AT1G26630.1
32	37558.1	1	AT1G55480.1 | Symbols: ZKT | protein containing PDZ domain, a K-box domain, and a TPR region | chr1:20713822-20715351 FORWARD LENGTH=335	AT1G55480.1
33	28249	1	AT1G06680.1 | Symbols: PSBP-1, OEE2, PSII-P, OE23 | photosystem II subunit P-1 | chr1:2047940-2049186 FORWARD LENGTH=263	AT1G06680.1
34	22620.4	1	AT1G74970.1 | Symbols: RPS9, TWN3 | ribosomal protein S9 | chr1:28157761-28159202 REVERSE LENGTH=208	AT1G74970.1
35	22582.9	1	AT5G66090.1 | Symbols: | unknown protein; FUNCTIONS IN: molecular_function unknown; LOCATED IN: chloroplast, chloroplast stroma; EXPRESSED IN: 21 plant structures; EXPRESSED DURING: 13 growth stages; Has 30201 Blast hits to 17322 proteins in 780	AT5G66090.1
36	26600.9	1	AT4G12060.1 | Symbols: | Double Clp-N motif protein | chr4:7228269-7229898 REVERSE LENGTH=241	AT4G12060.1
37	26013.1	1	AT5G53490.2 | Symbols: | Tetratricopeptide repeat (TPR)-like superfamily protein | chr5:21723488-21724621 REVERSE LENGTH=235	AT5G53490.2
38	13076.6	1	AT3G56240.1 | Symbols: CCH | copper chaperone | chr3:20863460-20864402 REVERSE LENGTH=121	AT3G56240.1
39	29708.3	1	AT5G16390.1 | Symbols: CAC1, CAC1A, BCCP, BCCP1 | chloroplastic acetylcoenzyme A carboxylase 1 | chr5:5361098-5363020 REVERSE LENGTH=280	AT5G16390.1
WEIH_PLANT-W17_021111NM
Hits	Protein Mass	No. of Peptide	Sequence Header	Ensembl Transcript ID
1	20622.2	24	AT5G38420.1 | Symbols: | Ribulose bisphosphate carboxylase (small chain) family protein | chr5:15381203-15381978 REVERSE LENGTH=181	AT5G38420.1
2	23780.7	17	AT4G21280.1 | Symbols: PSBQ, PSBQA, PSBQ-1 | photosystem II subunit QA | chr4:11334446-11335587 FORWARD LENGTH=223	AT4G21280.1
3	16908	8	AT1G66410.1 | Symbols: CAM4, ACAM-4 | calmodulin 4 | chr1:24774431-24775785 REVERSE LENGTH=149	AT1G66410.1
4	42748.1	4	AT3G26650.1 | Symbols: GAPA, GAPA-1 | glyceraldehyde 3-phosphate dehydrogenase A subunit | chr3:9795226-9796848 FORWARD LENGTH=396	AT3G26650.1
5	15180	4	AT2G20260.1 | Symbols: PSAE-2 | photosystem I subunit E-2 | chr2:8736780-8737644 FORWARD LENGTH=145	AT2G20260.1
6	26013.1	4	AT5G53490.2 | Symbols: | Tetratricopeptide repeat (TPR)-like superfamily protein | chr5:21723488-21724621 REVERSE LENGTH=235	AT5G53490.2
7	25832.4	4	AT4G11010.1 | Symbols: NDPK3 | nucleoside diphosphate kinase 3 | chr4:6732780-6734298 REVERSE LENGTH=238	AT4G11010.1
8	52347.1	4	AT2G39730.1 | Symbols: RCA | rubisco activase | chr2:16570951-16573345 REVERSE LENGTH=474	AT2G39730.1
9	25652.7	3	AT4G09650.1 | Symbols: ATPD | ATP synthase delta-subunit gene | chr4:6100799-6101503 FORWARD LENGTH=234	AT4G09650.1
10	19670.5	3	AT3G27850.1 | Symbols: RPL12-C | ribosomal protein L12-C | chr3:10324905-10325468 FORWARD LENGTH=187	AT3G27850.1
11	16625.6	3	AT4G39260.1 | Symbols: CCR1, ATGRP8, GR-RBP8, GRP8 | cold, circadian rhythm, and RNA binding 1 | chr4:18274166-18274958 REVERSE LENGTH=169	AT4G39260.1
12	53434.8	3	ATCG00490.1 | Symbols: RBCL | ribulose-bisphosphate carboxylases | chrC:54958-56397 FORWARD LENGTH=479	ATCG00490.1
13	17620.6	3	AT4G23670.1 | Symbols: | Polyketide cyclase/dehydrase and lipid transport superfamily protein | chr4:12332846-12333656 REVERSE LENGTH=151	AT4G23670.1
14	24106.1	2	AT2G44920.2 | Symbols: | Tetratricopeptide repeat (TPR)-like superfamily protein | chr2:18524419-18526502 FORWARD LENGTH=224	AT2G44920.2
15	16153.8	2	AT1G13930.1 | Symbols: | Involved in response to salt stress. Knockout mutants are hypersensitive to salt stress. | chr1:4761091-4761558 FORWARD LENGTH=155	AT1G13930.1
16	15259.4	2	AT1G08830.1 | Symbols: CSD1 | copper/zinc superoxide dismutase 1 | chr1:2827700-2829053 FORWARD LENGTH=152	AT1G08830.1
17	22701.6	2	AT3G03270.1 | Symbols: | Adenine nucleotide alpha hydrolases-like superfamily protein | chr3:761383-763075 REVERSE LENGTH=201	AT3G03270.1
18	22832.6	2	AT2G21530.1 | Symbols: | SMAD/FHA domain-containing protein | chr2:9219372-9220464 FORWARD LENGTH=209	AT2G21530.1
19	18972.8	2	AT4G09320.1 | Symbols: NDPK1 | Nucleoside diphosphate kinase family protein | chr4:5923424-5924366 FORWARD LENGTH=169	AT4G09320.1
20	40373.2	2	AT3G14420.1 | Symbols: | Aldolase-type TIM barrel family protein | chr3:4821804-4823899 FORWARD LENGTH=367	AT3G14420.1
21	74083.1	2	AT1G12240.1 | Symbols: ATBETAFRUCT4, VAC-INV | Glycosyl hydrolases family 32 protein | chr1:4153699-4157457 FORWARD LENGTH=664	AT1G12240.1
22	27828.9	2	AT1G07890.3 | Symbols: APX1, MEE6, CS1, ATAPX1, ATAPX01 | ascorbate peroxidase 1 | chr1:2438005-2439435 FORWARD LENGTH=250	AT1G07890.3
23	51498.9	2	AT1G80380.2 | Symbols: | P-loop containing nucleoside triphosphate hydrolases superfamily protein | chr1:30217332-30219784 FORWARD LENGTH=456	AT1G80380.2
24	24568.8	2	AT4G20260.1 | Symbols: ATPCAP1, PCAP1 | plasma-membrane associated cation-binding protein 1 | chr4:10941593-10943227 FORWARD LENGTH=225	AT4G20260.1
25	15128.3	1	ATCG00750.1 | Symbols: RPS11 | ribosomal protein S11 | chrC:78960-79376 REVERSE LENGTH=138	ATCG00750.1
26	16026.1	1	AT5G59880.1 | Symbols: ADF3 | actin depolymerizing factor 3 | chr5:24120382-24121628 FORWARD LENGTH=139	AT5G59880.1
27	80374.5	1	AT3G60750.1 | Symbols: | Transketolase | chr3:22454004-22456824 FORWARD LENGTH=741	AT3G60750.1
28	63262.4	1	AT5G25980.2 | Symbols: TGG2, BGLU37 | glucoside glucohydrolase 2 | chr5:9072730-9075477 FORWARD LENGTH=547	AT5G25980.2
29	50194.8	1	AT3G12780.1 | Symbols: PGK1 | phosphoglycerate kinase 1 | chr3:4061127-4063140 REVERSE LENGTH=481	AT3G12780.1
30	16287.5	1	AT3G44100.1 | Symbols: | MD-2-related lipid recognition domain-containing protein | chr3:15866162-15867273 REVERSE LENGTH=152	AT3G44100.1
31	17893.7	1	AT3G26450.1 | Symbols: | Polyketide cyclase/dehydrase and lipid transport superfamily protein | chr3:9681593-9683299 REVERSE LENGTH=152	AT3G26450.1
32	24328.9	1	AT1G31330.1 | Symbols: PSAF | photosystem I subunit F | chr1:11215011-11215939 REVERSE LENGTH=221	AT1G31330.1
33	18637.5	1	AT3G23490.1 | Symbols: CYN | cyanase | chr3:8423238-8424415 REVERSE LENGTH=168	AT3G23490.1
34	37825.3	1	AT3G01500.2 | Symbols: CA1 | carbonic anhydrase 1 | chr3:194853-197873 REVERSE LENGTH=347	AT3G01500.2
35	28249	1	AT1G06680.1 | Symbols: PSBP-1, OEE2, PSII-P, OE23 | photosystem II subunit P-1 | chr1:2047940-2049186 FORWARD LENGTH=263	AT1G06680.1
36	19917.4	1	AT3G20390.1 | Symbols: | endoribonuclease L-PSP family protein | chr3:7110227-7111695 REVERSE LENGTH=187	AT3G20390.1
37	25819.3	1	AT5G63310.1 | Symbols: NDPK2, NDPK1A, NDPK IA IA, NDPK IA, ATNDPK2 | nucleoside diphosphate kinase 2 | chr5:25372122-25373838 REVERSE LENGTH=231	AT5G63310.1
38	24717.2	1	AT3G10060.1 | Symbols: | FKBP-like peptidyl-prolyl cis-trans isomerase family protein | chr3:3102291-3103801 FORWARD LENGTH=230	AT3G10060.1
39	23720	1	AT3G04720.1 | Symbols: PR4, HEL, PR-4 | pathogenesis-related 4 | chr3:1285691-1286531 REVERSE LENGTH=212	AT3G04720.1
40	12442.5	1	AT3G18740.1 | Symbols: | Ribosomal protein L7Ae/L30e/S12e/Gadd45 family protein | chr3:6453437-6453870 FORWARD LENGTH=112	AT3G18740.1
41	24635.5	1	AT4G03280.1 | Symbols: PETC, PGR1 | photosynthetic electron transfer C | chr4:1440314-1441717 FORWARD LENGTH=229	AT4G03280.1
42	96976.4	1	AT5G12960.1 | Symbols: | Putative glycosyl hydrolase of unknown function (DUF1680) | chr5:4097788-4101518 FORWARD LENGTH=865	AT5G12960.1
43	17357.5	1	AT1G26630.1 | Symbols: FBR12, ATELF5A-2, ELF5A-2 | Eukaryotic translation initiation factor 5A-1 (eIF-5A 1) protein | chr1:9205968-9207098 FORWARD LENGTH=159	AT1G26630.1
WEIH_PLANT-W18_021111NM
Hits	Protein Mass	No. of Peptide	Sequence Header	Ensembl Transcript ID
1	20488	23	AT1G67090.1 | Symbols: RBCS1A | ribulose bisphosphate carboxylase small chain 1A | chr1:25048465-25049249 REVERSE LENGTH=180	AT1G67090.1
2	19880.1	6	AT1G03680.1 | Symbols: ATHM1, TRX-M1, ATM1, THM1 | thioredoxin M-type 1 | chr1:916990-917865 REVERSE LENGTH=179	AT1G03680.1
3	14103	5	AT4G29350.1 | Symbols: PFN2, PRO2, PRF2 | profilin 2 | chr4:14450135-14451119 FORWARD LENGTH=131	AT4G29350.1
4	19917.4	5	AT3G20390.1 | Symbols: | endoribonuclease L-PSP family protein | chr3:7110227-7111695 REVERSE LENGTH=187	AT3G20390.1
5	19340.8	4	AT2G20270.1 | Symbols: | Thioredoxin superfamily protein | chr2:8738001-8739617 REVERSE LENGTH=179	AT2G20270.1
6	18972.8	4	AT4G09320.1 | Symbols: NDPK1 | Nucleoside diphosphate kinase family protein | chr4:5923424-5924366 FORWARD LENGTH=169	AT4G09320.1
7	37825.3	4	AT3G01500.2 | Symbols: CA1 | carbonic anhydrase 1 | chr3:194853-197873 REVERSE LENGTH=347	AT3G01500.2
8	23780.7	3	AT4G21280.1 | Symbols: PSBQ, PSBQA, PSBQ-1 | photosystem II subunit QA | chr4:11334446-11335587 FORWARD LENGTH=223	AT4G21280.1
9	22424.5	3	AT5G45680.1 | Symbols: ATFKBP13, FKBP13 | FK506-binding protein 13 | chr5:18530894-18532128 FORWARD LENGTH=208	AT5G45680.1
10	21330.2	3	AT3G15360.1 | Symbols: ATHM4, TRX-M4, ATM4 | thioredoxin M-type 4 | chr3:5188448-5189457 FORWARD LENGTH=193	AT3G15360.1
11	20293.2	3	AT4G28660.1 | Symbols: PSB28 | photosystem II reaction center PSB28 protein | chr4:14150008-14150933 FORWARD LENGTH=183	AT4G28660.1
12	50194.8	3	AT3G12780.1 | Symbols: PGK1 | phosphoglycerate kinase 1 | chr3:4061127-4063140 REVERSE LENGTH=481	AT3G12780.1
13	14371.1	3	AT2G19760.1 | Symbols: PFN1, PRF1 | profilin 1 | chr2:8517074-8518067 REVERSE LENGTH=131	AT2G19760.1
14	14458.8	3	AT2G45180.1 | Symbols: | Bifunctional inhibitor/lipid-transfer protein/seed storage 2S albumin superfamily protein | chr2:18626377-18626781 FORWARD LENGTH=134	AT2G45180.1
15	17030.7	2	AT1G20340.1 | Symbols: DRT112, PETE2 | Cupredoxin superfamily protein | chr1:7042770-7043273 REVERSE LENGTH=167	AT1G20340.1
16	13687.4	2	ATCG00780.1 | Symbols: RPL14 | ribosomal protein L14 | chrC:80696-81064 REVERSE LENGTH=122	ATCG00780.1
17	14104.5	2	AT4G12600.1 | Symbols: | Ribosomal protein L7Ae/L30e/S12e/Gadd45 family protein | chr4:7453296-7454208 FORWARD LENGTH=128	AT4G12600.1
18	14546.8	2	ATCG00470.1 | Symbols: ATPE | ATP synthase epsilon chain | chrC:52265-52663 REVERSE LENGTH=132	ATCG00470.1
19	19655.2	2	AT3G02730.1 | Symbols: TRXF1, ATF1 | thioredoxin F-type 1 | chr3:588570-589591 REVERSE LENGTH=178	AT3G02730.1
20	18050	2	AT2G35370.1 | Symbols: GDCH | glycine decarboxylase complex H | chr2:14891239-14892050 FORWARD LENGTH=165	AT2G35370.1
21	52347.1	2	AT2G39730.1 | Symbols: RCA | rubisco activase | chr2:16570951-16573345 REVERSE LENGTH=474	AT2G39730.1
22	28249	1	AT1G06680.1 | Symbols: PSBP-1, OEE2, PSII-P, OE23 | photosystem II subunit P-1 | chr1:2047940-2049186 FORWARD LENGTH=263	AT1G06680.1
23	15180	1	AT2G20260.1 | Symbols: PSAE-2 | photosystem I subunit E-2 | chr2:8736780-8737644 FORWARD LENGTH=145	AT2G20260.1
24	12592	1	AT3G07590.1 | Symbols: | Small nuclear ribonucleoprotein family protein | chr3:2423146-2423958 FORWARD LENGTH=114	AT3G07590.1
25	50021.9	1	AT1G56190.1 | Symbols: | Phosphoglycerate kinase family protein | chr1:21028403-21030454 FORWARD LENGTH=478	AT1G56190.1
26	55351.1	1	ATCG00120.1 | Symbols: ATPA | ATP synthase subunit alpha | chrC:9938-11461 REVERSE LENGTH=507	ATCG00120.1
27	14851.9	1	AT1G07770.1 | Symbols: RPS15A | ribosomal protein S15A | chr1:2408413-2409065 REVERSE LENGTH=130	AT1G07770.1
28	42748.1	1	AT3G26650.1 | Symbols: GAPA, GAPA-1 | glyceraldehyde 3-phosphate dehydrogenase A subunit | chr3:9795226-9796848 FORWARD LENGTH=396	AT3G26650.1
29	14106.8	1	AT1G27970.1 | Symbols: NTF2B | nuclear transport factor 2B | chr1:9746921-9747787 FORWARD LENGTH=126	AT1G27970.1
30	13706.7	1	AT2G47400.1 | Symbols: CP12-1, CP12 | CP12 domain-containing protein 1 | chr2:19446889-19447263 FORWARD LENGTH=124	AT2G47400.1
31	29109.7	1	AT4G16690.1 | Symbols: ATMES16, MES16 | methyl esterase 16 | chr4:9392405-9393424 REVERSE LENGTH=262	AT4G16690.1
32	18517.7	1	AT1G68590.1 | Symbols: | Ribosomal protein PSRP-3/Ycf65 | chr1:25757593-25758169 REVERSE LENGTH=166	AT1G68590.1
WEIH_PLANT-W19_021111NM
Hits	Protein Mass	No. of Peptide	Sequence Header	Ensembl Transcript ID
1	19880.1	10	AT1G03680.1 | Symbols: ATHM1, TRX-M1, ATM1, THM1 | thioredoxin M-type 1 | chr1:916990-917865 REVERSE LENGTH=179	AT1G03680.1
2	13271.8	9	AT5G42980.1 | Symbols: ATTRX3, ATH3, ATTRXH3, TRXH3, TRX3 | thioredoxin 3 | chr5:17242772-17243718 FORWARD LENGTH=118	AT5G42980.1
3	52347.1	5	AT2G39730.1 | Symbols: RCA | rubisco activase | chr2:16570951-16573345 REVERSE LENGTH=474	AT2G39730.1
4	11024.4	5	AT2G24940.1 | Symbols: AtMAPR2, MAPR2 | membrane-associated progesterone binding protein 2 | chr2:10609447-10609749 FORWARD LENGTH=100	AT2G24940.1
5	19340.8	5	AT2G20270.1 | Symbols: | Thioredoxin superfamily protein | chr2:8738001-8739617 REVERSE LENGTH=179	AT2G20270.1
6	20488	5	AT1G67090.1 | Symbols: RBCS1A | ribulose bisphosphate carboxylase small chain 1A | chr1:25048465-25049249 REVERSE LENGTH=180	AT1G67090.1
7	14103	4	AT4G29350.1 | Symbols: PFN2, PRO2, PRF2 | profilin 2 | chr4:14450135-14451119 FORWARD LENGTH=131	AT4G29350.1
8	42748.1	4	AT3G26650.1 | Symbols: GAPA, GAPA-1 | glyceraldehyde 3-phosphate dehydrogenase A subunit | chr3:9795226-9796848 FORWARD LENGTH=396	AT3G26650.1
9	12094	4	AT5G64350.1 | Symbols: FKBP12, ATFKBP12 | FK506-binding protein 12 | chr5:25734810-25735990 REVERSE LENGTH=112	AT5G64350.1
10	14106.8	3	AT1G27970.1 | Symbols: NTF2B | nuclear transport factor 2B | chr1:9746921-9747787 FORWARD LENGTH=126	AT1G27970.1
11	13687.4	3	ATCG00780.1 | Symbols: RPL14 | ribosomal protein L14 | chrC:80696-81064 REVERSE LENGTH=122	ATCG00780.1
12	19655.2	3	AT3G02730.1 | Symbols: TRXF1, ATF1 | thioredoxin F-type 1 | chr3:588570-589591 REVERSE LENGTH=178	AT3G02730.1
13	13284.7	3	AT1G45145.1 | Symbols: ATTRX5, ATH5, LIV1, TRX5 | thioredoxin H-type 5 | chr1:17075264-17076256 REVERSE LENGTH=118	AT1G45145.1
14	20293.2	3	AT4G28660.1 | Symbols: PSB28 | photosystem II reaction center PSB28 protein | chr4:14150008-14150933 FORWARD LENGTH=183	AT4G28660.1
15	19917.4	3	AT3G20390.1 | Symbols: | endoribonuclease L-PSP family protein | chr3:7110227-7111695 REVERSE LENGTH=187	AT3G20390.1
16	24628	3	AT4G05180.1 | Symbols: PSBQ, PSBQ-2, PSII-Q | photosystem II subunit Q-2 | chr4:2672093-2673170 REVERSE LENGTH=230	AT4G05180.1
17	48085.8	2	AT1G42970.1 | Symbols: GAPB | glyceraldehyde-3-phosphate dehydrogenase B subunit | chr1:16127552-16129584 FORWARD LENGTH=447	AT1G42970.1
18	17357.5	2	AT1G26630.1 | Symbols: FBR12, ATELF5A-2, ELF5A-2 | Eukaryotic translation initiation factor 5A-1 (eIF-5A 1) protein | chr1:9205968-9207098 FORWARD LENGTH=159	AT1G26630.1
19	55351.1	2	ATCG00120.1 | Symbols: ATPA | ATP synthase subunit alpha | chrC:9938-11461 REVERSE LENGTH=507	ATCG00120.1
20	50194.8	2	AT3G12780.1 | Symbols: PGK1 | phosphoglycerate kinase 1 | chr3:4061127-4063140 REVERSE LENGTH=481	AT3G12780.1
21	20527.6	2	AT4G03520.1 | Symbols: ATHM2 | Thioredoxin superfamily protein | chr4:1562585-1564055 REVERSE LENGTH=186	AT4G03520.1
22	53434.8	2	ATCG00490.1 | Symbols: RBCL | ribulose-bisphosphate carboxylases | chrC:54958-56397 FORWARD LENGTH=479	ATCG00490.1
23	37825.3	2	AT3G01500.2 | Symbols: CA1 | carbonic anhydrase 1 | chr3:194853-197873 REVERSE LENGTH=347	AT3G01500.2
24	37004.1	2	AT1G13440.1 | Symbols: GAPC-2, GAPC2 | glyceraldehyde-3-phosphate dehydrogenase C2 | chr1:4608465-4610494 REVERSE LENGTH=338	AT1G13440.1
25	30356.8	2	AT5G24780.1 | Symbols: VSP1, ATVSP1 | vegetative storage protein 1 | chr5:8507783-8508889 REVERSE LENGTH=270	AT5G24780.1
26	11402.4	2	AT1G07660.1 | Symbols: | Histone superfamily protein | chr1:2369212-2369523 FORWARD LENGTH=103	AT1G07660.1
27	11760.8	2	AT5G55160.1 | Symbols: SUM2, SUMO 2, SUMO2, ATSUMO2 | small ubiquitin-like modifier 2 | chr5:22383747-22384772 REVERSE LENGTH=103	AT5G55160.1
28	18823.1	2	AT1G03600.1 | Symbols: PSB27 | photosystem II family protein | chr1:898916-899440 FORWARD LENGTH=174	AT1G03600.1
29	11248.7	1	AT5G12140.1 | Symbols: ATCYS1, CYS1 | cystatin-1 | chr5:3923295-3923936 REVERSE LENGTH=101	AT5G12140.1
30	15155.5	1	AT4G10300.1 | Symbols: | RmlC-like cupins superfamily protein | chr4:6384564-6385946 FORWARD LENGTH=134	AT4G10300.1
31	13706.7	1	AT2G47400.1 | Symbols: CP12-1, CP12 | CP12 domain-containing protein 1 | chr2:19446889-19447263 FORWARD LENGTH=124	AT2G47400.1
32	14250.4	1	AT4G02620.1 | Symbols: | vacuolar ATPase subunit F family protein | chr4:1149419-1151132 REVERSE LENGTH=128	AT4G02620.1
33	14200.1	1	AT2G02850.1 | Symbols: ARPN | plantacyanin | chr2:826630-827720 REVERSE LENGTH=129	AT2G02850.1
34	12256	1	AT5G59320.1 | Symbols: LTP3 | lipid transfer protein 3 | chr5:23929051-23929492 FORWARD LENGTH=115	AT5G59320.1
35	14546.8	1	ATCG00470.1 | Symbols: ATPE | ATP synthase epsilon chain | chrC:52265-52663 REVERSE LENGTH=132	ATCG00470.1
36	15173.9	1	AT2G40510.1 | Symbols: | Ribosomal protein S26e family protein | chr2:16918506-16919623 FORWARD LENGTH=133	AT2G40510.1
37	13076.6	1	AT3G56240.1 | Symbols: CCH | copper chaperone | chr3:20863460-20864402 REVERSE LENGTH=121	AT3G56240.1
38	64168.9	1	AT1G55490.1 | Symbols: CPN60B, LEN1 | chaperonin 60 beta | chr1:20715717-20718673 REVERSE LENGTH=600	AT1G55490.1
39	51498.9	1	AT1G80380.2 | Symbols: | P-loop containing nucleoside triphosphate hydrolases superfamily protein | chr1:30217332-30219784 FORWARD LENGTH=456	AT1G80380.2
40	28249	1	AT1G06680.1 | Symbols: PSBP-1, OEE2, PSII-P, OE23 | photosystem II subunit P-1 | chr1:2047940-2049186 FORWARD LENGTH=263	AT1G06680.1
41	26785.5	1	AT5G20720.1 | Symbols: CPN20, CPN10, CHCPN10, ATCPN21, CPN21 | chaperonin 20 | chr5:7015015-7016354 FORWARD LENGTH=253	AT5G20720.1
42	25652.7	1	AT4G09650.1 | Symbols: ATPD | ATP synthase delta-subunit gene | chr4:6100799-6101503 FORWARD LENGTH=234	AT4G09650.1
43	23740.2	1	AT1G19570.1 | Symbols: DHAR1, ATDHAR1, DHAR5 | dehydroascorbate reductase | chr1:6773462-6774413 REVERSE LENGTH=213	AT1G19570.1
44	21349	1	AT2G35010.1 | Symbols: ATO1, TO1 | thioredoxin O1 | chr2:14754398-14755888 FORWARD LENGTH=194	AT2G35010.1
45	20385.5	1	AT5G16400.1 | Symbols: TRXF2, ATF2 | thioredoxin F2 | chr5:5363905-5365249 REVERSE LENGTH=185	AT5G16400.1
46	17971.7	1	AT1G22480.1 | Symbols: | Cupredoxin superfamily protein | chr1:7934232-7935054 REVERSE LENGTH=174	AT1G22480.1
47	19058.7	1	AT5G14910.1 | Symbols: | Heavy metal transport/detoxification superfamily protein | chr5:4823815-4825196 FORWARD LENGTH=178	AT5G14910.1
48	15495.6	1	AT4G27090.1 | Symbols: | Ribosomal protein L14 | chr4:13594104-13595187 REVERSE LENGTH=134	AT4G27090.1
49	19639.9	1	AT5G17560.1 | Symbols: | BolA-like family protein | chr5:5788474-5789671 FORWARD LENGTH=177	AT5G17560.1
50	9545.37	1	ATCG01060.1 | Symbols: PSAC | iron-sulfur cluster binding;electron carriers;4 iron, 4 sulfur cluster binding | chrC:117318-117563 REVERSE LENGTH=81	ATCG01060.1
51	19525	1	AT3G54900.1 | Symbols: CXIP1, ATGRXCP | CAX interacting protein 1 | chr3:20341850-20342371 REVERSE LENGTH=173	AT3G54900.1
52	17635.1	1	AT1G76100.1 | Symbols: PETE1 | plastocyanin 1 | chr1:28554217-28554732 REVERSE LENGTH=171	AT1G76100.1
53	17999.9	1	AT1G32470.1 | Symbols: | Single hybrid motif superfamily protein | chr1:11739479-11740246 REVERSE LENGTH=166	AT1G32470.1
54	17835	1	AT4G21445.1 | Symbols: | unknown protein; FUNCTIONS IN: molecular_function unknown; INVOLVED IN: biological_process unknown; LOCATED IN: chloroplast, chloroplast stroma; Has 30201 Blast hits to 17322 proteins in 780 species: Archae - 12; Bacteri	AT4G21445.1
55	15180	1	AT2G20260.1 | Symbols: PSAE-2 | photosystem I subunit E-2 | chr2:8736780-8737644 FORWARD LENGTH=145	AT2G20260.1
56	19855.8	1	AT2G24020.1 | Symbols: | Uncharacterised BCR, YbaB family COG0718 | chr2:10217869-10219269 REVERSE LENGTH=182	AT2G24020.1
WEIH_PLANT-W20_021111NM
Hits	Protein Mass	No. of Peptide	Sequence Header	Ensembl Transcript ID
1	11024.4	8	AT2G24940.1 | Symbols: AtMAPR2, MAPR2 | membrane-associated progesterone binding protein 2 | chr2:10609447-10609749 FORWARD LENGTH=100	AT2G24940.1
2	20622.2	6	AT5G38420.1 | Symbols: | Ribulose bisphosphate carboxylase (small chain) family protein | chr5:15381203-15381978 REVERSE LENGTH=181	AT5G38420.1
3	13271.8	6	AT5G42980.1 | Symbols: ATTRX3, ATH3, ATTRXH3, TRXH3, TRX3 | thioredoxin 3 | chr5:17242772-17243718 FORWARD LENGTH=118	AT5G42980.1
4	42748.1	6	AT3G26650.1 | Symbols: GAPA, GAPA-1 | glyceraldehyde 3-phosphate dehydrogenase A subunit | chr3:9795226-9796848 FORWARD LENGTH=396	AT3G26650.1
5	37825.3	5	AT3G01500.2 | Symbols: CA1 | carbonic anhydrase 1 | chr3:194853-197873 REVERSE LENGTH=347	AT3G01500.2
6	26785.5	4	AT5G20720.1 | Symbols: CPN20, CPN10, CHCPN10, ATCPN21, CPN21 | chaperonin 20 | chr5:7015015-7016354 FORWARD LENGTH=253	AT5G20720.1
7	19525	4	AT3G54900.1 | Symbols: CXIP1, ATGRXCP | CAX interacting protein 1 | chr3:20341850-20342371 REVERSE LENGTH=173	AT3G54900.1
8	28249	4	AT1G06680.1 | Symbols: PSBP-1, OEE2, PSII-P, OE23 | photosystem II subunit P-1 | chr1:2047940-2049186 FORWARD LENGTH=263	AT1G06680.1
9	15155.5	4	AT4G10300.1 | Symbols: | RmlC-like cupins superfamily protein | chr4:6384564-6385946 FORWARD LENGTH=134	AT4G10300.1
10	13284.7	4	AT1G45145.1 | Symbols: ATTRX5, ATH5, LIV1, TRX5 | thioredoxin H-type 5 | chr1:17075264-17076256 REVERSE LENGTH=118	AT1G45145.1
11	11910.9	4	AT5G59310.1 | Symbols: LTP4 | lipid transfer protein 4 | chr5:23925296-23925772 REVERSE LENGTH=112	AT5G59310.1
12	11920	4	AT5G40370.1 | Symbols: | Glutaredoxin family protein | chr5:16147826-16149052 REVERSE LENGTH=111	AT5G40370.1
13	12176.3	4	AT3G17210.1 | Symbols: ATHS1, HS1 | heat stable protein 1 | chr3:5882318-5882896 FORWARD LENGTH=109	AT3G17210.1
14	18644.2	4	AT1G72230.1 | Symbols: | Cupredoxin superfamily protein | chr1:27188287-27189093 FORWARD LENGTH=181	AT1G72230.1
15	13491.7	3	AT2G30790.1 | Symbols: PSBP-2 | photosystem II subunit P-2 | chr2:13119047-13119596 REVERSE LENGTH=125	AT2G30790.1
16	35225.7	3	AT3G50820.1 | Symbols: PSBO2, PSBO-2, OEC33 | photosystem II subunit O-2 | chr3:18891008-18892311 REVERSE LENGTH=331	AT3G50820.1
17	15268	3	AT2G44650.1 | Symbols: CHL-CPN10, CPN10 | chloroplast chaperonin 10 | chr2:18419521-18420510 REVERSE LENGTH=139	AT2G44650.1
18	19863.4	3	AT1G50320.1 | Symbols: ATHX, ATX, THX | thioredoxin X | chr1:18638606-18639464 REVERSE LENGTH=182	AT1G50320.1
19	19058.7	3	AT5G14910.1 | Symbols: | Heavy metal transport/detoxification superfamily protein | chr5:4823815-4825196 FORWARD LENGTH=178	AT5G14910.1
20	19639.9	3	AT5G17560.1 | Symbols: | BolA-like family protein | chr5:5788474-5789671 FORWARD LENGTH=177	AT5G17560.1
21	25652.7	3	AT4G09650.1 | Symbols: ATPD | ATP synthase delta-subunit gene | chr4:6100799-6101503 FORWARD LENGTH=234	AT4G09650.1
22	9545.37	2	ATCG01060.1 | Symbols: PSAC | iron-sulfur cluster binding;electron carriers;4 iron, 4 sulfur cluster binding | chrC:117318-117563 REVERSE LENGTH=81	ATCG01060.1
23	19291.6	2	AT1G50900.1 | Symbols: GDC1 | Ankyrin repeat family protein | chr1:18866272-18867014 FORWARD LENGTH=175	AT1G50900.1
24	17971.7	2	AT1G22480.1 | Symbols: | Cupredoxin superfamily protein | chr1:7934232-7935054 REVERSE LENGTH=174	AT1G22480.1
25	19466.1	2	AT1G76760.1 | Symbols: ATY1, TRX-Y1, TY1 | thioredoxin Y1 | chr1:28811873-28812948 REVERSE LENGTH=172	AT1G76760.1
26	17835	2	AT4G21445.1 | Symbols: | unknown protein; FUNCTIONS IN: molecular_function unknown; INVOLVED IN: biological_process unknown; LOCATED IN: chloroplast, chloroplast stroma; Has 30201 Blast hits to 17322 proteins in 780 species: Archae - 12; Bacteri	AT4G21445.1
27	16936.6	2	AT2G21660.1 | Symbols: ATGRP7, CCR2, GR-RBP7, GRP7 | cold, circadian rhythm, and rna binding 2 | chr2:9265477-9266316 REVERSE LENGTH=176	AT2G21660.1
28	14899.5	2	AT1G71950.1 | Symbols: | Proteinase inhibitor, propeptide | chr1:27080453-27081573 REVERSE LENGTH=136	AT1G71950.1
29	12551.3	2	AT5G10810.1 | Symbols: ATER, ER | enhancer of rudimentary protein, putative | chr5:3418897-3420556 REVERSE LENGTH=109	AT5G10810.1
30	18702.3	2	AT5G64040.1 | Symbols: PSAN | photosystem I reaction center subunit PSI-N, chloroplast, putative / PSI-N, putative (PSAN) | chr5:25628724-25629409 REVERSE LENGTH=171	AT5G64040.1
31	38527.2	2	AT3G44310.1 | Symbols: NIT1, ATNIT1, NITI | nitrilase 1 | chr3:15986901-15988841 FORWARD LENGTH=346	AT3G44310.1
32	50194.8	2	AT3G12780.1 | Symbols: PGK1 | phosphoglycerate kinase 1 | chr3:4061127-4063140 REVERSE LENGTH=481	AT3G12780.1
33	53434.8	2	ATCG00490.1 | Symbols: RBCL | ribulose-bisphosphate carboxylases | chrC:54958-56397 FORWARD LENGTH=479	ATCG00490.1
34	52347.1	2	AT2G39730.1 | Symbols: RCA | rubisco activase | chr2:16570951-16573345 REVERSE LENGTH=474	AT2G39730.1
35	40373.2	2	AT3G14420.1 | Symbols: | Aldolase-type TIM barrel family protein | chr3:4821804-4823899 FORWARD LENGTH=367	AT3G14420.1
36	18823.1	2	AT1G03600.1 | Symbols: PSB27 | photosystem II family protein | chr1:898916-899440 FORWARD LENGTH=174	AT1G03600.1
37	37687.7	2	AT5G09660.1 | Symbols: PMDH2 | peroxisomal NAD-malate dehydrogenase 2 | chr5:2993645-2995551 REVERSE LENGTH=354	AT5G09660.1
38	19655.2	2	AT3G02730.1 | Symbols: TRXF1, ATF1 | thioredoxin F-type 1 | chr3:588570-589591 REVERSE LENGTH=178	AT3G02730.1
39	37004.1	2	AT1G13440.1 | Symbols: GAPC-2, GAPC2 | glyceraldehyde-3-phosphate dehydrogenase C2 | chr1:4608465-4610494 REVERSE LENGTH=338	AT1G13440.1
40	19880.1	2	AT1G03680.1 | Symbols: ATHM1, TRX-M1, ATM1, THM1 | thioredoxin M-type 1 | chr1:916990-917865 REVERSE LENGTH=179	AT1G03680.1
41	22177	2	AT3G44890.1 | Symbols: RPL9 | ribosomal protein L9 | chr3:16386505-16387963 FORWARD LENGTH=197	AT3G44890.1
42	14215.3	1	AT1G65290.1 | Symbols: mtACP2 | mitochondrial acyl carrier protein 2 | chr1:24249088-24250366 REVERSE LENGTH=126	AT1G65290.1
43	9633.53	1	AT1G61570.1 | Symbols: TIM13 | translocase of the inner mitochondrial membrane 13 | chr1:22718897-22719473 REVERSE LENGTH=87	AT1G61570.1
44	10470.5	1	AT4G33640.1 | Symbols: | unknown protein; Has 30201 Blast hits to 17322 proteins in 780 species: Archae - 12; Bacteria - 1396; Metazoa - 17338; Fungi - 3422; Plants - 5037; Viruses - 0; Other Eukaryotes - 2996 (source: NCBI BLink). | chr4:161597	AT4G33640.1
45	53957.2	1	ATCG00480.1 | Symbols: ATPB, PB | ATP synthase subunit beta | chrC:52660-54156 REVERSE LENGTH=498	ATCG00480.1
46	11248.7	1	AT5G12140.1 | Symbols: ATCYS1, CYS1 | cystatin-1 | chr5:3923295-3923936 REVERSE LENGTH=101	AT5G12140.1
47	100675	1	AT4G33520.2 | Symbols: PAA1, HMA6 | P-type ATP-ase 1 | chr4:16118993-16125849 FORWARD LENGTH=949	AT4G33520.2
48	51882.8	1	AT4G20360.1 | Symbols: ATRAB8D, ATRABE1B, RABE1b | RAB GTPase homolog E1B | chr4:10990036-10991466 FORWARD LENGTH=476	AT4G20360.1
49	12341.3	1	AT5G22580.1 | Symbols: | Stress responsive A/B Barrel Domain | chr5:7502709-7503137 FORWARD LENGTH=111	AT5G22580.1
50	20385.5	1	AT5G16400.1 | Symbols: TRXF2, ATF2 | thioredoxin F2 | chr5:5363905-5365249 REVERSE LENGTH=185	AT5G16400.1
51	12256	1	AT5G59320.1 | Symbols: LTP3 | lipid transfer protein 3 | chr5:23929051-23929492 FORWARD LENGTH=115	AT5G59320.1
52	51961.4	1	AT5G26000.2 | Symbols: TGG1, BGLU38 | thioglucoside glucohydrolase 1 | chr5:9080009-9082347 REVERSE LENGTH=456	AT5G26000.2
53	14931.6	1	AT5G20500.1 | Symbols: | Glutaredoxin family protein | chr5:6938652-6939665 FORWARD LENGTH=135	AT5G20500.1
54	19917.4	1	AT3G20390.1 | Symbols: | endoribonuclease L-PSP family protein | chr3:7110227-7111695 REVERSE LENGTH=187	AT3G20390.1
55	32506.3	1	AT1G02560.1 | Symbols: CLPP5, NCLPP5, NCLPP1 | nuclear encoded CLP protease 5 | chr1:538000-539805 FORWARD LENGTH=298	AT1G02560.1
56	14546.8	1	ATCG00470.1 | Symbols: ATPE | ATP synthase epsilon chain | chrC:52265-52663 REVERSE LENGTH=132	ATCG00470.1
57	18584.7	1	AT2G46820.1 | Symbols: PTAC8, TMP14, PSAP, PSI-P | photosystem I P subunit | chr2:19243729-19244870 FORWARD LENGTH=174	AT2G46820.1
58	29109.7	1	AT4G16690.1 | Symbols: ATMES16, MES16 | methyl esterase 16 | chr4:9392405-9393424 REVERSE LENGTH=262	AT4G16690.1
59	38340.2	1	AT3G44320.1 | Symbols: NIT3, AtNIT3 | nitrilase 3 | chr3:15993419-15995493 FORWARD LENGTH=346	AT3G44320.1
60	14576.6	1	AT1G79040.1 | Symbols: PSBR | photosystem II subunit R | chr1:29736085-29736781 FORWARD LENGTH=140	AT1G79040.1
61	15180	1	AT2G20260.1 | Symbols: PSAE-2 | photosystem I subunit E-2 | chr2:8736780-8737644 FORWARD LENGTH=145	AT2G20260.1
62	30699.2	1	AT2G37220.1 | Symbols: | RNA-binding (RRM/RBD/RNP motifs) family protein | chr2:15634980-15636331 REVERSE LENGTH=289	AT2G37220.1
63	16153.8	1	AT1G13930.1 | Symbols: | Involved in response to salt stress. Knockout mutants are hypersensitive to salt stress. | chr1:4761091-4761558 FORWARD LENGTH=155	AT1G13930.1
64	19369.4	1	AT5G14320.1 | Symbols: | Ribosomal protein S13/S18 family | chr5:4617839-4618772 REVERSE LENGTH=169	AT5G14320.1
65	17635.1	1	AT1G76100.1 | Symbols: PETE1 | plastocyanin 1 | chr1:28554217-28554732 REVERSE LENGTH=171	AT1G76100.1
66	49266.7	1	AT1G20620.2 | Symbols: CAT3, SEN2, ATCAT3 | catalase 3 | chr1:7143142-7145807 FORWARD LENGTH=427	AT1G20620.2
WEIH_PLANT-W21_021111NM
Hits	Protein Mass	No. of Peptide	Sequence Header	Ensembl Transcript ID
1	11920	10	AT5G40370.1 | Symbols: | Glutaredoxin family protein | chr5:16147826-16149052 REVERSE LENGTH=111	AT5G40370.1
2	20488	7	AT1G67090.1 | Symbols: RBCS1A | ribulose bisphosphate carboxylase small chain 1A | chr1:25048465-25049249 REVERSE LENGTH=180	AT1G67090.1
3	42748.1	6	AT3G26650.1 | Symbols: GAPA, GAPA-1 | glyceraldehyde 3-phosphate dehydrogenase A subunit | chr3:9795226-9796848 FORWARD LENGTH=396	AT3G26650.1
4	12176.3	6	AT3G17210.1 | Symbols: ATHS1, HS1 | heat stable protein 1 | chr3:5882318-5882896 FORWARD LENGTH=109	AT3G17210.1
5	19863.4	5	AT1G50320.1 | Symbols: ATHX, ATX, THX | thioredoxin X | chr1:18638606-18639464 REVERSE LENGTH=182	AT1G50320.1
6	53434.8	4	ATCG00490.1 | Symbols: RBCL | ribulose-bisphosphate carboxylases | chrC:54958-56397 FORWARD LENGTH=479	ATCG00490.1
7	14899.5	4	AT1G71950.1 | Symbols: | Proteinase inhibitor, propeptide | chr1:27080453-27081573 REVERSE LENGTH=136	AT1G71950.1
8	11024.4	4	AT2G24940.1 | Symbols: AtMAPR2, MAPR2 | membrane-associated progesterone binding protein 2 | chr2:10609447-10609749 FORWARD LENGTH=100	AT2G24940.1
9	19525	4	AT3G54900.1 | Symbols: CXIP1, ATGRXCP | CAX interacting protein 1 | chr3:20341850-20342371 REVERSE LENGTH=173	AT3G54900.1
10	15264.1	4	AT1G52230.1 | Symbols: PSAH2, PSAH-2, PSI-H | photosystem I subunit H2 | chr1:19454902-19455508 FORWARD LENGTH=145	AT1G52230.1
11	18751.7	4	AT1G43560.1 | Symbols: Aty2, ty2 | thioredoxin Y2 | chr1:16398359-16399828 REVERSE LENGTH=167	AT1G43560.1
12	16625.6	3	AT4G39260.1 | Symbols: CCR1, ATGRP8, GR-RBP8, GRP8 | cold, circadian rhythm, and RNA binding 1 | chr4:18274166-18274958 REVERSE LENGTH=169	AT4G39260.1
13	19639.9	3	AT5G17560.1 | Symbols: | BolA-like family protein | chr5:5788474-5789671 FORWARD LENGTH=177	AT5G17560.1
14	19320.3	3	AT4G27160.1 | Symbols: AT2S3, SESA3 | seed storage albumin 3 | chr4:13611836-13612330 FORWARD LENGTH=164	AT4G27160.1
15	17743.5	3	AT4G01150.1 | Symbols: | unknown protein; FUNCTIONS IN: molecular_function unknown; INVOLVED IN: biological_process unknown; LOCATED IN: thylakoid, chloroplast thylakoid membrane, chloroplast, plastoglobule, chloroplast envelope; EXPRESSED IN: 2	AT4G01150.1
16	28249	3	AT1G06680.1 | Symbols: PSBP-1, OEE2, PSII-P, OE23 | photosystem II subunit P-1 | chr1:2047940-2049186 FORWARD LENGTH=263	AT1G06680.1
17	12604.9	3	AT4G16500.1 | Symbols: | Cystatin/monellin superfamily protein | chr4:9301530-9301883 REVERSE LENGTH=117	AT4G16500.1
18	9545.37	3	ATCG01060.1 | Symbols: PSAC | iron-sulfur cluster binding;electron carriers;4 iron, 4 sulfur cluster binding | chrC:117318-117563 REVERSE LENGTH=81	ATCG01060.1
19	55351.1	3	ATCG00120.1 | Symbols: ATPA | ATP synthase subunit alpha | chrC:9938-11461 REVERSE LENGTH=507	ATCG00120.1
20	12341.3	3	AT5G22580.1 | Symbols: | Stress responsive A/B Barrel Domain | chr5:7502709-7503137 FORWARD LENGTH=111	AT5G22580.1
21	14754.7	3	AT1G54630.1 | Symbols: ACP3 | acyl carrier protein 3 | chr1:20401642-20402919 REVERSE LENGTH=136	AT1G54630.1
22	37825.3	3	AT3G01500.2 | Symbols: CA1 | carbonic anhydrase 1 | chr3:194853-197873 REVERSE LENGTH=347	AT3G01500.2
23	37004.1	3	AT1G13440.1 | Symbols: GAPC-2, GAPC2 | glyceraldehyde-3-phosphate dehydrogenase C2 | chr1:4608465-4610494 REVERSE LENGTH=338	AT1G13440.1
24	15155.5	2	AT4G10300.1 | Symbols: | RmlC-like cupins superfamily protein | chr4:6384564-6385946 FORWARD LENGTH=134	AT4G10300.1
25	15268	2	AT2G44650.1 | Symbols: CHL-CPN10, CPN10 | chloroplast chaperonin 10 | chr2:18419521-18420510 REVERSE LENGTH=139	AT2G44650.1
26	14592.5	2	AT4G25050.1 | Symbols: ACP4 | acyl carrier protein 4 | chr4:12870178-12871024 FORWARD LENGTH=137	AT4G25050.1
27	15495.6	2	AT4G27090.1 | Symbols: | Ribosomal protein L14 | chr4:13594104-13595187 REVERSE LENGTH=134	AT4G27090.1
28	10291.5	2	AT2G18740.1 | Symbols: | Small nuclear ribonucleoprotein family protein | chr2:8123334-8124710 FORWARD LENGTH=88	AT2G18740.1
29	18702.3	2	AT5G64040.1 | Symbols: PSAN | photosystem I reaction center subunit PSI-N, chloroplast, putative / PSI-N, putative (PSAN) | chr5:25628724-25629409 REVERSE LENGTH=171	AT5G64040.1
30	19466.1	2	AT1G76760.1 | Symbols: ATY1, TRX-Y1, TY1 | thioredoxin Y1 | chr1:28811873-28812948 REVERSE LENGTH=172	AT1G76760.1
31	102961	2	AT1G68560.1 | Symbols: ATXYL1, XYL1, TRG1 | alpha-xylosidase 1 | chr1:25734435-25737897 REVERSE LENGTH=915	AT1G68560.1
32	13443.8	2	AT2G42540.1 | Symbols: COR15A, COR15 | cold-regulated 15a | chr2:17711241-17711930 REVERSE LENGTH=127	AT2G42540.1
33	51882.8	2	AT4G20360.1 | Symbols: ATRAB8D, ATRABE1B, RABE1b | RAB GTPase homolog E1B | chr4:10990036-10991466 FORWARD LENGTH=476	AT4G20360.1
34	40373.2	2	AT3G14420.1 | Symbols: | Aldolase-type TIM barrel family protein | chr3:4821804-4823899 FORWARD LENGTH=367	AT3G14420.1
35	32506.3	2	AT1G02560.1 | Symbols: CLPP5, NCLPP5, NCLPP1 | nuclear encoded CLP protease 5 | chr1:538000-539805 FORWARD LENGTH=298	AT1G02560.1
36	26785.5	2	AT5G20720.1 | Symbols: CPN20, CPN10, CHCPN10, ATCPN21, CPN21 | chaperonin 20 | chr5:7015015-7016354 FORWARD LENGTH=253	AT5G20720.1
37	25652.7	2	AT4G09650.1 | Symbols: ATPD | ATP synthase delta-subunit gene | chr4:6100799-6101503 FORWARD LENGTH=234	AT4G09650.1
38	38527.2	2	AT3G44310.1 | Symbols: NIT1, ATNIT1, NITI | nitrilase 1 | chr3:15986901-15988841 FORWARD LENGTH=346	AT3G44310.1
39	63262.4	2	AT5G25980.2 | Symbols: TGG2, BGLU37 | glucoside glucohydrolase 2 | chr5:9072730-9075477 FORWARD LENGTH=547	AT5G25980.2
40	18644.2	2	AT1G72230.1 | Symbols: | Cupredoxin superfamily protein | chr1:27188287-27189093 FORWARD LENGTH=181	AT1G72230.1
41	19655.2	2	AT3G02730.1 | Symbols: TRXF1, ATF1 | thioredoxin F-type 1 | chr3:588570-589591 REVERSE LENGTH=178	AT3G02730.1
42	52347.1	2	AT2G39730.1 | Symbols: RCA | rubisco activase | chr2:16570951-16573345 REVERSE LENGTH=474	AT2G39730.1
43	10823.7	1	AT2G03870.2 | Symbols: | Small nuclear ribonucleoprotein family protein | chr2:1180306-1181256 FORWARD LENGTH=99	AT2G03870.2
44	10470.5	1	AT4G33640.1 | Symbols: | unknown protein; Has 30201 Blast hits to 17322 proteins in 780 species: Archae - 12; Bacteria - 1396; Metazoa - 17338; Fungi - 3422; Plants - 5037; Viruses - 0; Other Eukaryotes - 2996 (source: NCBI BLink). | chr4:161597	AT4G33640.1
45	64168.9	1	AT1G55490.1 | Symbols: CPN60B, LEN1 | chaperonin 60 beta | chr1:20715717-20718673 REVERSE LENGTH=600	AT1G55490.1
46	14250.4	1	AT4G02620.1 | Symbols: | vacuolar ATPase subunit F family protein | chr4:1149419-1151132 REVERSE LENGTH=128	AT4G02620.1
47	49266.7	1	AT1G20620.2 | Symbols: CAT3, SEN2, ATCAT3 | catalase 3 | chr1:7143142-7145807 FORWARD LENGTH=427	AT1G20620.2
48	9633.53	1	AT1G61570.1 | Symbols: TIM13 | translocase of the inner mitochondrial membrane 13 | chr1:22718897-22719473 REVERSE LENGTH=87	AT1G61570.1
49	12256	1	AT5G59320.1 | Symbols: LTP3 | lipid transfer protein 3 | chr5:23929051-23929492 FORWARD LENGTH=115	AT5G59320.1
50	43132.1	1	AT4G38970.1 | Symbols: FBA2 | fructose-bisphosphate aldolase 2 | chr4:18163714-18165659 REVERSE LENGTH=398	AT4G38970.1
51	13076.6	1	AT3G56240.1 | Symbols: CCH | copper chaperone | chr3:20863460-20864402 REVERSE LENGTH=121	AT3G56240.1
52	13491.7	1	AT2G30790.1 | Symbols: PSBP-2 | photosystem II subunit P-2 | chr2:13119047-13119596 REVERSE LENGTH=125	AT2G30790.1
53	94234.2	1	AT2G28470.1 | Symbols: BGAL8 | beta-galactosidase 8 | chr2:12169047-12173164 REVERSE LENGTH=852	AT2G28470.1
54	15248	1	AT1G08380.1 | Symbols: PSAO | photosystem I subunit O | chr1:2641004-2641739 REVERSE LENGTH=140	AT1G08380.1
55	19291.6	1	AT1G50900.1 | Symbols: GDC1 | Ankyrin repeat family protein | chr1:18866272-18867014 FORWARD LENGTH=175	AT1G50900.1
56	8833.55	1	AT2G23930.1 | Symbols: SNRNP-G | probable small nuclear ribonucleoprotein G | chr2:10182353-10183026 FORWARD LENGTH=80	AT2G23930.1
57	20385.5	1	AT5G16400.1 | Symbols: TRXF2, ATF2 | thioredoxin F2 | chr5:5363905-5365249 REVERSE LENGTH=185	AT5G16400.1
58	17030.7	1	AT1G20340.1 | Symbols: DRT112, PETE2 | Cupredoxin superfamily protein | chr1:7042770-7043273 REVERSE LENGTH=167	AT1G20340.1
59	19917.4	1	AT3G20390.1 | Symbols: | endoribonuclease L-PSP family protein | chr3:7110227-7111695 REVERSE LENGTH=187	AT3G20390.1
60	37183.7	1	AT4G15545.1 | Symbols: | unknown protein; BEST Arabidopsis thaliana protein match is: unknown protein (TAIR:AT1G16520.1); Has 30201 Blast hits to 17322 proteins in 780 species: Archae - 12; Bacteria - 1396; Metazoa - 17338; Fungi - 3422; Plants	AT4G15545.1
61	17357.5	1	AT1G26630.1 | Symbols: FBR12, ATELF5A-2, ELF5A-2 | Eukaryotic translation initiation factor 5A-1 (eIF-5A 1) protein | chr1:9205968-9207098 FORWARD LENGTH=159	AT1G26630.1
62	14546.8	1	ATCG00470.1 | Symbols: ATPE | ATP synthase epsilon chain | chrC:52265-52663 REVERSE LENGTH=132	ATCG00470.1
63	14576.6	1	AT1G79040.1 | Symbols: PSBR | photosystem II subunit R | chr1:29736085-29736781 FORWARD LENGTH=140	AT1G79040.1
64	29109.7	1	AT4G16690.1 | Symbols: ATMES16, MES16 | methyl esterase 16 | chr4:9392405-9393424 REVERSE LENGTH=262	AT4G16690.1
65	35225.7	1	AT3G50820.1 | Symbols: PSBO2, PSBO-2, OEC33 | photosystem II subunit O-2 | chr3:18891008-18892311 REVERSE LENGTH=331	AT3G50820.1
66	19773	1	AT2G15570.1 | Symbols: ATHM3, ATM3, TRX-M3, GAT1 | Thioredoxin superfamily protein | chr2:6791556-6792902 REVERSE LENGTH=173	AT2G15570.1
67	14632.7	1	AT1G54580.1 | Symbols: ACP2 | acyl carrier protein 2 | chr1:20389572-20390770 FORWARD LENGTH=136	AT1G54580.1
68	19369.4	1	AT5G14320.1 | Symbols: | Ribosomal protein S13/S18 family | chr5:4617839-4618772 REVERSE LENGTH=169	AT5G14320.1
69	24113.6	1	AT4G02520.1 | Symbols: ATGSTF2, ATPM24.1, ATPM24, GST2, GSTF2 | glutathione S-transferase PHI 2 | chr4:1110673-1111531 REVERSE LENGTH=212	AT4G02520.1
WEIH_PLANT-W22_021111NM
Hits	Protein Mass	No. of Peptide	Sequence Header	Ensembl Transcript ID
1	53434.8	11	ATCG00490.1 | Symbols: RBCL | ribulose-bisphosphate carboxylases | chrC:54958-56397 FORWARD LENGTH=479	ATCG00490.1
2	20488	7	AT1G67090.1 | Symbols: RBCS1A | ribulose bisphosphate carboxylase small chain 1A | chr1:25048465-25049249 REVERSE LENGTH=180	AT1G67090.1
3	35225.7	5	AT3G50820.1 | Symbols: PSBO2, PSBO-2, OEC33 | photosystem II subunit O-2 | chr3:18891008-18892311 REVERSE LENGTH=331	AT3G50820.1
4	42748.1	5	AT3G26650.1 | Symbols: GAPA, GAPA-1 | glyceraldehyde 3-phosphate dehydrogenase A subunit | chr3:9795226-9796848 FORWARD LENGTH=396	AT3G26650.1
5	17386.4	5	AT1G31340.1 | Symbols: RUB1, NEDD8, ATRUB1 | related to ubiquitin 1 | chr1:11218076-11219417 REVERSE LENGTH=156	AT1G31340.1
6	50194.8	4	AT3G12780.1 | Symbols: PGK1 | phosphoglycerate kinase 1 | chr3:4061127-4063140 REVERSE LENGTH=481	AT3G12780.1
7	9545.37	4	ATCG01060.1 | Symbols: PSAC | iron-sulfur cluster binding;electron carriers;4 iron, 4 sulfur cluster binding | chrC:117318-117563 REVERSE LENGTH=81	ATCG01060.1
8	24628	3	AT4G05180.1 | Symbols: PSBQ, PSBQ-2, PSII-Q | photosystem II subunit Q-2 | chr4:2672093-2673170 REVERSE LENGTH=230	AT4G05180.1
9	14951.7	2	AT2G42530.1 | Symbols: COR15B | cold regulated 15b | chr2:17709191-17709873 REVERSE LENGTH=141	AT2G42530.1
10	18708.2	2	AT2G16600.1 | Symbols: ROC3 | rotamase CYP 3 | chr2:7200862-7201383 FORWARD LENGTH=173	AT2G16600.1
11	15268	2	AT2G44650.1 | Symbols: CHL-CPN10, CPN10 | chloroplast chaperonin 10 | chr2:18419521-18420510 REVERSE LENGTH=139	AT2G44650.1
12	11537	2	AT1G66240.1 | Symbols: ATX1, ATATX1 | homolog of anti-oxidant 1 | chr1:24686445-24687327 REVERSE LENGTH=106	AT1G66240.1
13	37004.1	2	AT1G13440.1 | Symbols: GAPC-2, GAPC2 | glyceraldehyde-3-phosphate dehydrogenase C2 | chr1:4608465-4610494 REVERSE LENGTH=338	AT1G13440.1
14	37825.3	2	AT3G01500.2 | Symbols: CA1 | carbonic anhydrase 1 | chr3:194853-197873 REVERSE LENGTH=347	AT3G01500.2
15	63262.4	2	AT5G25980.2 | Symbols: TGG2, BGLU37 | glucoside glucohydrolase 2 | chr5:9072730-9075477 FORWARD LENGTH=547	AT5G25980.2
16	11402.4	1	AT1G07660.1 | Symbols: | Histone superfamily protein | chr1:2369212-2369523 FORWARD LENGTH=103	AT1G07660.1
17	8230.52	1	AT2G43460.1 | Symbols: | Ribosomal L38e protein family | chr2:18046285-18047292 REVERSE LENGTH=69	AT2G43460.1
18	10379.2	1	AT1G31812.1 | Symbols: ACBP6, ACBP | acyl-CoA-binding protein 6 | chr1:11411132-11412099 REVERSE LENGTH=92	AT1G31812.1
19	18184.1	1	AT5G39210.1 | Symbols: CRR7 | chlororespiratory reduction 7 | chr5:15703231-15703999 FORWARD LENGTH=156	AT5G39210.1
20	18589.2	1	AT4G38740.1 | Symbols: ROC1 | rotamase CYP 1 | chr4:18083620-18084138 REVERSE LENGTH=172	AT4G38740.1
21	7365.96	1	AT3G10090.1 | Symbols: | Nucleic acid-binding, OB-fold-like protein | chr3:3108960-3109154 REVERSE LENGTH=64	AT3G10090.1
22	24773.3	1	AT5G12110.1 | Symbols: | Glutathione S-transferase, C-terminal-like;Translation elongation factor EF1B/ribosomal protein S6 | chr5:3914483-3915732 FORWARD LENGTH=228	AT5G12110.1
23	82450.6	1	AT3G14067.1 | Symbols: | Subtilase family protein | chr3:4658421-4660754 REVERSE LENGTH=777	AT3G14067.1
24	37528.7	1	AT3G44300.1 | Symbols: NIT2, AtNIT2 | nitrilase 2 | chr3:15983351-15985172 FORWARD LENGTH=339	AT3G44300.1
25	38527.2	1	AT3G44310.1 | Symbols: NIT1, ATNIT1, NITI | nitrilase 1 | chr3:15986901-15988841 FORWARD LENGTH=346	AT3G44310.1
26	51882.8	1	AT4G20360.1 | Symbols: ATRAB8D, ATRABE1B, RABE1b | RAB GTPase homolog E1B | chr4:10990036-10991466 FORWARD LENGTH=476	AT4G20360.1
27	16936.6	1	AT2G21660.1 | Symbols: ATGRP7, CCR2, GR-RBP7, GRP7 | cold, circadian rhythm, and rna binding 2 | chr2:9265477-9266316 REVERSE LENGTH=176	AT2G21660.1
WEIH_PLANT-W23_021111NM
Hits	Protein Mass	No. of Peptide	Sequence Header	Ensembl Transcript ID
1	53434.8	8	ATCG00490.1 | Symbols: RBCL | ribulose-bisphosphate carboxylases | chrC:54958-56397 FORWARD LENGTH=479	ATCG00490.1
2	17386.4	8	AT1G31340.1 | Symbols: RUB1, NEDD8, ATRUB1 | related to ubiquitin 1 | chr1:11218076-11219417 REVERSE LENGTH=156	AT1G31340.1
3	20488	8	AT1G67090.1 | Symbols: RBCS1A | ribulose bisphosphate carboxylase small chain 1A | chr1:25048465-25049249 REVERSE LENGTH=180	AT1G67090.1
4	37004.1	7	AT1G13440.1 | Symbols: GAPC-2, GAPC2 | glyceraldehyde-3-phosphate dehydrogenase C2 | chr1:4608465-4610494 REVERSE LENGTH=338	AT1G13440.1
5	50194.8	5	AT3G12780.1 | Symbols: PGK1 | phosphoglycerate kinase 1 | chr3:4061127-4063140 REVERSE LENGTH=481	AT3G12780.1
6	35225.7	4	AT3G50820.1 | Symbols: PSBO2, PSBO-2, OEC33 | photosystem II subunit O-2 | chr3:18891008-18892311 REVERSE LENGTH=331	AT3G50820.1
7	9545.37	4	ATCG01060.1 | Symbols: PSAC | iron-sulfur cluster binding;electron carriers;4 iron, 4 sulfur cluster binding | chrC:117318-117563 REVERSE LENGTH=81	ATCG01060.1
8	42748.1	4	AT3G26650.1 | Symbols: GAPA, GAPA-1 | glyceraldehyde 3-phosphate dehydrogenase A subunit | chr3:9795226-9796848 FORWARD LENGTH=396	AT3G26650.1
9	10379.2	4	AT1G31812.1 | Symbols: ACBP6, ACBP | acyl-CoA-binding protein 6 | chr1:11411132-11412099 REVERSE LENGTH=92	AT1G31812.1
10	30356.8	2	AT5G24780.1 | Symbols: VSP1, ATVSP1 | vegetative storage protein 1 | chr5:8507783-8508889 REVERSE LENGTH=270	AT5G24780.1
11	18589.2	2	AT4G38740.1 | Symbols: ROC1 | rotamase CYP 1 | chr4:18083620-18084138 REVERSE LENGTH=172	AT4G38740.1
12	52347.1	2	AT2G39730.1 | Symbols: RCA | rubisco activase | chr2:16570951-16573345 REVERSE LENGTH=474	AT2G39730.1
13	15268	2	AT2G44650.1 | Symbols: CHL-CPN10, CPN10 | chloroplast chaperonin 10 | chr2:18419521-18420510 REVERSE LENGTH=139	AT2G44650.1
14	15160	2	AT3G05020.1 | Symbols: ACP1, ACP | acyl carrier protein 1 | chr3:1391863-1392878 REVERSE LENGTH=137	AT3G05020.1
15	14754.7	2	AT1G54630.1 | Symbols: ACP3 | acyl carrier protein 3 | chr1:20401642-20402919 REVERSE LENGTH=136	AT1G54630.1
16	82450.6	2	AT3G14067.1 | Symbols: | Subtilase family protein | chr3:4658421-4660754 REVERSE LENGTH=777	AT3G14067.1
17	14951.7	2	AT2G42530.1 | Symbols: COR15B | cold regulated 15b | chr2:17709191-17709873 REVERSE LENGTH=141	AT2G42530.1
18	27828.9	2	AT1G07890.3 | Symbols: APX1, MEE6, CS1, ATAPX1, ATAPX01 | ascorbate peroxidase 1 | chr1:2438005-2439435 FORWARD LENGTH=250	AT1G07890.3
19	11537	2	AT1G66240.1 | Symbols: ATX1, ATATX1 | homolog of anti-oxidant 1 | chr1:24686445-24687327 REVERSE LENGTH=106	AT1G66240.1
20	38527.2	2	AT3G44310.1 | Symbols: NIT1, ATNIT1, NITI | nitrilase 1 | chr3:15986901-15988841 FORWARD LENGTH=346	AT3G44310.1
21	37825.3	2	AT3G01500.2 | Symbols: CA1 | carbonic anhydrase 1 | chr3:194853-197873 REVERSE LENGTH=347	AT3G01500.2
22	37687.7	2	AT5G09660.1 | Symbols: PMDH2 | peroxisomal NAD-malate dehydrogenase 2 | chr5:2993645-2995551 REVERSE LENGTH=354	AT5G09660.1
23	13798.5	1	AT3G47370.2 | Symbols: | Ribosomal protein S10p/S20e family protein | chr3:17453671-17454437 REVERSE LENGTH=122	AT3G47370.2
24	15248	1	AT1G08380.1 | Symbols: PSAO | photosystem I subunit O | chr1:2641004-2641739 REVERSE LENGTH=140	AT1G08380.1
25	14632.7	1	AT1G54580.1 | Symbols: ACP2 | acyl carrier protein 2 | chr1:20389572-20390770 FORWARD LENGTH=136	AT1G54580.1
26	18184.1	1	AT5G39210.1 | Symbols: CRR7 | chlororespiratory reduction 7 | chr5:15703231-15703999 FORWARD LENGTH=156	AT5G39210.1
27	20989	1	AT2G42740.1 | Symbols: RPL16A | ribosomal protein large subunit 16A | chr2:17791794-17792946 FORWARD LENGTH=182	AT2G42740.1
28	7365.96	1	AT3G10090.1 | Symbols: | Nucleic acid-binding, OB-fold-like protein | chr3:3108960-3109154 REVERSE LENGTH=64	AT3G10090.1
29	24628	1	AT4G05180.1 | Symbols: PSBQ, PSBQ-2, PSII-Q | photosystem II subunit Q-2 | chr4:2672093-2673170 REVERSE LENGTH=230	AT4G05180.1
30	30306	1	AT1G07080.1 | Symbols: | Thioredoxin superfamily protein | chr1:2170069-2171861 FORWARD LENGTH=265	AT1G07080.1
31	37528.7	1	AT3G44300.1 | Symbols: NIT2, AtNIT2 | nitrilase 2 | chr3:15983351-15985172 FORWARD LENGTH=339	AT3G44300.1
32	38340.2	1	AT3G44320.1 | Symbols: NIT3, AtNIT3 | nitrilase 3 | chr3:15993419-15995493 FORWARD LENGTH=346	AT3G44320.1
33	40373.2	1	AT3G14420.1 | Symbols: | Aldolase-type TIM barrel family protein | chr3:4821804-4823899 FORWARD LENGTH=367	AT3G14420.1
34	51882.8	1	AT4G20360.1 | Symbols: ATRAB8D, ATRABE1B, RABE1b | RAB GTPase homolog E1B | chr4:10990036-10991466 FORWARD LENGTH=476	AT4G20360.1
35	24766.6	1	AT3G51730.1 | Symbols: | saposin B domain-containing protein | chr3:19186970-19188436 FORWARD LENGTH=213	AT3G51730.1
WEIH_PLANT-W24_021111NM
Hits	Protein Mass	No. of Peptide	Sequence Header	Ensembl Transcript ID
1	53434.8	8	ATCG00490.1 | Symbols: RBCL | ribulose-bisphosphate carboxylases | chrC:54958-56397 FORWARD LENGTH=479	ATCG00490.1
2	17386.4	7	AT1G31340.1 | Symbols: RUB1, NEDD8, ATRUB1 | related to ubiquitin 1 | chr1:11218076-11219417 REVERSE LENGTH=156	AT1G31340.1
3	20622.2	6	AT5G38420.1 | Symbols: | Ribulose bisphosphate carboxylase (small chain) family protein | chr5:15381203-15381978 REVERSE LENGTH=181	AT5G38420.1
4	50194.8	5	AT3G12780.1 | Symbols: PGK1 | phosphoglycerate kinase 1 | chr3:4061127-4063140 REVERSE LENGTH=481	AT3G12780.1
5	35348.7	5	AT5G66570.1 | Symbols: PSBO-1, OEE1, OEE33, OE33, PSBO1, MSP-1 | PS II oxygen-evolving complex 1 | chr5:26568744-26570124 FORWARD LENGTH=332	AT5G66570.1
6	37004.1	5	AT1G13440.1 | Symbols: GAPC-2, GAPC2 | glyceraldehyde-3-phosphate dehydrogenase C2 | chr1:4608465-4610494 REVERSE LENGTH=338	AT1G13440.1
7	9545.37	4	ATCG01060.1 | Symbols: PSAC | iron-sulfur cluster binding;electron carriers;4 iron, 4 sulfur cluster binding | chrC:117318-117563 REVERSE LENGTH=81	ATCG01060.1
8	14951.7	4	AT2G42530.1 | Symbols: COR15B | cold regulated 15b | chr2:17709191-17709873 REVERSE LENGTH=141	AT2G42530.1
9	18184.1	3	AT5G39210.1 | Symbols: CRR7 | chlororespiratory reduction 7 | chr5:15703231-15703999 FORWARD LENGTH=156	AT5G39210.1
10	52347.1	3	AT2G39730.1 | Symbols: RCA | rubisco activase | chr2:16570951-16573345 REVERSE LENGTH=474	AT2G39730.1
11	42748.1	3	AT3G26650.1 | Symbols: GAPA, GAPA-1 | glyceraldehyde 3-phosphate dehydrogenase A subunit | chr3:9795226-9796848 FORWARD LENGTH=396	AT3G26650.1
12	37825.3	2	AT3G01500.2 | Symbols: CA1 | carbonic anhydrase 1 | chr3:194853-197873 REVERSE LENGTH=347	AT3G01500.2
13	18708.2	2	AT2G16600.1 | Symbols: ROC3 | rotamase CYP 3 | chr2:7200862-7201383 FORWARD LENGTH=173	AT2G16600.1
14	15268	2	AT2G44650.1 | Symbols: CHL-CPN10, CPN10 | chloroplast chaperonin 10 | chr2:18419521-18420510 REVERSE LENGTH=139	AT2G44650.1
15	14754.7	2	AT1G54630.1 | Symbols: ACP3 | acyl carrier protein 3 | chr1:20401642-20402919 REVERSE LENGTH=136	AT1G54630.1
16	38527.2	2	AT3G44310.1 | Symbols: NIT1, ATNIT1, NITI | nitrilase 1 | chr3:15986901-15988841 FORWARD LENGTH=346	AT3G44310.1
17	30356.8	2	AT5G24780.1 | Symbols: VSP1, ATVSP1 | vegetative storage protein 1 | chr5:8507783-8508889 REVERSE LENGTH=270	AT5G24780.1
18	37687.7	2	AT5G09660.1 | Symbols: PMDH2 | peroxisomal NAD-malate dehydrogenase 2 | chr5:2993645-2995551 REVERSE LENGTH=354	AT5G09660.1
19	11537	2	AT1G66240.1 | Symbols: ATX1, ATATX1 | homolog of anti-oxidant 1 | chr1:24686445-24687327 REVERSE LENGTH=106	AT1G66240.1
20	48085.8	2	AT1G42970.1 | Symbols: GAPB | glyceraldehyde-3-phosphate dehydrogenase B subunit | chr1:16127552-16129584 FORWARD LENGTH=447	AT1G42970.1
21	51882.8	2	AT4G20360.1 | Symbols: ATRAB8D, ATRABE1B, RABE1b | RAB GTPase homolog E1B | chr4:10990036-10991466 FORWARD LENGTH=476	AT4G20360.1
22	8230.52	2	AT2G43460.1 | Symbols: | Ribosomal L38e protein family | chr2:18046285-18047292 REVERSE LENGTH=69	AT2G43460.1
23	37528.7	2	AT3G44300.1 | Symbols: NIT2, AtNIT2 | nitrilase 2 | chr3:15983351-15985172 FORWARD LENGTH=339	AT3G44300.1
24	13798.5	1	AT3G47370.2 | Symbols: | Ribosomal protein S10p/S20e family protein | chr3:17453671-17454437 REVERSE LENGTH=122	AT3G47370.2
25	15160	1	AT3G05020.1 | Symbols: ACP1, ACP | acyl carrier protein 1 | chr3:1391863-1392878 REVERSE LENGTH=137	AT3G05020.1
26	10045.8	1	AT2G43530.1 | Symbols: | Scorpion toxin-like knottin superfamily protein | chr2:18070104-18070523 FORWARD LENGTH=85	AT2G43530.1
27	15248	1	AT1G08380.1 | Symbols: PSAO | photosystem I subunit O | chr1:2641004-2641739 REVERSE LENGTH=140	AT1G08380.1
28	18589.2	1	AT4G38740.1 | Symbols: ROC1 | rotamase CYP 1 | chr4:18083620-18084138 REVERSE LENGTH=172	AT4G38740.1
29	16936.6	1	AT2G21660.1 | Symbols: ATGRP7, CCR2, GR-RBP7, GRP7 | cold, circadian rhythm, and rna binding 2 | chr2:9265477-9266316 REVERSE LENGTH=176	AT2G21660.1
30	7365.96	1	AT3G10090.1 | Symbols: | Nucleic acid-binding, OB-fold-like protein | chr3:3108960-3109154 REVERSE LENGTH=64	AT3G10090.1
31	24773.3	1	AT5G12110.1 | Symbols: | Glutathione S-transferase, C-terminal-like;Translation elongation factor EF1B/ribosomal protein S6 | chr5:3914483-3915732 FORWARD LENGTH=228	AT5G12110.1
32	82450.6	1	AT3G14067.1 | Symbols: | Subtilase family protein | chr3:4658421-4660754 REVERSE LENGTH=777	AT3G14067.1
33	40373.2	1	AT3G14420.1 | Symbols: | Aldolase-type TIM barrel family protein | chr3:4821804-4823899 FORWARD LENGTH=367	AT3G14420.1
34	45589.7	1	AT3G54050.1 | Symbols: HCEF1 | high cyclic electron flow 1 | chr3:20016951-20018527 FORWARD LENGTH=417	AT3G54050.1
35	55351.1	1	ATCG00120.1 | Symbols: ATPA | ATP synthase subunit alpha | chrC:9938-11461 REVERSE LENGTH=507	ATCG00120.1
36	78735.3	1	AT1G21680.1 | Symbols: | DPP6 N-terminal domain-like protein | chr1:7613028-7615148 FORWARD LENGTH=706	AT1G21680.1
37	24766.6	1	AT3G51730.1 | Symbols: | saposin B domain-containing protein | chr3:19186970-19188436 FORWARD LENGTH=213	AT3G51730.1
WEIH_PLANT-W25_021111NM
Hits	Protein Mass	No. of Peptide	Sequence Header	Ensembl Transcript ID
1	50194.8	6	AT3G12780.1 | Symbols: PGK1 | phosphoglycerate kinase 1 | chr3:4061127-4063140 REVERSE LENGTH=481	AT3G12780.1
2	53434.8	6	ATCG00490.1 | Symbols: RBCL | ribulose-bisphosphate carboxylases | chrC:54958-56397 FORWARD LENGTH=479	ATCG00490.1
3	17386.4	6	AT1G31340.1 | Symbols: RUB1, NEDD8, ATRUB1 | related to ubiquitin 1 | chr1:11218076-11219417 REVERSE LENGTH=156	AT1G31340.1
4	37004.1	5	AT1G13440.1 | Symbols: GAPC-2, GAPC2 | glyceraldehyde-3-phosphate dehydrogenase C2 | chr1:4608465-4610494 REVERSE LENGTH=338	AT1G13440.1
5	20622.2	5	AT5G38420.1 | Symbols: | Ribulose bisphosphate carboxylase (small chain) family protein | chr5:15381203-15381978 REVERSE LENGTH=181	AT5G38420.1
6	35225.7	4	AT3G50820.1 | Symbols: PSBO2, PSBO-2, OEC33 | photosystem II subunit O-2 | chr3:18891008-18892311 REVERSE LENGTH=331	AT3G50820.1
7	42748.1	4	AT3G26650.1 | Symbols: GAPA, GAPA-1 | glyceraldehyde 3-phosphate dehydrogenase A subunit | chr3:9795226-9796848 FORWARD LENGTH=396	AT3G26650.1
8	10379.2	3	AT1G31812.1 | Symbols: ACBP6, ACBP | acyl-CoA-binding protein 6 | chr1:11411132-11412099 REVERSE LENGTH=92	AT1G31812.1
9	9545.37	3	ATCG01060.1 | Symbols: PSAC | iron-sulfur cluster binding;electron carriers;4 iron, 4 sulfur cluster binding | chrC:117318-117563 REVERSE LENGTH=81	ATCG01060.1
10	13443.8	3	AT2G42540.1 | Symbols: COR15A, COR15 | cold-regulated 15a | chr2:17711241-17711930 REVERSE LENGTH=127	AT2G42540.1
11	18589.2	2	AT4G38740.1 | Symbols: ROC1 | rotamase CYP 1 | chr4:18083620-18084138 REVERSE LENGTH=172	AT4G38740.1
12	15268	2	AT2G44650.1 | Symbols: CHL-CPN10, CPN10 | chloroplast chaperonin 10 | chr2:18419521-18420510 REVERSE LENGTH=139	AT2G44650.1
13	55351.1	2	ATCG00120.1 | Symbols: ATPA | ATP synthase subunit alpha | chrC:9938-11461 REVERSE LENGTH=507	ATCG00120.1
14	30356.8	2	AT5G24780.1 | Symbols: VSP1, ATVSP1 | vegetative storage protein 1 | chr5:8507783-8508889 REVERSE LENGTH=270	AT5G24780.1
15	52347.1	2	AT2G39730.1 | Symbols: RCA | rubisco activase | chr2:16570951-16573345 REVERSE LENGTH=474	AT2G39730.1
16	48085.8	2	AT1G42970.1 | Symbols: GAPB | glyceraldehyde-3-phosphate dehydrogenase B subunit | chr1:16127552-16129584 FORWARD LENGTH=447	AT1G42970.1
17	24628	2	AT4G05180.1 | Symbols: PSBQ, PSBQ-2, PSII-Q | photosystem II subunit Q-2 | chr4:2672093-2673170 REVERSE LENGTH=230	AT4G05180.1
18	38527.2	2	AT3G44310.1 | Symbols: NIT1, ATNIT1, NITI | nitrilase 1 | chr3:15986901-15988841 FORWARD LENGTH=346	AT3G44310.1
19	37825.3	2	AT3G01500.2 | Symbols: CA1 | carbonic anhydrase 1 | chr3:194853-197873 REVERSE LENGTH=347	AT3G01500.2
20	11537	2	AT1G66240.1 | Symbols: ATX1, ATATX1 | homolog of anti-oxidant 1 | chr1:24686445-24687327 REVERSE LENGTH=106	AT1G66240.1
21	10045.8	1	AT2G43530.1 | Symbols: | Scorpion toxin-like knottin superfamily protein | chr2:18070104-18070523 FORWARD LENGTH=85	AT2G43530.1
22	14951.7	1	AT2G42530.1 | Symbols: COR15B | cold regulated 15b | chr2:17709191-17709873 REVERSE LENGTH=141	AT2G42530.1
23	18184.1	1	AT5G39210.1 | Symbols: CRR7 | chlororespiratory reduction 7 | chr5:15703231-15703999 FORWARD LENGTH=156	AT5G39210.1
24	16936.6	1	AT2G21660.1 | Symbols: ATGRP7, CCR2, GR-RBP7, GRP7 | cold, circadian rhythm, and rna binding 2 | chr2:9265477-9266316 REVERSE LENGTH=176	AT2G21660.1
25	7365.96	1	AT3G10090.1 | Symbols: | Nucleic acid-binding, OB-fold-like protein | chr3:3108960-3109154 REVERSE LENGTH=64	AT3G10090.1
26	24773.3	1	AT5G12110.1 | Symbols: | Glutathione S-transferase, C-terminal-like;Translation elongation factor EF1B/ribosomal protein S6 | chr5:3914483-3915732 FORWARD LENGTH=228	AT5G12110.1
27	82450.6	1	AT3G14067.1 | Symbols: | Subtilase family protein | chr3:4658421-4660754 REVERSE LENGTH=777	AT3G14067.1
28	37528.7	1	AT3G44300.1 | Symbols: NIT2, AtNIT2 | nitrilase 2 | chr3:15983351-15985172 FORWARD LENGTH=339	AT3G44300.1
29	38340.2	1	AT3G44320.1 | Symbols: NIT3, AtNIT3 | nitrilase 3 | chr3:15993419-15995493 FORWARD LENGTH=346	AT3G44320.1
30	24766.6	1	AT3G51730.1 | Symbols: | saposin B domain-containing protein | chr3:19186970-19188436 FORWARD LENGTH=213	AT3G51730.1

## Sheet: Peptide of 45 bands
Supplemental Data Sheet 4. Protein and peptide details for in-gel digestion method coupled with LC-MS/MS experiments: Replicate 1.
WEIH_PLANT-S0_021111NM
Scan No.	Peptide Mass	Peptide Sequence	Sequence Header
2571	1446.76	LSGGDHIHAGTVVGK	ATCG00490.1 | Symbols: RBCL | ribulose-bisphosphate carboxylases | chrC:54958-56397 FORWARD LENGTH=479
2583	1446.76	LSGGDHIHAGTVVGK
2649	1115.58	VALEACVQAR
2723	1450.61	DDENVNSQPFMR
2745	1501.84	YGRPLLGCTIKPK
2753	1464.75	TFQGPPHGIQVER
2767	1949.91	GHYLNATAGTCEEMIKR
2783	1949.91	GHYLNATAGTCEEMIKR
2785	1406.66	LTYYTPEYETK
2803	1406.66	LTYYTPEYETK
2825	1793.81	GHYLNATAGTCEEMIK
2835	1186.66	DNGLLLHIHR
2859	1227.65	DLAVEGNEIIR
2875	1683.85	NEGRDLAVEGNEIIR
2899	1414.78	LEDLRIPPAYTK
2903	1227.65	DLAVEGNEIIR
2911	1227.65	DLAVEGNEIIR
2933	2182.08	AGVKEYKLTYYTPEYETK
3035	1414.78	LEDLRIPPAYTK
3045	2168.98	GGLDFTKDDENVNSQPFMR
3061	1239.73	ALAALRLEDLR
3123	1020.52	DTDILAAFR
3171	1260.62	FLFCAEAIYK
3193	1545.73	WSPELAAACEVWK
3209	1323.67	EITFNFPTIDK
3219	1323.67	EITFNFPTIDK
3289	1818.95	LEGDRESTLGFVDLLR
3299	3184.59	AGVKEYKLTYYTPEYETKDTDILAAFR
3301	1818.95	LEGDRESTLGFVDLLR
3309	1865.9	EITFNFPTIDKLDGQE_x000D_
3313	1248.67	ESTLGFVDLLR
3317	2409.17	LTYYTPEYETKDTDILAAFR
3335	2269.12	ESTLGFVDLLRDDYVEKDR
3351	2568.27	LEGDRESTLGFVDLLRDDYVEK
3355	2568.27	LEGDRESTLGFVDLLRDDYVEK
3385	3037.44	ELGVPIVMHDYLTGGFTANTSLSHYCR
2373	1711.79	ICHTNNCPVGVASQR	AT5G04140.1 | Symbols: GLU1, GLS1, GLUS, FD-GOGAT | glutamate synthase 1 | chr5:1130031-1138186 FORWARD LENGTH=1622
2997	1440.77	FAQVTNPAIDPLR
3033	2294.15	GNADIIQISGHDGGTGASPISSIK
3239	2224.09	TSDNFVYVASEVGVVPVDEAK
3247	1599.71	YPEVVDFYDYYK
3453	2603.34	TQHLDLSYLLSSVGTPSLSSTEIR
3483	1816.97	GILAQLGYNSLDDIIGR
3573	2877.42	YLPLFWQLVPPSEEDTPEASAAYVR
2559	1657.66	GGADLGNGDTTCDSYR	AT5G25980.2 | Symbols: TGG2, BGLU37 | glucoside glucohydrolase 2 | chr5:9072730-9075477 FORWARD LENGTH=547
2565	1657.66	GGADLGNGDTTCDSYR
2591	1076.52	GYALGTDAPGR
3497	2811.31	FNKQDFESDFIFGVASSAYQIEGGR
3501	2811.31	FNKQDFESDFIFGVASSAYQIEGGR
3531	2152.08	GINEDGINYYSGLIDGLIAR
3587	2944.39	GSYDFLGLNYYVTQYAHALDPSPPEK
3591	2944.39	GSYDFLGLNYYVTQYAHALDPSPPEK
3115	1547.8	LPLFGCTDSAQVLK	AT1G67090.1 | Symbols: RBCS1A | ribulose bisphosphate carboxylase small chain 1A | chr1:25048465-25049249 REVERSE LENGTH=180
3211	2197.15	KKFETLSYLPDLTDSELAK
3243	1941.97	QVQCISFIAYKPPSFTG_x000D_
3253	1941.97	QVQCISFIAYKPPSFTG_x000D_
3285	2069.06	KFETLSYLPDLTDSELAK
3423	2079.99	WIPCVEFELEHGFVYR
2873	1365.74	GNLPGAENLVVQR	AT3G08530.1 | Symbols: | Clathrin, heavy chain | chr3:2587171-2595411 REVERSE LENGTH=1703
2963	1496.69	VSEDTDVYDDLVK
2987	1844.96	YKEAAELAAESPQGILR
3153	1626.88	QLIDQVVSTALPESK
3471	2638.29	VNPGNAPLVVGQLLDDECPEDFIK
3477	2638.29	VNPGNAPLVVGQLLDDECPEDFIK
2883	1724.86	EKYETNPALYGELAK	AT3G01500.2 | Symbols: CA1 | carbonic anhydrase 1 | chr3:194853-197873 REVERSE LENGTH=347
2917	1467.72	YETNPALYGELAK
3229	2042	VCPSHVLDFQPGDAFVVR
3237	2042	VCPSHVLDFQPGDAFVVR
3515	1659.9	YGGVGAAIEYAVLHLK
3613	1905.04	EAVNVSLANLLTYPFVR
2771	1574.76	ALPTYTPESPGDATR	AT3G60750.1 | Symbols: | Transketolase | chr3:22454004-22456824 FORWARD LENGTH=741
2843	1358.7	NLSQQCLNALAK
3223	1804.97	SIGINSFGASAPAPLLYK
3347	2076.09	VVPGFLGGSADLASSNMTLLK
2589	1317.67	KVEEIEESVEK	AT3G28270.2 | Symbols: | Protein of unknown function (DUF677) | chr3:10538725-10539849 FORWARD LENGTH=374
2621	1781.82	LVDNAIDHEDNEAATR
3065	1546.75	QQESLLEEVSETR
2721	1067.63	ILVDRDPIK	ATCG00350.1 | Symbols: PSAA | Photosystem I, PsaA/PsaB protein | chrC:39605-41857 REVERSE LENGTH=750
2945	1677.79	TSFEEWAKPGHFSR
3203	2727.41	ILVDRDPIKTSFEEWAKPGHFSR
3027	1714.79	DLHDAIASGNYPEWK	AT1G20620.2 | Symbols: CAT3, SEN2, ATCAT3 | catalase 3 | chr1:7143142-7145807 FORWARD LENGTH=427
3181	3403.64	YRPSSAYNAPFYTTNGGAPVSNNISSLTIGER
3473	2241.05	GFFEVTHDISNLTCADFLR
3007	1553.82	LIFHGDQILGEANK	AT4G15210.1 | Symbols: ATBETA-AMY, AT-BETA-AMY, RAM1, BMY1, BAM5 | beta-amylase 5 | chr4:8666734-8669357 REVERSE LENGTH=498
3257	2263.1	TSNSQLTLEDIADAAQPSGAFK
3529	2357.16	DTDNTAEALSAPQELVQEVLSK
3445	2516.23	KGYNIVGNIGDQWADLVEDTPGR	AT5G24780.1 | Symbols: VSP1, ATVSP1 | vegetative storage protein 1 | chr5:8507783-8508889 REVERSE LENGTH=270
3495	2388.13	GYNIVGNIGDQWADLVEDTPGR
2605	1434.66	KYDEIDAAPEER	AT4G20360.1 | Symbols: ATRAB8D, ATRABE1B, RABE1b | RAB GTPase homolog E1B | chr4:10990036-10991466 FORWARD LENGTH=476
4053	2134.13	QTELPFLLAVEDVFSITGR
2607	1629.8	IVGEEHYETAQQVK	ATCG00480.1 | Symbols: ATPB, PB | ATP synthase subunit beta | chrC:52660-54156 REVERSE LENGTH=498
3871	1948.99	DVNEQDVLLFIDNIFR
2699	1070.51	DIQPWQER	ATCG00280.1 | Symbols: PSBC | photosystem II reaction center protein C | chrC:33720-35141 FORWARD LENGTH=473
2711	1425.76	LGANVGSAQGPTGLGK
2989	1759.87	VSAGLAENQSLSEAWAK	ATCG00680.1 | Symbols: PSBB | photosystem II reaction center protein B | chrC:72371-73897 FORWARD LENGTH=508
3085	1484.73	LAFYDYIGNNPAK
3017	1679.83	NAVVTVPAYFNDSQR	AT1G56410.1 | Symbols: ERD2, HSP70T-1 | heat shock protein 70 (Hsp 70) family protein | chr1:21117147-21119241 FORWARD LENGTH=617
3067	1786.98	IINEPTAAAIAYGLDKK
2937	1572.84	GVTTIIGGGDSVAAVEK	AT3G12780.1 | Symbols: PGK1 | phosphoglycerate kinase 1 | chr3:4061127-4063140 REVERSE LENGTH=481
2957	2014.94	ADLNVPLDDNQTITDDTR
2831	1916.83	TAENFANYTGDQGYPGGR	AT1G15820.1 | Symbols: LHCB6, CP24 | light harvesting complex photosystem II subunit 6 | chr1:5446685-5447676 REVERSE LENGTH=258
2615	1402.69	AVDKDELTVEER	AT4G09000.1 | Symbols: GRF1, GF14 CHI | general regulatory factor 1 | chr4:5775387-5777157 FORWARD LENGTH=267
3147	1889.96	NGVVQLIYNNQFQPEK	AT3G26060.1 | Symbols: ATPRX Q | Thioredoxin superfamily protein | chr3:9524807-9526123 FORWARD LENGTH=216
3143	1985.98	GVNPWIEVDGGVTPANAYK	AT5G61410.1 | Symbols: RPE, EMB2728 | D-ribulose-5-phosphate-3-epimerase | chr5:24684085-24685836 REVERSE LENGTH=281
3345	2186.18	AAVTPAFAPAYAGINGLGVSLAR	AT5G20630.1 | Symbols: GLP3, GLP3A, GLP3B, ATGER3, GER3 | germin 3 | chr5:6975315-6975950 REVERSE LENGTH=211
2931	2051.04	VTIVQSSTVYNDTPATIDK	AT3G44310.1 | Symbols: NIT1, ATNIT1, NITI | nitrilase 1 | chr3:15986901-15988841 FORWARD LENGTH=346
2971	1546.68	AAEDPEFETFYTK	ATCG00270.1 | Symbols: PSBD | photosystem II reaction center protein D | chrC:32711-33772 FORWARD LENGTH=353
2821	1383.77	AAALNIVPTSTGAAK	AT3G26650.1 | Symbols: GAPA, GAPA-1 | glyceraldehyde 3-phosphate dehydrogenase A subunit | chr3:9795226-9796848 FORWARD LENGTH=396
2795	1414.7	TALYDFHVAHGGK	AT1G11860.1 | Symbols: | Glycine cleavage T-protein family | chr1:4001801-4003245 FORWARD LENGTH=408
3001	1496.82	SISGLNPSLASGLPGK	AT5G59320.1 | Symbols: LTP3 | lipid transfer protein 3 | chr5:23929051-23929492 FORWARD LENGTH=115
3199	2346.18	VQLAETYLSQAALGDANADAIGR	AT2G39730.1 | Symbols: RCA | rubisco activase | chr2:16570951-16573345 REVERSE LENGTH=474
3053	1582.78	SGDELTSLKDYVTR	AT5G56030.1 | Symbols: HSP81-2, ERD8, HSP90.2, AtHsp90.2 | heat shock protein 81-2 | chr5:22686923-22689433 FORWARD LENGTH=699
3091	2427.11	NGYGDYLIEEEEGVNDQSVVAK	AT1G15690.1 | Symbols: AVP1, ATAVP3, AVP-3, AtVHP1;1 | Inorganic H pyrophosphatase family protein | chr1:5399115-5402185 FORWARD LENGTH=770
2925	1884.91	DITPDDKQELDEALQR	AT1G53310.1 | Symbols: ATPPC1, PEPC1, ATPEPC1, PPC1 | phosphoenolpyruvate carboxylase 1 | chr1:19884261-19888070 REVERSE LENGTH=967
3899	2411.26	ASSDLLLVQSDLYTLVDGFVTR	AT3G03250.1 | Symbols: UGP, UGP1, AtUGP1 | UDP-GLUCOSE PYROPHOSPHORYLASE 1 | chr3:749761-754014 REVERSE LENGTH=469
WEIH_PLANT-S1_021111NM
Scan No.	Peptide Mass	Peptide Sequence	Sequence Header
2714	1125.66	PLLGCTIKPK	ATCG00490.1 | Symbols: RBCL | ribulose-bisphosphate carboxylases | chrC:54958-56397 FORWARD LENGTH=479
2740	1501.84	YGRPLLGCTIKPK
2754	1464.75	TFQGPPHGIQVER
2774	1406.66	LTYYTPEYETK
2854	1464.75	TFQGPPHGIQVER
2858	1227.65	DLAVEGNEIIR
2870	1683.85	NEGRDLAVEGNEIIR
2892	1414.78	LEDLRIPPAYTK
2896	1227.65	DLAVEGNEIIR
2932	2182.08	AGVKEYKLTYYTPEYETK
3030	1414.78	LEDLRIPPAYTK
3120	1020.52	DTDILAAFR
3190	1260.62	FLFCAEAIYK
3194	1260.62	FLFCAEAIYK
3214	1323.67	EITFNFPTIDK
3284	1818.95	LEGDRESTLGFVDLLR
3288	1818.95	LEGDRESTLGFVDLLR
3304	1865.9	EITFNFPTIDKLDGQE_x000D_
3308	1248.67	ESTLGFVDLLR
3338	2269.12	ESTLGFVDLLRDDYVEKDR
3380	1997.99	ESTLGFVDLLRDDYVEK
3668	1227.65	DLAVEGNEIIR
4018	1227.65	DLAVEGNEIIR
4120	1227.65	DLAVEGNEIIR
4152	1227.65	DLAVEGNEIIR
4160	1115.58	VALEACVQAR
4166	1227.65	DLAVEGNEIIR
4176	1115.58	VALEACVQAR
4260	1227.65	DLAVEGNEIIR
4270	1115.58	VALEACVQAR
4302	1227.65	DLAVEGNEIIR
4308	1227.65	DLAVEGNEIIR
4402	1227.65	DLAVEGNEIIR
4424	1115.58	VALEACVQAR
4500	1227.65	DLAVEGNEIIR
2582	784.48	AVNAGLLK	AT5G04140.1 | Symbols: GLU1, GLS1, GLUS, FD-GOGAT | glutamate synthase 1 | chr5:1130031-1138186 FORWARD LENGTH=1622
2588	784.48	AVNAGLLK
2648	1193.59	LIGESNDYVGK
2722	1080.63	VEPAVAIVQR
2738	1286.68	GLQNGDIATSAIK
2890	1173.63	SGSQLLVLSDR
2994	1118.6	QVIENIFEK
3000	1440.77	FAQVTNPAIDPLR
3032	2294.15	GNADIIQISGHDGGTGASPISSIK
3238	2224.09	TSDNFVYVASEVGVVPVDEAK
3388	1891.01	FGVTPTFLVNADQLEIK
3452	3199.62	KQEVHTNGPVLDDDILADPLVIDAIENEK
3474	1816.97	GILAQLGYNSLDDIIGR
3478	1816.97	GILAQLGYNSLDDIIGR
3744	2987.47	SEALGLFYLDLQNELYESPFAIYHR
4024	2283.16	FPGVPGDLVNYFLYVAEEVR
2548	1192.6	KYPEEASELK	AT3G60750.1 | Symbols: | Transketolase | chr3:22454004-22456824 FORWARD LENGTH=741
2584	1236.63	VTTTIGYGSPNK
2604	1114.66	TVTDKPTLIK
2758	1574.76	ALPTYTPESPGDATR
2842	1358.7	NLSQQCLNALAK
3092	1399.73	SIITGELPAGWEK
3228	1804.97	SIGINSFGASAPAPLLYK
3316	2016.96	NNLGWPYEPFQVPDDVK
2570	1657.66	GGADLGNGDTTCDSYR	AT5G25980.2 | Symbols: TGG2, BGLU37 | glucoside glucohydrolase 2 | chr5:9072730-9075477 FORWARD LENGTH=547
2608	1076.52	GYALGTDAPGR
3298	1326.67	ASGLWYQSFLR
3496	2811.31	FNKQDFESDFIFGVASSAYQIEGGR
3520	2422.11	QDFESDFIFGVASSAYQIEGGR
3536	2152.08	GINEDGINYYSGLIDGLIAR
3592	2944.39	GSYDFLGLNYYVTQYAHALDPSPPEK
3136	1547.8	LPLFGCTDSAQVLK	AT1G67090.1 | Symbols: RBCS1A | ribulose bisphosphate carboxylase small chain 1A | chr1:25048465-25049249 REVERSE LENGTH=180
3218	2197.15	KKFETLSYLPDLTDSELAK
3222	2197.15	KKFETLSYLPDLTDSELAK
3278	2069.06	KFETLSYLPDLTDSELAK
3282	2069.06	KFETLSYLPDLTDSELAK
3330	1940.96	FETLSYLPDLTDSELAK
3364	2069.06	KFETLSYLPDLTDSELAK
2594	1091.56	FAAGTEAIANK	AT3G12780.1 | Symbols: PGK1 | phosphoglycerate kinase 1 | chr3:4061127-4063140 REVERSE LENGTH=481
2598	1900.92	FYKEEEKNDPEFAKK
2626	1772.82	FYKEEEKNDPEFAK
2940	1572.84	GVTTIIGGGDSVAAVEK
2972	2014.94	ADLNVPLDDNQTITDDTR
3010	1403.73	ELDYLVGAVSNPK
2502	1170.6	GNADVQNNVLK	AT4G33010.1 | Symbols: AtGLDP1, GLDP1 | glycine decarboxylase P-protein 1 | chr4:15926852-15931150 REVERSE LENGTH=1037
2616	1242.61	NTAGIEPEDVAK
3258	1319.67	EYAAFPAPWLR
3428	1790.94	LGVAEVQELPFFDTVK
2770	1135.67	APGVQTPVIVR	AT1G20620.2 | Symbols: CAT3, SEN2, ATCAT3 | catalase 3 | chr1:7143142-7145807 FORWARD LENGTH=427
3100	1522.85	LGPNYLQLPVNAPK
3184	3403.64	YRPSSAYNAPFYTTNGGAPVSNNISSLTIGER
3398	1937.96	EGNFDLVGNNTPVFFIR
3436	2437.39	KLNLPILPTTTIGSFPQTVELR	AT5G17920.1 | Symbols: ATCIMS, ATMETS, ATMS1 | Cobalamin-independent synthase family protein | chr5:5935771-5939195 FORWARD LENGTH=765
3488	2309.3	LNLPILPTTTIGSFPQTVELR
3696	2139.25	ALGVDTVPVLVGPVSYLLLSK
3940	2417.26	NIWANDFAASLSTLQALEGIVGK
2708	1696.75	GLAYDTSDDQQDITR	AT2G39730.1 | Symbols: RCA | rubisco activase | chr2:16570951-16573345 REVERSE LENGTH=474
3204	2346.18	VQLAETYLSQAALGDANADAIGR
3704	2822.45	IKDEDIVTLVDQFPGQSIDFFGALR
3708	2822.45	IKDEDIVTLVDQFPGQSIDFFGALR
2816	1383.77	AAALNIVPTSTGAAK	AT3G26650.1 | Symbols: GAPA, GAPA-1 | glyceraldehyde 3-phosphate dehydrogenase A subunit | chr3:9795226-9796848 FORWARD LENGTH=396
3146	1785.81	VIAWYDNEWGYSQR
3206	2584.25	YDSTLGIFDADVKPSGETAISVDGK
2836	1393.67	ALDYESLNENVK	AT1G70580.1 | Symbols: AOAT2, GGT2 | alanine-2-oxoglutarate aminotransferase 2 | chr1:26613222-26615845 FORWARD LENGTH=481
3026	1760.93	LLEATGISTVPGSGFGQK
3256	1923.91	DGYPSDPELIFLTDGASK
2950	1433.75	AASFNIIPSSTGAAK	AT1G13440.1 | Symbols: GAPC-2, GAPC2 | glyceraldehyde-3-phosphate dehydrogenase C2 | chr1:4608465-4610494 REVERSE LENGTH=338
2954	1433.75	AASFNIIPSSTGAAK
3208	2171	GILGYTEDDVVSTDFVGDNR
2486	1227.62	VEIIANDQGNR	AT5G02500.1 | Symbols: HSC70-1, HSP70-1, AT-HSC70-1, HSC70 | heat shock cognate protein 70-1 | chr5:554055-556334 REVERSE LENGTH=651
2852	1472.68	TTPSYVAFTDSER
3106	1658.89	IINEPTAAAIAYGLDK
3018	1419.7	KPDFDAFIDPQK	AT1G32060.1 | Symbols: PRK | phosphoribulokinase | chr1:11532668-11534406 FORWARD LENGTH=395
3396	2400.21	QYADAVIEVLPTTLIPDDNEGK
2876	1724.86	EKYETNPALYGELAK	AT3G01500.2 | Symbols: CA1 | carbonic anhydrase 1 | chr3:194853-197873 REVERSE LENGTH=347
3616	1905.04	EAVNVSLANLLTYPFVR
3024	1562.81	FYIQPLSPTEAAAR	AT4G05180.1 | Symbols: PSBQ, PSBQ-2, PSII-Q | photosystem II subunit Q-2 | chr4:2672093-2673170 REVERSE LENGTH=230
3044	1686.85	YYSETVSSLNNVLAK
3054	1294.76	DIINVKPLIDR	AT4G21280.1 | Symbols: PSBQ, PSBQA, PSBQ-1 | photosystem II subunit QA | chr4:11334446-11335587 FORWARD LENGTH=223
3090	1497.73	LFDTIDNLDYAAK
2956	2054.07	TWGGRPENVNAAQTTLLAR	AT4G38970.1 | Symbols: FBA2 | fructose-bisphosphate aldolase 2 | chr4:18163714-18165659 REVERSE LENGTH=398
3014	1451.83	TVVSIPNGPSALAVK
2814	2068.94	GADSVLEVNKADYDACNTK	AT4G27520.1 | Symbols: ENODL2, AtENODL2 | early nodulin-like protein 2 | chr4:13750668-13751819 REVERSE LENGTH=349
2880	1478.7	NFENGESVVTLDR	AT5G53870.1 | Symbols: ENODL1, AtENODL1 | early nodulin-like protein 1 | chr5:21870033-21871228 REVERSE LENGTH=370
3472	2255.22	VEPGSNVAIFGLGTVGLAVAEGAK	AT5G43940.1 | Symbols: HOT5, ADH2, GSNOR, ATGSNOR1, PAR2 | GroES-like zinc-binding dehydrogenase family protein | chr5:17684265-17686379 FORWARD LENGTH=379
2996	1503.78	IGSEISSLTLEEAR	AT3G27850.1 | Symbols: RPL12-C | ribosomal protein L12-C | chr3:10324905-10325468 FORWARD LENGTH=187
3518	1874	QLDYVPATISALEEVVK	AT3G14420.1 | Symbols: | Aldolase-type TIM barrel family protein | chr3:4821804-4823899 FORWARD LENGTH=367
3718	1886.01	AALDLIFEEGLENIIAR	AT2G13360.1 | Symbols: AGT, AGT1, SGAT | alanine:glyoxylate aminotransferase | chr2:5539417-5540902 REVERSE LENGTH=401
4042	2134.13	QTELPFLLAVEDVFSITGR	AT4G20360.1 | Symbols: ATRAB8D, ATRABE1B, RABE1b | RAB GTPase homolog E1B | chr4:10990036-10991466 FORWARD LENGTH=476
3540	2357.16	DTDNTAEALSAPQELVQEVLSK	AT4G15210.1 | Symbols: ATBETA-AMY, AT-BETA-AMY, RAM1, BMY1, BAM5 | beta-amylase 5 | chr4:8666734-8669357 REVERSE LENGTH=498
4050	2249.29	APLLIIAEDVTGEALATLVVNK	AT2G28000.1 | Symbols: CPN60A, CH-CPN60A, SLP | chaperonin-60alpha | chr2:11926603-11929184 FORWARD LENGTH=586
2612	1441.66	EEAIEDPEPSQAK	AT3G22520.1 | Symbols: | unknown protein; INVOLVED IN: biological_process unknown; LOCATED IN: chloroplast stroma, chloroplast, chloroplast envelope; EXPRESSED IN: 24 plant structures; EXPRESSED DURING: 13 growth stages; BEST Arabidopsis thalian
2602	1589.68	SYGASGVEYSDQAEK	AT1G50480.1 | Symbols: THFS | 10-formyltetrahydrofolate synthetase | chr1:18702064-18704687 FORWARD LENGTH=634
3602	2212.27	AVIESPLGITLTVNPTTLVFK	AT4G21650.1 | Symbols: | Subtilase family protein | chr4:11501314-11504656 REVERSE LENGTH=766
3958	2256.2	STLTDSLVAAAGIIAQEVAGDVR	AT1G56070.1 | Symbols: LOS1 | Ribosomal protein S5/Elongation factor G/III/V family protein | chr1:20968245-20971077 REVERSE LENGTH=843
2810	2146.02	IAQQALSPENTYGVDSGGDPK	AT3G19170.1 | Symbols: ATPREP1, ATZNMP, PREP1 | presequence protease 1 | chr3:6625578-6631874 REVERSE LENGTH=1080
2728	1580.83	TIEKPVEDPSELPK	AT5G35630.1 | Symbols: GS2, GLN2, ATGSL1 | glutamine synthetase 2 | chr5:13831220-13833239 FORWARD LENGTH=430
WEIH_PLANT-S2_021111NM
Scan No.	Peptide Mass	Peptide Sequence	Sequence Header
2578	1446.76	LSGGDHIHAGTVVGK	ATCG00490.1 | Symbols: RBCL | ribulose-bisphosphate carboxylases | chrC:54958-56397 FORWARD LENGTH=479
2582	1446.76	LSGGDHIHAGTVVGK
2586	1446.76	LSGGDHIHAGTVVGK
2588	1446.76	LSGGDHIHAGTVVGK
2696	1115.58	VALEACVQAR
2708	1125.66	PLLGCTIKPK
2714	1450.61	DDENVNSQPFMR
2722	1450.61	DDENVNSQPFMR
2730	1501.84	YGRPLLGCTIKPK
2736	1501.84	YGRPLLGCTIKPK
2742	1464.75	TFQGPPHGIQVER
2752	1949.91	GHYLNATAGTCEEMIKR
2782	1949.91	GHYLNATAGTCEEMIKR
2786	1406.66	LTYYTPEYETK
2790	1406.66	LTYYTPEYETK
2826	1406.66	LTYYTPEYETK
2828	1793.81	GHYLNATAGTCEEMIK
2838	1186.66	DNGLLLHIHR
2844	1186.66	DNGLLLHIHR
2850	1186.66	DNGLLLHIHR
2892	1683.85	NEGRDLAVEGNEIIR
2912	1414.78	LEDLRIPPAYTK
2924	1227.65	DLAVEGNEIIR
2932	1227.65	DLAVEGNEIIR
2948	2182.08	AGVKEYKLTYYTPEYETK
3012	1115.58	VALEACVQAR
3046	1414.78	LEDLRIPPAYTK
3072	2168.98	GGLDFTKDDENVNSQPFMR
3076	1239.73	ALAALRLEDLR
3078	2168.98	GGLDFTKDDENVNSQPFMR
3136	1020.52	DTDILAAFR
3140	1020.52	DTDILAAFR
3168	1531.75	DRFLFCAEAIYK
3196	1260.62	FLFCAEAIYK
3200	1260.62	FLFCAEAIYK
3212	1545.73	WSPELAAACEVWK
3216	1545.73	WSPELAAACEVWK
3234	1323.67	EITFNFPTIDK
3300	1818.95	LEGDRESTLGFVDLLR
3308	1818.95	LEGDRESTLGFVDLLR
3320	3184.59	AGVKEYKLTYYTPEYETKDTDILAAFR
3330	1865.9	EITFNFPTIDKLDGQE_x000D_
3332	1248.67	ESTLGFVDLLR
3346	1865.9	EITFNFPTIDKLDGQE_x000D_
3366	2269.12	ESTLGFVDLLRDDYVEKDR
3382	2568.27	LEGDRESTLGFVDLLRDDYVEK
3786	1115.58	VALEACVQAR
3814	1227.65	DLAVEGNEIIR
3906	1115.58	VALEACVQAR
3920	1260.62	FLFCAEAIYK
3922	1115.58	VALEACVQAR
3984	1260.62	FLFCAEAIYK
3990	1260.62	FLFCAEAIYK
4006	1227.65	DLAVEGNEIIR
4026	1115.58	VALEACVQAR
4042	1115.58	VALEACVQAR
4106	1227.65	DLAVEGNEIIR
4152	1115.58	VALEACVQAR
4156	1260.62	FLFCAEAIYK
4158	1115.58	VALEACVQAR
4164	1227.65	DLAVEGNEIIR
4202	1227.65	DLAVEGNEIIR
4252	1115.58	VALEACVQAR
4266	1260.62	FLFCAEAIYK
4366	1227.65	DLAVEGNEIIR
4584	1115.58	VALEACVQAR
2246	1038.58	SDRAPIPVGK	AT5G04140.1 | Symbols: GLU1, GLS1, GLUS, FD-GOGAT | glutamate synthase 1 | chr5:1130031-1138186 FORWARD LENGTH=1622
2524	1711.79	ICHTNNCPVGVASQR
2664	1193.59	LIGESNDYVGK
2726	1080.63	VEPAVAIVQR
2864	1385.72	GMAGGEIVVTPVEK
2908	1173.63	SGSQLLVLSDR
3000	1159.59	GATILNEWEK
3014	1440.77	FAQVTNPAIDPLR
3096	1220.64	ISGLTFDELAR
3120	1628.75	ALYYLCEAADDAVR
3164	1432.74	ETMPNIQQVFVK
3254	2224.09	TSDNFVYVASEVGVVPVDEAK
3258	1599.71	YPEVVDFYDYYK
3480	3199.62	KQEVHTNGPVLDDDILADPLVIDAIENEK
3486	2603.34	TQHLDLSYLLSSVGTPSLSSTEIR
3490	2603.34	TQHLDLSYLLSSVGTPSLSSTEIR
3512	1816.97	GILAQLGYNSLDDIIGR
3606	2877.42	YLPLFWQLVPPSEEDTPEASAAYVR
3778	3290.71	GNILELGPENASQVILSNPVLNEGALEELMK
3788	2987.47	SEALGLFYLDLQNELYESPFAIYHR
3934	2510.3	ARFPGVPGDLVNYFLYVAEEVR
3940	2510.3	ARFPGVPGDLVNYFLYVAEEVR
4056	2283.16	FPGVPGDLVNYFLYVAEEVR
4060	2283.16	FPGVPGDLVNYFLYVAEEVR
2542	1192.6	KYPEEASELK	AT3G60750.1 | Symbols: | Transketolase | chr3:22454004-22456824 FORWARD LENGTH=741
2596	1114.66	TVTDKPTLIK
2626	1402.68	ANSYSVHGAALGEK
2770	1574.76	ALPTYTPESPGDATR
2860	1358.7	NLSQQCLNALAK
2934	1731.95	QKLPHLPGTSIEGVEK
3110	1399.73	SIITGELPAGWEK
3116	1399.73	SIITGELPAGWEK
3244	1804.97	SIGINSFGASAPAPLLYK
3342	2016.96	NNLGWPYEPFQVPDDVK
2576	1657.66	GGADLGNGDTTCDSYR	AT5G25980.2 | Symbols: TGG2, BGLU37 | glucoside glucohydrolase 2 | chr5:9072730-9075477 FORWARD LENGTH=547
2604	1657.66	GGADLGNGDTTCDSYR
2616	1076.52	GYALGTDAPGR
3088	1300.63	GLNVWDGFTHR
3454	2019.92	TIIDDFKDYADLCFER
3534	2811.31	FNKQDFESDFIFGVASSAYQIEGGR
3560	2422.11	QDFESDFIFGVASSAYQIEGGR
3570	2152.08	GINEDGINYYSGLIDGLIAR
3626	2944.39	GSYDFLGLNYYVTQYAHALDPSPPEK
2146	1315.58	CSDAHAIADAASK	AT4G33010.1 | Symbols: AtGLDP1, GLDP1 | glycine decarboxylase P-protein 1 | chr4:15926852-15931150 REVERSE LENGTH=1037
2150	1315.58	CSDAHAIADAASK
2442	958.5	EEIAQIEK
2494	1170.6	GNADVQNNVLK
2630	1242.61	NTAGIEPEDVAK
2642	1170.64	GNINIEEVRK
3456	1790.94	LGVAEVQELPFFDTVK
3150	1547.8	LPLFGCTDSAQVLK	AT1G67090.1 | Symbols: RBCS1A | ribulose bisphosphate carboxylase small chain 1A | chr1:25048465-25049249 REVERSE LENGTH=180
3230	2197.15	KKFETLSYLPDLTDSELAK
3266	1941.97	QVQCISFIAYKPPSFTG_x000D_
3304	2069.06	KFETLSYLPDLTDSELAK
3458	2079.99	WIPCVEFELEHGFVYR
2922	1657.82	YGAGIGPGVYDIHSPR	AT5G17920.1 | Symbols: ATCIMS, ATMETS, ATMS1 | Cobalamin-independent synthase family protein | chr5:5935771-5939195 FORWARD LENGTH=765
2926	1657.82	YGAGIGPGVYDIHSPR
3462	2437.39	KLNLPILPTTTIGSFPQTVELR
3740	2139.25	ALGVDTVPVLVGPVSYLLLSK
3978	2417.26	NIWANDFAASLSTLQALEGIVGK
3040	1714.79	DLHDAIASGNYPEWK	AT1G20620.2 | Symbols: CAT3, SEN2, ATCAT3 | catalase 3 | chr1:7143142-7145807 FORWARD LENGTH=427
3124	1522.85	LGPNYLQLPVNAPK
3162	1524.82	GPVLLEDYHLIEK
3424	1937.96	EGNFDLVGNNTPVFFIR
3460	1631.9	IWPEDILPLQPVGR
2640	1772.82	FYKEEEKNDPEFAK	AT3G12780.1 | Symbols: PGK1 | phosphoglycerate kinase 1 | chr3:4061127-4063140 REVERSE LENGTH=481
2958	1572.84	GVTTIIGGGDSVAAVEK
2980	2014.94	ADLNVPLDDNQTITDDTR
3024	1403.73	ELDYLVGAVSNPK
3226	1446.86	FLKPSVAGFLLQK
2898	1724.86	EKYETNPALYGELAK	AT3G01500.2 | Symbols: CA1 | carbonic anhydrase 1 | chr3:194853-197873 REVERSE LENGTH=347
2916	1781.79	VISELGDSAFEDQCGR
3550	1659.9	YGGVGAAIEYAVLHLK
3652	1905.04	EAVNVSLANLLTYPFVR
2612	1030.53	GADSVLEVNK	AT4G27520.1 | Symbols: ENODL2, AtENODL2 | early nodulin-like protein 2 | chr4:13750668-13751819 REVERSE LENGTH=349
2832	2068.94	GADSVLEVNKADYDACNTK
3204	2482.12	FNVGGSGAWVTNPPENYESWSGK
3220	2346.18	VQLAETYLSQAALGDANADAIGR	AT2G39730.1 | Symbols: RCA | rubisco activase | chr2:16570951-16573345 REVERSE LENGTH=474
3708	3166.62	TDKIKDEDIVTLVDQFPGQSIDFFGALR
3746	2822.45	IKDEDIVTLVDQFPGQSIDFFGALR
2960	1981.99	AKHYLSLTSGGLGAYSDSR	AT1G70580.1 | Symbols: AOAT2, GGT2 | alanine-2-oxoglutarate aminotransferase 2 | chr1:26613222-26615845 FORWARD LENGTH=481
3042	1760.93	LLEATGISTVPGSGFGQK
3280	1923.91	DGYPSDPELIFLTDGASK
3276	1954.02	IFNVLGEPVDNLGPVDTR	ATCG00480.1 | Symbols: ATPB, PB | ATP synthase subunit beta | chrC:52660-54156 REVERSE LENGTH=498
3914	1948.99	DVNEQDVLLFIDNIFR
3918	1948.99	DVNEQDVLLFIDNIFR
2480	1227.62	VEIIANDQGNR	AT5G02500.1 | Symbols: HSC70-1, HSP70-1, AT-HSC70-1, HSC70 | heat shock cognate protein 70-1 | chr5:554055-556334 REVERSE LENGTH=651
3028	1679.83	NAVVTVPAYFNDSQR
3128	1658.89	IINEPTAAAIAYGLDK
2962	2054.07	TWGGRPENVNAAQTTLLAR	AT4G38970.1 | Symbols: FBA2 | fructose-bisphosphate aldolase 2 | chr4:18163714-18165659 REVERSE LENGTH=398
3032	1451.83	TVVSIPNGPSALAVK
3996	2256.2	STLTDSLVAAAGIIAQEVAGDVR	AT1G56070.1 | Symbols: LOS1 | Ribosomal protein S5/Elongation factor G/III/V family protein | chr1:20968245-20971077 REVERSE LENGTH=843
4002	2256.2	STLTDSLVAAAGIIAQEVAGDVR
3502	1820.95	GAELVLFPEGFIGGYPR	AT3G44310.1 | Symbols: NIT1, ATNIT1, NITI | nitrilase 1 | chr3:15986901-15988841 FORWARD LENGTH=346
3508	1820.95	GAELVLFPEGFIGGYPR
2902	1448.73	KGLTAEDVNEAFR	AT1G42970.1 | Symbols: GAPB | glyceraldehyde-3-phosphate dehydrogenase B subunit | chr1:16127552-16129584 FORWARD LENGTH=447
2994	1147.61	VLDEEFGIVK
3772	2630.48	IVLQNSAFSGNFNLQNLLILTAIK	AT3G08530.1 | Symbols: | Clathrin, heavy chain | chr3:2587171-2595411 REVERSE LENGTH=1703
3020	1496.82	SISGLNPSLASGLPGK	AT5G59320.1 | Symbols: LTP3 | lipid transfer protein 3 | chr5:23929051-23929492 FORWARD LENGTH=115
3756	1886.01	AALDLIFEEGLENIIAR	AT2G13360.1 | Symbols: AGT, AGT1, SGAT | alanine:glyoxylate aminotransferase | chr2:5539417-5540902 REVERSE LENGTH=401
3170	1785.81	VIAWYDNEWGYSQR	AT3G26650.1 | Symbols: GAPA, GAPA-1 | glyceraldehyde 3-phosphate dehydrogenase A subunit | chr3:9795226-9796848 FORWARD LENGTH=396
2652	1474.67	SEYDESGPSIVHR	AT5G09810.1 | Symbols: ACT7 | actin 7 | chr5:3052809-3054220 FORWARD LENGTH=377
2634	1781.82	LVDNAIDHEDNEAATR	AT3G28270.2 | Symbols: | Protein of unknown function (DUF677) | chr3:10538725-10539849 FORWARD LENGTH=374
3872	2891.51	YLAGDFVSLADLAHLPFTDYLVGPIGK	AT2G30860.1 | Symbols: ATGSTF9, GLUTTR, ATGSTF7, GSTF9 | glutathione S-transferase PHI 9 | chr2:13139132-13140057 FORWARD LENGTH=215
3178	1874.96	AIIGTIGDVDSYQLPDAK	AT3G19170.1 | Symbols: ATPREP1, ATZNMP, PREP1 | presequence protease 1 | chr3:6625578-6631874 REVERSE LENGTH=1080
WEIH_PLANT-S3_021111NM
Scan No.	Peptide Mass	Peptide Sequence	Sequence Header
2554	1446.76	LSGGDHIHAGTVVGK	ATCG00490.1 | Symbols: RBCL | ribulose-bisphosphate carboxylases | chrC:54958-56397 FORWARD LENGTH=479
2580	1446.76	LSGGDHIHAGTVVGK
2592	1446.76	LSGGDHIHAGTVVGK
2684	1115.58	VALEACVQAR
2702	1125.66	PLLGCTIKPK
2708	1450.61	DDENVNSQPFMR
2732	1501.84	YGRPLLGCTIKPK
2736	1464.75	TFQGPPHGIQVER
2740	1464.75	TFQGPPHGIQVER
2742	1949.91	GHYLNATAGTCEEMIKR
2760	1949.91	GHYLNATAGTCEEMIKR
2772	1949.91	GHYLNATAGTCEEMIKR
2778	1406.66	LTYYTPEYETK
2812	1793.81	GHYLNATAGTCEEMIK
2818	1186.66	DNGLLLHIHR
2834	1186.66	DNGLLLHIHR
2900	1414.78	LEDLRIPPAYTK
2904	1227.65	DLAVEGNEIIR
2938	2182.08	AGVKEYKLTYYTPEYETK
3042	2168.98	GGLDFTKDDENVNSQPFMR
3046	2168.98	GGLDFTKDDENVNSQPFMR
3048	2168.98	GGLDFTKDDENVNSQPFMR
3122	1020.52	DTDILAAFR
3126	1020.52	DTDILAAFR
3182	1260.62	FLFCAEAIYK
3186	1260.62	FLFCAEAIYK
3206	1545.73	WSPELAAACEVWK
3228	1323.67	EITFNFPTIDK
3296	1818.95	LEGDRESTLGFVDLLR
3328	1248.67	ESTLGFVDLLR
3330	1865.9	EITFNFPTIDKLDGQE_x000D_
3348	1865.9	EITFNFPTIDKLDGQE_x000D_
3352	2269.12	ESTLGFVDLLRDDYVEKDR
3368	2568.27	LEGDRESTLGFVDLLRDDYVEK
3392	1997.99	ESTLGFVDLLRDDYVEK
3396	1997.99	ESTLGFVDLLRDDYVEK
3910	1115.58	VALEACVQAR
3914	1115.58	VALEACVQAR
3948	1260.62	FLFCAEAIYK
3978	1227.65	DLAVEGNEIIR
4006	1227.65	DLAVEGNEIIR
4044	1115.58	VALEACVQAR
4094	1115.58	VALEACVQAR
4110	1227.65	DLAVEGNEIIR
4112	1115.58	VALEACVQAR
4142	1227.65	DLAVEGNEIIR
4150	1260.62	FLFCAEAIYK
4160	1260.62	FLFCAEAIYK
4210	1115.58	VALEACVQAR
4240	1227.65	DLAVEGNEIIR
4254	1227.65	DLAVEGNEIIR
4264	1260.62	FLFCAEAIYK
4332	1260.62	FLFCAEAIYK
4342	1115.58	VALEACVQAR
2474	1711.79	ICHTNNCPVGVASQR	AT5G04140.1 | Symbols: GLU1, GLS1, GLUS, FD-GOGAT | glutamate synthase 1 | chr5:1130031-1138186 FORWARD LENGTH=1622
2582	1024.55	SLIEAHVEK
2650	1193.59	LIGESNDYVGK
2718	1080.63	VEPAVAIVQR
2894	1173.63	SGSQLLVLSDR
2898	1173.63	SGSQLLVLSDR
3008	1440.77	FAQVTNPAIDPLR
3090	1220.64	ISGLTFDELAR
3106	1628.75	ALYYLCEAADDAVR
3254	2224.09	TSDNFVYVASEVGVVPVDEAK
3258	1599.71	YPEVVDFYDYYK
3402	1891.01	FGVTPTFLVNADQLEIK
3474	2603.34	TQHLDLSYLLSSVGTPSLSSTEIR
3478	3199.62	KQEVHTNGPVLDDDILADPLVIDAIENEK
3498	1816.97	GILAQLGYNSLDDIIGR
3598	2877.42	YLPLFWQLVPPSEEDTPEASAAYVR
3602	2877.42	YLPLFWQLVPPSEEDTPEASAAYVR
3768	3290.71	GNILELGPENASQVILSNPVLNEGALEELMK
3772	2987.47	SEALGLFYLDLQNELYESPFAIYHR
4050	2283.16	FPGVPGDLVNYFLYVAEEVR
2524	1192.6	KYPEEASELK	AT3G60750.1 | Symbols: | Transketolase | chr3:22454004-22456824 FORWARD LENGTH=741
2528	1192.6	KYPEEASELK
2566	1236.63	VTTTIGYGSPNK
2584	1114.66	TVTDKPTLIK
2622	1402.68	ANSYSVHGAALGEK
2756	1574.76	ALPTYTPESPGDATR
2842	1358.7	NLSQQCLNALAK
2918	1731.95	QKLPHLPGTSIEGVEK
3100	1399.73	SIITGELPAGWEK
3242	1804.97	SIGINSFGASAPAPLLYK
3332	2016.96	NNLGWPYEPFQVPDDVK
3376	1483.8	FEALGWHVIWVK
2550	1657.66	GGADLGNGDTTCDSYR	AT5G25980.2 | Symbols: TGG2, BGLU37 | glucoside glucohydrolase 2 | chr5:9072730-9075477 FORWARD LENGTH=547
2606	1076.52	GYALGTDAPGR
3080	1300.63	GLNVWDGFTHR
3450	2019.92	TIIDDFKDYADLCFER
3520	2811.31	FNKQDFESDFIFGVASSAYQIEGGR
3522	2811.31	FNKQDFESDFIFGVASSAYQIEGGR
3526	2811.31	FNKQDFESDFIFGVASSAYQIEGGR
3548	2422.11	QDFESDFIFGVASSAYQIEGGR
3558	2152.08	GINEDGINYYSGLIDGLIAR
3614	2944.39	GSYDFLGLNYYVTQYAHALDPSPPEK
3132	1547.8	LPLFGCTDSAQVLK	AT1G67090.1 | Symbols: RBCS1A | ribulose bisphosphate carboxylase small chain 1A | chr1:25048465-25049249 REVERSE LENGTH=180
3224	2197.15	KKFETLSYLPDLTDSELAK
3232	2197.15	KKFETLSYLPDLTDSELAK
3264	1941.97	QVQCISFIAYKPPSFTG_x000D_
3294	2069.06	KFETLSYLPDLTDSELAK
3422	1940.96	FETLSYLPDLTDSELAK
3426	1940.96	FETLSYLPDLTDSELAK
3026	1095.57	YLFAGVVDGR	AT5G17920.1 | Symbols: ATCIMS, ATMETS, ATMS1 | Cobalamin-independent synthase family protein | chr5:5935771-5939195 FORWARD LENGTH=765
3068	2074.08	ALAGQKDEALFSANAAALASR
3460	2437.39	KLNLPILPTTTIGSFPQTVELR
3506	2309.3	LNLPILPTTTIGSFPQTVELR
3722	2139.25	ALGVDTVPVLVGPVSYLLLSK
3726	2139.25	ALGVDTVPVLVGPVSYLLLSK
3970	2417.26	NIWANDFAASLSTLQALEGIVGK
2974	1501.67	PMEEGLAEAIDDGR	AT1G56070.1 | Symbols: LOS1 | Ribosomal protein S5/Elongation factor G/III/V family protein | chr1:20968245-20971077 REVERSE LENGTH=843
3148	1633.83	ILAEEFGWDKDLAK
3150	2398.16	YRVENLYEGPLDDQYANAIR
3562	2338.2	GVQYLNEIKDSVVAGFQWASK
3988	2256.2	STLTDSLVAAAGIIAQEVAGDVR
3994	2256.2	STLTDSLVAAAGIIAQEVAGDVR
2712	1696.75	GLAYDTSDDQQDITR	AT2G39730.1 | Symbols: RCA | rubisco activase | chr2:16570951-16573345 REVERSE LENGTH=474
3212	2346.18	VQLAETYLSQAALGDANADAIGR
3734	2822.45	IKDEDIVTLVDQFPGQSIDFFGALR
3736	2822.45	IKDEDIVTLVDQFPGQSIDFFGALR
3740	2822.45	IKDEDIVTLVDQFPGQSIDFFGALR
2598	1900.92	FYKEEEKNDPEFAKK	AT3G12780.1 | Symbols: PGK1 | phosphoglycerate kinase 1 | chr3:4061127-4063140 REVERSE LENGTH=481
2940	1572.84	GVTTIIGGGDSVAAVEK
2964	2014.94	ADLNVPLDDNQTITDDTR
3018	1403.73	ELDYLVGAVSNPK
3262	1524.88	GVSLLLPTDVVVADK
2882	1724.86	EKYETNPALYGELAK	AT3G01500.2 | Symbols: CA1 | carbonic anhydrase 1 | chr3:194853-197873 REVERSE LENGTH=347
2902	1781.79	VISELGDSAFEDQCGR
3536	1659.9	YGGVGAAIEYAVLHLK
3642	1905.04	EAVNVSLANLLTYPFVR
2604	1030.53	GADSVLEVNK	AT4G27520.1 | Symbols: ENODL2, AtENODL2 | early nodulin-like protein 2 | chr4:13750668-13751819 REVERSE LENGTH=349
2802	2068.94	GADSVLEVNKADYDACNTK
3154	1602.81	FLVHDTLYFSYAK
3192	2482.12	FNVGGSGAWVTNPPENYESWSGK
2346	1227.62	VEIIANDQGNR	AT5G02500.1 | Symbols: HSC70-1, HSP70-1, AT-HSC70-1, HSC70 | heat shock cognate protein 70-1 | chr5:554055-556334 REVERSE LENGTH=651
2658	1674.72	ATAGDTHLGGEDFDNR
3020	1679.83	NAVVTVPAYFNDSQR
3064	1786.98	IINEPTAAAIAYGLDKK
2960	1769.77	QLPGESDQDFADFSSK	AT1G09340.1 | Symbols: CRB, CSP41B, HIP1.3 | chloroplast RNA binding | chr1:3015473-3018035 FORWARD LENGTH=378
3044	2167.22	AGRPIPVPNSGIQISQLGHVK
3534	1503.79	DLATAFLNVLGNEK
3766	3452.71	GVNWTSIRPVYIYGPLNYNPVEEWFFHR
3028	1714.79	DLHDAIASGNYPEWK	AT1G20620.2 | Symbols: CAT3, SEN2, ATCAT3 | catalase 3 | chr1:7143142-7145807 FORWARD LENGTH=427
3108	1522.85	LGPNYLQLPVNAPK
3416	1937.96	EGNFDLVGNNTPVFFIR
3494	2241.05	GFFEVTHDISNLTCADFLR
2382	1170.6	GNADVQNNVLK	AT4G33010.1 | Symbols: AtGLDP1, GLDP1 | glycine decarboxylase P-protein 1 | chr4:15926852-15931150 REVERSE LENGTH=1037
2624	1242.61	NTAGIEPEDVAK
3002	1220.66	IAILNANYMAK
3446	1790.94	LGVAEVQELPFFDTVK
2808	2146.02	IAQQALSPENTYGVDSGGDPK	AT3G19170.1 | Symbols: ATPREP1, ATZNMP, PREP1 | presequence protease 1 | chr3:6625578-6631874 REVERSE LENGTH=1080
2856	1317.67	GVYSQPDNILGR
3038	1643.89	NEAIVIPTQVNYVGK
3040	1762.91	VETLLNLDTKPYSDR	AT5G35630.1 | Symbols: GS2, GLN2, ATGSL1 | glutamine synthetase 2 | chr5:13831220-13833239 FORWARD LENGTH=430
3530	2691.39	KVSGEVPWFGIEQEYTLLQQNVK
3582	2563.3	VSGEVPWFGIEQEYTLLQQNVK
2810	1383.77	AAALNIVPTSTGAAK	AT1G42970.1 | Symbols: GAPB | glyceraldehyde-3-phosphate dehydrogenase B subunit | chr1:16127552-16129584 FORWARD LENGTH=447
2946	1320.63	GLTAEDVNEAFR
2616	1629.8	IVGEEHYETAQQVK	ATCG00480.1 | Symbols: ATPB, PB | ATP synthase subunit beta | chrC:52660-54156 REVERSE LENGTH=498
3906	1948.99	DVNEQDVLLFIDNIFR
3162	1580.87	VPEPTVDETIQILK	AT5G50920.1 | Symbols: CLPC, ATHSP93-V, HSP93-V, DCA1, CLPC1 | CLPC homologue 1 | chr5:20715710-20719800 REVERSE LENGTH=929
3674	2507.37	LGHNFVGTEQILLGLIGEGTGIAAK
2406	1026.57	SADVAAAPVVK	AT1G72150.1 | Symbols: PATL1 | PATELLIN 1 | chr1:27148558-27150652 FORWARD LENGTH=573
2978	1901.91	AHNSQSSPDYLTALAAEK	AT1G04580.1 | Symbols: AAO4, ATAO-4, ATAO2, AO4 | aldehyde oxidase 4 | chr1:1252212-1257510 REVERSE LENGTH=1337
3364	2186.18	AAVTPAFAPAYAGINGLGVSLAR	AT5G20630.1 | Symbols: GLP3, GLP3A, GLP3B, ATGER3, GER3 | germin 3 | chr5:6975315-6975950 REVERSE LENGTH=211
3466	2516.23	KGYNIVGNIGDQWADLVEDTPGR	AT5G24780.1 | Symbols: VSP1, ATVSP1 | vegetative storage protein 1 | chr5:8507783-8508889 REVERSE LENGTH=270
3220	2171	GILGYTEDDVVSTDFVGDNR	AT1G13440.1 | Symbols: GAPC-2, GAPC2 | glyceraldehyde-3-phosphate dehydrogenase C2 | chr1:4608465-4610494 REVERSE LENGTH=338
2770	1817.74	DGASGDYPGCTDLAYEK	AT1G66970.1 | Symbols: SVL2 | SHV3-like 2 | chr1:24992746-24996005 REVERSE LENGTH=763
2854	1745.81	LSDKYQEYITDSER	AT1G79920.1 | Symbols: | Heat shock protein 70 (Hsp 70) family protein | chr1:30058935-30062224 REVERSE LENGTH=831
2746	1024.6	IGGIGTVPVGR	AT1G07920.1 | Symbols: | GTP binding Elongation factor Tu family protein | chr1:2455559-2457001 FORWARD LENGTH=449
4082	2249.29	APLLIIAEDVTGEALATLVVNK	AT2G28000.1 | Symbols: CPN60A, CH-CPN60A, SLP | chaperonin-60alpha | chr2:11926603-11929184 FORWARD LENGTH=586
3502	2555.21	DANNADFANFLQWYSQAGTPVVK	AT1G63770.2 | Symbols: | Peptidase M1 family protein | chr1:23658165-23664243 REVERSE LENGTH=945
2878	2323.03	YGQDATNVGDEGGFAPNIQENK	AT2G36530.1 | Symbols: LOS2, ENO2 | Enolase | chr2:15321081-15323786 REVERSE LENGTH=444
3032	1760.93	LLEATGISTVPGSGFGQK	AT1G70580.1 | Symbols: AOAT2, GGT2 | alanine-2-oxoglutarate aminotransferase 2 | chr1:26613222-26615845 FORWARD LENGTH=481
3626	2212.27	AVIESPLGITLTVNPTTLVFK	AT4G21650.1 | Symbols: | Subtilase family protein | chr4:11501314-11504656 REVERSE LENGTH=766
4074	2134.13	QTELPFLLAVEDVFSITGR	AT4G20360.1 | Symbols: ATRAB8D, ATRABE1B, RABE1b | RAB GTPase homolog E1B | chr4:10990036-10991466 FORWARD LENGTH=476
3012	1496.82	SISGLNPSLASGLPGK	AT5G59320.1 | Symbols: LTP3 | lipid transfer protein 3 | chr5:23929051-23929492 FORWARD LENGTH=115
3014	1953.06	VAPEEHPVLLTEAPLNPK	AT5G09810.1 | Symbols: ACT7 | actin 7 | chr5:3052809-3054220 FORWARD LENGTH=377
WEIH_PLANT-S4_021111NM
Scan No.	Peptide Mass	Peptide Sequence	Sequence Header
2096	1446.76	LSGGDHIHAGTVVGK	ATCG00490.1 | Symbols: RBCL | ribulose-bisphosphate carboxylases | chrC:54958-56397 FORWARD LENGTH=479
2192	1446.76	LSGGDHIHAGTVVGK
2286	1446.76	LSGGDHIHAGTVVGK
2296	1077.59	LGLSAKNYGR
2380	1446.76	LSGGDHIHAGTVVGK
2446	1446.76	LSGGDHIHAGTVVGK
2574	1125.66	PLLGCTIKPK
2610	1501.84	YGRPLLGCTIKPK
2652	1464.75	TFQGPPHGIQVER
2656	1464.75	TFQGPPHGIQVER
2666	1276.7	YGRPLLGCTIK
2672	1464.75	TFQGPPHGIQVER
2680	1464.75	TFQGPPHGIQVER
2690	1186.66	DNGLLLHIHR
2700	1406.66	LTYYTPEYETK
2748	1793.81	GHYLNATAGTCEEMIK
2770	1949.91	GHYLNATAGTCEEMIKR
2772	1186.66	DNGLLLHIHR
2774	1115.58	VALEACVQAR
2808	1227.65	DLAVEGNEIIR
2824	1414.78	LEDLRIPPAYTK
2858	1227.65	DLAVEGNEIIR
2868	1227.65	DLAVEGNEIIR
2870	1793.81	GHYLNATAGTCEEMIK
2910	1115.58	VALEACVQAR
2914	1227.65	DLAVEGNEIIR
2930	1227.65	DLAVEGNEIIR
2966	2168.98	GGLDFTKDDENVNSQPFMR
2970	2168.98	GGLDFTKDDENVNSQPFMR
3064	1020.52	DTDILAAFR
3082	1115.58	VALEACVQAR
3104	1260.62	FLFCAEAIYK
3128	1545.73	WSPELAAACEVWK
3132	1545.73	WSPELAAACEVWK
3134	1545.73	WSPELAAACEVWK
3140	1545.73	WSPELAAACEVWK
3166	1323.67	EITFNFPTIDK
3212	1818.95	LEGDRESTLGFVDLLR
3220	1818.95	LEGDRESTLGFVDLLR
3292	2409.17	LTYYTPEYETKDTDILAAFR
3304	1865.9	EITFNFPTIDKLDGQE_x000D_
3306	2269.12	ESTLGFVDLLRDDYVEKDR
3310	2269.12	ESTLGFVDLLRDDYVEKDR
3312	2269.12	ESTLGFVDLLRDDYVEKDR
3314	1865.9	EITFNFPTIDKLDGQE_x000D_
3346	1997.99	ESTLGFVDLLRDDYVEK
3372	3037.44	ELGVPIVMHDYLTGGFTANTSLSHYCR
3632	3037.44	ELGVPIVMHDYLTGGFTANTSLSHYCR
3664	3037.44	ELGVPIVMHDYLTGGFTANTSLSHYCR
4056	3037.44	ELGVPIVMHDYLTGGFTANTSLSHYCR
4086	1949.91	GHYLNATAGTCEEMIKR
4212	3037.44	ELGVPIVMHDYLTGGFTANTSLSHYCR
4282	3037.44	ELGVPIVMHDYLTGGFTANTSLSHYCR
4298	3037.44	ELGVPIVMHDYLTGGFTANTSLSHYCR
4374	3037.44	ELGVPIVMHDYLTGGFTANTSLSHYCR
4394	3037.44	ELGVPIVMHDYLTGGFTANTSLSHYCR
4416	3037.44	ELGVPIVMHDYLTGGFTANTSLSHYCR
4514	3037.44	ELGVPIVMHDYLTGGFTANTSLSHYCR
4518	3037.44	ELGVPIVMHDYLTGGFTANTSLSHYCR
4616	3037.44	ELGVPIVMHDYLTGGFTANTSLSHYCR
2184	1657.66	GGADLGNGDTTCDSYR	AT5G25980.2 | Symbols: TGG2, BGLU37 | glucoside glucohydrolase 2 | chr5:9072730-9075477 FORWARD LENGTH=547
2224	1657.66	GGADLGNGDTTCDSYR
2280	1657.66	GGADLGNGDTTCDSYR
2312	1657.66	GGADLGNGDTTCDSYR
2316	1657.66	GGADLGNGDTTCDSYR
2322	1657.66	GGADLGNGDTTCDSYR
2390	1076.52	GYALGTDAPGR
2412	1657.66	GGADLGNGDTTCDSYR
2442	1076.52	GYALGTDAPGR
2982	1300.63	GLNVWDGFTHR
3016	1204.57	GMLNVMEHFK
3182	1512.71	WFLPYDDTLESK
3246	1326.67	ASGLWYQSFLR
3250	1326.67	ASGLWYQSFLR
3258	1952.1	VKHWITINQLFTVPTR
3320	2152.08	GINEDGINYYSGLIDGLIAR
3434	2019.92	TIIDDFKDYADLCFER
3524	2811.31	FNKQDFESDFIFGVASSAYQIEGGR
3528	2811.31	FNKQDFESDFIFGVASSAYQIEGGR
3560	2422.11	QDFESDFIFGVASSAYQIEGGR
3564	2152.08	GINEDGINYYSGLIDGLIAR
3614	2944.39	GSYDFLGLNYYVTQYAHALDPSPPEK
3624	1842.94	AKEFFLGWFMEPLTK
4248	2422.11	QDFESDFIFGVASSAYQIEGGR
4506	2422.11	QDFESDFIFGVASSAYQIEGGR
4590	2422.11	QDFESDFIFGVASSAYQIEGGR
2372	1167.59	HLLGVTDEER	AT3G19170.1 | Symbols: ATPREP1, ATZNMP, PREP1 | presequence protease 1 | chr3:6625578-6631874 REVERSE LENGTH=1080
2528	1316.76	KREEILTTSLK
2590	1492.79	LKQETPDPPEALR
2756	2146.02	IAQQALSPENTYGVDSGGDPK
2790	1317.67	GVYSQPDNILGR
2946	1418.67	AAMTEEDLAELAR
2960	1518.69	IWFYGDDDPVHR
3116	1874.96	AIIGTIGDVDSYQLPDAK
3120	1874.96	AIIGTIGDVDSYQLPDAK
3252	2099.97	VLSEYLDMFEASPSPNSSK
3378	1515.84	DLTFVQLNQLIGR
3464	2085.05	FLDLLPENPSGGLVTWDGR
3468	2085.05	FLDLLPENPSGGLVTWDGR
4096	2697.25	ADDLFNLMNCLLQEVQFTDQQR
4100	2697.25	ADDLFNLMNCLLQEVQFTDQQR
2472	1242.61	NTAGIEPEDVAK	AT4G33010.1 | Symbols: AtGLDP1, GLDP1 | glycine decarboxylase P-protein 1 | chr4:15926852-15931150 REVERSE LENGTH=1037
2490	1170.64	GNINIEEVRK
2496	1170.64	GNINIEEVRK
2508	1398.71	NTAGIEPEDVAKR
2962	1837.9	TFCIPHGGGGPGMGPIGVK
3192	2626.26	ESPYLTHPIFNMYHTEHELLR
3228	2759.26	NIMENPAWYTQYTPYQAEISQGR
3360	1933.92	FCGFDHIDSLIDATVPK
3432	1790.94	LGVAEVQELPFFDTVK
3058	1547.8	LPLFGCTDSAQVLK	AT1G67090.1 | Symbols: RBCS1A | ribulose bisphosphate carboxylase small chain 1A | chr1:25048465-25049249 REVERSE LENGTH=180
3074	1547.8	LPLFGCTDSAQVLK
3154	2197.15	KKFETLSYLPDLTDSELAK
3158	2197.15	KKFETLSYLPDLTDSELAK
3202	1941.97	QVQCISFIAYKPPSFTG_x000D_
3238	2069.06	KFETLSYLPDLTDSELAK
3322	1940.96	FETLSYLPDLTDSELAK
3418	2079.99	WIPCVEFELEHGFVYR
3422	2079.99	WIPCVEFELEHGFVYR
2640	1304.67	VPTPTNSYTGIR	AT1G20620.2 | Symbols: CAT3, SEN2, ATCAT3 | catalase 3 | chr1:7143142-7145807 FORWARD LENGTH=427
2682	1135.67	APGVQTPVIVR
2958	1714.79	DLHDAIASGNYPEWK
3046	1522.85	LGPNYLQLPVNAPK
3056	1524.82	GPVLLEDYHLIEK
3466	2699.27	LFIQTMDPADEDKFDFDPLDVTK
3470	2699.27	LFIQTMDPADEDKFDFDPLDVTK
3504	2241.05	GFFEVTHDISNLTCADFLR
2256	1091.56	FAAGTEAIANK	AT3G12780.1 | Symbols: PGK1 | phosphoglycerate kinase 1 | chr3:4061127-4063140 REVERSE LENGTH=481
2498	1900.92	FYKEEEKNDPEFAKK
2524	1772.82	FYKEEEKNDPEFAK
2880	1572.84	GVTTIIGGGDSVAAVEK
2918	2014.94	ADLNVPLDDNQTITDDTR
2950	1403.73	ELDYLVGAVSNPK
3424	2269.13	IVPASGIEDGWMGLDIGPDSIK
3996	2950.49	ADDCIGPEVESLVASLPEGGVLLLENVR
2188	1236.63	VTTTIGYGSPNK	AT3G60750.1 | Symbols: | Transketolase | chr3:22454004-22456824 FORWARD LENGTH=741
2394	1402.68	ANSYSVHGAALGEK
2400	1402.68	ANSYSVHGAALGEK
2780	1358.7	NLSQQCLNALAK
2940	2254.05	AMPNTLMFRPADGNETAGAYK
3186	1804.97	SIGINSFGASAPAPLLYK
3296	2016.96	NNLGWPYEPFQVPDDVK
2804	1724.86	EKYETNPALYGELAK	AT3G01500.2 | Symbols: CA1 | carbonic anhydrase 1 | chr3:194853-197873 REVERSE LENGTH=347
2812	1651.87	VENIVVIGHSACGGIK
2836	1781.79	VISELGDSAFEDQCGR
3178	2042	VCPSHVLDFQPGDAFVVR
3180	2042	VCPSHVLDFQPGDAFVVR
3654	1905.04	EAVNVSLANLLTYPFVR
2180	1030.53	GADSVLEVNK	AT4G27520.1 | Symbols: ENODL2, AtENODL2 | early nodulin-like protein 2 | chr4:13750668-13751819 REVERSE LENGTH=349
2196	1030.53	GADSVLEVNK
2744	2068.94	GADSVLEVNKADYDACNTK
3148	2482.12	FNVGGSGAWVTNPPENYESWSGK
2674	1580.83	TIEKPVEDPSELPK	AT5G35630.1 | Symbols: GS2, GLN2, ATGSL1 | glutamine synthetase 2 | chr5:13831220-13833239 FORWARD LENGTH=430
3160	2622.32	GGNNILVICDTWTPAGEPIPTNKR
3390	2999.39	WNYDGSSTGQAPGEDSEVILYPQAIFR
3532	2691.39	KVSGEVPWFGIEQEYTLLQQNVK
2596	1134.63	KFVESLGVEK	AT2G39730.1 | Symbols: RCA | rubisco activase | chr2:16570951-16573345 REVERSE LENGTH=474
2922	1779.8	EGPPVFEQPEMTYEK
3756	2822.45	IKDEDIVTLVDQFPGQSIDFFGALR
3758	2822.45	IKDEDIVTLVDQFPGQSIDFFGALR
2934	1552.73	EAYPGDVFYLHSR	ATCG00120.1 | Symbols: ATPA | ATP synthase subunit alpha | chrC:9938-11461 REVERSE LENGTH=507
3792	2272.21	SVYEPLQTGLIAIDSMIPIGR
2546	1474.67	SEYDESGPSIVHR	AT5G09810.1 | Symbols: ACT7 | actin 7 | chr5:3052809-3054220 FORWARD LENGTH=377
2936	1953.06	VAPEEHPVLLTEAPLNPK
2514	1629.8	IVGEEHYETAQQVK	ATCG00480.1 | Symbols: ATPB, PB | ATP synthase subunit beta | chrC:52660-54156 REVERSE LENGTH=498
3502	2400.17	DTLGQEINVTCEVQQLLGNNR
3488	2603.34	TQHLDLSYLLSSVGTPSLSSTEIR	AT5G04140.1 | Symbols: GLU1, GLS1, GLUS, FD-GOGAT | glutamate synthase 1 | chr5:1130031-1138186 FORWARD LENGTH=1622
3516	1816.97	GILAQLGYNSLDDIIGR
2484	1289.61	VGAATETELEDR	AT2G28000.1 | Symbols: CPN60A, CH-CPN60A, SLP | chaperonin-60alpha | chr2:11926603-11929184 FORWARD LENGTH=586
2488	1289.61	VGAATETELEDR
2796	1515.72	SAAFDGNSYGISTVK	AT5G55480.1 | Symbols: SVL1 | SHV3-like 1 | chr5:22474277-22477819 FORWARD LENGTH=766
3518	1898.98	TVIIDYLSSPEVNFFR
4042	2256.2	STLTDSLVAAAGIIAQEVAGDVR	AT1G56070.1 | Symbols: LOS1 | Ribosomal protein S5/Elongation factor G/III/V family protein | chr1:20968245-20971077 REVERSE LENGTH=843
4046	2256.2	STLTDSLVAAAGIIAQEVAGDVR
2172	794.34	FTLGEDN_x000D_	AT4G29060.1 | Symbols: emb2726 | elongation factor Ts family protein | chr4:14317744-14321315 FORWARD LENGTH=953
2814	1361.68	NEELVPGATFTGK
3544	2299.21	LVVSTSCSLLHTAVDLINETK	AT5G17920.1 | Symbols: ATCIMS, ATMETS, ATMS1 | Cobalamin-independent synthase family protein | chr5:5935771-5939195 FORWARD LENGTH=765
2604	1450.67	YYCTVIDAPGHR	AT1G07920.1 | Symbols: | GTP binding Elongation factor Tu family protein | chr1:2455559-2457001 FORWARD LENGTH=449
3460	2478.18	GLVPLVGSYDESWCQGLDGLASR	AT2G21330.1 | Symbols: FBA1 | fructose-bisphosphate aldolase 1 | chr2:9128416-9130152 REVERSE LENGTH=399
2864	1884.91	DITPDDKQELDEALQR	AT2G42600.2 | Symbols: ATPPC2, PPC2 | phosphoenolpyruvate carboxylase 2 | chr2:17734541-17738679 REVERSE LENGTH=963
3540	2520.21	VSPYIAELEQLEEQAQQEGFGR	AT5G61780.1 | Symbols: Tudor2, AtTudor2, TSN2 | TUDOR-SN protein 2 | chr5:24822012-24826641 FORWARD LENGTH=985
3500	1820.95	GAELVLFPEGFIGGYPR	AT3G44310.1 | Symbols: NIT1, ATNIT1, NITI | nitrilase 1 | chr3:15986901-15988841 FORWARD LENGTH=346
2964	1760.93	LLEATGISTVPGSGFGQK	AT1G70580.1 | Symbols: AOAT2, GGT2 | alanine-2-oxoglutarate aminotransferase 2 | chr1:26613222-26615845 FORWARD LENGTH=481
WEIH_PLANT-S5_021111NM
Scan No.	Peptide Mass	Peptide Sequence	Sequence Header
2491	1446.76	LSGGDHIHAGTVVGK	ATCG00490.1 | Symbols: RBCL | ribulose-bisphosphate carboxylases | chrC:54958-56397 FORWARD LENGTH=479
2503	1446.76	LSGGDHIHAGTVVGK
2629	1115.58	VALEACVQAR
2641	1125.66	PLLGCTIKPK
2647	1125.66	PLLGCTIKPK
2653	1450.61	DDENVNSQPFMR
2671	1501.84	YGRPLLGCTIKPK
2683	1464.75	TFQGPPHGIQVER
2733	1406.66	LTYYTPEYETK
2737	1406.66	LTYYTPEYETK
2743	1406.66	LTYYTPEYETK
2769	1186.66	DNGLLLHIHR
2773	1186.66	DNGLLLHIHR
2777	1793.81	GHYLNATAGTCEEMIK
2787	1186.66	DNGLLLHIHR
2855	1227.65	DLAVEGNEIIR
2985	2168.98	GGLDFTKDDENVNSQPFMR
2989	2168.98	GGLDFTKDDENVNSQPFMR
2993	2168.98	GGLDFTKDDENVNSQPFMR
3073	1020.52	DTDILAAFR
3077	1020.52	DTDILAAFR
3121	1260.62	FLFCAEAIYK
3127	1260.62	FLFCAEAIYK
3145	1545.73	WSPELAAACEVWK
3149	1545.73	WSPELAAACEVWK
3153	1545.73	WSPELAAACEVWK
3169	1323.67	EITFNFPTIDK
3239	1818.95	LEGDRESTLGFVDLLR
3243	1818.95	LEGDRESTLGFVDLLR
3247	1818.95	LEGDRESTLGFVDLLR
3269	1248.67	ESTLGFVDLLR
3279	1865.9	EITFNFPTIDKLDGQE_x000D_
3283	1865.9	EITFNFPTIDKLDGQE_x000D_
3307	2269.12	ESTLGFVDLLRDDYVEKDR
3345	1997.99	ESTLGFVDLLRDDYVEK
4267	1260.62	FLFCAEAIYK
2209	1170.6	GNADVQNNVLK	AT4G33010.1 | Symbols: AtGLDP1, GLDP1 | glycine decarboxylase P-protein 1 | chr4:15926852-15931150 REVERSE LENGTH=1037
2559	1242.61	NTAGIEPEDVAK
2573	1170.64	GNINIEEVRK
2651	1042.54	GNINIEEVR
2697	1074.59	IIGISVDSSGK
2865	1988.94	TFVIASNCHPQTIDVCK
2871	1988.94	TFVIASNCHPQTIDVCK
2935	1220.66	IAILNANYMAK
2975	1093.56	FCDALISIR
3137	2445.32	NHLAPFLPSHPVIPTGGIPQPEK
3213	1319.67	EYAAFPAPWLR
3343	1933.92	FCGFDHIDSLIDATVPK
3397	1790.94	LGVAEVQELPFFDTVK
3455	2034.05	FCDALISIREEIAQIEK
3477	2760.36	VVDSTTITASFDETTTLDDVDKLFK
2593	1806.92	NATLTNEKEVDAHPIR	AT1G56070.1 | Symbols: LOS1 | Ribosomal protein S5/Elongation factor G/III/V family protein | chr1:20968245-20971077 REVERSE LENGTH=843
2913	1501.67	PMEEGLAEAIDDGR
3053	2078.99	VENLYEGPLDDQYANAIR
3093	1633.83	ILAEEFGWDKDLAK
3099	2398.16	YRVENLYEGPLDDQYANAIR
3227	1451.68	LWGENFFDPATR
3351	1798.92	AYLPVVESFGFSSQLR
3357	1798.92	AYLPVVESFGFSSQLR
3409	2919.46	VIENANVIMATYEDPLLGDVQVYPEK
3543	2931.42	DGNEYLINLIDSPGHVDFSSEVTAALR
3673	2930.55	LLEPVYMVEIQAPEGALGGIYSVLNQK
3679	2930.55	LLEPVYMVEIQAPEGALGGIYSVLNQK
3933	2256.2	STLTDSLVAAAGIIAQEVAGDVR
3937	2256.2	STLTDSLVAAAGIIAQEVAGDVR
2541	1076.52	GYALGTDAPGR	AT5G26000.1 | Symbols: TGG1, BGLU38 | thioglucoside glucohydrolase 1 | chr5:9079678-9082347 REVERSE LENGTH=541
2929	2157.93	GGADLGNGDTTCDSYTLWQK
3029	1432.74	LPEFSETEAALVK
3063	1324.7	YYNGLIDGLVAK
3067	1330.64	GLNVWDSFTHR
3143	1743.86	GFIFGVASSAYQVEGGR
3147	2152.07	EYVGDRLPEFSETEAALVK
3231	1717.91	NWITINQLYTVPTR
3235	1717.91	NWITINQLYTVPTR
3353	2794.25	TTYGDPLIYVTENGFSTPGDEDFEK
3629	2438.11	TIVDDFKDYADLCFELFGDR
2657	1696.75	GLAYDTSDDQQDITR	AT2G39730.1 | Symbols: RCA | rubisco activase | chr2:16570951-16573345 REVERSE LENGTH=474
2917	1779.8	EGPPVFEQPEMTYEK
3157	2346.18	VQLAETYLSQAALGDANADAIGR
3389	2149.12	VPIICTGNDFSTLYAPLIR
3655	3166.62	TDKIKDEDIVTLVDQFPGQSIDFFGALR
3689	2822.45	IKDEDIVTLVDQFPGQSIDFFGALR
3691	2822.45	IKDEDIVTLVDQFPGQSIDFFGALR
3741	2192.31	NFLTLPNIKVPLILGIWGGK
3071	1547.8	LPLFGCTDSAQVLK	AT5G38420.1 | Symbols: | Ribulose bisphosphate carboxylase (small chain) family protein | chr5:15381203-15381978 REVERSE LENGTH=181
3081	1547.8	LPLFGCTDSAQVLK
3221	2085.02	QVQCISFIAYKPPSFTEA_x000D_
3251	2195.17	KKFETLSYLPDLSDVELAK
3253	2195.17	KKFETLSYLPDLSDVELAK
3327	2067.08	KFETLSYLPDLSDVELAK
[truncated: 6,775 more rows]
