# Supplementary material for: Identifying the ionically bound cell wall and intracellular glycoside hydrolases in late growth stage Arabidopsis stems: implications for the genetic engineering of bioenergy crops
Source: Front Plant Sci. 2015 May 13;6:315. doi: 10.3389/fpls.2015.00315 (PMC4429552; doi:10.3389/fpls.2015.00315)
Supplement: Supplementary file 9 [file DataSheet5.XLSX]

## Sheet: Total Protein list
Supplemental Data Sheet 5. Protein and peptide details for in-gel digestion method coupled with LC-MS/MS experiments: Replicate 2.
Index	Protein Mass	No. of Peptide	Sequence Header	Link	Relative Abundance
1	53434.8	102	>gi|ATCG00490.1 | Symbols: RBCL | ribulose-bisphosphate carboxylases | chrC:54958-56397 FORWARD LENGTH=479	ATCG00490.1	0.0922899
2	63262.4	44	>gi|AT5G25980.2 | Symbols: TGG2, BGLU37 | glucoside glucohydrolase 2 | chr5:9072730-9075477 FORWARD LENGTH=547	AT5G25980.2	0.00753567
3	26148	30	>gi|AT1G75040.1 | Symbols: PR5, PR-5 | pathogenesis-related gene 5 | chr1:28177754-28178731 FORWARD LENGTH=239	AT1G75040.1	0.0225399
4	44720.7	30	>gi|AT1G32060.1 | Symbols: PRK | phosphoribulokinase | chr1:11532668-11534406 FORWARD LENGTH=395	AT1G32060.1	0.00492625
5	28249	29	>gi|AT1G06680.1 | Symbols: PSBP-1, OEE2, PSII-P, OE23 | photosystem II subunit P-1 | chr1:2047940-2049186 FORWARD LENGTH=263	AT1G06680.1	0.0228223
6	84440	27	>gi|AT5G49360.1 | Symbols: BXL1, ATBXL1 | beta-xylosidase 1 | chr5:20012179-20016659 REVERSE LENGTH=774	AT5G49360.1	0.000195653
7	84872.9	26	>gi|AT3G03780.1 | Symbols: ATMS2, MS2 | methionine synthase 2 | chr3:957602-960740 FORWARD LENGTH=765	AT3G03780.1	0.00414766
8	20622.2	25	>gi|AT5G38420.1 | Symbols: | Ribulose bisphosphate carboxylase (small chain) family protein | chr5:15381203-15381978 REVERSE LENGTH=181	AT5G38420.1	0.101247
9	43132.1	25	>gi|AT4G38970.1 | Symbols: FBA2 | fructose-bisphosphate aldolase 2 | chr4:18163714-18165659 REVERSE LENGTH=398	AT4G38970.1	0.00339751
10	61664.2	24	>gi|AT5G26000.1 | Symbols: TGG1, BGLU38 | thioglucoside glucohydrolase 1 | chr5:9079678-9082347 REVERSE LENGTH=541	AT5G26000.1	0.00633629
11	64771.5	24	>gi|AT5G11670.1 | Symbols: ATNADP-ME2, NADP-ME2 | NADP-malic enzyme 2 | chr5:3754456-3758040 FORWARD LENGTH=588	AT5G11670.1	0.000607678
12	72360.9	24	>gi|AT5G04590.1 | Symbols: SIR | sulfite reductase | chr5:1319404-1322298 FORWARD LENGTH=642	AT5G04590.1	0.000441266
13	20488	23	>gi|AT1G67090.1 | Symbols: RBCS1A | ribulose bisphosphate carboxylase small chain 1A | chr1:25048465-25049249 REVERSE LENGTH=180	AT1G67090.1	0.0144538
14	94742.7	22	>gi|AT1G56070.1 | Symbols: LOS1 | Ribosomal protein S5/Elongation factor G/III/V family protein | chr1:20968245-20971077 REVERSE LENGTH=843	AT1G56070.1	0.00101667
15	113822	21	>gi|AT4G33010.1 | Symbols: AtGLDP1, GLDP1 | glycine decarboxylase P-protein 1 | chr4:15926852-15931150 REVERSE LENGTH=1037	AT4G33010.1	0.000997507
16	57058.8	20	>gi|AT1G20620.1 | Symbols: CAT3, SEN2, ATCAT3 | catalase 3 | chr1:7143142-7146193 FORWARD LENGTH=492	AT1G20620.1	0.00449279
17	71712.3	20	>gi|AT5G02500.1 | Symbols: HSC70-1, HSP70-1, AT-HSC70-1, HSC70 | heat shock cognate protein 70-1 | chr5:554055-556334 REVERSE LENGTH=651	AT5G02500.1	0.000837069
18	64121.2	18	>gi|AT1G72150.1 | Symbols: PATL1 | PATELLIN 1 | chr1:27148558-27150652 FORWARD LENGTH=573	AT1G72150.1	0.00115952
19	73173.9	18	>gi|AT5G09590.1 | Symbols: MTHSC70-2, HSC70-5 | mitochondrial HSO70 2 | chr5:2975721-2978508 FORWARD LENGTH=682	AT5G09590.1	7.29338e-05
20	23780.7	17	>gi|AT4G21280.1 | Symbols: PSBQ, PSBQA, PSBQ-1 | photosystem II subunit QA | chr4:11334446-11335587 FORWARD LENGTH=223	AT4G21280.1	0.0580959
21	47780.2	17	>gi|AT5G35630.1 | Symbols: GS2, GLN2, ATGSL1 | glutamine synthetase 2 | chr5:13831220-13833239 FORWARD LENGTH=430	AT5G35630.1	0.00194084
22	37825.3	16	>gi|AT3G01500.2 | Symbols: CA1 | carbonic anhydrase 1 | chr3:194853-197873 REVERSE LENGTH=347	AT3G01500.2	0.0146138
23	40373.2	16	>gi|AT3G14420.1 | Symbols: | Aldolase-type TIM barrel family protein | chr3:4821804-4823899 FORWARD LENGTH=367	AT3G14420.1	0.00376189
24	24568.8	16	>gi|AT4G20260.1 | Symbols: ATPCAP1, PCAP1 | plasma-membrane associated cation-binding protein 1 | chr4:10941593-10943227 FORWARD LENGTH=225	AT4G20260.1	0.00350983
25	53957.2	16	>gi|ATCG00480.1 | Symbols: ATPB, PB | ATP synthase subunit beta | chrC:52660-54156 REVERSE LENGTH=498	ATCG00480.1	0.00302339
26	29188	15	>gi|AT3G11630.1 | Symbols: | Thioredoxin superfamily protein | chr3:3672189-3673937 FORWARD LENGTH=266	AT3G11630.1	0.0239897
27	23834.3	15	>gi|AT3G26060.1 | Symbols: ATPRX Q | Thioredoxin superfamily protein | chr3:9524807-9526123 FORWARD LENGTH=216	AT3G26060.1	0.00682719
28	27380.1	15	>gi|AT3G55440.1 | Symbols: ATCTIMC, TPI, CYTOTPI | triosephosphate isomerase | chr3:20553794-20556078 FORWARD LENGTH=254	AT3G55440.1	0.00526458
29	42748.1	15	>gi|AT3G26650.1 | Symbols: GAPA, GAPA-1 | glyceraldehyde 3-phosphate dehydrogenase A subunit | chr3:9795226-9796848 FORWARD LENGTH=396	AT3G26650.1	0.00252132
30	42786.7	15	>gi|AT3G55800.1 | Symbols: SBPASE | sedoheptulose-bisphosphatase | chr3:20709640-20711421 FORWARD LENGTH=393	AT3G55800.1	0.0017933
31	37372.6	14	>gi|AT3G57260.1 | Symbols: BGL2, PR2, BG2, PR-2 | beta-1,3-glucanase 2 | chr3:21188709-21189822 REVERSE LENGTH=339	AT3G57260.1	0.00452575
32	39320.7	14	>gi|AT3G49120.1 | Symbols: ATPERX34, PERX34, PRXCB, ATPCB, PRX34 | peroxidase CB | chr3:18207819-18210041 FORWARD LENGTH=353	AT3G49120.1	0.00202141
33	28532.2	13	>gi|AT3G62030.1 | Symbols: ROC4 | rotamase CYP 4 | chr3:22973708-22975139 FORWARD LENGTH=260	AT3G62030.1	0.0117115
34	37687.7	13	>gi|AT5G09660.1 | Symbols: PMDH2 | peroxisomal NAD-malate dehydrogenase 2 | chr5:2993645-2995551 REVERSE LENGTH=354	AT5G09660.1	0.00170465
35	41416.2	13	>gi|AT2G05990.1 | Symbols: MOD1, ENR1 | NAD(P)-binding Rossmann-fold superfamily protein | chr2:2322876-2324867 FORWARD LENGTH=390	AT2G05990.1	0.00078134
36	35225.7	12	>gi|AT3G50820.1 | Symbols: PSBO2, PSBO-2, OEC33 | photosystem II subunit O-2 | chr3:18891008-18892311 REVERSE LENGTH=331	AT3G50820.1	0.0167493
37	23740.2	12	>gi|AT1G19570.1 | Symbols: DHAR1, ATDHAR1, DHAR5 | dehydroascorbate reductase | chr1:6773462-6774413 REVERSE LENGTH=213	AT1G19570.1	0.00236232
38	41483.8	12	>gi|AT1G20020.1 | Symbols: ATLFNR2, FNR2 | ferredoxin-NADP(+)-oxidoreductase 2 | chr1:6942851-6944868 FORWARD LENGTH=369	AT1G20020.1	0.00168922
39	34972.2	12	>gi|AT2G37660.1 | Symbols: | NAD(P)-binding Rossmann-fold superfamily protein | chr2:15795481-15796977 REVERSE LENGTH=325	AT2G37660.1	0.00146731
40	51877.2	12	>gi|AT3G03250.1 | Symbols: UGP, UGP1, AtUGP1 | UDP-GLUCOSE PYROPHOSPHORYLASE 1 | chr3:749761-754014 REVERSE LENGTH=469	AT3G03250.1	0.000406491
41	54187.7	12	>gi|AT1G76030.1 | Symbols: | ATPase, V1 complex, subunit B protein | chr1:28534134-28536916 FORWARD LENGTH=486	AT1G76030.1	0.000399776
42	69111	12	>gi|AT1G78900.1 | Symbols: VHA-A | vacuolar ATP synthase subunit A | chr1:29660463-29664575 FORWARD LENGTH=623	AT1G78900.1	7.13557e-05
43	60897.1	12	>gi|AT3G08590.1 | Symbols: | Phosphoglycerate mutase, 2,3-bisphosphoglycerate-independent | chr3:2608683-2611237 REVERSE LENGTH=560	AT3G08590.1	3.30559e-05
44	55852.2	12	>gi|AT1G21750.1 | Symbols: ATPDIL1-1, ATPDI5, PDI5, PDIL1-1 | PDI-like 1-1 | chr1:7645767-7648514 FORWARD LENGTH=501	AT1G21750.1	2.17936e-05
45	44758.9	11	>gi|AT1G11860.1 | Symbols: | Glycine cleavage T-protein family | chr1:4001801-4003245 FORWARD LENGTH=408	AT1G11860.1	0.00170237
46	81942.6	11	>gi|AT4G21650.1 | Symbols: | Subtilase family protein | chr4:11501314-11504656 REVERSE LENGTH=766	AT4G21650.1	0.00138073
47	25104.6	11	>gi|AT1G78370.1 | Symbols: ATGSTU20, GSTU20 | glutathione S-transferase TAU 20 | chr1:29484428-29485204 REVERSE LENGTH=217	AT1G78370.1	0.00117941
48	50194.8	10	>gi|AT3G12780.1 | Symbols: PGK1 | phosphoglycerate kinase 1 | chr3:4061127-4063140 REVERSE LENGTH=481	AT3G12780.1	0.0161797
49	17999.9	10	>gi|AT1G32470.1 | Symbols: | Single hybrid motif superfamily protein | chr1:11739479-11740246 REVERSE LENGTH=166	AT1G32470.1	0.00792
50	24130.5	10	>gi|AT2G30860.1 | Symbols: ATGSTF9, GLUTTR, ATGSTF7, GSTF9 | glutathione S-transferase PHI 9 | chr2:13139132-13140057 FORWARD LENGTH=215	AT2G30860.1	0.00657914
51	38081.6	10	>gi|AT4G09010.1 | Symbols: APX4, TL29 | ascorbate peroxidase 4 | chr4:5777502-5779338 REVERSE LENGTH=349	AT4G09010.1	0.00405295
52	40192.3	10	>gi|AT5G36790.1 | Symbols: | Haloacid dehalogenase-like hydrolase (HAD) superfamily protein | chr5:14481229-14483730 REVERSE LENGTH=362	AT5G36790.1	0.0012577
53	24782.9	9	>gi|AT3G52960.1 | Symbols: | Thioredoxin superfamily protein | chr3:19639699-19640403 FORWARD LENGTH=234	AT3G52960.1	0.0132997
54	35890.4	9	>gi|AT1G04410.1 | Symbols: | Lactate/malate dehydrogenase family protein | chr1:1189418-1191267 REVERSE LENGTH=332	AT1G04410.1	0.00741918
55	36009.9	9	>gi|AT1G53240.1 | Symbols: mMDH1 | Lactate/malate dehydrogenase family protein | chr1:19854966-19856802 REVERSE LENGTH=341	AT1G53240.1	0.00469088
56	27828.9	9	>gi|AT1G07890.3 | Symbols: APX1, MEE6, CS1, ATAPX1, ATAPX01 | ascorbate peroxidase 1 | chr1:2438005-2439435 FORWARD LENGTH=250	AT1G07890.3	0.0036633
57	26170.4	9	>gi|AT2G25080.1 | Symbols: ATGPX1, GPX1 | glutathione peroxidase 1 | chr2:10668134-10669828 FORWARD LENGTH=236	AT2G25080.1	0.00356774
58	52347.1	9	>gi|AT2G39730.1 | Symbols: RCA | rubisco activase | chr2:16570951-16573345 REVERSE LENGTH=474	AT2G39730.1	0.00356433
59	29401.5	9	>gi|AT3G04790.1 | Symbols: | Ribose 5-phosphate isomerase, type A protein | chr3:1313365-1314195 FORWARD LENGTH=276	AT3G04790.1	0.00281848
60	43075	9	>gi|AT2G21330.1 | Symbols: FBA1 | fructose-bisphosphate aldolase 1 | chr2:9128416-9130152 REVERSE LENGTH=399	AT2G21330.1	0.00194267
61	45589.7	9	>gi|AT3G54050.1 | Symbols: HCEF1 | high cyclic electron flow 1 | chr3:20016951-20018527 FORWARD LENGTH=417	AT3G54050.1	0.00066134
62	27186.9	9	>gi|AT5G02790.1 | Symbols: GSTL3 | Glutathione S-transferase family protein | chr5:632877-634858 FORWARD LENGTH=235	AT5G02790.1	0.000477515
63	79189.4	9	>gi|AT2G37040.1 | Symbols: PAL1, ATPAL1 | PHE ammonia lyase 1 | chr2:15557602-15560237 REVERSE LENGTH=725	AT2G37040.1	0.000460938
64	39296.6	9	>gi|AT1G66200.1 | Symbols: ATGSR2, GSR2, GLN1;2 | glutamine synthase clone F11 | chr1:24655520-24657520 REVERSE LENGTH=356	AT1G66200.1	0.000244658
65	108760	9	>gi|AT2G05710.1 | Symbols: ACO3 | aconitase 3 | chr2:2141591-2146350 FORWARD LENGTH=990	AT2G05710.1	0.000154883
66	111372	9	>gi|AT1G63770.3 | Symbols: | Peptidase M1 family protein | chr1:23657791-23664243 REVERSE LENGTH=987	AT1G63770.3	8.38567e-05
67	84751	9	>gi|AT1G78060.1 | Symbols: | Glycosyl hydrolase family protein | chr1:29349796-29352868 REVERSE LENGTH=767	AT1G78060.1	2.17767e-05
68	37004.1	8	>gi|AT1G13440.1 | Symbols: GAPC-2, GAPC2 | glyceraldehyde-3-phosphate dehydrogenase C2 | chr1:4608465-4610494 REVERSE LENGTH=338	AT1G13440.1	0.00363414
69	19917.4	8	>gi|AT3G20390.1 | Symbols: | endoribonuclease L-PSP family protein | chr3:7110227-7111695 REVERSE LENGTH=187	AT3G20390.1	0.00343519
70	19880.1	8	>gi|AT1G03680.1 | Symbols: ATHM1, TRX-M1, ATM1, THM1 | thioredoxin M-type 1 | chr1:916990-917865 REVERSE LENGTH=179	AT1G03680.1	0.00325109
71	48085.8	8	>gi|AT1G42970.1 | Symbols: GAPB | glyceraldehyde-3-phosphate dehydrogenase B subunit | chr1:16127552-16129584 FORWARD LENGTH=447	AT1G42970.1	0.00232148
72	25485.2	8	>gi|AT3G10920.1 | Symbols: MSD1, MEE33, ATMSD1 | manganese superoxide dismutase 1 | chr3:3418015-3419581 FORWARD LENGTH=231	AT3G10920.1	0.00155987
73	22424.5	8	>gi|AT5G45680.1 | Symbols: ATFKBP13, FKBP13 | FK506-binding protein 13 | chr5:18530894-18532128 FORWARD LENGTH=208	AT5G45680.1	0.00111859
74	38267.9	8	>gi|AT3G09820.1 | Symbols: ADK1, ATADK1 | adenosine kinase 1 | chr3:3012122-3014624 FORWARD LENGTH=344	AT3G09820.1	0.00111841
75	28071.8	8	>gi|AT5G10450.1 | Symbols: GRF6, AFT1, 14-3-3lambda | G-box regulating factor 6 | chr5:3284452-3286261 REVERSE LENGTH=248	AT5G10450.1	0.000571152
76	41915.1	8	>gi|AT2G43750.1 | Symbols: OASB, ACS1, CPACS1, ATCS-B | O-acetylserine (thiol) lyase B | chr2:18129604-18132322 REVERSE LENGTH=392	AT2G43750.1	0.000399059
77	54760.1	8	>gi|AT2G24200.1 | Symbols: | Cytosol aminopeptidase family protein | chr2:10287017-10289450 REVERSE LENGTH=520	AT2G24200.1	0.000305478
78	178065	8	>gi|AT5G04140.1 | Symbols: GLU1, GLS1, GLUS, FD-GOGAT | glutamate synthase 1 | chr5:1130031-1138186 FORWARD LENGTH=1622	AT5G04140.1	0.000160599
79	27963.1	7	>gi|AT1G13280.1 | Symbols: AOC4 | allene oxide cyclase 4 | chr1:4547624-4548552 FORWARD LENGTH=254	AT1G13280.1	0.00246163
80	29250.8	7	>gi|AT4G34050.1 | Symbols: CCoAOMT1 | S-adenosyl-L-methionine-dependent methyltransferases superfamily protein | chr4:16310844-16311973 FORWARD LENGTH=259	AT4G34050.1	0.00230465
81	18972.8	7	>gi|AT4G09320.1 | Symbols: NDPK1 | Nucleoside diphosphate kinase family protein | chr4:5923424-5924366 FORWARD LENGTH=169	AT4G09320.1	0.00170655
82	49812.9	7	>gi|AT1G07920.1 | Symbols: | GTP binding Elongation factor Tu family protein | chr1:2455559-2457001 FORWARD LENGTH=449	AT1G07920.1	0.00145903
83	80374.5	7	>gi|AT3G60750.1 | Symbols: | Transketolase | chr3:22454004-22456824 FORWARD LENGTH=741	AT3G60750.1	0.00131209
84	39393.1	7	>gi|AT3G19710.1 | Symbols: BCAT4 | branched-chain aminotransferase4 | chr3:6847202-6849429 REVERSE LENGTH=354	AT3G19710.1	0.00129768
85	41937.1	7	>gi|AT5G09810.1 | Symbols: ACT7 | actin 7 | chr5:3052809-3054220 FORWARD LENGTH=377	AT5G09810.1	0.000969836
86	42449	7	>gi|AT1G68010.1 | Symbols: HPR, ATHPR1 | hydroxypyruvate reductase | chr1:25493418-25495720 FORWARD LENGTH=386	AT1G68010.1	0.000712869
87	38858	7	>gi|AT3G52930.1 | Symbols: | Aldolase superfamily protein | chr3:19627383-19628874 REVERSE LENGTH=358	AT3G52930.1	0.000709179
88	47974.4	7	>gi|AT2G36530.1 | Symbols: LOS2, ENO2 | Enolase | chr2:15321081-15323786 REVERSE LENGTH=444	AT2G36530.1	0.000543824
89	40416.9	7	>gi|AT1G29670.1 | Symbols: | GDSL-like Lipase/Acylhydrolase superfamily protein | chr1:10375843-10377717 FORWARD LENGTH=363	AT1G29670.1	0.000430445
90	33644.2	7	>gi|AT5G09650.1 | Symbols: AtPPa6, PPa6 | pyrophosphorylase 6 | chr5:2991331-2993117 REVERSE LENGTH=300	AT5G09650.1	0.000347957
91	46059.3	7	>gi|AT1G65930.1 | Symbols: cICDH | cytosolic NADP+-dependent isocitrate dehydrogenase | chr1:24539088-24541861 FORWARD LENGTH=410	AT1G65930.1	0.000314387
92	53710.5	7	>gi|AT2G24270.2 | Symbols: ALDH11A3 | aldehyde dehydrogenase 11A3 | chr2:10327325-10329601 REVERSE LENGTH=496	AT2G24270.2	0.000254173
93	56957.2	7	>gi|AT5G48300.1 | Symbols: ADG1, APS1 | ADP glucose pyrophosphorylase 1 | chr5:19570326-19572557 FORWARD LENGTH=520	AT5G48300.1	0.000252956
94	52279.3	7	>gi|AT1G33590.1 | Symbols: | Leucine-rich repeat (LRR) family protein | chr1:12177788-12179221 FORWARD LENGTH=477	AT1G33590.1	0.000216652
95	40496.6	7	>gi|AT4G08390.1 | Symbols: SAPX | stromal ascorbate peroxidase | chr4:5314999-5317071 FORWARD LENGTH=372	AT4G08390.1	0.00019239
96	68453.5	7	>gi|AT5G20950.1 | Symbols: | Glycosyl hydrolase family protein | chr5:7107609-7110775 REVERSE LENGTH=624	AT5G20950.1	0.000117902
97	58951.3	7	>gi|AT3G48000.1 | Symbols: ALDH2B4, ALDH2, ALDH2A | aldehyde dehydrogenase 2B4 | chr3:17717082-17719843 REVERSE LENGTH=538	AT3G48000.1	7.97029e-05
98	20636.7	6	>gi|AT1G70490.1 | Symbols: ATARFA1D, ARFA1D | Ras-related small GTP-binding family protein | chr1:26564162-26565152 REVERSE LENGTH=181	AT1G70490.1	0.00899371
99	22640.8	6	>gi|AT4G02770.1 | Symbols: PSAD-1 | photosystem I subunit D-1 | chr4:1229247-1229873 REVERSE LENGTH=208	AT4G02770.1	0.0073058
100	16625.6	6	>gi|AT4G39260.1 | Symbols: CCR1, ATGRP8, GR-RBP8, GRP8 | cold, circadian rhythm, and RNA binding 1 | chr4:18274166-18274958 REVERSE LENGTH=169	AT4G39260.1	0.004383
101	28726.3	6	>gi|AT3G56650.1 | Symbols: | Mog1/PsbP/DUF1795-like photosystem II reaction center PsbP family protein | chr3:20984807-20985913 FORWARD LENGTH=262	AT3G56650.1	0.00201615
102	18589.2	6	>gi|AT4G38740.1 | Symbols: ROC1 | rotamase CYP 1 | chr4:18083620-18084138 REVERSE LENGTH=172	AT4G38740.1	0.00186242
103	30194.7	6	>gi|AT4G10340.1 | Symbols: LHCB5 | light harvesting complex of photosystem II 5 | chr4:6408200-6409496 FORWARD LENGTH=280	AT4G10340.1	0.00079657
104	25092.3	6	>gi|AT5G20290.1 | Symbols: | Ribosomal protein S8e family protein | chr5:6851695-6853012 REVERSE LENGTH=222	AT5G20290.1	0.000597982
105	44305.1	6	>gi|AT5G14200.1 | Symbols: ATIMD1, IMD1 | isopropylmalate dehydrogenase 1 | chr5:4576220-4578111 FORWARD LENGTH=409	AT5G14200.1	0.000534963
106	41131.9	6	>gi|AT1G23740.1 | Symbols: | Oxidoreductase, zinc-binding dehydrogenase family protein | chr1:8398245-8399656 REVERSE LENGTH=386	AT1G23740.1	0.000508558
107	57762.9	6	>gi|AT3G59010.1 | Symbols: PME61 | pectin methylesterase 61 | chr3:21803015-21805098 REVERSE LENGTH=529	AT3G59010.1	0.000395269
108	52130.9	6	>gi|AT1G47128.1 | Symbols: RD21, RD21A | Granulin repeat cysteine protease family protein | chr1:17283139-17285609 REVERSE LENGTH=462	AT1G47128.1	0.000390965
109	45602.1	6	>gi|AT2G20420.1 | Symbols: | ATP citrate lyase (ACL) family protein | chr2:8805574-8807858 FORWARD LENGTH=421	AT2G20420.1	0.000381897
110	16618.2	6	>gi|AT1G62480.1 | Symbols: | Vacuolar calcium-binding protein-related | chr1:23128799-23129548 FORWARD LENGTH=152	AT1G62480.1	0.000371384
111	39427.2	6	>gi|AT1G67280.1 | Symbols: | Glyoxalase/Bleomycin resistance protein/Dioxygenase superfamily protein | chr1:25188563-25190547 REVERSE LENGTH=350	AT1G67280.1	0.000291982
112	27143.2	6	>gi|AT5G02240.1 | Symbols: | NAD(P)-binding Rossmann-fold superfamily protein | chr5:451502-452984 FORWARD LENGTH=253	AT5G02240.1	0.000258508
113	41115.7	6	>gi|AT3G02230.1 | Symbols: RGP1, ATRGP1 | reversibly glycosylated polypeptide 1 | chr3:415463-417304 FORWARD LENGTH=357	AT3G02230.1	0.000255414
114	47507.4	6	>gi|AT5G03630.1 | Symbols: ATMDAR2 | Pyridine nucleotide-disulphide oxidoreductase family protein | chr5:922378-924616 REVERSE LENGTH=435	AT5G03630.1	0.00013805
115	62189.9	6	>gi|AT5G62530.1 | Symbols: ALDH12A1, ATP5CDH, P5CDH | aldehyde dehydrogenase 12A1 | chr5:25099768-25103159 REVERSE LENGTH=556	AT5G62530.1	7.60234e-05
116	76575.5	6	>gi|AT4G24280.1 | Symbols: cpHsc70-1 | chloroplast heat shock protein 70-1 | chr4:12590094-12593437 FORWARD LENGTH=718	AT4G24280.1	3.32112e-05
117	60877.1	6	>gi|AT1G52400.1 | Symbols: BGL1, BGLU18, ATBG1 | beta glucosidase 18 | chr1:19515250-19517930 FORWARD LENGTH=528	AT1G52400.1	2.62276e-05
118	58887.2	6	>gi|AT3G13930.1 | Symbols: | Dihydrolipoamide acetyltransferase, long form protein | chr3:4596240-4600143 FORWARD LENGTH=539	AT3G13930.1	1.61269e-05
119	62338.7	6	>gi|AT2G33210.1 | Symbols: HSP60-2 | heat shock protein 60-2 | chr2:14075093-14078568 REVERSE LENGTH=585	AT2G33210.1	1.57921e-05
120	13271.8	5	>gi|AT5G42980.1 | Symbols: ATTRX3, ATH3, ATTRXH3, TRXH3, TRX3 | thioredoxin 3 | chr5:17242772-17243718 FORWARD LENGTH=118	AT5G42980.1	0.0117528
121	18594.2	5	>gi|AT4G34870.1 | Symbols: ROC5, ATCYP1 | rotamase cyclophilin 5 | chr4:16614451-16614969 FORWARD LENGTH=172	AT4G34870.1	0.00680585
122	38527.2	5	>gi|AT3G44310.1 | Symbols: NIT1, ATNIT1, NITI | nitrilase 1 | chr3:15986901-15988841 FORWARD LENGTH=346	AT3G44310.1	0.00509496
123	25664.5	5	>gi|AT3G55330.1 | Symbols: PPL1 | PsbP-like protein 1 | chr3:20514031-20515275 REVERSE LENGTH=230	AT3G55330.1	0.00378608
124	18644.2	5	>gi|AT1G72230.1 | Symbols: | Cupredoxin superfamily protein | chr1:27188287-27189093 FORWARD LENGTH=181	AT1G72230.1	0.00182354
125	20527.6	5	>gi|AT4G03520.1 | Symbols: ATHM2 | Thioredoxin superfamily protein | chr4:1562585-1564055 REVERSE LENGTH=186	AT4G03520.1	0.00174332
126	30517.4	5	>gi|AT3G63190.1 | Symbols: RRF, HFP108, cpRRF, AtcpRRF | ribosome recycling factor, chloroplast precursor | chr3:23342861-23344640 REVERSE LENGTH=275	AT3G63190.1	0.00149899
127	18955.5	5	>gi|AT3G16640.1 | Symbols: TCTP | translationally controlled tumor protein | chr3:5669709-5670729 REVERSE LENGTH=168	AT3G16640.1	0.000990277
128	24106.1	5	>gi|AT2G44920.2 | Symbols: | Tetratricopeptide repeat (TPR)-like superfamily protein | chr2:18524419-18526502 FORWARD LENGTH=224	AT2G44920.2	0.000828762
129	19566.6	5	>gi|AT3G28940.1 | Symbols: | AIG2-like (avirulence induced gene) family protein | chr3:10968324-10969311 REVERSE LENGTH=169	AT3G28940.1	0.000791348
130	65767.3	5	>gi|AT4G12420.1 | Symbols: SKU5 | Cupredoxin superfamily protein | chr4:7349941-7352868 REVERSE LENGTH=587	AT4G12420.1	0.000780271
131	29994.7	5	>gi|AT5G24770.1 | Symbols: VSP2, ATVSP2 | vegetative storage protein 2 | chr5:8500713-8501844 REVERSE LENGTH=265	AT5G24770.1	0.000713454
132	30356.8	5	>gi|AT5G24780.1 | Symbols: VSP1, ATVSP1 | vegetative storage protein 1 | chr5:8507783-8508889 REVERSE LENGTH=270	AT5G24780.1	0.000679711
133	26013.1	5	>gi|AT5G53490.2 | Symbols: | Tetratricopeptide repeat (TPR)-like superfamily protein | chr5:21723488-21724621 REVERSE LENGTH=235	AT5G53490.2	0.000656982
134	84645.8	5	>gi|AT5G17920.1 | Symbols: ATCIMS, ATMETS, ATMS1 | Cobalamin-independent synthase family protein | chr5:5935771-5939195 FORWARD LENGTH=765	AT5G17920.1	0.00058191
135	55351.1	5	>gi|ATCG00120.1 | Symbols: ATPA | ATP synthase subunit alpha | chrC:9938-11461 REVERSE LENGTH=507	ATCG00120.1	0.000432414
136	53780.2	5	>gi|AT1G23310.1 | Symbols: GGT1, AOAT1, GGAT1 | glutamate:glyoxylate aminotransferase | chr1:8268720-8271329 REVERSE LENGTH=481	AT1G23310.1	0.000415134
137	53971.4	5	>gi|AT4G13940.1 | Symbols: HOG1, EMB1395, SAHH1, MEE58, ATSAHH1 | S-adenosyl-L-homocysteine hydrolase | chr4:8054931-8056676 FORWARD LENGTH=485	AT4G13940.1	0.000410916
138	30668.3	5	>gi|AT2G43570.1 | Symbols: CHI | chitinase, putative | chr2:18076389-18077435 REVERSE LENGTH=277	AT2G43570.1	0.000408685
139	21330.2	5	>gi|AT3G15360.1 | Symbols: ATHM4, TRX-M4, ATM4 | thioredoxin M-type 4 | chr3:5188448-5189457 FORWARD LENGTH=193	AT3G15360.1	0.000300755
140	26271.8	5	>gi|AT4G11150.1 | Symbols: TUF, emb2448, TUFF, VHA-E1 | vacuolar ATP synthase subunit E1 | chr4:6800091-6801696 FORWARD LENGTH=230	AT4G11150.1	0.000285614
141	37662.8	5	>gi|AT1G43670.1 | Symbols: | Inositol monophosphatase family protein | chr1:16468184-16470347 FORWARD LENGTH=341	AT1G43670.1	0.000204328
142	52754.3	5	>gi|AT1G63940.1 | Symbols: MDAR6 | monodehydroascorbate reductase 6 | chr1:23730206-23733534 FORWARD LENGTH=486	AT1G63940.1	0.000200624
143	32055.4	5	>gi|AT2G20630.2 | Symbols: PIA1 | PP2C induced by AVRRPM1 | chr2:8897335-8899648 REVERSE LENGTH=290	AT2G20630.2	0.000200531
144	42764.1	5	>gi|AT1G09340.1 | Symbols: CRB, CSP41B, HIP1.3 | chloroplast RNA binding | chr1:3015473-3018035 FORWARD LENGTH=378	AT1G09340.1	0.000181835
145	50508.4	5	>gi|AT3G15520.1 | Symbols: | Cyclophilin-like peptidyl-prolyl cis-trans isomerase family protein | chr3:5249739-5252432 REVERSE LENGTH=466	AT3G15520.1	0.000179984
146	36078.5	5	>gi|AT5G20080.1 | Symbols: | FAD/NAD(P)-binding oxidoreductase | chr5:6782708-6786360 FORWARD LENGTH=328	AT5G20080.1	0.000161978
147	56614.6	5	>gi|AT1G77510.1 | Symbols: ATPDIL1-2, PDI6, ATPDI6, PDIL1-2 | PDI-like 1-2 | chr1:29126742-29129433 FORWARD LENGTH=508	AT1G77510.1	0.000117687
148	35089.6	5	>gi|AT4G39970.1 | Symbols: | Haloacid dehalogenase-like hydrolase (HAD) superfamily protein | chr4:18536678-18538429 REVERSE LENGTH=316	AT4G39970.1	0.000101713
149	38705	5	>gi|AT2G36460.1 | Symbols: | Aldolase superfamily protein | chr2:15296929-15298387 REVERSE LENGTH=358	AT2G36460.1	8.86597e-05
150	121680	5	>gi|AT3G19170.1 | Symbols: ATPREP1, ATZNMP, PREP1 | presequence protease 1 | chr3:6625578-6631874 REVERSE LENGTH=1080	AT3G19170.1	7.63643e-05
151	12256	4	>gi|AT5G59320.1 | Symbols: LTP3 | lipid transfer protein 3 | chr5:23929051-23929492 FORWARD LENGTH=115	AT5G59320.1	0.0437141
152	12317.2	4	>gi|AT2G38540.1 | Symbols: LP1, LTP1, ATLTP1 | lipid transfer protein 1 | chr2:16130418-16130893 FORWARD LENGTH=118	AT2G38540.1	0.0121552
153	16153.8	4	>gi|AT1G13930.1 | Symbols: | Involved in response to salt stress. Knockout mutants are hypersensitive to salt stress. | chr1:4761091-4761558 FORWARD LENGTH=155	AT1G13930.1	0.0110405
154	43105.3	4	>gi|AT1G12900.1 | Symbols: GAPA-2 | glyceraldehyde 3-phosphate dehydrogenase A subunit 2 | chr1:4392634-4394283 REVERSE LENGTH=399	AT1G12900.1	0.0108087
155	15180	4	>gi|AT2G20260.1 | Symbols: PSAE-2 | photosystem I subunit E-2 | chr2:8736780-8737644 FORWARD LENGTH=145	AT2G20260.1	0.00552275
156	14103	4	>gi|AT4G29350.1 | Symbols: PFN2, PRO2, PRF2 | profilin 2 | chr4:14450135-14451119 FORWARD LENGTH=131	AT4G29350.1	0.00371477
157	16026.1	4	>gi|AT5G59880.1 | Symbols: ADF3 | actin depolymerizing factor 3 | chr5:24120382-24121628 FORWARD LENGTH=139	AT5G59880.1	0.00269184
158	21781.9	4	>gi|AT5G54500.1 | Symbols: FQR1 | flavodoxin-like quinone reductase 1 | chr5:22124674-22126256 FORWARD LENGTH=204	AT5G54500.1	0.00223113
159	16936.6	4	>gi|AT2G21660.1 | Symbols: ATGRP7, CCR2, GR-RBP7, GRP7 | cold, circadian rhythm, and rna binding 2 | chr2:9265477-9266316 REVERSE LENGTH=176	AT2G21660.1	0.0021778
160	28516.4	4	>gi|AT5G13120.1 | Symbols: ATCYP20-2, CYP20-2 | cyclophilin 20-2 | chr5:4162714-4164720 REVERSE LENGTH=259	AT5G13120.1	0.00180291
161	24113.6	4	>gi|AT4G02520.1 | Symbols: ATGSTF2, ATPM24.1, ATPM24, GST2, GSTF2 | glutathione S-transferase PHI 2 | chr4:1110673-1111531 REVERSE LENGTH=212	AT4G02520.1	0.00158604
162	30370.1	4	>gi|AT2G10940.1 | Symbols: | Bifunctional inhibitor/lipid-transfer protein/seed storage 2S albumin superfamily protein | chr2:4311160-4312035 REVERSE LENGTH=291	AT2G10940.1	0.00150417
163	17635.1	4	>gi|AT1G76100.1 | Symbols: PETE1 | plastocyanin 1 | chr1:28554217-28554732 REVERSE LENGTH=171	AT1G76100.1	0.00149766
164	42162.4	4	>gi|AT1G79550.1 | Symbols: PGK | phosphoglycerate kinase | chr1:29924347-29926295 REVERSE LENGTH=401	AT1G79550.1	0.00105623
165	25405.7	4	>gi|AT5G55190.1 | Symbols: RAN3, ATRAN3 | RAN GTPase 3 | chr5:22392285-22393957 FORWARD LENGTH=221	AT5G55190.1	0.000871948
166	20892.2	4	>gi|AT1G08110.1 | Symbols: | lactoylglutathione lyase family protein / glyoxalase I family protein | chr1:2535702-2537630 FORWARD LENGTH=185	AT1G08110.1	0.000835118
167	33772.8	4	>gi|AT1G75280.1 | Symbols: | NmrA-like negative transcriptional regulator family protein | chr1:28252030-28253355 FORWARD LENGTH=310	AT1G75280.1	0.000710965
168	25296.1	4	>gi|AT1G76020.1 | Symbols: | Thioredoxin superfamily protein | chr1:28532243-28533542 REVERSE LENGTH=225	AT1G76020.1	0.000692587
169	29797.5	4	>gi|AT5G09440.1 | Symbols: EXL4 | EXORDIUM like 4 | chr5:2938397-2939233 FORWARD LENGTH=278	AT5G09440.1	0.000492182
170	46629.2	4	>gi|AT3G52880.1 | Symbols: ATMDAR1, MDAR1 | monodehydroascorbate reductase 1 | chr3:19601477-19604366 REVERSE LENGTH=434	AT3G52880.1	0.0004664
171	44133.4	4	>gi|AT5G23120.1 | Symbols: HCF136 | photosystem II stability/assembly factor, chloroplast (HCF136) | chr5:7778154-7780463 FORWARD LENGTH=403	AT5G23120.1	0.000397824
172	24603.5	4	>gi|AT2G29350.2 | Symbols: SAG13 | senescence-associated gene 13 | chr2:12601036-12601992 FORWARD LENGTH=225	AT2G29350.2	0.000361198
173	25286.1	4	>gi|AT1G27130.1 | Symbols: ATGSTU13, GST12, GSTU13 | glutathione S-transferase tau 13 | chr1:9425582-9426597 FORWARD LENGTH=227	AT1G27130.1	0.000354016
174	33897.7	4	>gi|AT4G14880.1 | Symbols: OASA1, OLD3, CYTACS1 | O-acetylserine (thiol) lyase (OAS-TL) isoform A1 | chr4:8518209-8520050 REVERSE LENGTH=322	AT4G14880.1	0.000339837
175	51961.4	4	>gi|AT5G26000.2 | Symbols: TGG1, BGLU38 | thioglucoside glucohydrolase 1 | chr5:9080009-9082347 REVERSE LENGTH=456	AT5G26000.2	0.000335946
176	57535.4	4	>gi|AT4G37930.1 | Symbols: SHM1, STM, SHMT1 | serine transhydroxymethyltransferase 1 | chr4:17831891-17834742 REVERSE LENGTH=517	AT4G37930.1	0.000291943
177	34450.5	4	>gi|AT1G16080.1 | Symbols: | unknown protein; LOCATED IN: apoplast, chloroplast stroma, chloroplast, chloroplast envelope; EXPRESSED IN: 23 plant structures; EXPRESSED DURING: 14 growth stages; Has 81 Blast hits to 81 proteins in 28 species: Archae	AT1G16080.1	0.000254183
178	47954.7	4	>gi|AT5G13420.1 | Symbols: | Aldolase-type TIM barrel family protein | chr5:4302080-4304212 REVERSE LENGTH=438	AT5G13420.1	0.000225874
179	38155.6	4	>gi|AT1G17650.1 | Symbols: GLYR2, GR2 | glyoxylate reductase 2 | chr1:6069594-6071964 REVERSE LENGTH=358	AT1G17650.1	0.00021964
180	52963.2	4	>gi|AT2G44350.1 | Symbols: ATCS, CSY4 | Citrate synthase family protein | chr2:18316673-18320524 FORWARD LENGTH=473	AT2G44350.1	0.000215523
181	48179.7	4	>gi|AT3G01480.1 | Symbols: CYP38, ATCYP38 | cyclophilin 38 | chr3:188569-190674 FORWARD LENGTH=437	AT3G01480.1	0.000213042
182	24856.4	4	>gi|AT3G60820.1 | Symbols: PBF1 | N-terminal nucleophile aminohydrolases (Ntn hydrolases) superfamily protein | chr3:22472038-22473809 REVERSE LENGTH=223	AT3G60820.1	0.00021042
183	20202.3	4	>gi|AT1G27950.1 | Symbols: LTPG1 | glycosylphosphatidylinositol-anchored lipid protein transfer 1 | chr1:9740740-9741991 FORWARD LENGTH=193	AT1G27950.1	0.000207612
184	33553.2	4	>gi|AT2G21170.1 | Symbols: TIM, PDTPI | triosephosphate isomerase | chr2:9071047-9073106 REVERSE LENGTH=315	AT2G21170.1	0.000205702
185	36241.6	4	>gi|AT3G12145.1 | Symbols: FLR1, FLOR1 | Leucine-rich repeat (LRR) family protein | chr3:3874764-3876075 REVERSE LENGTH=325	AT3G12145.1	0.000192707
186	33955.9	4	>gi|AT5G66530.1 | Symbols: | Galactose mutarotase-like superfamily protein | chr5:26553821-26555575 REVERSE LENGTH=307	AT5G66530.1	0.000188215
187	32482.6	4	>gi|AT1G53580.1 | Symbols: GLX2-3, ETHE1, GLY3 | glyoxalase II 3 | chr1:19991542-19993250 REVERSE LENGTH=294	AT1G53580.1	0.000182918
188	24826.6	4	>gi|AT2G18230.1 | Symbols: AtPPa2, PPa2 | pyrophosphorylase 2 | chr2:7932139-7933560 REVERSE LENGTH=218	AT2G18230.1	0.000175583
189	49970.6	4	>gi|AT4G31990.1 | Symbols: ASP5, AAT3, ATAAT1 | aspartate aminotransferase 5 | chr4:15471074-15473521 REVERSE LENGTH=453	AT4G31990.1	0.000170419
190	52141.4	4	>gi|AT4G13930.1 | Symbols: SHM4 | serine hydroxymethyltransferase 4 | chr4:8048013-8050021 REVERSE LENGTH=471	AT4G13930.1	0.00015802
191	51498.9	4	>gi|AT1G80380.2 | Symbols: | P-loop containing nucleoside triphosphate hydrolases superfamily protein | chr1:30217332-30219784 FORWARD LENGTH=456	AT1G80380.2	0.000157455
192	36511.8	4	>gi|AT1G21440.1 | Symbols: | Phosphoenolpyruvate carboxylase family protein | chr1:7502325-7504103 REVERSE LENGTH=336	AT1G21440.1	0.00012996
193	35913.5	4	>gi|AT5G19440.1 | Symbols: | NAD(P)-binding Rossmann-fold superfamily protein | chr5:6556493-6558123 FORWARD LENGTH=326	AT5G19440.1	0.000100153
194	64729.1	4	>gi|AT3G14310.1 | Symbols: ATPME3, PME3 | pectin methylesterase 3 | chr3:4772214-4775095 REVERSE LENGTH=592	AT3G14310.1	9.22631e-05
195	53709.4	4	>gi|AT3G29360.1 | Symbols: | UDP-glucose 6-dehydrogenase family protein | chr3:11267375-11268817 REVERSE LENGTH=480	AT3G29360.1	8.45961e-05
196	50736.6	4	>gi|AT5G63570.1 | Symbols: GSA1 | glutamate-1-semialdehyde-2,1-aminomutase | chr5:25451957-25453620 FORWARD LENGTH=474	AT5G63570.1	7.78315e-05
197	37745.1	4	>gi|AT4G16260.1 | Symbols: | Glycosyl hydrolase superfamily protein | chr4:9200180-9201441 REVERSE LENGTH=344	AT4G16260.1	7.66845e-05
198	38773	4	>gi|AT5G59290.1 | Symbols: UXS3, ATUXS3 | UDP-glucuronic acid decarboxylase 3 | chr5:23915814-23917953 REVERSE LENGTH=342	AT5G59290.1	7.52795e-05
199	117295	4	>gi|AT5G65750.1 | Symbols: | 2-oxoglutarate dehydrogenase, E1 component | chr5:26304212-26307947 FORWARD LENGTH=1025	AT5G65750.1	5.98393e-05
200	54302	4	>gi|AT4G14040.1 | Symbols: EDA38, SBP2 | selenium-binding protein 2 | chr4:8100691-8102828 REVERSE LENGTH=487	AT4G14040.1	5.77278e-05
201	27632	4	>gi|AT2G40600.1 | Symbols: | appr-1-p processing enzyme family protein | chr2:16947012-16948537 REVERSE LENGTH=257	AT2G40600.1	4.48461e-05
202	110312	4	>gi|AT2G42600.2 | Symbols: ATPPC2, PPC2 | phosphoenolpyruvate carboxylase 2 | chr2:17734541-17738679 REVERSE LENGTH=963	AT2G42600.2	3.2148e-05
203	9545.37	3	>gi|ATCG01060.1 | Symbols: PSAC | iron-sulfur cluster binding;electron carriers;4 iron, 4 sulfur cluster binding | chrC:117318-117563 REVERSE LENGTH=81	ATCG01060.1	0.0207264
204	24628	3	>gi|AT4G05180.1 | Symbols: PSBQ, PSBQ-2, PSII-Q | photosystem II subunit Q-2 | chr4:2672093-2673170 REVERSE LENGTH=230	AT4G05180.1	0.0144514
205	11024.4	3	>gi|AT2G24940.1 | Symbols: AtMAPR2, MAPR2 | membrane-associated progesterone binding protein 2 | chr2:10609447-10609749 FORWARD LENGTH=100	AT2G24940.1	0.00882432
206	11920	3	>gi|AT5G40370.1 | Symbols: | Glutaredoxin family protein | chr5:16147826-16149052 REVERSE LENGTH=111	AT5G40370.1	0.00876209
207	22401.4	3	>gi|AT2G28190.1 | Symbols: CSD2, CZSOD2 | copper/zinc superoxide dismutase 2 | chr2:12014548-12016303 FORWARD LENGTH=216	AT2G28190.1	0.00566454
208	14106.8	3	>gi|AT1G27970.1 | Symbols: NTF2B | nuclear transport factor 2B | chr1:9746921-9747787 FORWARD LENGTH=126	AT1G27970.1	0.00221837
209	13284.7	3	>gi|AT1G45145.1 | Symbols: ATTRX5, ATH5, LIV1, TRX5 | thioredoxin H-type 5 | chr1:17075264-17076256 REVERSE LENGTH=118	AT1G45145.1	0.00215012
210	14458.8	3	>gi|AT2G45180.1 | Symbols: | Bifunctional inhibitor/lipid-transfer protein/seed storage 2S albumin superfamily protein | chr2:18626377-18626781 FORWARD LENGTH=134	AT2G45180.1	0.00208118
211	12442.5	3	>gi|AT3G18740.1 | Symbols: | Ribosomal protein L7Ae/L30e/S12e/Gadd45 family protein | chr3:6453437-6453870 FORWARD LENGTH=112	AT3G18740.1	0.00180391
212	16326.3	3	>gi|AT3G63540.1 | Symbols: | Mog1/PsbP/DUF1795-like photosystem II reaction center PsbP family protein | chr3:23459372-23459803 REVERSE LENGTH=143	AT3G63540.1	0.0016147
213	19136.3	3	>gi|AT3G56070.1 | Symbols: ROC2 | rotamase cyclophilin 2 | chr3:20806987-20807517 REVERSE LENGTH=176	AT3G56070.1	0.00133625
214	30274.8	3	>gi|AT5G61410.1 | Symbols: RPE, EMB2728 | D-ribulose-5-phosphate-3-epimerase | chr5:24684085-24685836 REVERSE LENGTH=281	AT5G61410.1	0.00127956
215	34002.6	3	>gi|AT2G20890.1 | Symbols: PSB29, THF1 | photosystem II reaction center PSB29 protein | chr2:8987783-8989185 FORWARD LENGTH=300	AT2G20890.1	0.00117912
216	24340.4	3	>gi|AT2G22230.1 | Symbols: | Thioesterase superfamily protein | chr2:9450042-9451427 FORWARD LENGTH=220	AT2G22230.1	0.000775682
217	14957.8	3	>gi|AT4G28750.1 | Symbols: PSAE-1 | Photosystem I reaction centre subunit IV / PsaE protein | chr4:14202951-14203888 REVERSE LENGTH=143	AT4G28750.1	0.000758832
218	44465.2	3	>gi|AT2G13360.1 | Symbols: AGT, AGT1, SGAT | alanine:glyoxylate aminotransferase | chr2:5539417-5540902 REVERSE LENGTH=401	AT2G13360.1	0.000552611
219	18937.9	3	>gi|AT3G07470.1 | Symbols: | Protein of unknown function, DUF538 | chr3:2387291-2388343 REVERSE LENGTH=169	AT3G07470.1	0.00054039
220	27690.8	3	>gi|AT1G56450.1 | Symbols: PBG1 | 20S proteasome beta subunit G1 | chr1:21141970-21144186 FORWARD LENGTH=246	AT1G56450.1	0.000497676
221	12228	3	>gi|AT3G53980.1 | Symbols: | Bifunctional inhibitor/lipid-transfer protein/seed storage 2S albumin superfamily protein | chr3:19987760-19988203 REVERSE LENGTH=114	AT3G53980.1	0.000444497
222	16047.5	3	>gi|AT3G56490.1 | Symbols: HIT3, HINT1 | HIS triad family protein 3 | chr3:20941532-20943129 FORWARD LENGTH=147	AT3G56490.1	0.000424808
223	25576	3	>gi|AT5G03170.1 | Symbols: FLA11, ATFLA11 | FASCICLIN-like arabinogalactan-protein 11 | chr5:752898-753638 REVERSE LENGTH=246	AT5G03170.1	0.00040066
224	21407.4	3	>gi|AT2G34480.1 | Symbols: | Ribosomal protein L18ae/LX family protein | chr2:14532916-14534161 REVERSE LENGTH=178	AT2G34480.1	0.000387771
225	28266.2	3	>gi|AT1G29910.1 | Symbols: CAB3, AB180, LHCB1.2 | chlorophyll A/B binding protein 3 | chr1:10472443-10473246 REVERSE LENGTH=267	AT1G29910.1	0.000360415
226	36584.8	3	>gi|AT5G08300.1 | Symbols: | Succinyl-CoA ligase, alpha subunit | chr5:2667579-2669672 FORWARD LENGTH=347	AT5G08300.1	0.000345156
227	13687.4	3	>gi|ATCG00780.1 | Symbols: RPL14 | ribosomal protein L14 | chrC:80696-81064 REVERSE LENGTH=122	ATCG00780.1	0.000332969
228	31920.6	3	>gi|AT2G41530.1 | Symbols: ATSFGH, SFGH | S-formylglutathione hydrolase | chr2:17323656-17325430 REVERSE LENGTH=284	AT2G41530.1	0.000328946
229	27434.4	3	>gi|AT3G51260.1 | Symbols: PAD1 | 20S proteasome alpha subunit PAD1 | chr3:19031086-19032746 FORWARD LENGTH=250	AT3G51260.1	0.000253141
230	17620.6	3	>gi|AT4G23670.1 | Symbols: | Polyketide cyclase/dehydrase and lipid transport superfamily protein | chr4:12332846-12333656 REVERSE LENGTH=151	AT4G23670.1	0.000242629
231	37344.6	3	>gi|AT3G17940.1 | Symbols: | Galactose mutarotase-like superfamily protein | chr3:6143707-6145244 REVERSE LENGTH=341	AT3G17940.1	0.00021749
232	84192	3	>gi|AT1G66970.1 | Symbols: SVL2 | SHV3-like 2 | chr1:24992746-24996005 REVERSE LENGTH=763	AT1G66970.1	0.000205382
233	26785.5	3	>gi|AT5G20720.1 | Symbols: CPN20, CPN10, CHCPN10, ATCPN21, CPN21 | chaperonin 20 | chr5:7015015-7016354 FORWARD LENGTH=253	AT5G20720.1	0.00019868
234	29002.4	3	>gi|AT4G29260.1 | Symbols: | HAD superfamily, subfamily IIIB acid phosphatase | chr4:14422310-14423409 REVERSE LENGTH=255	AT4G29260.1	0.000197192
235	42230.1	3	>gi|AT3G14990.1 | Symbols: | Class I glutamine amidotransferase-like superfamily protein | chr3:5047510-5049621 FORWARD LENGTH=392	AT3G14990.1	0.000189953
236	24635.5	3	>gi|AT4G03280.1 | Symbols: PETC, PGR1 | photosynthetic electron transfer C | chr4:1440314-1441717 FORWARD LENGTH=229	AT4G03280.1	0.000188427
237	29011.4	3	>gi|AT1G22300.1 | Symbols: GRF10, 14-3-3EPSILON, GF14 EPSILON | general regulatory factor 10 | chr1:7879146-7881103 REVERSE LENGTH=254	AT1G22300.1	0.000184318
238	26136.5	3	>gi|AT1G18540.1 | Symbols: | Ribosomal protein L6 family protein | chr1:6377448-6378548 REVERSE LENGTH=233	AT1G18540.1	0.000180941
239	43586.9	3	>gi|AT1G02500.1 | Symbols: SAM1, SAM-1, MAT1, AtSAM1 | S-adenosylmethionine synthetase 1 | chr1:519037-520218 FORWARD LENGTH=393	AT1G02500.1	0.000167624
240	23705.4	3	>gi|AT4G02530.1 | Symbols: | chloroplast thylakoid lumen protein | chr4:1112335-1114005 REVERSE LENGTH=216	AT4G02530.1	0.000149998
241	30685.1	3	>gi|AT5G42790.1 | Symbols: PAF1, ATPSM30, ARS5 | proteasome alpha subunit F1 | chr5:17159270-17160975 REVERSE LENGTH=278	AT5G42790.1	0.000130121
242	47785.3	3	>gi|AT4G35630.1 | Symbols: PSAT | phosphoserine aminotransferase | chr4:16904205-16905497 FORWARD LENGTH=430	AT4G35630.1	0.000123024
243	30699.2	3	>gi|AT2G37220.1 | Symbols: | RNA-binding (RRM/RBD/RNP motifs) family protein | chr2:15634980-15636331 REVERSE LENGTH=289	AT2G37220.1	0.000122267
244	33754.9	3	>gi|AT1G24360.1 | Symbols: | NAD(P)-binding Rossmann-fold superfamily protein | chr1:8640820-8643283 FORWARD LENGTH=319	AT1G24360.1	0.000116045
245	50193.6	3	>gi|AT1G04820.1 | Symbols: TUA4, TOR2 | tubulin alpha-4 chain | chr1:1356421-1358266 REVERSE LENGTH=450	AT1G04820.1	0.000109828
246	36754.8	3	>gi|AT5G54770.1 | Symbols: THI1, TZ, THI4 | thiazole biosynthetic enzyme, chloroplast (ARA6) (THI1) (THI4) | chr5:22246634-22247891 FORWARD LENGTH=349	AT5G54770.1	0.000109013
247	30416.2	3	>gi|AT1G53070.1 | Symbols: | Legume lectin family protein | chr1:19778371-19779189 FORWARD LENGTH=272	AT1G53070.1	0.000104125
248	31535.4	3	>gi|AT5G45390.1 | Symbols: CLPP4, NCLPP4 | CLP protease P4 | chr5:18396351-18397586 FORWARD LENGTH=292	AT5G45390.1	0.000102273
249	26130.2	3	>gi|AT3G23600.1 | Symbols: | alpha/beta-Hydrolases superfamily protein | chr3:8473833-8475655 FORWARD LENGTH=239	AT3G23600.1	9.35092e-05
250	38376.3	3	>gi|AT5G17000.1 | Symbols: | Zinc-binding dehydrogenase family protein | chr5:5584983-5586991 REVERSE LENGTH=345	AT5G17000.1	9.26884e-05
251	34842.3	3	>gi|AT4G21580.1 | Symbols: | oxidoreductase, zinc-binding dehydrogenase family protein | chr4:11475822-11477514 FORWARD LENGTH=325	AT4G21580.1	8.22693e-05
252	35424.3	3	>gi|AT2G31390.1 | Symbols: | pfkB-like carbohydrate kinase family protein | chr2:13383635-13386116 REVERSE LENGTH=325	AT2G31390.1	7.60348e-05
253	39436.2	3	>gi|AT5G50850.1 | Symbols: MAB1 | Transketolase family protein | chr5:20689671-20692976 FORWARD LENGTH=363	AT5G50850.1	7.58133e-05
254	53941.8	3	>gi|AT3G18490.1 | Symbols: | Eukaryotic aspartyl protease family protein | chr3:6349090-6350592 REVERSE LENGTH=500	AT3G18490.1	7.18123e-05
255	30850.1	3	>gi|AT4G30270.1 | Symbols: MERI5B, MERI-5, XTH24, SEN4 | xyloglucan endotransglucosylase/hydrolase 24 | chr4:14819445-14820448 REVERSE LENGTH=269	AT4G30270.1	7.10815e-05
256	32359.5	3	>gi|AT4G15510.1 | Symbols: | Photosystem II reaction center PsbP family protein | chr4:8860701-8862529 FORWARD LENGTH=287	AT4G15510.1	6.619e-05
257	41527.9	3	>gi|AT5G43940.1 | Symbols: HOT5, ADH2, GSNOR, ATGSNOR1, PAR2 | GroES-like zinc-binding dehydrogenase family protein | chr5:17684265-17686379 FORWARD LENGTH=379	AT5G43940.1	6.42007e-05
258	43067.3	3	>gi|AT4G19410.1 | Symbols: | Pectinacetylesterase family protein | chr4:10582188-10584766 REVERSE LENGTH=391	AT4G19410.1	5.84229e-05
259	36571.7	3	>gi|AT2G26740.1 | Symbols: ATSEH, SEH | soluble epoxide hydrolase | chr2:11393148-11394257 REVERSE LENGTH=321	AT2G26740.1	5.29618e-05
260	120967	3	>gi|AT4G10710.1 | Symbols: SPT16 | global transcription factor C | chr4:6602226-6605450 REVERSE LENGTH=1074	AT4G10710.1	5.27392e-05
261	46244.5	3	>gi|AT3G54400.1 | Symbols: | Eukaryotic aspartyl protease family protein | chr3:20140291-20142599 REVERSE LENGTH=425	AT3G54400.1	5.14004e-05
262	39417.9	3	>gi|AT1G12780.1 | Symbols: UGE1, ATUGE1 | UDP-D-glucose/UDP-D-galactose 4-epimerase 1 | chr1:4356124-4358120 REVERSE LENGTH=351	AT1G12780.1	5.09455e-05
263	35139.7	3	>gi|AT5G42180.1 | Symbols: | Peroxidase superfamily protein | chr5:16852702-16854021 FORWARD LENGTH=317	AT5G42180.1	4.79235e-05
264	66342.3	3	>gi|AT3G06650.1 | Symbols: ACLB-1 | ATP-citrate lyase B-1 | chr3:2079247-2082633 REVERSE LENGTH=608	AT3G06650.1	4.46412e-05
265	41170.7	3	>gi|AT4G04640.1 | Symbols: ATPC1 | ATPase, F1 complex, gamma subunit protein | chr4:2350761-2351882 REVERSE LENGTH=373	AT4G04640.1	4.2823e-05
266	82966.7	3	>gi|AT4G26690.1 | Symbols: SHV3, MRH5, GPDL2 | PLC-like phosphodiesterase family protein | chr4:13456793-13459890 REVERSE LENGTH=759	AT4G26690.1	4.24886e-05
267	60410.5	3	>gi|AT1G17290.1 | Symbols: AlaAT1 | alanine aminotransferas | chr1:5922771-5926093 FORWARD LENGTH=543	AT1G17290.1	3.97631e-05
268	62204.9	3	>gi|AT2G28000.1 | Symbols: CPN60A, CH-CPN60A, SLP | chaperonin-60alpha | chr2:11926603-11929184 FORWARD LENGTH=586	AT2G28000.1	3.80181e-05
269	83694	3	>gi|AT4G12290.1 | Symbols: | Copper amine oxidase family protein | chr4:7304434-7306973 FORWARD LENGTH=741	AT4G12290.1	3.08719e-05
270	42877.8	3	>gi|AT1G12840.1 | Symbols: DET3, ATVHA-C | vacuolar ATP synthase subunit C (VATC) / V-ATPase C subunit / vacuolar proton pump C subunit (DET3) | chr1:4375584-4378220 FORWARD LENGTH=375	AT1G12840.1	2.91672e-05
271	36272	3	>gi|AT5G64250.2 | Symbols: | Aldolase-type TIM barrel family protein | chr5:25697623-25698945 REVERSE LENGTH=333	AT5G64250.2	2.82668e-05
272	41112	3	>gi|AT5G03290.1 | Symbols: IDH-V | isocitrate dehydrogenase V | chr5:794043-795939 FORWARD LENGTH=374	AT5G03290.1	2.72397e-05
273	66816.7	3	>gi|AT3G59970.3 | Symbols: MTHFR1 | methylenetetrahydrofolate reductase 1 | chr3:22151303-22154323 FORWARD LENGTH=592	AT3G59970.3	1.74943e-05
274	108983	3	>gi|AT4G26970.1 | Symbols: ACO2 | aconitase 2 | chr4:13543077-13548427 FORWARD LENGTH=995	AT4G26970.1	1.19785e-05
275	60174.4	3	>gi|AT1G76160.1 | Symbols: sks5 | SKU5 similar 5 | chr1:28578211-28581020 REVERSE LENGTH=541	AT1G76160.1	6.20323e-06
276	6547.32	2	>gi|AT5G15970.1 | Symbols: KIN2, COR6.6 | stress-responsive protein (KIN2) / stress-induced protein (KIN2) / cold-responsive protein (COR6.6) / cold-regulated protein (COR6.6) | chr5:5211966-5212441 FORWARD LENGTH=66	AT5G15970.1	0.0400507
277	13076.6	2	>gi|AT3G56240.1 | Symbols: CCH | copper chaperone | chr3:20863460-20864402 REVERSE LENGTH=121	AT3G56240.1	0.00741281
278	11910.9	2	>gi|AT5G59310.1 | Symbols: LTP4 | lipid transfer protein 4 | chr5:23925296-23925772 REVERSE LENGTH=112	AT5G59310.1	0.00619369
279	15183.3	2	>gi|AT5G40370.2 | Symbols: | Glutaredoxin family protein | chr5:16147826-16148900 REVERSE LENGTH=136	AT5G40370.2	0.00413751
280	19670.5	2	>gi|AT3G27850.1 | Symbols: RPL12-C | ribosomal protein L12-C | chr3:10324905-10325468 FORWARD LENGTH=187	AT3G27850.1	0.00326313
281	20048.6	2	>gi|AT1G09310.1 | Symbols: | Protein of unknown function, DUF538 | chr1:3009109-3009648 FORWARD LENGTH=179	AT1G09310.1	0.00183324
282	20969.7	2	>gi|AT3G05590.1 | Symbols: RPL18 | ribosomal protein L18 | chr3:1621511-1622775 FORWARD LENGTH=187	AT3G05590.1	0.00171994
283	25819.3	2	>gi|AT5G63310.1 | Symbols: NDPK2, NDPK1A, NDPK IA IA, NDPK IA, ATNDPK2 | nucleoside diphosphate kinase 2 | chr5:25372122-25373838 REVERSE LENGTH=231	AT5G63310.1	0.00159909
284	11790.1	2	>gi|AT5G51720.1 | Symbols: | 2 iron, 2 sulfur cluster binding | chr5:21009645-21010227 FORWARD LENGTH=108	AT5G51720.1	0.00146584
285	29534.3	2	>gi|AT1G11750.1 | Symbols: CLPP6, NCLPP1, NCLPP6 | CLP protease proteolytic subunit 6 | chr1:3967609-3969535 FORWARD LENGTH=271	AT1G11750.1	0.00143786
286	14371.1	2	>gi|AT2G19760.1 | Symbols: PFN1, PRF1 | profilin 1 | chr2:8517074-8518067 REVERSE LENGTH=131	AT2G19760.1	0.00131271
287	28723.6	2	>gi|AT5G16710.1 | Symbols: DHAR3 | dehydroascorbate reductase 1 | chr5:5483312-5484926 FORWARD LENGTH=258	AT5G16710.1	0.00126083
288	26607.3	2	>gi|AT1G27450.1 | Symbols: APT1, ATAPT1 | adenine phosphoribosyl transferase 1 | chr1:9532042-9533807 FORWARD LENGTH=243	AT1G27450.1	0.00103156
289	16502	2	>gi|AT1G70600.1 | Symbols: | Ribosomal protein L18e/L15 superfamily protein | chr1:26621168-26621608 REVERSE LENGTH=146	AT1G70600.1	0.000938734
290	24328.9	2	>gi|AT1G31330.1 | Symbols: PSAF | photosystem I subunit F | chr1:11215011-11215939 REVERSE LENGTH=221	AT1G31330.1	0.00090724
291	24717.2	2	>gi|AT3G10060.1 | Symbols: | FKBP-like peptidyl-prolyl cis-trans isomerase family protein | chr3:3102291-3103801 FORWARD LENGTH=230	AT3G10060.1	0.000840978
292	23720.3	2	>gi|AT2G43560.1 | Symbols: | FKBP-like peptidyl-prolyl cis-trans isomerase family protein | chr2:18073995-18075385 REVERSE LENGTH=223	AT2G43560.1	0.000741801
293	23068.6	2	>gi|AT1G21720.1 | Symbols: PBC1 | proteasome beta subunit C1 | chr1:7626394-7628070 FORWARD LENGTH=204	AT1G21720.1	0.000723385
294	23693.3	2	>gi|AT2G04690.1 | Symbols: | Pyridoxamine 5"-phosphate oxidase family protein | chr2:1644628-1646179 FORWARD LENGTH=210	AT2G04690.1	0.000629356
295	19103.7	2	>gi|AT2G31570.1 | Symbols: ATGPX2, GPX2 | glutathione peroxidase 2 | chr2:13438211-13439775 REVERSE LENGTH=169	AT2G31570.1	0.000582768
296	43162.5	2	>gi|AT2G45470.1 | Symbols: FLA8, AGP8 | FASCICLIN-like arabinogalactan protein 8 | chr2:18742797-18744059 REVERSE LENGTH=420	AT2G45470.1	0.000546658
297	15259.4	2	>gi|AT1G08830.1 | Symbols: CSD1 | copper/zinc superoxide dismutase 1 | chr1:2827700-2829053 FORWARD LENGTH=152	AT1G08830.1	0.000522932
298	17935.1	2	>gi|AT3G17020.1 | Symbols: | Adenine nucleotide alpha hydrolases-like superfamily protein | chr3:5802728-5804063 REVERSE LENGTH=163	AT3G17020.1	0.000472252
299	12500.3	2	>gi|AT1G22840.1 | Symbols: CYTC-1, ATCYTC-A | CYTOCHROME C-1 | chr1:8079384-8080286 FORWARD LENGTH=114	AT1G22840.1	0.000466552
300	29762.4	2	>gi|AT1G13060.1 | Symbols: PBE1 | 20S proteasome beta subunit E1 | chr1:4452641-4454663 FORWARD LENGTH=274	AT1G13060.1	0.000446962
301	25192.6	2	>gi|AT4G31300.1 | Symbols: PBA1 | N-terminal nucleophile aminohydrolases (Ntn hydrolases) superfamily protein | chr4:15188927-15190935 FORWARD LENGTH=233	AT4G31300.1	0.000410608
302	18708.2	2	>gi|AT2G16600.1 | Symbols: ROC3 | rotamase CYP 3 | chr2:7200862-7201383 FORWARD LENGTH=173	AT2G16600.1	0.000384594
303	21542.5	2	>gi|AT3G27890.1 | Symbols: NQR | NADPH:quinone oxidoreductase | chr3:10350807-10351938 REVERSE LENGTH=196	AT3G27890.1	0.000358268
304	24724.5	2	>gi|AT5G52970.1 | Symbols: | thylakoid lumen 15.0 kDa protein | chr5:21479620-21481018 FORWARD LENGTH=223	AT5G52970.1	0.000349898
305	22353.1	2	>gi|AT4G21860.1 | Symbols: MSRB2 | methionine sulfoxide reductase B 2 | chr4:11600238-11601507 REVERSE LENGTH=202	AT4G21860.1	0.000303647
306	24639.7	2	>gi|AT1G01050.1 | Symbols: AtPPa1, PPa1 | pyrophosphorylase 1 | chr1:31382-32670 REVERSE LENGTH=212	AT1G01050.1	0.000302379
307	22409.6	2	>gi|AT1G17860.1 | Symbols: | Kunitz family trypsin and protease inhibitor protein | chr1:6149343-6149933 FORWARD LENGTH=196	AT1G17860.1	0.00029758
308	25832.4	2	>gi|AT4G11010.1 | Symbols: NDPK3 | nucleoside diphosphate kinase 3 | chr4:6732780-6734298 REVERSE LENGTH=238	AT4G11010.1	0.00028856
309	32498.9	2	>gi|AT1G72370.1 | Symbols: P40, AP40, RP40, RPSAA | 40s ribosomal protein SA | chr1:27243148-27244842 REVERSE LENGTH=298	AT1G72370.1	0.000283557
310	36709.7	2	>gi|AT5G58330.3 | Symbols: | lactate/malate dehydrogenase family protein | chr5:23580010-23581751 REVERSE LENGTH=334	AT5G58330.3	0.000274019
311	16713.4	2	>gi|AT4G27960.1 | Symbols: UBC9 | ubiquitin conjugating enzyme 9 | chr4:13916065-13917203 REVERSE LENGTH=148	AT4G27960.1	0.000266738
312	17761	2	>gi|AT5G48580.1 | Symbols: FKBP15-2 | FK506- and rapamycin-binding protein 15 kD-2 | chr5:19696156-19697304 REVERSE LENGTH=163	AT5G48580.1	0.000245841
313	25170.8	2	>gi|AT5G19140.1 | Symbols: ATAILP1, AILP1 | Aluminium induced protein with YGL and LRDR motifs | chr5:6423398-6425785 FORWARD LENGTH=234	AT5G19140.1	0.000238651
314	42607.5	2	>gi|AT3G47520.1 | Symbols: MDH | malate dehydrogenase | chr3:17513657-17514868 FORWARD LENGTH=403	AT3G47520.1	0.000232413
315	22128.1	2	>gi|AT2G35810.1 | Symbols: | unknown protein; BEST Arabidopsis thaliana protein match is: unknown protein (TAIR:AT2G35830.2); Has 153 Blast hits to 153 proteins in 52 species: Archae - 0; Bacteria - 62; Metazoa - 0; Fungi - 0; Plants - 82; Viruses -	AT2G35810.1	0.000218582
316	35156.2	2	>gi|AT4G27520.1 | Symbols: ENODL2, AtENODL2 | early nodulin-like protein 2 | chr4:13750668-13751819 REVERSE LENGTH=349	AT4G27520.1	0.000218324
317	32092.2	2	>gi|AT4G12720.1 | Symbols: AtNUDT7, GFG1, NUDT7, ATNUDX7 | MutT/nudix family protein | chr4:7487716-7489557 FORWARD LENGTH=282	AT4G12720.1	0.000209719
318	33533.5	2	>gi|AT4G17040.1 | Symbols: CLPR4 | CLP protease R subunit 4 | chr4:9586740-9589297 REVERSE LENGTH=305	AT4G17040.1	0.000209563
319	74083.1	2	>gi|AT1G12240.1 | Symbols: ATBETAFRUCT4, VAC-INV | Glycosyl hydrolases family 32 protein | chr1:4153699-4157457 FORWARD LENGTH=664	AT1G12240.1	0.000206505
320	14851.9	2	>gi|AT1G07770.1 | Symbols: RPS15A | ribosomal protein S15A | chr1:2408413-2409065 REVERSE LENGTH=130	AT1G07770.1	0.000203673
321	36124.3	2	>gi|AT1G18080.1 | Symbols: ATARCA, RACK1A_AT, RACK1A | Transducin/WD40 repeat-like superfamily protein | chr1:6222325-6223901 FORWARD LENGTH=327	AT1G18080.1	0.000190789
322	25899.3	2	>gi|AT2G28605.1 | Symbols: | Photosystem II reaction center PsbP family protein | chr2:12254911-12255689 FORWARD LENGTH=232	AT2G28605.1	0.000190499
323	26886.1	2	>gi|AT1G78630.1 | Symbols: emb1473 | Ribosomal protein L13 family protein | chr1:29575997-29577406 FORWARD LENGTH=241	AT1G78630.1	0.000186061
324	14276.4	2	>gi|AT3G09500.1 | Symbols: | Ribosomal L29 family protein | chr3:2917047-2917895 FORWARD LENGTH=123	AT3G09500.1	0.000182595
325	18702.3	2	>gi|AT5G64040.1 | Symbols: PSAN | photosystem I reaction center subunit PSI-N, chloroplast, putative / PSI-N, putative (PSAN) | chr5:25628724-25629409 REVERSE LENGTH=171	AT5G64040.1	0.00017525
326	30956.7	2	>gi|AT3G25530.1 | Symbols: GHBDH, ATGHBDH, GLYR1, GR1 | glyoxylate reductase 1 | chr3:9271949-9273514 REVERSE LENGTH=289	AT3G25530.1	0.000173797
327	23752.2	2	>gi|AT3G49010.1 | Symbols: ATBBC1, BBC1, RSU2 | breast basic conserved 1 | chr3:18166971-18168047 REVERSE LENGTH=206	AT3G49010.1	0.00016594
328	61584.4	2	>gi|AT3G23990.1 | Symbols: HSP60, HSP60-3B | heat shock protein 60 | chr3:8669013-8672278 FORWARD LENGTH=577	AT3G23990.1	0.000165211
329	26150.4	2	>gi|AT3G54890.1 | Symbols: LHCA1 | photosystem I light harvesting complex gene 1 | chr3:20339706-20340922 REVERSE LENGTH=241	AT3G54890.1	0.000163651
330	29565.9	2	>gi|AT2G29360.1 | Symbols: | NAD(P)-binding Rossmann-fold superfamily protein | chr2:12603849-12605121 FORWARD LENGTH=271	AT2G29360.1	0.000162297
331	27505.1	2	>gi|AT1G15820.1 | Symbols: LHCB6, CP24 | light harvesting complex photosystem II subunit 6 | chr1:5446685-5447676 REVERSE LENGTH=258	AT1G15820.1	0.000160253
332	19340.8	2	>gi|AT2G20270.1 | Symbols: | Thioredoxin superfamily protein | chr2:8738001-8739617 REVERSE LENGTH=179	AT2G20270.1	0.000156509
333	23720	2	>gi|AT3G04720.1 | Symbols: PR4, HEL, PR-4 | pathogenesis-related 4 | chr3:1285691-1286531 REVERSE LENGTH=212	AT3G04720.1	0.000153853
334	19365.5	2	>gi|AT5G65220.1 | Symbols: | Ribosomal L29 family protein | chr5:26061301-26062506 FORWARD LENGTH=173	AT5G65220.1	0.000147181
335	19655.2	2	>gi|AT3G02730.1 | Symbols: TRXF1, ATF1 | thioredoxin F-type 1 | chr3:588570-589591 REVERSE LENGTH=178	AT3G02730.1	0.000143975
336	13706.7	2	>gi|AT2G47400.1 | Symbols: CP12-1, CP12 | CP12 domain-containing protein 1 | chr2:19446889-19447263 FORWARD LENGTH=124	AT2G47400.1	0.00014091
337	50995.4	2	>gi|AT1G78830.1 | Symbols: | Curculin-like (mannose-binding) lectin family protein | chr1:29637141-29638508 REVERSE LENGTH=455	AT1G78830.1	0.000139127
338	32242.7	2	>gi|AT5G12040.2 | Symbols: | Nitrilase/cyanide hydratase and apolipoprotein N-acyltransferase family protein | chr5:3885162-3887169 FORWARD LENGTH=294	AT5G12040.2	0.000137524
339	12176.3	2	>gi|AT3G17210.1 | Symbols: ATHS1, HS1 | heat stable protein 1 | chr3:5882318-5882896 FORWARD LENGTH=109	AT3G17210.1	0.000135919
340	24704.1	2	>gi|AT5G07460.1 | Symbols: PMSR2, ATMSRA2 | peptidemethionine sulfoxide reductase 2 | chr5:2360844-2361885 REVERSE LENGTH=218	AT5G07460.1	0.000128184
341	39447.5	2	>gi|AT5G60360.1 | Symbols: SAG2, AALP, ALP | aleurain-like protease | chr5:24280044-24282152 FORWARD LENGTH=358	AT5G60360.1	0.000123569
342	21659.5	2	>gi|AT1G72610.1 | Symbols: GLP1, ATGER1, GER1 | germin-like protein 1 | chr1:27339302-27339928 REVERSE LENGTH=208	AT1G72610.1	0.000123066
343	24891.1	2	>gi|AT5G13510.1 | Symbols: | Ribosomal protein L10 family protein | chr5:4341294-4341956 FORWARD LENGTH=220	AT5G13510.1	0.000121766
344	27571.9	2	>gi|AT3G22110.1 | Symbols: PAC1 | 20S proteasome alpha subunit C1 | chr3:7792819-7793571 REVERSE LENGTH=250	AT3G22110.1	0.000119117
345	22084.2	2	>gi|AT4G14800.1 | Symbols: PBD2 | 20S proteasome beta subunit D2 | chr4:8500398-8502058 FORWARD LENGTH=199	AT4G14800.1	0.000108801
346	46064.5	2	>gi|AT3G56310.2 | Symbols: | Melibiase family protein | chr3:20882886-20885745 FORWARD LENGTH=413	AT3G56310.2	0.000107377
347	16287.5	2	>gi|AT3G44100.1 | Symbols: | MD-2-related lipid recognition domain-containing protein | chr3:15866162-15867273 REVERSE LENGTH=152	AT3G44100.1	0.000100966
348	28012.9	2	>gi|AT2G18020.1 | Symbols: EMB2296 | Ribosomal protein L2 family | chr2:7837151-7838160 FORWARD LENGTH=258	AT2G18020.1	9.8103e-05
349	26149.5	2	>gi|AT1G20225.1 | Symbols: | Thioredoxin superfamily protein | chr1:7007966-7009318 REVERSE LENGTH=233	AT1G20225.1	9.80737e-05
350	24338.2	2	>gi|AT4G17390.1 | Symbols: | Ribosomal protein L23/L15e family protein | chr4:9714407-9715545 REVERSE LENGTH=204	AT4G17390.1	9.76992e-05
351	21797.8	2	>gi|AT1G19130.1 | Symbols: | CONTAINS InterPro DOMAIN/s: Protein of unknown function DUF985 (InterPro:IPR009327), RmlC-like jelly roll fold (InterPro:IPR014710); Has 1465 Blast hits to 1465 proteins in 584 species: Archae - 10; Bacteria - 1038; Meta	AT1G19130.1	9.33475e-05
352	31906.9	2	>gi|AT5G50250.1 | Symbols: CP31B | chloroplast RNA-binding protein 31B | chr5:20452677-20453965 REVERSE LENGTH=289	AT5G50250.1	9.20546e-05
353	53828.7	2	>gi|AT3G02360.2 | Symbols: | 6-phosphogluconate dehydrogenase family protein | chr3:482498-483958 FORWARD LENGTH=486	AT3G02360.2	9.13303e-05
354	40463.9	2	>gi|AT3G20820.1 | Symbols: | Leucine-rich repeat (LRR) family protein | chr3:7280930-7282027 FORWARD LENGTH=365	AT3G20820.1	9.06159e-05
355	21322.7	2	>gi|AT2G35820.1 | Symbols: | ureidoglycolate hydrolases | chr2:15050933-15052004 FORWARD LENGTH=192	AT2G35820.1	9.02716e-05
356	40217.4	2	>gi|AT2G17420.1 | Symbols: NTRA, ATNTRA, NTR2 | NADPH-dependent thioredoxin reductase A | chr2:7564357-7566219 FORWARD LENGTH=378	AT2G17420.1	7.87942e-05
357	54153.8	2	>gi|AT4G24830.1 | Symbols: | arginosuccinate synthase family | chr4:12793085-12795857 REVERSE LENGTH=494	AT4G24830.1	7.85431e-05
358	80049.8	2	>gi|AT5G67360.1 | Symbols: ARA12 | Subtilase family protein | chr5:26872192-26874465 REVERSE LENGTH=757	AT5G67360.1	7.66347e-05
359	29257.5	2	>gi|AT1G78300.1 | Symbols: GRF2, 14-3-3OMEGA, GF14 OMEGA | general regulatory factor 2 | chr1:29461883-29463052 FORWARD LENGTH=259	AT1G78300.1	7.59109e-05
360	27851.3	2	>gi|AT3G61470.1 | Symbols: LHCA2 | photosystem I light harvesting complex gene 2 | chr3:22745736-22747032 FORWARD LENGTH=257	AT3G61470.1	7.34369e-05
361	26102	2	>gi|AT1G53850.1 | Symbols: PAE1, ATPAE1 | 20S proteasome alpha subunit E1 | chr1:20104131-20105792 REVERSE LENGTH=237	AT1G53850.1	7.27439e-05
362	33151.1	2	>gi|AT3G55040.1 | Symbols: GSTL2 | glutathione transferase lambda 2 | chr3:20398718-20400305 REVERSE LENGTH=292	AT3G55040.1	7.24579e-05
363	27390.8	2	>gi|AT5G35590.1 | Symbols: PAA1 | proteasome alpha subunit A1 | chr5:13765417-13767768 REVERSE LENGTH=246	AT5G35590.1	7.02729e-05
364	45343.1	2	>gi|AT3G49680.1 | Symbols: ATBCAT-3, BCAT3 | branched-chain aminotransferase 3 | chr3:18422768-18425473 FORWARD LENGTH=413	AT3G49680.1	6.91207e-05
365	26155.7	2	>gi|AT1G03870.1 | Symbols: FLA9 | FASCICLIN-like arabinoogalactan 9 | chr1:982625-983368 REVERSE LENGTH=247	AT1G03870.1	6.72106e-05
366	28961.1	2	>gi|AT2G31670.1 | Symbols: | Stress responsive alpha-beta barrel domain protein | chr2:13472699-13473490 REVERSE LENGTH=263	AT2G31670.1	6.67018e-05
367	63747	2	>gi|AT4G20830.1 | Symbols: | FAD-binding Berberine family protein | chr4:11155486-11157577 FORWARD LENGTH=570	AT4G20830.1	6.54474e-05
368	50934.2	2	>gi|AT4G33680.1 | Symbols: AGD2 | Pyridoxal phosphate (PLP)-dependent transferases superfamily protein | chr4:16171847-16174630 REVERSE LENGTH=461	AT4G33680.1	6.44728e-05
369	39900.4	2	>gi|AT5G11420.1 | Symbols: | Protein of unknown function, DUF642 | chr5:3644655-3646991 FORWARD LENGTH=366	AT5G11420.1	6.37613e-05
370	24194.7	2	>gi|AT1G35680.1 | Symbols: | Ribosomal protein L21 | chr1:13208777-13210246 FORWARD LENGTH=220	AT1G35680.1	6.12652e-05
371	38798.3	2	>gi|AT3G17820.1 | Symbols: ATGSKB6, GLN1.3, GLN1;3 | glutamine synthetase 1.3 | chr3:6097503-6099408 FORWARD LENGTH=354	AT3G17820.1	6.00787e-05
372	114672	2	>gi|AT2G26080.1 | Symbols: AtGLDP2, GLDP2 | glycine decarboxylase P-protein 2 | chr2:11109330-11113786 REVERSE LENGTH=1044	AT2G26080.1	5.83026e-05
373	31900.8	2	>gi|AT4G01700.1 | Symbols: | Chitinase family protein | chr4:732413-733487 REVERSE LENGTH=280	AT4G01700.1	5.74019e-05
374	21349	2	>gi|AT2G35010.1 | Symbols: ATO1, TO1 | thioredoxin O1 | chr2:14754398-14755888 FORWARD LENGTH=194	AT2G35010.1	5.49431e-05
375	38542.7	2	>gi|AT5G53870.1 | Symbols: ENODL1, AtENODL1 | early nodulin-like protein 1 | chr5:21870033-21871228 REVERSE LENGTH=370	AT5G53870.1	5.22562e-05
376	53081	2	>gi|AT4G31140.1 | Symbols: | O-Glycosyl hydrolases family 17 protein | chr4:15141581-15143188 FORWARD LENGTH=484	AT4G31140.1	5.17233e-05
377	40724.3	2	>gi|AT2G25450.1 | Symbols: | 2-oxoglutarate (2OG) and Fe(II)-dependent oxygenase superfamily protein | chr2:10830286-10831563 REVERSE LENGTH=359	AT2G25450.1	4.9298e-05
378	50273.3	2	>gi|AT5G55070.1 | Symbols: | Dihydrolipoamide succinyltransferase | chr5:22347637-22350409 FORWARD LENGTH=464	AT5G55070.1	4.91692e-05
379	29541	2	>gi|AT2G47470.2 | Symbols: ATPDIL2-1, UNE5, MEE30, PDI11, ATPDI11 | thioredoxin family protein | chr2:19481503-19483303 FORWARD LENGTH=266	AT2G47470.2	4.79016e-05
380	41563.4	2	>gi|AT3G08580.1 | Symbols: AAC1 | ADP/ATP carrier 1 | chr3:2605706-2607030 REVERSE LENGTH=381	AT3G08580.1	4.76765e-05
381	66097	2	>gi|AT3G06350.1 | Symbols: EMB3004, MEE32 | dehydroquinate dehydratase, putative / shikimate dehydrogenase, putative | chr3:1924536-1927701 REVERSE LENGTH=603	AT3G06350.1	4.75414e-05
382	53387.6	2	>gi|AT3G57610.1 | Symbols: ADSS | adenylosuccinate synthase | chr3:21334519-21336603 REVERSE LENGTH=490	AT3G57610.1	4.34706e-05
383	25259.3	2	>gi|AT3G53900.1 | Symbols: UPP, PYRR | uracil phosphoribosyltransferase | chr3:19956914-19958699 REVERSE LENGTH=231	AT3G53900.1	4.21193e-05
384	45221.2	2	>gi|AT1G74210.1 | Symbols: | PLC-like phosphodiesterases superfamily protein | chr1:27910396-27912785 FORWARD LENGTH=392	AT1G74210.1	3.88902e-05
385	33292.7	2	>gi|AT3G54640.1 | Symbols: TSA1, TRP3 | tryptophan synthase alpha chain | chr3:20223331-20225303 REVERSE LENGTH=312	AT3G54640.1	3.87977e-05
386	67386.7	2	>gi|AT2G44160.1 | Symbols: MTHFR2 | methylenetetrahydrofolate reductase 2 | chr2:18262301-18265185 FORWARD LENGTH=594	AT2G44160.1	3.81132e-05
387	54293.1	2	>gi|AT3G24170.1 | Symbols: ATGR1, GR1 | glutathione-disulfide reductase | chr3:8729762-8734115 REVERSE LENGTH=499	AT3G24170.1	3.7776e-05
388	40247.4	2	>gi|AT4G01610.1 | Symbols: | Cysteine proteinases superfamily protein | chr4:694857-696937 FORWARD LENGTH=359	AT4G01610.1	3.24189e-05
389	25717.3	2	>gi|AT1G79210.1 | Symbols: | N-terminal nucleophile aminohydrolases (Ntn hydrolases) superfamily protein | chr1:29796286-29798240 REVERSE LENGTH=235	AT1G79210.1	3.21197e-05
390	34680	2	>gi|AT3G48420.1 | Symbols: | Haloacid dehalogenase-like hydrolase (HAD) superfamily protein | chr3:17929743-17931551 FORWARD LENGTH=319	AT3G48420.1	3.09531e-05
391	42926.8	2	>gi|AT2G36880.1 | Symbols: MAT3 | methionine adenosyltransferase 3 | chr2:15479721-15480893 REVERSE LENGTH=390	AT2G36880.1	3.0653e-05
392	25871.3	2	>gi|AT4G23900.1 | Symbols: | Nucleoside diphosphate kinase family protein | chr4:12424505-12426318 FORWARD LENGTH=237	AT4G23900.1	2.68686e-05
393	55603.7	2	>gi|AT5G23010.1 | Symbols: MAM1, IMS3 | methylthioalkylmalate synthase 1 | chr5:7703173-7706769 FORWARD LENGTH=506	AT5G23010.1	2.62075e-05
394	52477.4	2	>gi|AT3G62110.1 | Symbols: | Pectin lyase-like superfamily protein | chr3:22997313-22999503 REVERSE LENGTH=471	AT3G62110.1	2.50364e-05
395	29860	2	>gi|AT3G25920.1 | Symbols: RPL15 | ribosomal protein L15 | chr3:9491268-9492558 REVERSE LENGTH=277	AT3G25920.1	2.36605e-05
396	54239.2	2	>gi|AT1G48030.1 | Symbols: mtLPD1 | mitochondrial lipoamide dehydrogenase 1 | chr1:17717432-17719141 REVERSE LENGTH=507	AT1G48030.1	2.35179e-05
397	44959.6	2	>gi|AT5G43010.1 | Symbols: RPT4A | regulatory particle triple-A ATPase 4A | chr5:17248563-17251014 REVERSE LENGTH=399	AT5G43010.1	2.13412e-05
398	73801.1	2	>gi|AT5G42020.1 | Symbols: BIP, BIP2 | Heat shock protein 70 (Hsp 70) family protein | chr5:16807697-16810480 REVERSE LENGTH=668	AT5G42020.1	2.11945e-05
399	29339.3	2	>gi|AT2G47610.1 | Symbols: | Ribosomal protein L7Ae/L30e/S12e/Gadd45 family protein | chr2:19529854-19531401 FORWARD LENGTH=257	AT2G47610.1	2.01974e-05
400	94234.2	2	>gi|AT2G28470.1 | Symbols: BGAL8 | beta-galactosidase 8 | chr2:12169047-12173164 REVERSE LENGTH=852	AT2G28470.1	1.992e-05
401	102961	2	>gi|AT1G68560.1 | Symbols: ATXYL1, XYL1, TRG1 | alpha-xylosidase 1 | chr1:25734435-25737897 REVERSE LENGTH=915	AT1G68560.1	1.6214e-05
402	98744.1	2	>gi|AT4G33090.1 | Symbols: APM1, ATAPM1 | aminopeptidase M1 | chr4:15965915-15970418 REVERSE LENGTH=879	AT4G33090.1	1.48653e-05
403	67111.3	2	>gi|AT4G00570.1 | Symbols: NAD-ME2 | NAD-dependent malic enzyme 2 | chr4:242817-246522 REVERSE LENGTH=607	AT4G00570.1	1.46928e-05
404	36229.2	2	>gi|AT4G25900.1 | Symbols: | Galactose mutarotase-like superfamily protein | chr4:13161487-13163397 FORWARD LENGTH=318	AT4G25900.1	1.43397e-05
405	62104.7	2	>gi|AT1G11580.1 | Symbols: ATPMEPCRA, PMEPCRA | methylesterase PCR A | chr1:3888730-3890649 FORWARD LENGTH=557	AT1G11580.1	1.14661e-05
406	58036.9	2	>gi|AT5G19220.1 | Symbols: ADG2, APL1 | ADP glucose pyrophosphorylase large subunit 1 | chr5:6463931-6466775 REVERSE LENGTH=522	AT5G19220.1	1.1005e-05
407	53001.1	2	>gi|AT1G48860.2 | Symbols: | RNA 3"-terminal phosphate cyclase/enolpyruvate transferase, alpha/beta | chr1:18068892-18071074 REVERSE LENGTH=489	AT1G48860.2	9.12004e-06
408	55551.6	2	>gi|AT3G22200.1 | Symbols: POP2, GABA-T, HER1 | Pyridoxal phosphate (PLP)-dependent transferases superfamily protein | chr3:7835286-7838863 FORWARD LENGTH=504	AT3G22200.1	8.38685e-06
409	80535.5	2	>gi|AT2G05920.1 | Symbols: | Subtilase family protein | chr2:2269831-2272207 REVERSE LENGTH=754	AT2G05920.1	7.42324e-06
410	63570.8	2	>gi|AT4G34200.1 | Symbols: EDA9 | D-3-phosphoglycerate dehydrogenase | chr4:16374041-16376561 REVERSE LENGTH=603	AT4G34200.1	6.08282e-06
411	106884	2	>gi|AT2G47390.1 | Symbols: | Prolyl oligopeptidase family protein | chr2:19442278-19446253 REVERSE LENGTH=961	AT2G47390.1	4.38017e-06
412	194433	2	>gi|AT3G11130.1 | Symbols: | Clathrin, heavy chain | chr3:3482575-3491667 REVERSE LENGTH=1705	AT3G11130.1	1.89826e-06
413	74012.2	2	>gi|AT1G13900.1 | Symbols: | Purple acid phosphatases superfamily protein | chr1:4753494-4755554 REVERSE LENGTH=656	AT1G13900.1	1.63221e-06
414	14592.5	1	>gi|AT4G25050.1 | Symbols: ACP4 | acyl carrier protein 4 | chr4:12870178-12871024 FORWARD LENGTH=137	AT4G25050.1	0.0382575
415	14754.7	1	>gi|AT1G54630.1 | Symbols: ACP3 | acyl carrier protein 3 | chr1:20401642-20402919 REVERSE LENGTH=136	AT1G54630.1	0.00269751
416	11402.4	1	>gi|AT1G07660.1 | Symbols: | Histone superfamily protein | chr1:2369212-2369523 FORWARD LENGTH=103	AT1G07660.1	0.00245356
417	12341.3	1	>gi|AT5G22580.1 | Symbols: | Stress responsive A/B Barrel Domain | chr5:7502709-7503137 FORWARD LENGTH=111	AT5G22580.1	0.00218954
418	11524.8	1	>gi|AT1G51400.1 | Symbols: | Photosystem II 5 kD protein | chr1:19052172-19052492 REVERSE LENGTH=106	AT1G51400.1	0.00175327
419	14200.1	1	>gi|AT2G02850.1 | Symbols: ARPN | plantacyanin | chr2:826630-827720 REVERSE LENGTH=129	AT2G02850.1	0.00134706
420	23776	1	>gi|AT4G25100.1 | Symbols: FSD1, ATFSD1 | Fe superoxide dismutase 1 | chr4:12884649-12886501 REVERSE LENGTH=212	AT4G25100.1	0.00132604
421	20989	1	>gi|AT2G42740.1 | Symbols: RPL16A | ribosomal protein large subunit 16A | chr2:17791794-17792946 FORWARD LENGTH=182	AT2G42740.1	0.000971248
422	17888.5	1	>gi|AT1G23410.1 | Symbols: | Ribosomal protein S27a / Ubiquitin family protein | chr1:8314940-8315410 FORWARD LENGTH=156	AT1G23410.1	0.000912279
423	19863.4	1	>gi|AT1G50320.1 | Symbols: ATHX, ATX, THX | thioredoxin X | chr1:18638606-18639464 REVERSE LENGTH=182	AT1G50320.1	0.000725606
424	12160.2	1	>gi|AT5G01650.1 | Symbols: | Tautomerase/MIF superfamily protein | chr5:242734-244033 REVERSE LENGTH=115	AT5G01650.1	0.000569598
425	15155.5	1	>gi|AT4G10300.1 | Symbols: | RmlC-like cupins superfamily protein | chr4:6384564-6385946 FORWARD LENGTH=134	AT4G10300.1	0.00051995
426	14576.6	1	>gi|AT1G79040.1 | Symbols: PSBR | photosystem II subunit R | chr1:29736085-29736781 FORWARD LENGTH=140	AT1G79040.1	0.000460203
427	15248	1	>gi|AT1G08380.1 | Symbols: PSAO | photosystem I subunit O | chr1:2641004-2641739 REVERSE LENGTH=140	AT1G08380.1	0.000376864
428	19548.8	1	>gi|AT4G25740.1 | Symbols: | RNA binding Plectin/S10 domain-containing protein | chr4:13107488-13108751 REVERSE LENGTH=177	AT4G25740.1	0.000346657
429	22140.3	1	>gi|ATCG00670.1 | Symbols: CLPP1, PCLPP | plastid-encoded CLP P | chrC:69910-71882 REVERSE LENGTH=196	ATCG00670.1	0.000339186
430	8230.52	1	>gi|AT2G43460.1 | Symbols: | Ribosomal L38e protein family | chr2:18046285-18047292 REVERSE LENGTH=69	AT2G43460.1	0.000301879
431	26600.9	1	>gi|AT4G12060.1 | Symbols: | Double Clp-N motif protein | chr4:7228269-7229898 REVERSE LENGTH=241	AT4G12060.1	0.000300723
432	38340.2	1	>gi|AT3G44320.1 | Symbols: NIT3, AtNIT3 | nitrilase 3 | chr3:15993419-15995493 FORWARD LENGTH=346	AT3G44320.1	0.000293936
433	37617.8	1	>gi|AT3G04770.1 | Symbols: RPSAb | 40s ribosomal protein SA B | chr3:1309465-1310846 REVERSE LENGTH=332	AT3G04770.1	0.000282508
434	20661.6	1	>gi|AT1G55210.1 | Symbols: | Disease resistance-responsive (dirigent-like protein) family protein | chr1:20598057-20598620 REVERSE LENGTH=187	AT1G55210.1	0.000257534
435	17429.8	1	>gi|AT2G39460.1 | Symbols: ATRPL23A, RPL23A, RPL23AA | ribosomal protein L23AA | chr2:16475049-16475904 FORWARD LENGTH=154	AT2G39460.1	0.000256594
436	13679.1	1	>gi|AT1G16890.1 | Symbols: UBC36, UBC13B | ubiquitin-conjugating enzyme 36 | chr1:5776550-5777903 REVERSE LENGTH=120	AT1G16890.1	0.000246194
437	18044.8	1	>gi|AT2G37190.1 | Symbols: | Ribosomal protein L11 family protein | chr2:15619559-15620059 REVERSE LENGTH=166	AT2G37190.1	0.000244027
438	26439.4	1	>gi|AT3G08740.1 | Symbols: | elongation factor P (EF-P) family protein | chr3:2654788-2656154 REVERSE LENGTH=236	AT3G08740.1	0.000239834
439	17030.7	1	>gi|AT1G20340.1 | Symbols: DRT112, PETE2 | Cupredoxin superfamily protein | chr1:7042770-7043273 REVERSE LENGTH=167	AT1G20340.1	0.000239657
440	24907.8	1	>gi|AT4G24930.1 | Symbols: | thylakoid lumenal 17.9 kDa protein, chloroplast | chr4:12821496-12822389 REVERSE LENGTH=225	AT4G24930.1	0.000236325
441	29067.9	1	>gi|AT2G40300.1 | Symbols: ATFER4, FER4 | ferritin 4 | chr2:16831501-16833214 REVERSE LENGTH=259	AT2G40300.1	0.000179071
442	28654.7	1	>gi|AT1G77090.1 | Symbols: | Mog1/PsbP/DUF1795-like photosystem II reaction center PsbP family protein | chr1:28960576-28961875 REVERSE LENGTH=260	AT1G77090.1	0.000172912
443	16872.8	1	>gi|AT1G48320.1 | Symbols: | Thioesterase superfamily protein | chr1:17855024-17855577 REVERSE LENGTH=156	AT1G48320.1	0.000166162
444	27979.4	1	>gi|AT2G44120.1 | Symbols: | Ribosomal protein L30/L7 family protein | chr2:18249227-18250402 REVERSE LENGTH=242	AT2G44120.1	0.000161218
445	15962.8	1	>gi|AT3G46000.1 | Symbols: ADF2 | actin depolymerizing factor 2 | chr3:16907743-16908822 REVERSE LENGTH=137	AT3G46000.1	0.000161073
446	15173.9	1	>gi|AT2G40510.1 | Symbols: | Ribosomal protein S26e family protein | chr2:16918506-16919623 FORWARD LENGTH=133	AT2G40510.1	0.000153329
447	29163	1	>gi|AT1G61520.1 | Symbols: LHCA3 | photosystem I light harvesting complex gene 3 | chr1:22700152-22701149 FORWARD LENGTH=273	AT1G61520.1	0.000147395
448	22381.1	1	>gi|AT3G06035.1 | Symbols: | Glycoprotein membrane precursor GPI-anchored | chr3:1823172-1824110 REVERSE LENGTH=200	AT3G06035.1	0.000142868
449	17357.5	1	>gi|AT1G26630.1 | Symbols: FBR12, ATELF5A-2, ELF5A-2 | Eukaryotic translation initiation factor 5A-1 (eIF-5A 1) protein | chr1:9205968-9207098 FORWARD LENGTH=159	AT1G26630.1	0.000131239
450	61063.6	1	>gi|AT1G58260.1 | Symbols: CYP79C2, CYP79C3P | cytochrome p450 79c2 | chr1:21605752-21607995 FORWARD LENGTH=530	AT1G58260.1	0.000128537
451	27529.7	1	>gi|AT1G76450.1 | Symbols: | Photosystem II reaction center PsbP family protein | chr1:28684618-28686109 FORWARD LENGTH=247	AT1G76450.1	0.000122868
452	25349.3	1	>gi|AT1G26910.1 | Symbols: RPL10B | Ribosomal protein L16p/L10e family protein | chr1:9321709-9322813 FORWARD LENGTH=221	AT1G26910.1	0.000118155
453	20385.5	1	>gi|AT5G16400.1 | Symbols: TRXF2, ATF2 | thioredoxin F2 | chr5:5363905-5365249 REVERSE LENGTH=185	AT5G16400.1	0.000116449
454	17992.1	1	>gi|AT1G70890.1 | Symbols: MLP43 | MLP-like protein 43 | chr1:26725912-26726489 REVERSE LENGTH=158	AT1G70890.1	0.000114734
455	38722.9	1	>gi|AT5G45890.1 | Symbols: SAG12 | senescence-associated gene 12 | chr5:18613300-18614759 FORWARD LENGTH=346	AT5G45890.1	0.000112915
456	49139.1	1	>gi|AT2G37500.1 | Symbols: | arginine biosynthesis protein ArgJ family | chr2:15739904-15742689 REVERSE LENGTH=468	AT2G37500.1	0.000105432
457	18335.2	1	>gi|AT2G36130.1 | Symbols: | Cyclophilin-like peptidyl-prolyl cis-trans isomerase family protein | chr2:15166863-15168259 FORWARD LENGTH=164	AT2G36130.1	0.000104219
458	42667.7	1	>gi|AT5G14780.1 | Symbols: FDH | formate dehydrogenase | chr5:4777043-4779190 FORWARD LENGTH=384	AT5G14780.1	0.000104179
459	16235.6	1	>gi|AT1G62510.1 | Symbols: | Bifunctional inhibitor/lipid-transfer protein/seed storage 2S albumin superfamily protein | chr1:23136632-23137081 REVERSE LENGTH=149	AT1G62510.1	0.000103095
460	28968.5	1	>gi|AT4G25130.1 | Symbols: PMSR4 | peptide met sulfoxide reductase 4 | chr4:12898802-12899998 REVERSE LENGTH=258	AT4G25130.1	0.000102892
461	28160.2	1	>gi|AT5G01600.1 | Symbols: ATFER1, FER1 | ferretin 1 | chr5:228149-229594 REVERSE LENGTH=255	AT5G01600.1	0.000101052
462	16303.7	1	>gi|AT2G36160.1 | Symbols: | Ribosomal protein S11 family protein | chr2:15169925-15171159 FORWARD LENGTH=150	AT2G36160.1	0.000101034
463	30207.9	1	>gi|AT2G45990.1 | Symbols: | unknown protein; FUNCTIONS IN: molecular_function unknown; INVOLVED IN: biological_process unknown; LOCATED IN: chloroplast, chloroplast stroma; EXPRESSED IN: 22 plant structures; EXPRESSED DURING: 13 growth stages; Has	AT2G45990.1	9.73886e-05
464	22582.9	1	>gi|AT5G66090.1 | Symbols: | unknown protein; FUNCTIONS IN: molecular_function unknown; LOCATED IN: chloroplast, chloroplast stroma; EXPRESSED IN: 21 plant structures; EXPRESSED DURING: 13 growth stages; Has 30201 Blast hits to 17322 proteins in 780	AT5G66090.1	9.22801e-05
465	12604.9	1	>gi|AT4G16500.1 | Symbols: | Cystatin/monellin superfamily protein | chr4:9301530-9301883 REVERSE LENGTH=117	AT4G16500.1	8.96186e-05
466	14546.8	1	>gi|ATCG00470.1 | Symbols: ATPE | ATP synthase epsilon chain | chrC:52265-52663 REVERSE LENGTH=132	ATCG00470.1	8.95294e-05
467	41730.4	1	>gi|AT1G66430.1 | Symbols: | pfkB-like carbohydrate kinase family protein | chr1:24778400-24780393 FORWARD LENGTH=384	AT1G66430.1	8.68338e-05
468	49461.2	1	>gi|AT5G07030.1 | Symbols: | Eukaryotic aspartyl protease family protein | chr5:2183600-2185717 REVERSE LENGTH=455	AT5G07030.1	8.66967e-05
469	25543.5	1	>gi|AT1G17100.1 | Symbols: | SOUL heme-binding family protein | chr1:5844766-5845539 FORWARD LENGTH=232	AT1G17100.1	8.6312e-05
470	17841	1	>gi|AT5G56260.1 | Symbols: | Ribonuclease E inhibitor RraA/Dimethylmenaquinone methyltransferase | chr5:22775549-22776049 REVERSE LENGTH=166	AT5G56260.1	8.41713e-05
471	29989.6	1	>gi|AT2G23600.1 | Symbols: ACL, ATMES2, MES2, ATME8, ME8 | acetone-cyanohydrin lyase | chr2:10042325-10043641 REVERSE LENGTH=263	AT2G23600.1	8.28575e-05
472	21732.8	1	>gi|AT4G17870.1 | Symbols: PYR1, RCAR11 | Polyketide cyclase/dehydrase and lipid transport superfamily protein | chr4:9928792-9929367 FORWARD LENGTH=191	AT4G17870.1	8.25513e-05
473	29708.3	1	>gi|AT5G16390.1 | Symbols: CAC1, CAC1A, BCCP, BCCP1 | chloroplastic acetylcoenzyme A carboxylase 1 | chr5:5361098-5363020 REVERSE LENGTH=280	AT5G16390.1	8.24191e-05
474	42064	1	>gi|AT1G49240.1 | Symbols: ACT8 | actin 8 | chr1:18216539-18217947 FORWARD LENGTH=377	AT1G49240.1	8.19401e-05
475	14517.6	1	>gi|AT4G32470.1 | Symbols: | Cytochrome bd ubiquinol oxidase, 14kDa subunit | chr4:15669641-15671095 REVERSE LENGTH=122	AT4G32470.1	8.14931e-05
476	41260.8	1	>gi|AT1G75330.1 | Symbols: OTC | ornithine carbamoyltransferase | chr1:28266457-28268383 REVERSE LENGTH=375	AT1G75330.1	7.87828e-05
477	40105.3	1	>gi|AT5G54160.1 | Symbols: ATOMT1, OMT1 | O-methyltransferase 1 | chr5:21982075-21984167 FORWARD LENGTH=363	AT5G54160.1	7.06808e-05
478	40948.9	1	>gi|AT3G09810.1 | Symbols: IDH-VI | isocitrate dehydrogenase VI | chr3:3008753-3011070 FORWARD LENGTH=374	AT3G09810.1	7.0269e-05
479	13753.8	1	>gi|AT1G26880.1 | Symbols: | Ribosomal protein L34e superfamily protein | chr1:9315640-9316681 REVERSE LENGTH=120	AT1G26880.1	6.68798e-05
480	38085.2	1	>gi|AT2G34740.1 | Symbols: | Protein phosphatase 2C family protein | chr2:14658730-14660305 FORWARD LENGTH=339	AT2G34740.1	6.52838e-05
481	19483.5	1	>gi|AT4G38680.1 | Symbols: GRP2, CSDP2, CSP2, ATCSP2 | glycine rich protein 2 | chr4:18072240-18072851 REVERSE LENGTH=203	AT4G38680.1	6.18403e-05
482	39860.5	1	>gi|AT3G47800.1 | Symbols: | Galactose mutarotase-like superfamily protein | chr3:17634971-17636998 FORWARD LENGTH=358	AT3G47800.1	5.64739e-05
483	27143.1	1	>gi|AT5G63400.1 | Symbols: ADK1 | adenylate kinase 1 | chr5:25393274-25394817 REVERSE LENGTH=246	AT5G63400.1	5.28611e-05
484	82450.6	1	>gi|AT3G14067.1 | Symbols: | Subtilase family protein | chr3:4658421-4660754 REVERSE LENGTH=777	AT3G14067.1	5.08576e-05
485	56503.8	1	>gi|AT1G65960.2 | Symbols: GAD2 | glutamate decarboxylase 2 | chr1:24552094-24557253 FORWARD LENGTH=494	AT1G65960.2	5.07405e-05
486	35577.4	1	>gi|AT4G29120.1 | Symbols: | 6-phosphogluconate dehydrogenase family protein | chr4:14350861-14351865 FORWARD LENGTH=334	AT4G29120.1	5.01678e-05
487	51224.5	1	>gi|AT2G42800.1 | Symbols: AtRLP29, RLP29 | receptor like protein 29 | chr2:17808157-17809545 REVERSE LENGTH=462	AT2G42800.1	4.97994e-05
488	30770.7	1	>gi|AT5G35100.1 | Symbols: | Cyclophilin-like peptidyl-prolyl cis-trans isomerase family protein | chr5:13360459-13361377 REVERSE LENGTH=281	AT5G35100.1	4.80002e-05
489	45049.2	1	>gi|AT5G55730.1 | Symbols: FLA1 | FASCICLIN-like arabinogalactan 1 | chr5:22558375-22560392 REVERSE LENGTH=424	AT5G55730.1	4.77861e-05
490	27629.2	1	>gi|AT2G03090.1 | Symbols: ATEXPA15, EXP15, ATEXP15, ATHEXP ALPHA 1.3, EXPA15 | expansin A15 | chr2:917361-918554 REVERSE LENGTH=253	AT2G03090.1	4.53229e-05
491	19688.5	1	>gi|AT2G03440.1 | Symbols: NRP1, ATNRP1 | nodulin-related protein 1 | chr2:1039409-1039972 REVERSE LENGTH=187	AT2G03440.1	4.50411e-05
492	19536	1	>gi|AT5G15350.1 | Symbols: ENODL17, AtENODL17 | early nodulin-like protein 17 | chr5:4985184-4986154 REVERSE LENGTH=172	AT5G15350.1	4.34754e-05
493	26090.5	1	>gi|AT1G74050.1 | Symbols: | Ribosomal protein L6 family protein | chr1:27847256-27848680 REVERSE LENGTH=233	AT1G74050.1	4.25281e-05
494	23728.9	1	>gi|AT3G24830.1 | Symbols: | Ribosomal protein L13 family protein | chr3:9064613-9065871 FORWARD LENGTH=206	AT3G24830.1	4.22358e-05
495	28745.5	1	>gi|AT5G54270.1 | Symbols: LHCB3, LHCB3*1 | light-harvesting chlorophyll B-binding protein 3 | chr5:22038424-22039383 FORWARD LENGTH=265	AT5G54270.1	4.18947e-05
496	36825.3	1	>gi|AT1G23820.2 | Symbols: SPDS1 | spermidine synthase 1 | chr1:8420278-8422480 FORWARD LENGTH=327	AT1G23820.2	4.08575e-05
497	25559.8	1	>gi|AT4G17560.1 | Symbols: | Ribosomal protein L19 family protein | chr4:9780343-9781752 FORWARD LENGTH=225	AT4G17560.1	3.97101e-05
498	29172.6	1	>gi|AT3G10850.1 | Symbols: GLX2-2, GLY2 | Metallo-hydrolase/oxidoreductase superfamily protein | chr3:3397756-3399522 REVERSE LENGTH=258	AT3G10850.1	3.77883e-05
499	50411.3	1	>gi|AT5G10760.1 | Symbols: | Eukaryotic aspartyl protease family protein | chr5:3400671-3402165 REVERSE LENGTH=464	AT5G10760.1	3.73941e-05
500	40953.5	1	>gi|AT3G06770.3 | Symbols: | Pectin lyase-like superfamily protein | chr3:2135119-2136616 REVERSE LENGTH=377	AT3G06770.3	3.72922e-05
501	67354.6	1	>gi|AT4G29090.1 | Symbols: | Ribonuclease H-like superfamily protein | chr4:14333528-14335255 FORWARD LENGTH=575	AT4G29090.1	3.56879e-05
502	50103.7	1	>gi|AT3G10450.1 | Symbols: SCPL7 | serine carboxypeptidase-like 7 | chr3:3249544-3252320 FORWARD LENGTH=437	AT3G10450.1	3.46834e-05
503	38514.8	1	>gi|AT1G07750.1 | Symbols: | RmlC-like cupins superfamily protein | chr1:2404300-2405863 REVERSE LENGTH=356	AT1G07750.1	3.45847e-05
504	26886	1	>gi|AT2G04780.1 | Symbols: FLA7 | FASCICLIN-like arabinoogalactan 7 | chr2:1677488-1678252 FORWARD LENGTH=254	AT2G04780.1	3.36897e-05
505	27646.9	1	>gi|AT3G58990.1 | Symbols: IPMI1 | isopropylmalate isomerase 1 | chr3:21797524-21798285 REVERSE LENGTH=253	AT3G58990.1	3.18277e-05
506	14899.5	1	>gi|AT1G71950.1 | Symbols: | Proteinase inhibitor, propeptide | chr1:27080453-27081573 REVERSE LENGTH=136	AT1G71950.1	3.10557e-05
507	75453.2	1	>gi|AT3G10740.1 | Symbols: ASD1, ARAF1, ARAF, ATASD1 | alpha-L-arabinofuranosidase 1 | chr3:3361031-3364573 REVERSE LENGTH=678	AT3G10740.1	2.98814e-05
508	12740.6	1	>gi|AT2G47640.1 | Symbols: | Small nuclear ribonucleoprotein family protein | chr2:19537393-19538431 FORWARD LENGTH=109	AT2G47640.1	2.95694e-05
509	23090.2	1	>gi|AT2G37270.1 | Symbols: ATRPS5B, RPS5B | ribosomal protein 5B | chr2:15647883-15649042 REVERSE LENGTH=207	AT2G37270.1	2.92148e-05
510	40449	1	>gi|AT1G17160.1 | Symbols: | pfkB-like carbohydrate kinase family protein | chr1:5867678-5869215 FORWARD LENGTH=379	AT1G17160.1	2.87628e-05
511	43148.3	1	>gi|AT1G02300.1 | Symbols: | Cysteine proteinases superfamily protein | chr1:453288-455376 FORWARD LENGTH=379	AT1G02300.1	2.80453e-05
512	16908	1	>gi|AT1G66410.1 | Symbols: CAM4, ACAM-4 | calmodulin 4 | chr1:24774431-24775785 REVERSE LENGTH=149	AT1G66410.1	2.8041e-05
513	32659.5	1	>gi|AT2G43945.1 | Symbols: | unknown protein; LOCATED IN: chloroplast; BEST Arabidopsis thaliana protein match is: unknown protein (TAIR:AT3G59870.1); Has 292 Blast hits to 292 proteins in 84 species: Archae - 0; Bacteria - 122; Metazoa - 0; Fungi -	AT2G43945.1	2.72486e-05
514	30547.3	1	>gi|AT3G16530.1 | Symbols: | Legume lectin family protein | chr3:5624586-5625416 REVERSE LENGTH=276	AT3G16530.1	2.67895e-05
515	82576.4	1	>gi|AT1G29880.1 | Symbols: | glycyl-tRNA synthetase / glycine--tRNA ligase | chr1:10459662-10462781 REVERSE LENGTH=729	AT1G29880.1	2.63964e-05
516	34650.2	1	>gi|AT5G05340.1 | Symbols: | Peroxidase superfamily protein | chr5:1579142-1580819 REVERSE LENGTH=324	AT5G05340.1	2.58677e-05
517	29344.9	1	>gi|AT2G43030.1 | Symbols: | Ribosomal protein L3 family protein | chr2:17894898-17895713 FORWARD LENGTH=271	AT2G43030.1	2.56351e-05
518	18802.7	1	>gi|ATCG00810.1 | Symbols: RPL22 | ribosomal protein L22 | chrC:83467-83949 REVERSE LENGTH=160	ATCG00810.1	2.51873e-05
519	37935.5	1	>gi|AT2G42910.1 | Symbols: | Phosphoribosyltransferase family protein | chr2:17856396-17858394 FORWARD LENGTH=337	AT2G42910.1	2.5185e-05
520	27972.1	1	>gi|AT2G45790.1 | Symbols: ATPMM, PMM | phosphomannomutase | chr2:18855876-18857753 FORWARD LENGTH=246	AT2G45790.1	2.46912e-05
521	36743.8	1	>gi|AT1G04690.1 | Symbols: KAB1, KV-BETA1 | potassium channel beta subunit 1 | chr1:1313662-1315420 FORWARD LENGTH=328	AT1G04690.1	2.37977e-05
522	41649.3	1	>gi|AT3G55010.1 | Symbols: ATPURM, PUR5 | phosphoribosylformylglycinamidine cyclo-ligase, chloroplast / phosphoribosyl-aminoimidazole synthetase / AIR synthase (PUR5) | chr3:20386818-20388549 FORWARD LENGTH=389	AT3G55010.1	2.34475e-05
523	29898.2	1	>gi|AT2G17360.1 | Symbols: | Ribosomal protein S4 (RPS4A) family protein | chr2:7546598-7548138 FORWARD LENGTH=261	AT2G17360.1	2.24605e-05
524	55032.2	1	>gi|AT5G34850.1 | Symbols: ATPAP26, PAP26 | purple acid phosphatase 26 | chr5:13108475-13111217 REVERSE LENGTH=475	AT5G34850.1	2.18708e-05
525	25443.7	1	>gi|AT2G43910.1 | Symbols: ATHOL1, HOL1 | HARMLESS TO OZONE LAYER 1 | chr2:18184658-18186951 REVERSE LENGTH=227	AT2G43910.1	2.12292e-05
526	45371.8	1	>gi|AT3G45300.1 | Symbols: IVD, ATIVD, IVDH | isovaleryl-CoA-dehydrogenase | chr3:16621659-16624848 REVERSE LENGTH=409	AT3G45300.1	2.10714e-05
527	43473.3	1	>gi|AT3G01910.1 | Symbols: SOX, AT-SO, AtSO | sulfite oxidase | chr3:314919-317274 REVERSE LENGTH=393	AT3G01910.1	2.06614e-05
528	45727.4	1	>gi|AT2G25840.1 | Symbols: OVA4 | Nucleotidylyl transferase superfamily protein | chr2:11021924-11025158 FORWARD LENGTH=408	AT2G25840.1	2.04803e-05
529	41927.4	1	>gi|AT1G52510.1 | Symbols: | alpha/beta-Hydrolases superfamily protein | chr1:19563039-19565260 REVERSE LENGTH=380	AT1G52510.1	1.99591e-05
530	38554.8	1	>gi|AT4G26530.1 | Symbols: | Aldolase superfamily protein | chr4:13391566-13392937 FORWARD LENGTH=358	AT4G26530.1	1.90058e-05
531	38535.7	1	>gi|AT1G60690.1 | Symbols: | NAD(P)-linked oxidoreductase superfamily protein | chr1:22349892-22351668 REVERSE LENGTH=345	AT1G60690.1	1.84348e-05
532	23902.7	1	>gi|AT4G32260.1 | Symbols: | ATPase, F0 complex, subunit B/B", bacterial/chloroplast | chr4:15573859-15574586 REVERSE LENGTH=219	AT4G32260.1	1.83861e-05
533	32814.8	1	>gi|AT3G02780.1 | Symbols: IPP2, IPIAT1, IDI2 | isopentenyl pyrophosphate:dimethylallyl pyrophosphate isomerase 2 | chr3:602578-604648 REVERSE LENGTH=284	AT3G02780.1	1.80635e-05
534	75201.3	1	>gi|AT4G23850.1 | Symbols: LACS4 | AMP-dependent synthetase and ligase family protein | chr4:12403720-12408263 REVERSE LENGTH=666	AT4G23850.1	1.76783e-05
535	36367.8	1	>gi|AT5G16760.1 | Symbols: | Inositol 1,3,4-trisphosphate 5/6-kinase family protein | chr5:5509890-5510849 FORWARD LENGTH=319	AT5G16760.1	1.74568e-05
536	48668.4	1	>gi|AT1G56340.1 | Symbols: CRT1, CRT1a, AtCRT1a | calreticulin 1a | chr1:21090059-21092630 REVERSE LENGTH=425	AT1G56340.1	1.72536e-05
537	88042.2	1	>gi|AT5G10560.1 | Symbols: | Glycosyl hydrolase family protein | chr5:3336335-3339351 REVERSE LENGTH=792	AT5G10560.1	1.7228e-05
538	30131.2	1	>gi|ATCG00830.1 | Symbols: RPL2.1 | ribosomal protein L2 | chrC:84337-85843 REVERSE LENGTH=274	ATCG00830.1	1.65701e-05
539	17591.5	1	>gi|AT1G22780.1 | Symbols: PFL, RPS18A, PFL1 | Ribosomal protein S13/S18 family | chr1:8067990-8069163 FORWARD LENGTH=152	AT1G22780.1	1.64013e-05
540	29920	1	>gi|AT3G02520.1 | Symbols: GRF7, GF14 NU | general regulatory factor 7 | chr3:526800-527915 REVERSE LENGTH=265	AT3G02520.1	1.6401e-05
541	23506.4	1	>gi|AT1G75270.1 | Symbols: DHAR2 | dehydroascorbate reductase 2 | chr1:28250255-28251237 REVERSE LENGTH=213	AT1G75270.1	1.61797e-05
542	79303.1	1	>gi|AT3G06860.1 | Symbols: MFP2, ATMFP2 | multifunctional protein 2 | chr3:2161926-2166009 FORWARD LENGTH=725	AT3G06860.1	1.6107e-05
543	47488.2	1	>gi|AT5G63860.1 | Symbols: UVR8 | Regulator of chromosome condensation (RCC1) family protein | chr5:25554821-25558587 REVERSE LENGTH=440	AT5G63860.1	1.55969e-05
544	42892.5	1	>gi|AT2G06050.2 | Symbols: OPR3 | oxophytodienoate-reductase 3 | chr2:2359240-2361971 REVERSE LENGTH=391	AT2G06050.2	1.47299e-05
545	38855.1	1	>gi|AT2G17120.1 | Symbols: LYM2 | lysm domain GPI-anchored protein 2 precursor | chr2:7459156-7460648 FORWARD LENGTH=350	AT2G17120.1	1.43934e-05
546	35564.8	1	>gi|AT4G38460.1 | Symbols: GGR | geranylgeranyl reductase | chr4:17994849-17995974 FORWARD LENGTH=326	AT4G38460.1	1.41716e-05
547	62303.4	1	>gi|AT1G12570.1 | Symbols: | Glucose-methanol-choline (GMC) oxidoreductase family protein | chr1:4278192-4280753 REVERSE LENGTH=572	AT1G12570.1	1.37839e-05
548	38789.4	1	>gi|AT2G17265.1 | Symbols: HSK, DMR1 | homoserine kinase | chr2:7508606-7509718 FORWARD LENGTH=370	AT2G17265.1	1.34315e-05
549	56172.5	1	>gi|ATCG00680.1 | Symbols: PSBB | photosystem II reaction center protein B | chrC:72371-73897 FORWARD LENGTH=508	ATCG00680.1	1.24575e-05
550	27058.6	1	>gi|AT2G43090.1 | Symbols: | Aconitase/3-isopropylmalate dehydratase protein | chr2:17918957-17919712 FORWARD LENGTH=251	AT2G43090.1	1.23712e-05
551	47575.8	1	>gi|AT4G25000.1 | Symbols: ATAMY1, AMY1 | alpha-amylase-like | chr4:12852109-12853825 REVERSE LENGTH=423	AT4G25000.1	1.192e-05
552	40949.1	1	>gi|AT4G19880.1 | Symbols: | Glutathione S-transferase family protein | chr4:10784691-10786376 REVERSE LENGTH=356	AT4G19880.1	1.14031e-05
553	42208	1	>gi|AT4G22930.1 | Symbols: PYR4, DHOASE | pyrimidin 4 | chr4:12019315-12021200 FORWARD LENGTH=377	AT4G22930.1	1.10419e-05
554	43130.1	1	>gi|AT5G28840.1 | Symbols: GME | GDP-D-mannose 3",5"-epimerase | chr5:10862472-10864024 REVERSE LENGTH=377	AT5G28840.1	1.10376e-05
555	38612.2	1	>gi|AT1G50940.1 | Symbols: ETFALPHA | electron transfer flavoprotein alpha | chr1:18878038-18879939 REVERSE LENGTH=363	AT1G50940.1	1.10136e-05
556	34948.1	1	>gi|AT2G37760.2 | Symbols: | NAD(P)-linked oxidoreductase superfamily protein | chr2:15831995-15833742 FORWARD LENGTH=311	AT2G37760.2	9.89588e-06
557	27672.8	1	>gi|AT2G31610.1 | Symbols: | Ribosomal protein S3 family protein | chr2:13450384-13451669 FORWARD LENGTH=250	AT2G31610.1	9.76189e-06
558	23205.6	1	>gi|AT5G11680.1 | Symbols: | FUNCTIONS IN: molecular_function unknown; INVOLVED IN: biological_process unknown; LOCATED IN: cytosol, plasma membrane; EXPRESSED IN: 26 plant structures; EXPRESSED DURING: 15 growth stages; CONTAINS InterPro DOMAIN/s:	AT5G11680.1	9.65341e-06
559	52565.1	1	>gi|AT3G20210.1 | Symbols: DELTA-VPE, DELTAVPE | delta vacuolar processing enzyme | chr3:7052482-7054525 FORWARD LENGTH=466	AT3G20210.1	9.60446e-06
560	44336.7	1	>gi|AT5G61510.1 | Symbols: | GroES-like zinc-binding alcohol dehydrogenase family protein | chr5:24737084-24738975 REVERSE LENGTH=406	AT5G61510.1	9.46535e-06
561	44807.9	1	>gi|AT5G02870.1 | Symbols: | Ribosomal protein L4/L1 family | chr5:657830-659526 FORWARD LENGTH=407	AT5G02870.1	9.41376e-06
562	92246.3	1	>gi|AT3G15730.1 | Symbols: PLDALPHA1, PLD | phospholipase D alpha 1 | chr3:5330835-5333474 FORWARD LENGTH=810	AT3G15730.1	9.22455e-06
563	36804.8	1	>gi|AT4G02340.1 | Symbols: | alpha/beta-Hydrolases superfamily protein | chr4:1035722-1037403 FORWARD LENGTH=324	AT4G02340.1	8.65406e-06
564	27367.6	1	>gi|AT5G62930.1 | Symbols: | SGNH hydrolase-type esterase superfamily protein | chr5:25254912-25256357 FORWARD LENGTH=242	AT5G62930.1	8.56767e-06
565	94738.7	1	>gi|AT3G13750.1 | Symbols: BGAL1 | beta galactosidase 1 | chr3:4511192-4515756 FORWARD LENGTH=847	AT3G13750.1	8.5211e-06
566	60839.1	1	>gi|AT5G07830.1 | Symbols: AtGUS2, GUS2 | glucuronidase 2 | chr5:2504168-2506567 FORWARD LENGTH=543	AT5G07830.1	8.51447e-06
567	22575.5	1	>gi|AT1G69295.1 | Symbols: PDCB4 | plasmodesmata callose-binding protein 4 | chr1:26050492-26051843 REVERSE LENGTH=222	AT1G69295.1	8.31434e-06
568	51882.8	1	>gi|AT4G20360.1 | Symbols: ATRAB8D, ATRABE1B, RABE1b | RAB GTPase homolog E1B | chr4:10990036-10991466 FORWARD LENGTH=476	AT4G20360.1	8.21015e-06
569	38863.3	1	>gi|AT1G28290.1 | Symbols: AGP31 | arabinogalactan protein 31 | chr1:9889331-9890843 REVERSE LENGTH=359	AT1G28290.1	8.19271e-06
570	39879.3	1	>gi|AT4G09670.1 | Symbols: | Oxidoreductase family protein | chr4:6107382-6109049 REVERSE LENGTH=362	AT4G09670.1	8.00577e-06
571	42152.1	1	>gi|AT1G79230.1 | Symbols: ST1, ATMST1, MST1, ATRDH1, STR1 | mercaptopyruvate sulfurtransferase 1 | chr1:29800824-29803679 FORWARD LENGTH=379	AT1G79230.1	7.94748e-06
572	58923.9	1	>gi|AT4G23100.1 | Symbols: RML1, PAD2, GSH1, CAD2, ATECS1, GSHA | glutamate-cysteine ligase | chr4:12103458-12106751 REVERSE LENGTH=522	AT4G23100.1	7.80167e-06
573	35448.8	1	>gi|ATCG00540.1 | Symbols: PETA | photosynthetic electron transfer A | chrC:61657-62619 FORWARD LENGTH=320	ATCG00540.1	7.6683e-06
574	116229	1	>gi|AT5G13980.1 | Symbols: | Glycosyl hydrolase family 38 protein | chr5:4508626-4514334 FORWARD LENGTH=1024	AT5G13980.1	7.64661e-06
575	55480.5	1	>gi|AT4G36195.1 | Symbols: | Serine carboxypeptidase S28 family protein | chr4:17127202-17129787 FORWARD LENGTH=488	AT4G36195.1	7.53294e-06
576	95958.9	1	>gi|AT4G15530.2 | Symbols: PPDK | pyruvate orthophosphate dikinase | chr4:8864828-8869183 REVERSE LENGTH=875	AT4G15530.2	7.5092e-06
577	36005.5	1	>gi|AT3G07720.1 | Symbols: | Galactose oxidase/kelch repeat superfamily protein | chr3:2465439-2467033 FORWARD LENGTH=329	AT3G07720.1	7.3206e-06
578	52052.5	1	>gi|AT5G27470.1 | Symbols: | seryl-tRNA synthetase / serine--tRNA ligase | chr5:9695087-9697154 FORWARD LENGTH=451	AT5G27470.1	7.1976e-06
579	55319.8	1	>gi|AT1G11910.1 | Symbols: APA1, ATAPA1 | aspartic proteinase A1 | chr1:4017119-4019874 REVERSE LENGTH=506	AT1G11910.1	7.0521e-06
580	45793.2	1	>gi|AT2G43710.2 | Symbols: SSI2, FAB2 | Plant stearoyl-acyl-carrier-protein desaturase family protein | chr2:18120107-18122495 FORWARD LENGTH=401	AT2G43710.2	7.01613e-06
581	37864.4	1	>gi|AT1G15950.1 | Symbols: CCR1, IRX4, ATCCR1 | cinnamoyl coa reductase 1 | chr1:5478855-5481915 FORWARD LENGTH=344	AT1G15950.1	6.81829e-06
582	39840.9	1	>gi|AT5G53120.1 | Symbols: SPDS3, SPMS, ATSPDS3 | spermidine synthase 3 | chr5:21535429-21537653 FORWARD LENGTH=359	AT5G53120.1	6.77055e-06
583	27200.2	1	>gi|AT1G20190.1 | Symbols: ATEXPA11, EXP11, ATEXP11, ATHEXP ALPHA 1.14, EXPA11 | expansin 11 | chr1:6998762-6999710 REVERSE LENGTH=252	AT1G20190.1	6.75195e-06
584	40098.1	1	>gi|AT5G38470.1 | Symbols: RAD23D | Rad23 UV excision repair protein family | chr5:15404720-15407500 FORWARD LENGTH=378	AT5G38470.1	6.5233e-06
585	50243.1	1	>gi|AT2G44100.1 | Symbols: ATGDI1, AT-GDI1, GDI1 | guanosine nucleotide diphosphate dissociation inhibitor 1 | chr2:18241804-18244864 FORWARD LENGTH=445	AT2G44100.1	6.48679e-06
586	29615.7	1	>gi|AT2G42590.1 | Symbols: GRF9, GF14 MU | general regulatory factor 9 | chr2:17732118-17733775 REVERSE LENGTH=263	AT2G42590.1	5.98527e-06
587	55060.2	1	>gi|AT5G56350.1 | Symbols: | Pyruvate kinase family protein | chr5:22820254-22822529 REVERSE LENGTH=498	AT5G56350.1	5.65781e-06
588	80347.5	1	>gi|AT1G24150.1 | Symbols: ATFH4, FH4 | formin homologue 4 | chr1:8549518-8551910 FORWARD LENGTH=725	AT1G24150.1	5.58622e-06
589	47600.1	1	>gi|AT1G01090.1 | Symbols: PDH-E1 ALPHA | pyruvate dehydrogenase E1 alpha | chr1:47705-49166 REVERSE LENGTH=428	AT1G01090.1	5.34982e-06
590	40422.5	1	>gi|AT1G77700.1 | Symbols: | Pathogenesis-related thaumatin superfamily protein | chr1:29204747-29206217 FORWARD LENGTH=356	AT1G77700.1	5.25688e-06
591	44544.1	1	>gi|AT4G24220.1 | Symbols: VEP1, AWI31 | NAD(P)-binding Rossmann-fold superfamily protein | chr4:12565219-12566474 FORWARD LENGTH=388	AT4G24220.1	4.99336e-06
592	139768	1	>gi|AT2G14080.1 | Symbols: | Disease resistance protein (TIR-NBS-LRR class) family | chr2:5925225-5929600 FORWARD LENGTH=1215	AT2G14080.1	4.82463e-06
593	42614	1	>gi|AT5G47720.3 | Symbols: | Thiolase family protein | chr5:19331762-19334009 FORWARD LENGTH=405	AT5G47720.3	4.46497e-06
594	59440.6	1	>gi|AT4G16143.1 | Symbols: IMPA-2 | importin alpha isoform 2 | chr4:9134450-9137134 REVERSE LENGTH=535	AT4G16143.1	4.0757e-06
595	45049.2	1	>gi|AT5G55730.2 | Symbols: FLA1 | FASCICLIN-like arabinogalactan 1 | chr5:22558375-22560392 REVERSE LENGTH=424	AT5G55730.2	3.90755e-06
596	36099.4	1	>gi|AT3G53460.1 | Symbols: CP29 | chloroplast RNA-binding protein 29 | chr3:19819738-19821423 REVERSE LENGTH=342	AT3G53460.1	3.5083e-06
597	96722.3	1	>gi|AT4G16660.1 | Symbols: | heat shock protein 70 (Hsp 70) family protein | chr4:9377225-9381232 FORWARD LENGTH=867	AT4G16660.1	3.43631e-06
598	109922	1	>gi|AT1G20760.1 | Symbols: | Calcium-binding EF hand family protein | chr1:7209515-7214773 FORWARD LENGTH=1019	AT1G20760.1	3.363e-06
599	50802.2	1	>gi|AT5G10770.1 | Symbols: | Eukaryotic aspartyl protease family protein | chr5:3403331-3405331 REVERSE LENGTH=474	AT5G10770.1	2.43449e-06
600	47215.6	1	>gi|AT3G17810.1 | Symbols: PYD1 | pyrimidine 1 | chr3:6094279-6096289 FORWARD LENGTH=426	AT3G17810.1	2.0437e-06
601	81996.1	1	>gi|AT5G36210.1 | Symbols: | alpha/beta-Hydrolases superfamily protein | chr5:14248202-14253272 REVERSE LENGTH=730	AT5G36210.1	1.9945e-06
602	48333.6	1	>gi|AT1G34430.1 | Symbols: EMB3003 | 2-oxoacid dehydrogenases acyltransferase family protein | chr1:12588027-12590084 REVERSE LENGTH=465	AT1G34430.1	1.67263e-06
603	86837.3	1	>gi|AT4G09020.1 | Symbols: ATISA3, ISA3 | isoamylase 3 | chr4:5784099-5788839 FORWARD LENGTH=764	AT4G09020.1	1.54998e-06
604	61327.4	1	>gi|AT3G54660.1 | Symbols: GR, EMB2360, ATGR2 | glutathione reductase | chr3:20230356-20233100 REVERSE LENGTH=565	AT3G54660.1	1.15591e-06
605	89043.4	1	>gi|AT5G65620.1 | Symbols: | Zincin-like metalloproteases family protein | chr5:26221951-26225784 FORWARD LENGTH=791	AT5G65620.1	8.16268e-07
606	69022.1	1	>gi|AT1G14830.1 | Symbols: ADL1C, ADL5, DRP1C, DL1C | DYNAMIN-like 1C | chr1:5107699-5111470 REVERSE LENGTH=614	AT1G14830.1	8.0145e-07

## Sheet: Protein of 45 bands
Supplemental Data Sheet 5. Protein and peptide details for in-gel digestion method coupled with LC-MS/MS experiments: Replicate 2.
HUIWEI_S0_20150201cus
Hits	Protein Mass	No. of Peptide	Sequence Header	Link	Relative Abundance
1	53434.8	30	>gi|ATCG00490.1 | Symbols: RBCL | ribulose-bisphosphate carboxylases | chrC:54958-56397 FORWARD LENGTH=479	ATCG00490.1	0.681093
2	57058.8	8	>gi|AT1G20620.1 | Symbols: CAT3, SEN2, ATCAT3 | catalase 3 | chr1:7143142-7146193 FORWARD LENGTH=492	AT1G20620.1	0.0473649
3	20622.2	7	>gi|AT5G38420.1 | Symbols: | Ribulose bisphosphate carboxylase (small chain) family protein | chr5:15381203-15381978 REVERSE LENGTH=181	AT5G38420.1	0.233477
4	37825.3	4	>gi|AT3G01500.2 | Symbols: CA1 | carbonic anhydrase 1 | chr3:194853-197873 REVERSE LENGTH=347	AT3G01500.2	0.0134676
5	84872.9	3	>gi|AT3G03780.1 | Symbols: ATMS2, MS2 | methionine synthase 2 | chr3:957602-960740 FORWARD LENGTH=765	AT3G03780.1	0.000959959
6	178065	2	>gi|AT5G04140.1 | Symbols: GLU1, GLS1, GLUS, FD-GOGAT | glutamate synthase 1 | chr5:1130031-1138186 FORWARD LENGTH=1622	AT5G04140.1	0.000746531
7	63262.4	2	>gi|AT5G25980.2 | Symbols: TGG2, BGLU37 | glucoside glucohydrolase 2 | chr5:9072730-9075477 FORWARD LENGTH=547	AT5G25980.2	0.00123911
8	46629.2	2	>gi|AT3G52880.1 | Symbols: ATMDAR1, MDAR1 | monodehydroascorbate reductase 1 | chr3:19601477-19604366 REVERSE LENGTH=434	AT3G52880.1	0.00426325
9	79189.4	1	>gi|AT2G37040.1 | Symbols: PAL1, ATPAL1 | PHE ammonia lyase 1 | chr2:15557602-15560237 REVERSE LENGTH=725	AT2G37040.1	0.00172943
10	56172.5	1	>gi|ATCG00680.1 | Symbols: PSBB | photosystem II reaction center protein B | chrC:72371-73897 FORWARD LENGTH=508	ATCG00680.1	0.000704597
11	56503.8	1	>gi|AT1G65960.2 | Symbols: GAD2 | glutamate decarboxylase 2 | chr1:24552094-24557253 FORWARD LENGTH=494	AT1G65960.2	0.00218006
12	50193.6	1	>gi|AT1G04820.1 | Symbols: TUA4, TOR2 | tubulin alpha-4 chain | chr1:1356421-1358266 REVERSE LENGTH=450	AT1G04820.1	0.00197885
13	44465.2	1	>gi|AT2G13360.1 | Symbols: AGT, AGT1, SGAT | alanine:glyoxylate aminotransferase | chr2:5539417-5540902 REVERSE LENGTH=401	AT2G13360.1	0.0107961
HUIWEI_S1_20150128cus
Hits	Protein Mass	No. of Peptide	Sequence Header	Link	Relative Abundance
1	53434.8	30	>gi|ATCG00490.1 | Symbols: RBCL | ribulose-bisphosphate carboxylases | chrC:54958-56397 FORWARD LENGTH=479	ATCG00490.1	0.704578
2	57058.8	10	>gi|AT1G20620.1 | Symbols: CAT3, SEN2, ATCAT3 | catalase 3 | chr1:7143142-7146193 FORWARD LENGTH=492	AT1G20620.1	0.0468649
3	20488	8	>gi|AT1G67090.1 | Symbols: RBCS1A | ribulose bisphosphate carboxylase small chain 1A | chr1:25048465-25049249 REVERSE LENGTH=180	AT1G67090.1	0.196084
4	178065	4	>gi|AT5G04140.1 | Symbols: GLU1, GLS1, GLUS, FD-GOGAT | glutamate synthase 1 | chr5:1130031-1138186 FORWARD LENGTH=1622	AT5G04140.1	0.000994395
5	84872.9	4	>gi|AT3G03780.1 | Symbols: ATMS2, MS2 | methionine synthase 2 | chr3:957602-960740 FORWARD LENGTH=765	AT3G03780.1	0.00225917
6	50193.6	3	>gi|AT1G04820.1 | Symbols: TUA4, TOR2 | tubulin alpha-4 chain | chr1:1356421-1358266 REVERSE LENGTH=450	AT1G04820.1	0.00289235
7	80374.5	3	>gi|AT3G60750.1 | Symbols: | Transketolase | chr3:22454004-22456824 FORWARD LENGTH=741	AT3G60750.1	0.00459652
8	53971.4	3	>gi|AT4G13940.1 | Symbols: HOG1, EMB1395, SAHH1, MEE58, ATSAHH1 | S-adenosyl-L-homocysteine hydrolase | chr4:8054931-8056676 FORWARD LENGTH=485	AT4G13940.1	0.00771447
9	53780.2	3	>gi|AT1G23310.1 | Symbols: GGT1, AOAT1, GGAT1 | glutamate:glyoxylate aminotransferase | chr1:8268720-8271329 REVERSE LENGTH=481	AT1G23310.1	0.00295567
10	41937.1	3	>gi|AT5G09810.1 | Symbols: ACT7 | actin 7 | chr5:3052809-3054220 FORWARD LENGTH=377	AT5G09810.1	0.00312695
11	38527.2	2	>gi|AT3G44310.1 | Symbols: NIT1, ATNIT1, NITI | nitrilase 1 | chr3:15986901-15988841 FORWARD LENGTH=346	AT3G44310.1	0.00220888
12	37825.3	2	>gi|AT3G01500.2 | Symbols: CA1 | carbonic anhydrase 1 | chr3:194853-197873 REVERSE LENGTH=347	AT3G01500.2	0.00831983
13	42764.1	2	>gi|AT1G09340.1 | Symbols: CRB, CSP41B, HIP1.3 | chloroplast RNA binding | chr1:3015473-3018035 FORWARD LENGTH=378	AT1G09340.1	0.000976045
14	42926.8	2	>gi|AT2G36880.1 | Symbols: MAT3 | methionine adenosyltransferase 3 | chr2:15479721-15480893 REVERSE LENGTH=390	AT2G36880.1	0.000731242
15	52141.4	2	>gi|AT4G13930.1 | Symbols: SHM4 | serine hydroxymethyltransferase 4 | chr4:8048013-8050021 REVERSE LENGTH=471	AT4G13930.1	0.00580597
16	194433	2	>gi|AT3G11130.1 | Symbols: | Clathrin, heavy chain | chr3:3482575-3491667 REVERSE LENGTH=1705	AT3G11130.1	0.000141494
17	79189.4	2	>gi|AT2G37040.1 | Symbols: PAL1, ATPAL1 | PHE ammonia lyase 1 | chr2:15557602-15560237 REVERSE LENGTH=725	AT2G37040.1	0.00229509
18	49812.9	2	>gi|AT1G07920.1 | Symbols: | GTP binding Elongation factor Tu family protein | chr1:2455559-2457001 FORWARD LENGTH=449	AT1G07920.1	0.00223965
19	46629.2	1	>gi|AT3G52880.1 | Symbols: ATMDAR1, MDAR1 | monodehydroascorbate reductase 1 | chr3:19601477-19604366 REVERSE LENGTH=434	AT3G52880.1	0.000710923
20	44465.2	1	>gi|AT2G13360.1 | Symbols: AGT, AGT1, SGAT | alanine:glyoxylate aminotransferase | chr2:5539417-5540902 REVERSE LENGTH=401	AT2G13360.1	0.00209931
21	43132.1	1	>gi|AT4G38970.1 | Symbols: FBA2 | fructose-bisphosphate aldolase 2 | chr4:18163714-18165659 REVERSE LENGTH=398	AT4G38970.1	0.000413541
22	55032.2	1	>gi|AT5G34850.1 | Symbols: ATPAP26, PAP26 | purple acid phosphatase 26 | chr5:13108475-13111217 REVERSE LENGTH=475	AT5G34850.1	0.000742558
23	69111	1	>gi|AT1G78900.1 | Symbols: VHA-A | vacuolar ATP synthase subunit A | chr1:29660463-29664575 FORWARD LENGTH=623	AT1G78900.1	0.000350598
24	38267.9	1	>gi|AT3G09820.1 | Symbols: ADK1, ATADK1 | adenosine kinase 1 | chr3:3012122-3014624 FORWARD LENGTH=344	AT3G09820.1	0.00089797
HUIWEI_S2_20150128cus
Hits	Protein Mass	No. of Peptide	Sequence Header	Link	Relative Abundance
1	53434.8	22	>gi|ATCG00490.1 | Symbols: RBCL | ribulose-bisphosphate carboxylases | chrC:54958-56397 FORWARD LENGTH=479	ATCG00490.1	0.784371
2	57058.8	8	>gi|AT1G20620.1 | Symbols: CAT3, SEN2, ATCAT3 | catalase 3 | chr1:7143142-7146193 FORWARD LENGTH=492	AT1G20620.1	0.049154
3	20488	5	>gi|AT1G67090.1 | Symbols: RBCS1A | ribulose bisphosphate carboxylase small chain 1A | chr1:25048465-25049249 REVERSE LENGTH=180	AT1G67090.1	0.0905581
4	84645.8	5	>gi|AT5G17920.1 | Symbols: ATCIMS, ATMETS, ATMS1 | Cobalamin-independent synthase family protein | chr5:5935771-5939195 FORWARD LENGTH=765	AT5G17920.1	0.0125846
5	53971.4	3	>gi|AT4G13940.1 | Symbols: HOG1, EMB1395, SAHH1, MEE58, ATSAHH1 | S-adenosyl-L-homocysteine hydrolase | chr4:8054931-8056676 FORWARD LENGTH=485	AT4G13940.1	0.00901728
6	80374.5	3	>gi|AT3G60750.1 | Symbols: | Transketolase | chr3:22454004-22456824 FORWARD LENGTH=741	AT3G60750.1	0.00602397
7	84192	3	>gi|AT1G66970.1 | Symbols: SVL2 | SHV3-like 2 | chr1:24992746-24996005 REVERSE LENGTH=763	AT1G66970.1	0.00311311
8	79189.4	2	>gi|AT2G37040.1 | Symbols: PAL1, ATPAL1 | PHE ammonia lyase 1 | chr2:15557602-15560237 REVERSE LENGTH=725	AT2G37040.1	0.00338129
9	114672	2	>gi|AT2G26080.1 | Symbols: AtGLDP2, GLDP2 | glycine decarboxylase P-protein 2 | chr2:11109330-11113786 REVERSE LENGTH=1044	AT2G26080.1	0.00476439
10	51961.4	2	>gi|AT5G26000.2 | Symbols: TGG1, BGLU38 | thioglucoside glucohydrolase 1 | chr5:9080009-9082347 REVERSE LENGTH=456	AT5G26000.2	0.00658828
11	38542.7	2	>gi|AT5G53870.1 | Symbols: ENODL1, AtENODL1 | early nodulin-like protein 1 | chr5:21870033-21871228 REVERSE LENGTH=370	AT5G53870.1	0.00427029
12	35156.2	2	>gi|AT4G27520.1 | Symbols: ENODL2, AtENODL2 | early nodulin-like protein 2 | chr4:13750668-13751819 REVERSE LENGTH=349	AT4G27520.1	0.00645328
13	64121.2	2	>gi|AT1G72150.1 | Symbols: PATL1 | PATELLIN 1 | chr1:27148558-27150652 FORWARD LENGTH=573	AT1G72150.1	0.0151396
14	178065	1	>gi|AT5G04140.1 | Symbols: GLU1, GLS1, GLUS, FD-GOGAT | glutamate synthase 1 | chr5:1130031-1138186 FORWARD LENGTH=1622	AT5G04140.1	0.000449032
15	108760	1	>gi|AT2G05710.1 | Symbols: ACO3 | aconitase 3 | chr2:2141591-2146350 FORWARD LENGTH=990	AT2G05710.1	0.00121167
16	43105.3	1	>gi|AT1G12900.1 | Symbols: GAPA-2 | glyceraldehyde 3-phosphate dehydrogenase A subunit 2 | chr1:4392634-4394283 REVERSE LENGTH=399	AT1G12900.1	0.00291993
HUIWEI_S3_20150128cus
Hits	Protein Mass	No. of Peptide	Sequence Header	Link	Relative Abundance
1	94742.7	22	>gi|AT1G56070.1 | Symbols: LOS1 | Ribosomal protein S5/Elongation factor G/III/V family protein | chr1:20968245-20971077 REVERSE LENGTH=843	AT1G56070.1	0.0969181
2	113822	21	>gi|AT4G33010.1 | Symbols: AtGLDP1, GLDP1 | glycine decarboxylase P-protein 1 | chr4:15926852-15931150 REVERSE LENGTH=1037	AT4G33010.1	0.098117
3	64121.2	18	>gi|AT1G72150.1 | Symbols: PATL1 | PATELLIN 1 | chr1:27148558-27150652 FORWARD LENGTH=573	AT1G72150.1	0.0912779
4	53434.8	14	>gi|ATCG00490.1 | Symbols: RBCL | ribulose-bisphosphate carboxylases | chrC:54958-56397 FORWARD LENGTH=479	ATCG00490.1	0.440137
5	108760	9	>gi|AT2G05710.1 | Symbols: ACO3 | aconitase 3 | chr2:2141591-2146350 FORWARD LENGTH=990	AT2G05710.1	0.0124782
6	111372	9	>gi|AT1G63770.3 | Symbols: | Peptidase M1 family protein | chr1:23657791-23664243 REVERSE LENGTH=987	AT1G63770.3	0.00824833
7	121680	5	>gi|AT3G19170.1 | Symbols: ATPREP1, ATZNMP, PREP1 | presequence protease 1 | chr3:6625578-6631874 REVERSE LENGTH=1080	AT3G19170.1	0.00751136
8	117295	4	>gi|AT5G65750.1 | Symbols: | 2-oxoglutarate dehydrogenase, E1 component | chr5:26304212-26307947 FORWARD LENGTH=1025	AT5G65750.1	0.00588593
9	110312	4	>gi|AT2G42600.2 | Symbols: ATPPC2, PPC2 | phosphoenolpyruvate carboxylase 2 | chr2:17734541-17738679 REVERSE LENGTH=963	AT2G42600.2	0.00316215
10	84645.8	4	>gi|AT5G17920.1 | Symbols: ATCIMS, ATMETS, ATMS1 | Cobalamin-independent synthase family protein | chr5:5935771-5939195 FORWARD LENGTH=765	AT5G17920.1	0.00438298
11	20622.2	4	>gi|AT5G38420.1 | Symbols: | Ribulose bisphosphate carboxylase (small chain) family protein | chr5:15381203-15381978 REVERSE LENGTH=181	AT5G38420.1	0.1384
12	108983	3	>gi|AT4G26970.1 | Symbols: ACO2 | aconitase 2 | chr4:13543077-13548427 FORWARD LENGTH=995	AT4G26970.1	0.00117823
13	82966.7	3	>gi|AT4G26690.1 | Symbols: SHV3, MRH5, GPDL2 | PLC-like phosphodiesterase family protein | chr4:13456793-13459890 REVERSE LENGTH=759	AT4G26690.1	0.00417928
14	57058.8	3	>gi|AT1G20620.1 | Symbols: CAT3, SEN2, ATCAT3 | catalase 3 | chr1:7143142-7146193 FORWARD LENGTH=492	AT1G20620.1	0.00998046
15	43162.5	2	>gi|AT2G45470.1 | Symbols: FLA8, AGP8 | FASCICLIN-like arabinogalactan protein 8 | chr2:18742797-18744059 REVERSE LENGTH=420	AT2G45470.1	0.0487068
16	52347.1	2	>gi|AT2G39730.1 | Symbols: RCA | rubisco activase | chr2:16570951-16573345 REVERSE LENGTH=474	AT2G39730.1	0.00530221
17	106884	2	>gi|AT2G47390.1 | Symbols: | Prolyl oligopeptidase family protein | chr2:19442278-19446253 REVERSE LENGTH=961	AT2G47390.1	0.000430843
18	98744.1	2	>gi|AT4G33090.1 | Symbols: APM1, ATAPM1 | aminopeptidase M1 | chr4:15965915-15970418 REVERSE LENGTH=879	AT4G33090.1	0.00146218
19	80374.5	2	>gi|AT3G60750.1 | Symbols: | Transketolase | chr3:22454004-22456824 FORWARD LENGTH=741	AT3G60750.1	0.00324651
20	26886	1	>gi|AT2G04780.1 | Symbols: FLA7 | FASCICLIN-like arabinoogalactan 7 | chr2:1677488-1678252 FORWARD LENGTH=254	AT2G04780.1	0.00331379
21	37825.3	1	>gi|AT3G01500.2 | Symbols: CA1 | carbonic anhydrase 1 | chr3:194853-197873 REVERSE LENGTH=347	AT3G01500.2	0.000941177
22	40373.2	1	>gi|AT3G14420.1 | Symbols: | Aldolase-type TIM barrel family protein | chr3:4821804-4823899 FORWARD LENGTH=367	AT3G14420.1	0.00441151
23	42064	1	>gi|AT1G49240.1 | Symbols: ACT8 | actin 8 | chr1:18216539-18217947 FORWARD LENGTH=377	AT1G49240.1	0.00298438
24	43105.3	1	>gi|AT1G12900.1 | Symbols: GAPA-2 | glyceraldehyde 3-phosphate dehydrogenase A subunit 2 | chr1:4392634-4394283 REVERSE LENGTH=399	AT1G12900.1	0.000649438
25	63262.4	1	>gi|AT5G25980.2 | Symbols: TGG2, BGLU37 | glucoside glucohydrolase 2 | chr5:9072730-9075477 FORWARD LENGTH=547	AT5G25980.2	0.00102996
26	45049.2	1	>gi|AT5G55730.2 | Symbols: FLA1 | FASCICLIN-like arabinogalactan 1 | chr5:22558375-22560392 REVERSE LENGTH=424	AT5G55730.2	0.000384355
27	51961.4	1	>gi|AT5G26000.2 | Symbols: TGG1, BGLU38 | thioglucoside glucohydrolase 1 | chr5:9080009-9082347 REVERSE LENGTH=456	AT5G26000.2	0.000790511
28	95958.9	1	>gi|AT4G15530.2 | Symbols: PPDK | pyruvate orthophosphate dikinase | chr4:8864828-8869183 REVERSE LENGTH=875	AT4G15530.2	0.000738622
29	50194.8	1	>gi|AT3G12780.1 | Symbols: PGK1 | phosphoglycerate kinase 1 | chr3:4061127-4063140 REVERSE LENGTH=481	AT3G12780.1	0.00100939
30	96722.3	1	>gi|AT4G16660.1 | Symbols: | heat shock protein 70 (Hsp 70) family protein | chr4:9377225-9381232 FORWARD LENGTH=867	AT4G16660.1	0.000338003
31	84192	1	>gi|AT1G66970.1 | Symbols: SVL2 | SHV3-like 2 | chr1:24992746-24996005 REVERSE LENGTH=763	AT1G66970.1	0.00201899
32	45049.2	1	>gi|AT5G55730.1 | Symbols: FLA1 | FASCICLIN-like arabinogalactan 1 | chr5:22558375-22560392 REVERSE LENGTH=424	AT5G55730.1	0.000384355
HUIWEI_S4_20150128cus
Hits	Protein Mass	No. of Peptide	Sequence Header	Link	Relative Abundance
1	84872.9	26	>gi|AT3G03780.1 | Symbols: ATMS2, MS2 | methionine synthase 2 | chr3:957602-960740 FORWARD LENGTH=765	AT3G03780.1	0.418958
2	53434.8	12	>gi|ATCG00490.1 | Symbols: RBCL | ribulose-bisphosphate carboxylases | chrC:54958-56397 FORWARD LENGTH=479	ATCG00490.1	0.156097
3	79189.4	9	>gi|AT2G37040.1 | Symbols: PAL1, ATPAL1 | PHE ammonia lyase 1 | chr2:15557602-15560237 REVERSE LENGTH=725	AT2G37040.1	0.0332617
4	20622.2	5	>gi|AT5G38420.1 | Symbols: | Ribulose bisphosphate carboxylase (small chain) family protein | chr5:15381203-15381978 REVERSE LENGTH=181	AT5G38420.1	0.186109
5	65767.3	5	>gi|AT4G12420.1 | Symbols: SKU5 | Cupredoxin superfamily protein | chr4:7349941-7352868 REVERSE LENGTH=587	AT4G12420.1	0.0801087
6	81942.6	5	>gi|AT4G21650.1 | Symbols: | Subtilase family protein | chr4:11501314-11504656 REVERSE LENGTH=766	AT4G21650.1	0.0510765
7	51961.4	4	>gi|AT5G26000.2 | Symbols: TGG1, BGLU38 | thioglucoside glucohydrolase 1 | chr5:9080009-9082347 REVERSE LENGTH=456	AT5G26000.2	0.0245966
8	80374.5	3	>gi|AT3G60750.1 | Symbols: | Transketolase | chr3:22454004-22456824 FORWARD LENGTH=741	AT3G60750.1	0.0113166
9	80049.8	2	>gi|AT5G67360.1 | Symbols: ARA12 | Subtilase family protein | chr5:26872192-26874465 REVERSE LENGTH=757	AT5G67360.1	0.00751634
10	57058.8	2	>gi|AT1G20620.1 | Symbols: CAT3, SEN2, ATCAT3 | catalase 3 | chr1:7143142-7146193 FORWARD LENGTH=492	AT1G20620.1	0.00946266
11	102961	2	>gi|AT1G68560.1 | Symbols: ATXYL1, XYL1, TRG1 | alpha-xylosidase 1 | chr1:25734435-25737897 REVERSE LENGTH=915	AT1G68560.1	0.00166466
12	108760	1	>gi|AT2G05710.1 | Symbols: ACO3 | aconitase 3 | chr2:2141591-2146350 FORWARD LENGTH=990	AT2G05710.1	0.000758578
13	92246.3	1	>gi|AT3G15730.1 | Symbols: PLDALPHA1, PLD | phospholipase D alpha 1 | chr3:5330835-5333474 FORWARD LENGTH=810	AT3G15730.1	0.000947063
14	94738.7	1	>gi|AT3G13750.1 | Symbols: BGAL1 | beta galactosidase 1 | chr3:4511192-4515756 FORWARD LENGTH=847	AT3G13750.1	0.000874842
15	64121.2	1	>gi|AT1G72150.1 | Symbols: PATL1 | PATELLIN 1 | chr1:27148558-27150652 FORWARD LENGTH=573	AT1G72150.1	0.00475128
16	45049.2	1	>gi|AT5G55730.1 | Symbols: FLA1 | FASCICLIN-like arabinogalactan 1 | chr5:22558375-22560392 REVERSE LENGTH=424	AT5G55730.1	0.00450491
17	43162.5	1	>gi|AT2G45470.1 | Symbols: FLA8, AGP8 | FASCICLIN-like arabinogalactan protein 8 | chr2:18742797-18744059 REVERSE LENGTH=420	AT2G45470.1	0.00528535
18	82576.4	1	>gi|AT1G29880.1 | Symbols: | glycyl-tRNA synthetase / glycine--tRNA ligase | chr1:10459662-10462781 REVERSE LENGTH=729	AT1G29880.1	0.00271005
HUIWEI_S5_20150128cus
Hits	Protein Mass	No. of Peptide	Sequence Header	Link	Relative Abundance
1	61664.2	24	>gi|AT5G26000.1 | Symbols: TGG1, BGLU38 | thioglucoside glucohydrolase 1 | chr5:9079678-9082347 REVERSE LENGTH=541	AT5G26000.1	0.603573
2	71712.3	20	>gi|AT5G02500.1 | Symbols: HSC70-1, HSP70-1, AT-HSC70-1, HSC70 | heat shock cognate protein 70-1 | chr5:554055-556334 REVERSE LENGTH=651	AT5G02500.1	0.0797362
3	81942.6	11	>gi|AT4G21650.1 | Symbols: | Subtilase family protein | chr4:11501314-11504656 REVERSE LENGTH=766	AT4G21650.1	0.078992
4	53434.8	10	>gi|ATCG00490.1 | Symbols: RBCL | ribulose-bisphosphate carboxylases | chrC:54958-56397 FORWARD LENGTH=479	ATCG00490.1	0.0961534
5	80374.5	7	>gi|AT3G60750.1 | Symbols: | Transketolase | chr3:22454004-22456824 FORWARD LENGTH=741	AT3G60750.1	0.0201062
6	68453.5	7	>gi|AT5G20950.1 | Symbols: | Glycosyl hydrolase family protein | chr5:7107609-7110775 REVERSE LENGTH=624	AT5G20950.1	0.0112309
7	20622.2	6	>gi|AT5G38420.1 | Symbols: | Ribulose bisphosphate carboxylase (small chain) family protein | chr5:15381203-15381978 REVERSE LENGTH=181	AT5G38420.1	0.079647
8	79189.4	4	>gi|AT2G37040.1 | Symbols: PAL1, ATPAL1 | PHE ammonia lyase 1 | chr2:15557602-15560237 REVERSE LENGTH=725	AT2G37040.1	0.00325956
9	80535.5	2	>gi|AT2G05920.1 | Symbols: | Subtilase family protein | chr2:2269831-2272207 REVERSE LENGTH=754	AT2G05920.1	0.000707111
10	64771.5	2	>gi|AT5G11670.1 | Symbols: ATNADP-ME2, NADP-ME2 | NADP-malic enzyme 2 | chr5:3754456-3758040 FORWARD LENGTH=588	AT5G11670.1	0.0158563
11	74012.2	2	>gi|AT1G13900.1 | Symbols: | Purple acid phosphatases superfamily protein | chr1:4753494-4755554 REVERSE LENGTH=656	AT1G13900.1	0.000155479
12	25576	1	>gi|AT5G03170.1 | Symbols: FLA11, ATFLA11 | FASCICLIN-like arabinogalactan-protein 11 | chr5:752898-753638 REVERSE LENGTH=246	AT5G03170.1	0.00304785
13	69022.1	1	>gi|AT1G14830.1 | Symbols: ADL1C, ADL5, DRP1C, DL1C | DYNAMIN-like 1C | chr1:5107699-5111470 REVERSE LENGTH=614	AT1G14830.1	7.63433e-05
14	76575.5	1	>gi|AT4G24280.1 | Symbols: cpHsc70-1 | chloroplast heat shock protein 70-1 | chr4:12590094-12593437 FORWARD LENGTH=718	AT4G24280.1	0.00116534
15	89043.4	1	>gi|AT5G65620.1 | Symbols: | Zincin-like metalloproteases family protein | chr5:26221951-26225784 FORWARD LENGTH=791	AT5G65620.1	7.77548e-05
16	79303.1	1	>gi|AT3G06860.1 | Symbols: MFP2, ATMFP2 | multifunctional protein 2 | chr3:2161926-2166009 FORWARD LENGTH=725	AT3G06860.1	0.00153429
17	81996.1	1	>gi|AT5G36210.1 | Symbols: | alpha/beta-Hydrolases superfamily protein | chr5:14248202-14253272 REVERSE LENGTH=730	AT5G36210.1	0.000189989
18	80049.8	1	>gi|AT5G67360.1 | Symbols: ARA12 | Subtilase family protein | chr5:26872192-26874465 REVERSE LENGTH=757	AT5G67360.1	0.000326194
19	86837.3	1	>gi|AT4G09020.1 | Symbols: ATISA3, ISA3 | isoamylase 3 | chr4:5784099-5788839 FORWARD LENGTH=764	AT4G09020.1	0.000147645
20	84645.8	1	>gi|AT5G17920.1 | Symbols: ATCIMS, ATMETS, ATMS1 | Cobalamin-independent synthase family protein | chr5:5935771-5939195 FORWARD LENGTH=765	AT5G17920.1	0.00117145
21	75453.2	1	>gi|AT3G10740.1 | Symbols: ASD1, ARAF1, ARAF, ATASD1 | alpha-L-arabinofuranosidase 1 | chr3:3361031-3364573 REVERSE LENGTH=678	AT3G10740.1	0.00284639
HUIWEI_S6_20150128cus
Hits	Protein Mass	No. of Peptide	Sequence Header	Link	Relative Abundance
1	63262.4	17	>gi|AT5G25980.2 | Symbols: TGG2, BGLU37 | glucoside glucohydrolase 2 | chr5:9072730-9075477 FORWARD LENGTH=547	AT5G25980.2	0.419008
2	53434.8	13	>gi|ATCG00490.1 | Symbols: RBCL | ribulose-bisphosphate carboxylases | chrC:54958-56397 FORWARD LENGTH=479	ATCG00490.1	0.431972
3	57058.8	7	>gi|AT1G20620.1 | Symbols: CAT3, SEN2, ATCAT3 | catalase 3 | chr1:7143142-7146193 FORWARD LENGTH=492	AT1G20620.1	0.0287533
4	56614.6	5	>gi|AT1G77510.1 | Symbols: ATPDIL1-2, PDI6, ATPDI6, PDIL1-2 | PDI-like 1-2 | chr1:29126742-29129433 FORWARD LENGTH=508	AT1G77510.1	0.0104831
5	55351.1	4	>gi|ATCG00120.1 | Symbols: ATPA | ATP synthase subunit alpha | chrC:9938-11461 REVERSE LENGTH=507	ATCG00120.1	0.030485
6	62204.9	3	>gi|AT2G28000.1 | Symbols: CPN60A, CH-CPN60A, SLP | chaperonin-60alpha | chr2:11926603-11929184 FORWARD LENGTH=586	AT2G28000.1	0.00338653
7	20622.2	2	>gi|AT5G38420.1 | Symbols: | Ribulose bisphosphate carboxylase (small chain) family protein | chr5:15381203-15381978 REVERSE LENGTH=181	AT5G38420.1	0.0222717
8	63747	2	>gi|AT4G20830.1 | Symbols: | FAD-binding Berberine family protein | chr4:11155486-11157577 FORWARD LENGTH=570	AT4G20830.1	0.00582983
9	61584.4	2	>gi|AT3G23990.1 | Symbols: HSP60, HSP60-3B | heat shock protein 60 | chr3:8669013-8672278 FORWARD LENGTH=577	AT3G23990.1	0.0147164
10	67386.7	2	>gi|AT2G44160.1 | Symbols: MTHFR2 | methylenetetrahydrofolate reductase 2 | chr2:18262301-18265185 FORWARD LENGTH=594	AT2G44160.1	0.00339499
11	66097	2	>gi|AT3G06350.1 | Symbols: EMB3004, MEE32 | dehydroquinate dehydratase, putative / shikimate dehydrogenase, putative | chr3:1924536-1927701 REVERSE LENGTH=603	AT3G06350.1	0.00423482
12	67111.3	2	>gi|AT4G00570.1 | Symbols: NAD-ME2 | NAD-dependent malic enzyme 2 | chr4:242817-246522 REVERSE LENGTH=607	AT4G00570.1	0.00130878
13	116229	1	>gi|AT5G13980.1 | Symbols: | Glycosyl hydrolase family 38 protein | chr5:4508626-4514334 FORWARD LENGTH=1024	AT5G13980.1	0.000681134
14	60410.5	1	>gi|AT1G17290.1 | Symbols: AlaAT1 | alanine aminotransferas | chr1:5922771-5926093 FORWARD LENGTH=543	AT1G17290.1	0.000461149
15	66342.3	1	>gi|AT3G06650.1 | Symbols: ACLB-1 | ATP-citrate lyase B-1 | chr3:2079247-2082633 REVERSE LENGTH=608	AT3G06650.1	0.00347516
16	82450.6	1	>gi|AT3G14067.1 | Symbols: | Subtilase family protein | chr3:4658421-4660754 REVERSE LENGTH=777	AT3G14067.1	0.00111177
17	94742.7	1	>gi|AT1G56070.1 | Symbols: LOS1 | Ribosomal protein S5/Elongation factor G/III/V family protein | chr1:20968245-20971077 REVERSE LENGTH=843	AT1G56070.1	0.00131658
18	48333.6	1	>gi|AT1G34430.1 | Symbols: EMB3003 | 2-oxoacid dehydrogenases acyltransferase family protein | chr1:12588027-12590084 REVERSE LENGTH=465	AT1G34430.1	0.000148992
19	25576	1	>gi|AT5G03170.1 | Symbols: FLA11, ATFLA11 | FASCICLIN-like arabinogalactan-protein 11 | chr5:752898-753638 REVERSE LENGTH=246	AT5G03170.1	0.0129188
20	62189.9	1	>gi|AT5G62530.1 | Symbols: ALDH12A1, ATP5CDH, P5CDH | aldehyde dehydrogenase 12A1 | chr5:25099768-25103159 REVERSE LENGTH=556	AT5G62530.1	0.00404246
HUIWEI_S7_20150128cus
Hits	Protein Mass	No. of Peptide	Sequence Header	Link	Relative Abundance
1	53434.8	102	>gi|ATCG00490.1 | Symbols: RBCL | ribulose-bisphosphate carboxylases | chrC:54958-56397 FORWARD LENGTH=479	ATCG00490.1	0.907244
2	53957.2	12	>gi|ATCG00480.1 | Symbols: ATPB, PB | ATP synthase subunit beta | chrC:52660-54156 REVERSE LENGTH=498	ATCG00480.1	0.0504572
3	57058.8	4	>gi|AT1G20620.1 | Symbols: CAT3, SEN2, ATCAT3 | catalase 3 | chr1:7143142-7146193 FORWARD LENGTH=492	AT1G20620.1	0.0119385
4	83694	3	>gi|AT4G12290.1 | Symbols: | Copper amine oxidase family protein | chr4:7304434-7306973 FORWARD LENGTH=741	AT4G12290.1	0.000991682
5	54760.1	3	>gi|AT2G24200.1 | Symbols: | Cytosol aminopeptidase family protein | chr2:10287017-10289450 REVERSE LENGTH=520	AT2G24200.1	0.0151456
6	54293.1	1	>gi|AT3G24170.1 | Symbols: ATGR1, GR1 | glutathione-disulfide reductase | chr3:8729762-8734115 REVERSE LENGTH=499	AT3G24170.1	0.000687215
7	53710.5	1	>gi|AT2G24270.2 | Symbols: ALDH11A3 | aldehyde dehydrogenase 11A3 | chr2:10327325-10329601 REVERSE LENGTH=496	AT2G24270.2	0.00369369
8	53971.4	1	>gi|AT4G13940.1 | Symbols: HOG1, EMB1395, SAHH1, MEE58, ATSAHH1 | S-adenosyl-L-homocysteine hydrolase | chr4:8054931-8056676 FORWARD LENGTH=485	AT4G13940.1	0.000637659
9	53780.2	1	>gi|AT1G23310.1 | Symbols: GGT1, AOAT1, GGAT1 | glutamate:glyoxylate aminotransferase | chr1:8268720-8271329 REVERSE LENGTH=481	AT1G23310.1	0.00112046
10	52141.4	1	>gi|AT4G13930.1 | Symbols: SHM4 | serine hydroxymethyltransferase 4 | chr4:8048013-8050021 REVERSE LENGTH=471	AT4G13930.1	0.00130088
11	50193.6	1	>gi|AT1G04820.1 | Symbols: TUA4, TOR2 | tubulin alpha-4 chain | chr1:1356421-1358266 REVERSE LENGTH=450	AT1G04820.1	0.000553649
12	47974.4	1	>gi|AT2G36530.1 | Symbols: LOS2, ENO2 | Enolase | chr2:15321081-15323786 REVERSE LENGTH=444	AT2G36530.1	0.00306664
13	40953.5	1	>gi|AT3G06770.3 | Symbols: | Pectin lyase-like superfamily protein | chr3:2135119-2136616 REVERSE LENGTH=377	AT3G06770.3	0.00316297
HUIWEI_S8_20150127cus
Hits	Protein Mass	No. of Peptide	Sequence Header	Link	Relative Abundance
1	47780.2	17	>gi|AT5G35630.1 | Symbols: GS2, GLN2, ATGSL1 | glutamine synthetase 2 | chr5:13831220-13833239 FORWARD LENGTH=430	AT5G35630.1	0.100738
2	39320.7	14	>gi|AT3G49120.1 | Symbols: ATPERX34, PERX34, PRXCB, ATPCB, PRX34 | peroxidase CB | chr3:18207819-18210041 FORWARD LENGTH=353	AT3G49120.1	0.133374
3	44758.9	11	>gi|AT1G11860.1 | Symbols: | Glycine cleavage T-protein family | chr1:4001801-4003245 FORWARD LENGTH=408	AT1G11860.1	0.121971
4	45589.7	9	>gi|AT3G54050.1 | Symbols: HCEF1 | high cyclic electron flow 1 | chr3:20016951-20018527 FORWARD LENGTH=417	AT3G54050.1	0.0473835
5	48085.8	8	>gi|AT1G42970.1 | Symbols: GAPB | glyceraldehyde-3-phosphate dehydrogenase B subunit | chr1:16127552-16129584 FORWARD LENGTH=447	AT1G42970.1	0.0362979
6	38267.9	8	>gi|AT3G09820.1 | Symbols: ADK1, ATADK1 | adenosine kinase 1 | chr3:3012122-3014624 FORWARD LENGTH=344	AT3G09820.1	0.0781056
7	42449	7	>gi|AT1G68010.1 | Symbols: HPR, ATHPR1 | hydroxypyruvate reductase | chr1:25493418-25495720 FORWARD LENGTH=386	AT1G68010.1	0.0510754
8	45602.1	6	>gi|AT2G20420.1 | Symbols: | ATP citrate lyase (ACL) family protein | chr2:8805574-8807858 FORWARD LENGTH=421	AT2G20420.1	0.027362
9	49812.9	6	>gi|AT1G07920.1 | Symbols: | GTP binding Elongation factor Tu family protein | chr1:2455559-2457001 FORWARD LENGTH=449	AT1G07920.1	0.00963244
10	44305.1	6	>gi|AT5G14200.1 | Symbols: ATIMD1, IMD1 | isopropylmalate dehydrogenase 1 | chr5:4576220-4578111 FORWARD LENGTH=409	AT5G14200.1	0.0383288
11	52347.1	6	>gi|AT2G39730.1 | Symbols: RCA | rubisco activase | chr2:16570951-16573345 REVERSE LENGTH=474	AT2G39730.1	0.0431544
12	41937.1	5	>gi|AT5G09810.1 | Symbols: ACT7 | actin 7 | chr5:3052809-3054220 FORWARD LENGTH=377	AT5G09810.1	0.0148889
13	40373.2	5	>gi|AT3G14420.1 | Symbols: | Aldolase-type TIM barrel family protein | chr3:4821804-4823899 FORWARD LENGTH=367	AT3G14420.1	0.0407596
14	50194.8	5	>gi|AT3G12780.1 | Symbols: PGK1 | phosphoglycerate kinase 1 | chr3:4061127-4063140 REVERSE LENGTH=481	AT3G12780.1	0.0388162
15	48179.7	4	>gi|AT3G01480.1 | Symbols: CYP38, ATCYP38 | cyclophilin 38 | chr3:188569-190674 FORWARD LENGTH=437	AT3G01480.1	0.015264
16	46629.2	4	>gi|AT3G52880.1 | Symbols: ATMDAR1, MDAR1 | monodehydroascorbate reductase 1 | chr3:19601477-19604366 REVERSE LENGTH=434	AT3G52880.1	0.02607
17	50736.6	4	>gi|AT5G63570.1 | Symbols: GSA1 | glutamate-1-semialdehyde-2,1-aminomutase | chr5:25451957-25453620 FORWARD LENGTH=474	AT5G63570.1	0.00557645
18	53780.2	3	>gi|AT1G23310.1 | Symbols: GGT1, AOAT1, GGAT1 | glutamate:glyoxylate aminotransferase | chr1:8268720-8271329 REVERSE LENGTH=481	AT1G23310.1	0.0094686
19	53434.8	3	>gi|ATCG00490.1 | Symbols: RBCL | ribulose-bisphosphate carboxylases | chrC:54958-56397 FORWARD LENGTH=479	ATCG00490.1	0.0034733
20	57058.8	3	>gi|AT1G20620.1 | Symbols: CAT3, SEN2, ATCAT3 | catalase 3 | chr1:7143142-7146193 FORWARD LENGTH=492	AT1G20620.1	0.00389851
21	43067.3	3	>gi|AT4G19410.1 | Symbols: | Pectinacetylesterase family protein | chr4:10582188-10584766 REVERSE LENGTH=391	AT4G19410.1	0.00418586
22	80374.5	3	>gi|AT3G60750.1 | Symbols: | Transketolase | chr3:22454004-22456824 FORWARD LENGTH=741	AT3G60750.1	0.00729872
23	42230.1	3	>gi|AT3G14990.1 | Symbols: | Class I glutamine amidotransferase-like superfamily protein | chr3:5047510-5049621 FORWARD LENGTH=392	AT3G14990.1	0.0126406
24	43586.9	3	>gi|AT1G02500.1 | Symbols: SAM1, SAM-1, MAT1, AtSAM1 | S-adenosylmethionine synthetase 1 | chr1:519037-520218 FORWARD LENGTH=393	AT1G02500.1	0.00549647
25	44465.2	3	>gi|AT2G13360.1 | Symbols: AGT, AGT1, SGAT | alanine:glyoxylate aminotransferase | chr2:5539417-5540902 REVERSE LENGTH=401	AT2G13360.1	0.0268549
26	47785.3	3	>gi|AT4G35630.1 | Symbols: PSAT | phosphoserine aminotransferase | chr4:16904205-16905497 FORWARD LENGTH=430	AT4G35630.1	0.00881439
27	42764.1	2	>gi|AT1G09340.1 | Symbols: CRB, CSP41B, HIP1.3 | chloroplast RNA binding | chr1:3015473-3018035 FORWARD LENGTH=378	AT1G09340.1	0.00327354
28	39900.4	2	>gi|AT5G11420.1 | Symbols: | Protein of unknown function, DUF642 | chr5:3644655-3646991 FORWARD LENGTH=366	AT5G11420.1	0.00456834
29	40463.9	2	>gi|AT3G20820.1 | Symbols: | Leucine-rich repeat (LRR) family protein | chr3:7280930-7282027 FORWARD LENGTH=365	AT3G20820.1	0.00649241
30	36709.7	2	>gi|AT5G58330.3 | Symbols: | lactate/malate dehydrogenase family protein | chr5:23580010-23581751 REVERSE LENGTH=334	AT5G58330.3	0.0196328
31	49970.6	2	>gi|AT4G31990.1 | Symbols: ASP5, AAT3, ATAAT1 | aspartate aminotransferase 5 | chr4:15471074-15473521 REVERSE LENGTH=453	AT4G31990.1	0.00647465
32	46064.5	2	>gi|AT3G56310.2 | Symbols: | Melibiase family protein | chr3:20882886-20885745 FORWARD LENGTH=413	AT3G56310.2	0.00237183
33	50934.2	2	>gi|AT4G33680.1 | Symbols: AGD2 | Pyridoxal phosphate (PLP)-dependent transferases superfamily protein | chr4:16171847-16174630 REVERSE LENGTH=461	AT4G33680.1	0.00461932
34	51498.9	2	>gi|AT1G80380.2 | Symbols: | P-loop containing nucleoside triphosphate hydrolases superfamily protein | chr1:30217332-30219784 FORWARD LENGTH=456	AT1G80380.2	0.00580801
35	47954.7	2	>gi|AT5G13420.1 | Symbols: | Aldolase-type TIM barrel family protein | chr5:4302080-4304212 REVERSE LENGTH=438	AT5G13420.1	0.00190948
36	22575.5	1	>gi|AT1G69295.1 | Symbols: PDCB4 | plasmodesmata callose-binding protein 4 | chr1:26050492-26051843 REVERSE LENGTH=222	AT1G69295.1	0.000221204
37	55351.1	1	>gi|ATCG00120.1 | Symbols: ATPA | ATP synthase subunit alpha | chrC:9938-11461 REVERSE LENGTH=507	ATCG00120.1	0.00162862
38	55603.7	1	>gi|AT5G23010.1 | Symbols: MAM1, IMS3 | methylthioalkylmalate synthase 1 | chr5:7703173-7706769 FORWARD LENGTH=506	AT5G23010.1	0.000929385
39	50411.3	1	>gi|AT5G10760.1 | Symbols: | Eukaryotic aspartyl protease family protein | chr5:3400671-3402165 REVERSE LENGTH=464	AT5G10760.1	0.0026792
40	39879.3	1	>gi|AT4G09670.1 | Symbols: | Oxidoreductase family protein | chr4:6107382-6109049 REVERSE LENGTH=362	AT4G09670.1	0.000573595
41	40105.3	1	>gi|AT5G54160.1 | Symbols: ATOMT1, OMT1 | O-methyltransferase 1 | chr5:21982075-21984167 FORWARD LENGTH=363	AT5G54160.1	0.00506411
42	49461.2	1	>gi|AT5G07030.1 | Symbols: | Eukaryotic aspartyl protease family protein | chr5:2183600-2185717 REVERSE LENGTH=455	AT5G07030.1	0.00141174
43	45371.8	1	>gi|AT3G45300.1 | Symbols: IVD, ATIVD, IVDH | isovaleryl-CoA-dehydrogenase | chr3:16621659-16624848 REVERSE LENGTH=409	AT3G45300.1	0.00150972
44	42667.7	1	>gi|AT5G14780.1 | Symbols: FDH | formate dehydrogenase | chr5:4777043-4779190 FORWARD LENGTH=384	AT5G14780.1	0.0074642
45	45727.4	1	>gi|AT2G25840.1 | Symbols: OVA4 | Nucleotidylyl transferase superfamily protein | chr2:11021924-11025158 FORWARD LENGTH=408	AT2G25840.1	0.00146736
46	44544.1	1	>gi|AT4G24220.1 | Symbols: VEP1, AWI31 | NAD(P)-binding Rossmann-fold superfamily protein | chr4:12565219-12566474 FORWARD LENGTH=388	AT4G24220.1	0.000357763
47	42892.5	1	>gi|AT2G06050.2 | Symbols: OPR3 | oxophytodienoate-reductase 3 | chr2:2359240-2361971 REVERSE LENGTH=391	AT2G06050.2	0.00105536
48	47215.6	1	>gi|AT3G17810.1 | Symbols: PYD1 | pyrimidine 1 | chr3:6094279-6096289 FORWARD LENGTH=426	AT3G17810.1	0.000146427
49	84872.9	1	>gi|AT3G03780.1 | Symbols: ATMS2, MS2 | methionine synthase 2 | chr3:957602-960740 FORWARD LENGTH=765	AT3G03780.1	0.0016712
50	43473.3	1	>gi|AT3G01910.1 | Symbols: SOX, AT-SO, AtSO | sulfite oxidase | chr3:314919-317274 REVERSE LENGTH=393	AT3G01910.1	0.00148034
51	20488	1	>gi|AT1G67090.1 | Symbols: RBCS1A | ribulose bisphosphate carboxylase small chain 1A | chr1:25048465-25049249 REVERSE LENGTH=180	AT1G67090.1	0.00520154
52	45793.2	1	>gi|AT2G43710.2 | Symbols: SSI2, FAB2 | Plant stearoyl-acyl-carrier-protein desaturase family protein | chr2:18120107-18122495 FORWARD LENGTH=401	AT2G43710.2	0.000502689
53	42614	1	>gi|AT5G47720.3 | Symbols: | Thiolase family protein | chr5:19331762-19334009 FORWARD LENGTH=405	AT5G47720.3	0.000319904
54	47974.4	1	>gi|AT2G36530.1 | Symbols: LOS2, ENO2 | Enolase | chr2:15321081-15323786 REVERSE LENGTH=444	AT2G36530.1	0.000237309
HUIWEI_S9_20150127cus
Hits	Protein Mass	No. of Peptide	Sequence Header	Link	Relative Abundance
1	43132.1	25	>gi|AT4G38970.1 | Symbols: FBA2 | fructose-bisphosphate aldolase 2 | chr4:18163714-18165659 REVERSE LENGTH=398	AT4G38970.1	0.201949
2	24568.8	16	>gi|AT4G20260.1 | Symbols: ATPCAP1, PCAP1 | plasma-membrane associated cation-binding protein 1 | chr4:10941593-10943227 FORWARD LENGTH=225	AT4G20260.1	0.157623
3	41416.2	13	>gi|AT2G05990.1 | Symbols: MOD1, ENR1 | NAD(P)-binding Rossmann-fold superfamily protein | chr2:2322876-2324867 FORWARD LENGTH=390	AT2G05990.1	0.0374909
4	41483.8	12	>gi|AT1G20020.1 | Symbols: ATLFNR2, FNR2 | ferredoxin-NADP(+)-oxidoreductase 2 | chr1:6942851-6944868 FORWARD LENGTH=369	AT1G20020.1	0.101001
5	36009.9	9	>gi|AT1G53240.1 | Symbols: mMDH1 | Lactate/malate dehydrogenase family protein | chr1:19854966-19856802 REVERSE LENGTH=341	AT1G53240.1	0.244338
6	41915.1	8	>gi|AT2G43750.1 | Symbols: OASB, ACS1, CPACS1, ATCS-B | O-acetylserine (thiol) lyase B | chr2:18129604-18132322 REVERSE LENGTH=392	AT2G43750.1	0.0238605
7	53434.8	8	>gi|ATCG00490.1 | Symbols: RBCL | ribulose-bisphosphate carboxylases | chrC:54958-56397 FORWARD LENGTH=479	ATCG00490.1	0.01001
8	37687.7	7	>gi|AT5G09660.1 | Symbols: PMDH2 | peroxisomal NAD-malate dehydrogenase 2 | chr5:2993645-2995551 REVERSE LENGTH=354	AT5G09660.1	0.0263013
9	41131.9	6	>gi|AT1G23740.1 | Symbols: | Oxidoreductase, zinc-binding dehydrogenase family protein | chr1:8398245-8399656 REVERSE LENGTH=386	AT1G23740.1	0.0182119
10	38527.2	5	>gi|AT3G44310.1 | Symbols: NIT1, ATNIT1, NITI | nitrilase 1 | chr3:15986901-15988841 FORWARD LENGTH=346	AT3G44310.1	0.0256672
11	40416.9	5	>gi|AT1G29670.1 | Symbols: | GDSL-like Lipase/Acylhydrolase superfamily protein | chr1:10375843-10377717 FORWARD LENGTH=363	AT1G29670.1	0.0129543
12	33772.8	4	>gi|AT1G75280.1 | Symbols: | NmrA-like negative transcriptional regulator family protein | chr1:28252030-28253355 FORWARD LENGTH=310	AT1G75280.1	0.0125928
13	38773	4	>gi|AT5G59290.1 | Symbols: UXS3, ATUXS3 | UDP-glucuronic acid decarboxylase 3 | chr5:23915814-23917953 REVERSE LENGTH=342	AT5G59290.1	0.0024571
14	36511.8	4	>gi|AT1G21440.1 | Symbols: | Phosphoenolpyruvate carboxylase family protein | chr1:7502325-7504103 REVERSE LENGTH=336	AT1G21440.1	0.00500623
15	35913.5	4	>gi|AT5G19440.1 | Symbols: | NAD(P)-binding Rossmann-fold superfamily protein | chr5:6556493-6558123 FORWARD LENGTH=326	AT5G19440.1	0.00598832
16	30416.2	3	>gi|AT1G53070.1 | Symbols: | Legume lectin family protein | chr1:19778371-19779189 FORWARD LENGTH=272	AT1G53070.1	0.00622584
17	38376.3	3	>gi|AT5G17000.1 | Symbols: | Zinc-binding dehydrogenase family protein | chr5:5584983-5586991 REVERSE LENGTH=345	AT5G17000.1	0.005542
18	30685.1	3	>gi|AT5G42790.1 | Symbols: PAF1, ATPSM30, ARS5 | proteasome alpha subunit F1 | chr5:17159270-17160975 REVERSE LENGTH=278	AT5G42790.1	0.00778017
19	35424.3	3	>gi|AT2G31390.1 | Symbols: | pfkB-like carbohydrate kinase family protein | chr2:13383635-13386116 REVERSE LENGTH=325	AT2G31390.1	0.00454625
20	36124.3	2	>gi|AT1G18080.1 | Symbols: ATARCA, RACK1A_AT, RACK1A | Transducin/WD40 repeat-like superfamily protein | chr1:6222325-6223901 FORWARD LENGTH=327	AT1G18080.1	0.0114076
21	35890.4	2	>gi|AT1G04410.1 | Symbols: | Lactate/malate dehydrogenase family protein | chr1:1189418-1191267 REVERSE LENGTH=332	AT1G04410.1	0.00546495
22	20488	2	>gi|AT1G67090.1 | Symbols: RBCS1A | ribulose bisphosphate carboxylase small chain 1A | chr1:25048465-25049249 REVERSE LENGTH=180	AT1G67090.1	0.0206872
23	40192.3	2	>gi|AT5G36790.1 | Symbols: | Haloacid dehalogenase-like hydrolase (HAD) superfamily protein | chr5:14481229-14483730 REVERSE LENGTH=362	AT5G36790.1	0.00273183
24	40217.4	2	>gi|AT2G17420.1 | Symbols: NTRA, ATNTRA, NTR2 | NADPH-dependent thioredoxin reductase A | chr2:7564357-7566219 FORWARD LENGTH=378	AT2G17420.1	0.00471124
25	32242.7	2	>gi|AT5G12040.2 | Symbols: | Nitrilase/cyanide hydratase and apolipoprotein N-acyltransferase family protein | chr5:3885162-3887169 FORWARD LENGTH=294	AT5G12040.2	0.00796627
26	32092.2	2	>gi|AT4G12720.1 | Symbols: AtNUDT7, GFG1, NUDT7, ATNUDX7 | MutT/nudix family protein | chr4:7487716-7489557 FORWARD LENGTH=282	AT4G12720.1	0.0125395
27	46064.5	2	>gi|AT3G56310.2 | Symbols: | Melibiase family protein | chr3:20882886-20885745 FORWARD LENGTH=413	AT3G56310.2	0.00275476
28	52347.1	2	>gi|AT2G39730.1 | Symbols: RCA | rubisco activase | chr2:16570951-16573345 REVERSE LENGTH=474	AT2G39730.1	0.00445215
29	36229.2	2	>gi|AT4G25900.1 | Symbols: | Galactose mutarotase-like superfamily protein | chr4:13161487-13163397 FORWARD LENGTH=318	AT4G25900.1	0.000857398
30	36005.5	1	>gi|AT3G07720.1 | Symbols: | Galactose oxidase/kelch repeat superfamily protein | chr3:2465439-2467033 FORWARD LENGTH=329	AT3G07720.1	0.000437711
31	22575.5	1	>gi|AT1G69295.1 | Symbols: PDCB4 | plasmodesmata callose-binding protein 4 | chr1:26050492-26051843 REVERSE LENGTH=222	AT1G69295.1	0.000312529
32	37617.8	1	>gi|AT3G04770.1 | Symbols: RPSAb | 40s ribosomal protein SA B | chr3:1309465-1310846 REVERSE LENGTH=332	AT3G04770.1	0.00203898
33	37372.6	1	>gi|AT3G57260.1 | Symbols: BGL2, PR2, BG2, PR-2 | beta-1,3-glucanase 2 | chr3:21188709-21189822 REVERSE LENGTH=339	AT3G57260.1	0.000607692
34	38554.8	1	>gi|AT4G26530.1 | Symbols: | Aldolase superfamily protein | chr4:13391566-13392937 FORWARD LENGTH=358	AT4G26530.1	0.00113639
35	94742.7	1	>gi|AT1G56070.1 | Symbols: LOS1 | Ribosomal protein S5/Elongation factor G/III/V family protein | chr1:20968245-20971077 REVERSE LENGTH=843	AT1G56070.1	0.000376795
36	40373.2	1	>gi|AT3G14420.1 | Symbols: | Aldolase-type TIM barrel family protein | chr3:4821804-4823899 FORWARD LENGTH=367	AT3G14420.1	0.00206771
37	38789.4	1	>gi|AT2G17265.1 | Symbols: HSK, DMR1 | homoserine kinase | chr2:7508606-7509718 FORWARD LENGTH=370	AT2G17265.1	0.000803092
38	41170.7	1	>gi|AT4G04640.1 | Symbols: ATPC1 | ATPase, F1 complex, gamma subunit protein | chr4:2350761-2351882 REVERSE LENGTH=373	AT4G04640.1	0.000760876
39	40449	1	>gi|AT1G17160.1 | Symbols: | pfkB-like carbohydrate kinase family protein | chr1:5867678-5869215 FORWARD LENGTH=379	AT1G17160.1	0.00171978
40	41649.3	1	>gi|AT3G55010.1 | Symbols: ATPURM, PUR5 | phosphoribosylformylglycinamidine cyclo-ligase, chloroplast / phosphoribosyl-aminoimidazole synthetase / AIR synthase (PUR5) | chr3:20386818-20388549 FORWARD LENGTH=389	AT3G55010.1	0.00140197
41	44336.7	1	>gi|AT5G61510.1 | Symbols: | GroES-like zinc-binding alcohol dehydrogenase family protein | chr5:24737084-24738975 REVERSE LENGTH=406	AT5G61510.1	0.00056595
42	47780.2	1	>gi|AT5G35630.1 | Symbols: GS2, GLN2, ATGSL1 | glutamine synthetase 2 | chr5:13831220-13833239 FORWARD LENGTH=430	AT5G35630.1	0.000429585
43	49812.9	1	>gi|AT1G07920.1 | Symbols: | GTP binding Elongation factor Tu family protein | chr1:2455559-2457001 FORWARD LENGTH=449	AT1G07920.1	0.00166929
44	50995.4	1	>gi|AT1G78830.1 | Symbols: | Curculin-like (mannose-binding) lectin family protein | chr1:29637141-29638508 REVERSE LENGTH=455	AT1G78830.1	0.000628129
45	50194.8	1	>gi|AT3G12780.1 | Symbols: PGK1 | phosphoglycerate kinase 1 | chr3:4061127-4063140 REVERSE LENGTH=481	AT3G12780.1	0.0011808
46	37825.3	1	>gi|AT3G01500.2 | Symbols: CA1 | carbonic anhydrase 1 | chr3:194853-197873 REVERSE LENGTH=347	AT3G01500.2	0.000743517
HUIWEI_S10_20150127cus
Hits	Protein Mass	No. of Peptide	Sequence Header	Link	Relative Abundance
1	37372.6	14	>gi|AT3G57260.1 | Symbols: BGL2, PR2, BG2, PR-2 | beta-1,3-glucanase 2 | chr3:21188709-21189822 REVERSE LENGTH=339	AT3G57260.1	0.244275
2	37687.7	13	>gi|AT5G09660.1 | Symbols: PMDH2 | peroxisomal NAD-malate dehydrogenase 2 | chr5:2993645-2995551 REVERSE LENGTH=354	AT5G09660.1	0.0738555
3	35225.7	12	>gi|AT3G50820.1 | Symbols: PSBO2, PSBO-2, OEC33 | photosystem II subunit O-2 | chr3:18891008-18892311 REVERSE LENGTH=331	AT3G50820.1	0.0747236
4	40192.3	10	>gi|AT5G36790.1 | Symbols: | Haloacid dehalogenase-like hydrolase (HAD) superfamily protein | chr5:14481229-14483730 REVERSE LENGTH=362	AT5G36790.1	0.0707746
5	53434.8	9	>gi|ATCG00490.1 | Symbols: RBCL | ribulose-bisphosphate carboxylases | chrC:54958-56397 FORWARD LENGTH=479	ATCG00490.1	0.0102574
6	36009.9	8	>gi|AT1G53240.1 | Symbols: mMDH1 | Lactate/malate dehydrogenase family protein | chr1:19854966-19856802 REVERSE LENGTH=341	AT1G53240.1	0.0338538
7	33644.2	7	>gi|AT5G09650.1 | Symbols: AtPPa6, PPa6 | pyrophosphorylase 6 | chr5:2991331-2993117 REVERSE LENGTH=300	AT5G09650.1	0.0203187
8	40416.9	7	>gi|AT1G29670.1 | Symbols: | GDSL-like Lipase/Acylhydrolase superfamily protein | chr1:10375843-10377717 FORWARD LENGTH=363	AT1G29670.1	0.012484
9	29250.8	7	>gi|AT4G34050.1 | Symbols: CCoAOMT1 | S-adenosyl-L-methionine-dependent methyltransferases superfamily protein | chr4:16310844-16311973 FORWARD LENGTH=259	AT4G34050.1	0.106325
10	40496.6	7	>gi|AT4G08390.1 | Symbols: SAPX | stromal ascorbate peroxidase | chr4:5314999-5317071 FORWARD LENGTH=372	AT4G08390.1	0.0112345
11	39427.2	6	>gi|AT1G67280.1 | Symbols: | Glyoxalase/Bleomycin resistance protein/Dioxygenase superfamily protein | chr1:25188563-25190547 REVERSE LENGTH=350	AT1G67280.1	0.0156303
12	52130.9	6	>gi|AT1G47128.1 | Symbols: RD21, RD21A | Granulin repeat cysteine protease family protein | chr1:17283139-17285609 REVERSE LENGTH=462	AT1G47128.1	0.0143324
13	52347.1	6	>gi|AT2G39730.1 | Symbols: RCA | rubisco activase | chr2:16570951-16573345 REVERSE LENGTH=474	AT2G39730.1	0.0112974
14	80374.5	5	>gi|AT3G60750.1 | Symbols: | Transketolase | chr3:22454004-22456824 FORWARD LENGTH=741	AT3G60750.1	0.010022
15	41937.1	5	>gi|AT5G09810.1 | Symbols: ACT7 | actin 7 | chr5:3052809-3054220 FORWARD LENGTH=377	AT5G09810.1	0.0185535
16	49812.9	5	>gi|AT1G07920.1 | Symbols: | GTP binding Elongation factor Tu family protein | chr1:2455559-2457001 FORWARD LENGTH=449	AT1G07920.1	0.00912869
17	26271.8	5	>gi|AT4G11150.1 | Symbols: TUF, emb2448, TUFF, VHA-E1 | vacuolar ATP synthase subunit E1 | chr4:6800091-6801696 FORWARD LENGTH=230	AT4G11150.1	0.0166782
18	37745.1	4	>gi|AT4G16260.1 | Symbols: | Glycosyl hydrolase superfamily protein | chr4:9200180-9201441 REVERSE LENGTH=344	AT4G16260.1	0.00447794
19	36241.6	4	>gi|AT3G12145.1 | Symbols: FLR1, FLOR1 | Leucine-rich repeat (LRR) family protein | chr3:3874764-3876075 REVERSE LENGTH=325	AT3G12145.1	0.011253
20	34972.2	4	>gi|AT2G37660.1 | Symbols: | NAD(P)-binding Rossmann-fold superfamily protein | chr2:15795481-15796977 REVERSE LENGTH=325	AT2G37660.1	0.00535382
21	64729.1	4	>gi|AT3G14310.1 | Symbols: ATPME3, PME3 | pectin methylesterase 3 | chr3:4772214-4775095 REVERSE LENGTH=592	AT3G14310.1	0.00538765
22	20622.2	4	>gi|AT5G38420.1 | Symbols: | Ribulose bisphosphate carboxylase (small chain) family protein | chr5:15381203-15381978 REVERSE LENGTH=181	AT5G38420.1	0.0433903
23	33955.9	4	>gi|AT5G66530.1 | Symbols: | Galactose mutarotase-like superfamily protein | chr5:26553821-26555575 REVERSE LENGTH=307	AT5G66530.1	0.0109907
24	33897.7	4	>gi|AT4G14880.1 | Symbols: OASA1, OLD3, CYTACS1 | O-acetylserine (thiol) lyase (OAS-TL) isoform A1 | chr4:8518209-8520050 REVERSE LENGTH=322	AT4G14880.1	0.0198446
25	38155.6	4	>gi|AT1G17650.1 | Symbols: GLYR2, GR2 | glyoxylate reductase 2 | chr1:6069594-6071964 REVERSE LENGTH=358	AT1G17650.1	0.0128258
26	32482.6	4	>gi|AT1G53580.1 | Symbols: GLX2-3, ETHE1, GLY3 | glyoxalase II 3 | chr1:19991542-19993250 REVERSE LENGTH=294	AT1G53580.1	0.0106814
27	38527.2	4	>gi|AT3G44310.1 | Symbols: NIT1, ATNIT1, NITI | nitrilase 1 | chr3:15986901-15988841 FORWARD LENGTH=346	AT3G44310.1	0.0117693
28	36511.8	3	>gi|AT1G21440.1 | Symbols: | Phosphoenolpyruvate carboxylase family protein | chr1:7502325-7504103 REVERSE LENGTH=336	AT1G21440.1	0.00269968
29	34842.3	3	>gi|AT4G21580.1 | Symbols: | oxidoreductase, zinc-binding dehydrogenase family protein | chr4:11475822-11477514 FORWARD LENGTH=325	AT4G21580.1	0.00480406
30	35139.7	3	>gi|AT5G42180.1 | Symbols: | Peroxidase superfamily protein | chr5:16852702-16854021 FORWARD LENGTH=317	AT5G42180.1	0.00279846
31	33772.8	3	>gi|AT1G75280.1 | Symbols: | NmrA-like negative transcriptional regulator family protein | chr1:28252030-28253355 FORWARD LENGTH=310	AT1G75280.1	0.00414537
32	31920.6	3	>gi|AT2G41530.1 | Symbols: ATSFGH, SFGH | S-formylglutathione hydrolase | chr2:17323656-17325430 REVERSE LENGTH=284	AT2G41530.1	0.00307395
33	30850.1	3	>gi|AT4G30270.1 | Symbols: MERI5B, MERI-5, XTH24, SEN4 | xyloglucan endotransglucosylase/hydrolase 24 | chr4:14819445-14820448 REVERSE LENGTH=269	AT4G30270.1	0.00415076
34	27434.4	3	>gi|AT3G51260.1 | Symbols: PAD1 | 20S proteasome alpha subunit PAD1 | chr3:19031086-19032746 FORWARD LENGTH=250	AT3G51260.1	0.014782
35	36571.7	3	>gi|AT2G26740.1 | Symbols: ATSEH, SEH | soluble epoxide hydrolase | chr2:11393148-11394257 REVERSE LENGTH=321	AT2G26740.1	0.00309267
36	43132.1	3	>gi|AT4G38970.1 | Symbols: FBA2 | fructose-bisphosphate aldolase 2 | chr4:18163714-18165659 REVERSE LENGTH=398	AT4G38970.1	0.000841541
37	36754.8	3	>gi|AT5G54770.1 | Symbols: THI1, TZ, THI4 | thiazole biosynthetic enzyme, chloroplast (ARA6) (THI1) (THI4) | chr5:22246634-22247891 FORWARD LENGTH=349	AT5G54770.1	0.00636572
38	50194.8	3	>gi|AT3G12780.1 | Symbols: PGK1 | phosphoglycerate kinase 1 | chr3:4061127-4063140 REVERSE LENGTH=481	AT3G12780.1	0.00219005
39	41170.7	3	>gi|AT4G04640.1 | Symbols: ATPC1 | ATPase, F1 complex, gamma subunit protein | chr4:2350761-2351882 REVERSE LENGTH=373	AT4G04640.1	0.00175753
40	24568.8	2	>gi|AT4G20260.1 | Symbols: ATPCAP1, PCAP1 | plasma-membrane associated cation-binding protein 1 | chr4:10941593-10943227 FORWARD LENGTH=225	AT4G20260.1	0.00395371
41	62104.7	2	>gi|AT1G11580.1 | Symbols: ATPMEPCRA, PMEPCRA | methylesterase PCR A | chr1:3888730-3890649 FORWARD LENGTH=557	AT1G11580.1	0.000669554
42	54239.2	2	>gi|AT1G48030.1 | Symbols: mtLPD1 | mitochondrial lipoamide dehydrogenase 1 | chr1:17717432-17719141 REVERSE LENGTH=507	AT1G48030.1	0.000709945
43	29339.3	2	>gi|AT2G47610.1 | Symbols: | Ribosomal protein L7Ae/L30e/S12e/Gadd45 family protein | chr2:19529854-19531401 FORWARD LENGTH=257	AT2G47610.1	0.00117942
44	28012.9	2	>gi|AT2G18020.1 | Symbols: EMB2296 | Ribosomal protein L2 family | chr2:7837151-7838160 FORWARD LENGTH=258	AT2G18020.1	0.00572866
45	31900.8	2	>gi|AT4G01700.1 | Symbols: | Chitinase family protein | chr4:732413-733487 REVERSE LENGTH=280	AT4G01700.1	0.00335195
46	44959.6	2	>gi|AT5G43010.1 | Symbols: RPT4A | regulatory particle triple-A ATPase 4A | chr5:17248563-17251014 REVERSE LENGTH=399	AT5G43010.1	0.00124621
47	33292.7	2	>gi|AT3G54640.1 | Symbols: TSA1, TRP3 | tryptophan synthase alpha chain | chr3:20223331-20225303 REVERSE LENGTH=312	AT3G54640.1	0.00226557
48	34680	2	>gi|AT3G48420.1 | Symbols: | Haloacid dehalogenase-like hydrolase (HAD) superfamily protein | chr3:17929743-17931551 FORWARD LENGTH=319	AT3G48420.1	0.00180749
49	40247.4	2	>gi|AT4G01610.1 | Symbols: | Cysteine proteinases superfamily protein | chr4:694857-696937 FORWARD LENGTH=359	AT4G01610.1	0.00189308
50	81942.6	2	>gi|AT4G21650.1 | Symbols: | Subtilase family protein | chr4:11501314-11504656 REVERSE LENGTH=766	AT4G21650.1	0.000511264
51	40724.3	2	>gi|AT2G25450.1 | Symbols: | 2-oxoglutarate (2OG) and Fe(II)-dependent oxygenase superfamily protein | chr2:10830286-10831563 REVERSE LENGTH=359	AT2G25450.1	0.00287873
52	38705	2	>gi|AT2G36460.1 | Symbols: | Aldolase superfamily protein | chr2:15296929-15298387 REVERSE LENGTH=358	AT2G36460.1	0.00161943
53	36743.8	1	>gi|AT1G04690.1 | Symbols: KAB1, KV-BETA1 | potassium channel beta subunit 1 | chr1:1313662-1315420 FORWARD LENGTH=328	AT1G04690.1	0.00138965
54	29920	1	>gi|AT3G02520.1 | Symbols: GRF7, GF14 NU | general regulatory factor 7 | chr3:526800-527915 REVERSE LENGTH=265	AT3G02520.1	0.000957723
55	29615.7	1	>gi|AT2G42590.1 | Symbols: GRF9, GF14 MU | general regulatory factor 9 | chr2:17732118-17733775 REVERSE LENGTH=263	AT2G42590.1	0.000349506
56	55319.8	1	>gi|AT1G11910.1 | Symbols: APA1, ATAPA1 | aspartic proteinase A1 | chr1:4017119-4019874 REVERSE LENGTH=506	AT1G11910.1	0.000411803
57	30131.2	1	>gi|ATCG00830.1 | Symbols: RPL2.1 | ribosomal protein L2 | chrC:84337-85843 REVERSE LENGTH=274	ATCG00830.1	0.000967603
58	27672.8	1	>gi|AT2G31610.1 | Symbols: | Ribosomal protein S3 family protein | chr2:13450384-13451669 FORWARD LENGTH=250	AT2G31610.1	0.000570039
59	30770.7	1	>gi|AT5G35100.1 | Symbols: | Cyclophilin-like peptidyl-prolyl cis-trans isomerase family protein | chr5:13360459-13361377 REVERSE LENGTH=281	AT5G35100.1	0.00192191
60	27143.1	1	>gi|AT5G63400.1 | Symbols: ADK1 | adenylate kinase 1 | chr5:25393274-25394817 REVERSE LENGTH=246	AT5G63400.1	0.00308679
61	37864.4	1	>gi|AT1G15950.1 | Symbols: CCR1, IRX4, ATCCR1 | cinnamoyl coa reductase 1 | chr1:5478855-5481915 FORWARD LENGTH=344	AT1G15950.1	0.00039815
62	36099.4	1	>gi|AT3G53460.1 | Symbols: CP29 | chloroplast RNA-binding protein 29 | chr3:19819738-19821423 REVERSE LENGTH=342	AT3G53460.1	0.000204865
63	22381.1	1	>gi|AT3G06035.1 | Symbols: | Glycoprotein membrane precursor GPI-anchored | chr3:1823172-1824110 REVERSE LENGTH=200	AT3G06035.1	0.00834267
64	40422.5	1	>gi|AT1G77700.1 | Symbols: | Pathogenesis-related thaumatin superfamily protein | chr1:29204747-29206217 FORWARD LENGTH=356	AT1G77700.1	0.000306972
65	43075	1	>gi|AT2G21330.1 | Symbols: FBA1 | fructose-bisphosphate aldolase 1 | chr2:9128416-9130152 REVERSE LENGTH=399	AT2G21330.1	0.000513759
66	35564.8	1	>gi|AT4G38460.1 | Symbols: GGR | geranylgeranyl reductase | chr4:17994849-17995974 FORWARD LENGTH=326	AT4G38460.1	0.000827539
67	34650.2	1	>gi|AT5G05340.1 | Symbols: | Peroxidase superfamily protein | chr5:1579142-1580819 REVERSE LENGTH=324	AT5G05340.1	0.00151053
68	47780.2	1	>gi|AT5G35630.1 | Symbols: GS2, GLN2, ATGSL1 | glutamine synthetase 2 | chr5:13831220-13833239 FORWARD LENGTH=430	AT5G35630.1	0.000180875
69	32242.7	1	>gi|AT5G12040.2 | Symbols: | Nitrilase/cyanide hydratase and apolipoprotein N-acyltransferase family protein | chr5:3885162-3887169 FORWARD LENGTH=294	AT5G12040.2	0.000250555
70	47600.1	1	>gi|AT1G01090.1 | Symbols: PDH-E1 ALPHA | pyruvate dehydrogenase E1 alpha | chr1:47705-49166 REVERSE LENGTH=428	AT1G01090.1	0.000312399
71	35577.4	1	>gi|AT4G29120.1 | Symbols: | 6-phosphogluconate dehydrogenase family protein | chr4:14350861-14351865 FORWARD LENGTH=334	AT4G29120.1	0.00292952
72	38773	1	>gi|AT5G59290.1 | Symbols: UXS3, ATUXS3 | UDP-glucuronic acid decarboxylase 3 | chr5:23915814-23917953 REVERSE LENGTH=342	AT5G59290.1	0.00049027
73	34948.1	1	>gi|AT2G37760.2 | Symbols: | NAD(P)-linked oxidoreductase superfamily protein | chr2:15831995-15833742 FORWARD LENGTH=311	AT2G37760.2	0.000577864
74	43148.3	1	>gi|AT1G02300.1 | Symbols: | Cysteine proteinases superfamily protein | chr1:453288-455376 FORWARD LENGTH=379	AT1G02300.1	0.00163769
75	38612.2	1	>gi|AT1G50940.1 | Symbols: ETFALPHA | electron transfer flavoprotein alpha | chr1:18878038-18879939 REVERSE LENGTH=363	AT1G50940.1	0.000643131
76	35448.8	1	>gi|ATCG00540.1 | Symbols: PETA | photosynthetic electron transfer A | chrC:61657-62619 FORWARD LENGTH=320	ATCG00540.1	0.000447785
77	42152.1	1	>gi|AT1G79230.1 | Symbols: ST1, ATMST1, MST1, ATRDH1, STR1 | mercaptopyruvate sulfurtransferase 1 | chr1:29800824-29803679 FORWARD LENGTH=379	AT1G79230.1	0.000464088
78	36804.8	1	>gi|AT4G02340.1 | Symbols: | alpha/beta-Hydrolases superfamily protein | chr4:1035722-1037403 FORWARD LENGTH=324	AT4G02340.1	0.000505348
79	30547.3	1	>gi|AT3G16530.1 | Symbols: | Legume lectin family protein | chr3:5624586-5625416 REVERSE LENGTH=276	AT3G16530.1	0.00156436
HUIWEI_S11_20150127cus
Hits	Protein Mass	No. of Peptide	Sequence Header	Link	Relative Abundance
1	37825.3	16	>gi|AT3G01500.2 | Symbols: CA1 | carbonic anhydrase 1 | chr3:194853-197873 REVERSE LENGTH=347	AT3G01500.2	0.341133
2	23740.2	12	>gi|AT1G19570.1 | Symbols: DHAR1, ATDHAR1, DHAR5 | dehydroascorbate reductase | chr1:6773462-6774413 REVERSE LENGTH=213	AT1G19570.1	0.111847
3	25104.6	11	>gi|AT1G78370.1 | Symbols: ATGSTU20, GSTU20 | glutathione S-transferase TAU 20 | chr1:29484428-29485204 REVERSE LENGTH=217	AT1G78370.1	0.0372168
4	24130.5	10	>gi|AT2G30860.1 | Symbols: ATGSTF9, GLUTTR, ATGSTF7, GSTF9 | glutathione S-transferase PHI 9 | chr2:13139132-13140057 FORWARD LENGTH=215	AT2G30860.1	0.309446
5	26148	7	>gi|AT1G75040.1 | Symbols: PR5, PR-5 | pathogenesis-related gene 5 | chr1:28177754-28178731 FORWARD LENGTH=239	AT1G75040.1	0.0121805
6	20202.3	4	>gi|AT1G27950.1 | Symbols: LTPG1 | glycosylphosphatidylinositol-anchored lipid protein transfer 1 | chr1:9740740-9741991 FORWARD LENGTH=193	AT1G27950.1	0.00520839
7	24113.6	4	>gi|AT4G02520.1 | Symbols: ATGSTF2, ATPM24.1, ATPM24, GST2, GSTF2 | glutathione S-transferase PHI 2 | chr4:1110673-1111531 REVERSE LENGTH=212	AT4G02520.1	0.0258842
8	25286.1	4	>gi|AT1G27130.1 | Symbols: ATGSTU13, GST12, GSTU13 | glutathione S-transferase tau 13 | chr1:9425582-9426597 FORWARD LENGTH=227	AT1G27130.1	0.0167614
9	24856.4	4	>gi|AT3G60820.1 | Symbols: PBF1 | N-terminal nucleophile aminohydrolases (Ntn hydrolases) superfamily protein | chr3:22472038-22473809 REVERSE LENGTH=223	AT3G60820.1	0.00996263
10	33772.8	3	>gi|AT1G75280.1 | Symbols: | NmrA-like negative transcriptional regulator family protein | chr1:28252030-28253355 FORWARD LENGTH=310	AT1G75280.1	0.006665
11	28266.2	3	>gi|AT1G29910.1 | Symbols: CAB3, AB180, LHCB1.2 | chlorophyll A/B binding protein 3 | chr1:10472443-10473246 REVERSE LENGTH=267	AT1G29910.1	0.00903107
12	29401.5	3	>gi|AT3G04790.1 | Symbols: | Ribose 5-phosphate isomerase, type A protein | chr3:1313365-1314195 FORWARD LENGTH=276	AT3G04790.1	0.0151196
13	30274.8	3	>gi|AT5G61410.1 | Symbols: RPE, EMB2728 | D-ribulose-5-phosphate-3-epimerase | chr5:24684085-24685836 REVERSE LENGTH=281	AT5G61410.1	0.0375745
14	26785.5	3	>gi|AT5G20720.1 | Symbols: CPN20, CPN10, CHCPN10, ATCPN21, CPN21 | chaperonin 20 | chr5:7015015-7016354 FORWARD LENGTH=253	AT5G20720.1	0.00342152
15	30699.2	3	>gi|AT2G37220.1 | Symbols: | RNA-binding (RRM/RBD/RNP motifs) family protein | chr2:15634980-15636331 REVERSE LENGTH=289	AT2G37220.1	0.00189962
16	29002.4	3	>gi|AT4G29260.1 | Symbols: | HAD superfamily, subfamily IIIB acid phosphatase | chr4:14422310-14423409 REVERSE LENGTH=255	AT4G29260.1	0.00933633
17	50194.8	3	>gi|AT3G12780.1 | Symbols: PGK1 | phosphoglycerate kinase 1 | chr3:4061127-4063140 REVERSE LENGTH=481	AT3G12780.1	0.00209508
18	66816.7	3	>gi|AT3G59970.3 | Symbols: MTHFR1 | methylenetetrahydrofolate reductase 1 | chr3:22151303-22154323 FORWARD LENGTH=592	AT3G59970.3	0.000828294
19	23752.2	2	>gi|AT3G49010.1 | Symbols: ATBBC1, BBC1, RSU2 | breast basic conserved 1 | chr3:18166971-18168047 REVERSE LENGTH=206	AT3G49010.1	0.00785667
20	25259.3	2	>gi|AT3G53900.1 | Symbols: UPP, PYRR | uracil phosphoribosyltransferase | chr3:19956914-19958699 REVERSE LENGTH=231	AT3G53900.1	0.0019942
21	26102	2	>gi|AT1G53850.1 | Symbols: PAE1, ATPAE1 | 20S proteasome alpha subunit E1 | chr1:20104131-20105792 REVERSE LENGTH=237	AT1G53850.1	0.00344417
22	25405.7	2	>gi|AT5G55190.1 | Symbols: RAN3, ATRAN3 | RAN GTPase 3 | chr5:22392285-22393957 FORWARD LENGTH=221	AT5G55190.1	0.00655773
23	34002.6	2	>gi|AT2G20890.1 | Symbols: PSB29, THF1 | photosystem II reaction center PSB29 protein | chr2:8987783-8989185 FORWARD LENGTH=300	AT2G20890.1	0.000810447
24	53957.2	2	>gi|ATCG00480.1 | Symbols: ATPB, PB | ATP synthase subunit beta | chrC:52660-54156 REVERSE LENGTH=498	ATCG00480.1	0.000527809
25	53971.4	2	>gi|AT4G13940.1 | Symbols: HOG1, EMB1395, SAHH1, MEE58, ATSAHH1 | S-adenosyl-L-homocysteine hydrolase | chr4:8054931-8056676 FORWARD LENGTH=485	AT4G13940.1	0.000906099
26	37004.1	2	>gi|AT1G13440.1 | Symbols: GAPC-2, GAPC2 | glyceraldehyde-3-phosphate dehydrogenase C2 | chr1:4608465-4610494 REVERSE LENGTH=338	AT1G13440.1	0.00168302
27	80374.5	2	>gi|AT3G60750.1 | Symbols: | Transketolase | chr3:22454004-22456824 FORWARD LENGTH=741	AT3G60750.1	0.000292082
28	28961.1	2	>gi|AT2G31670.1 | Symbols: | Stress responsive alpha-beta barrel domain protein | chr2:13472699-13473490 REVERSE LENGTH=263	AT2G31670.1	0.00315809
29	20622.2	2	>gi|AT5G38420.1 | Symbols: | Ribulose bisphosphate carboxylase (small chain) family protein | chr5:15381203-15381978 REVERSE LENGTH=181	AT5G38420.1	0.00595307
30	39447.5	2	>gi|AT5G60360.1 | Symbols: SAG2, AALP, ALP | aleurain-like protease | chr5:24280044-24282152 FORWARD LENGTH=358	AT5G60360.1	0.00524628
31	30194.7	1	>gi|AT4G10340.1 | Symbols: LHCB5 | light harvesting complex of photosystem II 5 | chr4:6408200-6409496 FORWARD LENGTH=280	AT4G10340.1	0.000286282
32	24568.8	1	>gi|AT4G20260.1 | Symbols: ATPCAP1, PCAP1 | plasma-membrane associated cation-binding protein 1 | chr4:10941593-10943227 FORWARD LENGTH=225	AT4G20260.1	0.000110162
33	30770.7	1	>gi|AT5G35100.1 | Symbols: | Cyclophilin-like peptidyl-prolyl cis-trans isomerase family protein | chr5:13360459-13361377 REVERSE LENGTH=281	AT5G35100.1	0.000714346
34	27571.9	1	>gi|AT3G22110.1 | Symbols: PAC1 | 20S proteasome alpha subunit C1 | chr3:7792819-7793571 REVERSE LENGTH=250	AT3G22110.1	0.00119761
35	28745.5	1	>gi|AT5G54270.1 | Symbols: LHCB3, LHCB3*1 | light-harvesting chlorophyll B-binding protein 3 | chr5:22038424-22039383 FORWARD LENGTH=265	AT5G54270.1	0.00198357
36	40373.2	1	>gi|AT3G14420.1 | Symbols: | Aldolase-type TIM barrel family protein | chr3:4821804-4823899 FORWARD LENGTH=367	AT3G14420.1	0.000227326
37	23506.4	1	>gi|AT1G75270.1 | Symbols: DHAR2 | dehydroascorbate reductase 2 | chr1:28250255-28251237 REVERSE LENGTH=213	AT1G75270.1	0.000766053
38	52347.1	1	>gi|AT2G39730.1 | Symbols: RCA | rubisco activase | chr2:16570951-16573345 REVERSE LENGTH=474	AT2G39730.1	0.00067391
HUIWEI_S12_20150127cus
Hits	Protein Mass	No. of Peptide	Sequence Header	Link	Relative Abundance
1	26148	30	>gi|AT1G75040.1 | Symbols: PR5, PR-5 | pathogenesis-related gene 5 | chr1:28177754-28178731 FORWARD LENGTH=239	AT1G75040.1	0.561466
2	25485.2	8	>gi|AT3G10920.1 | Symbols: MSD1, MEE33, ATMSD1 | manganese superoxide dismutase 1 | chr3:3418015-3419581 FORWARD LENGTH=231	AT3G10920.1	0.0559606
3	37825.3	8	>gi|AT3G01500.2 | Symbols: CA1 | carbonic anhydrase 1 | chr3:194853-197873 REVERSE LENGTH=347	AT3G01500.2	0.0210947
4	28249	7	>gi|AT1G06680.1 | Symbols: PSBP-1, OEE2, PSII-P, OE23 | photosystem II subunit P-1 | chr1:2047940-2049186 FORWARD LENGTH=263	AT1G06680.1	0.0946618
5	18955.5	5	>gi|AT3G16640.1 | Symbols: TCTP | translationally controlled tumor protein | chr3:5669709-5670729 REVERSE LENGTH=168	AT3G16640.1	0.0415317
6	21781.9	4	>gi|AT5G54500.1 | Symbols: FQR1 | flavodoxin-like quinone reductase 1 | chr5:22124674-22126256 FORWARD LENGTH=204	AT5G54500.1	0.085258
7	32359.5	3	>gi|AT4G15510.1 | Symbols: | Photosystem II reaction center PsbP family protein | chr4:8860701-8862529 FORWARD LENGTH=287	AT4G15510.1	0.00277597
8	34002.6	3	>gi|AT2G20890.1 | Symbols: PSB29, THF1 | photosystem II reaction center PSB29 protein | chr2:8987783-8989185 FORWARD LENGTH=300	AT2G20890.1	0.0158875
9	24113.6	3	>gi|AT4G02520.1 | Symbols: ATGSTF2, ATPM24.1, ATPM24, GST2, GSTF2 | glutathione S-transferase PHI 2 | chr4:1110673-1111531 REVERSE LENGTH=212	AT4G02520.1	0.0143486
10	24568.8	2	>gi|AT4G20260.1 | Symbols: ATPCAP1, PCAP1 | plasma-membrane associated cation-binding protein 1 | chr4:10941593-10943227 FORWARD LENGTH=225	AT4G20260.1	0.00600202
11	24130.5	2	>gi|AT2G30860.1 | Symbols: ATGSTF9, GLUTTR, ATGSTF7, GSTF9 | glutathione S-transferase PHI 9 | chr2:13139132-13140057 FORWARD LENGTH=215	AT2G30860.1	0.00181868
12	26136.5	2	>gi|AT1G18540.1 | Symbols: | Ribosomal protein L6 family protein | chr1:6377448-6378548 REVERSE LENGTH=233	AT1G18540.1	0.00240263
13	24338.2	2	>gi|AT4G17390.1 | Symbols: | Ribosomal protein L23/L15e family protein | chr4:9714407-9715545 REVERSE LENGTH=204	AT4G17390.1	0.00409745
14	26149.5	2	>gi|AT1G20225.1 | Symbols: | Thioredoxin superfamily protein | chr1:7007966-7009318 REVERSE LENGTH=233	AT1G20225.1	0.00411316
15	22128.1	2	>gi|AT2G35810.1 | Symbols: | unknown protein; BEST Arabidopsis thaliana protein match is: unknown protein (TAIR:AT2G35830.2); Has 153 Blast hits to 153 proteins in 52 species: Archae - 0; Bacteria - 62; Metazoa - 0; Fungi - 0; Plants - 82; Viruses -	AT2G35810.1	0.00631586
16	22084.2	2	>gi|AT4G14800.1 | Symbols: PBD2 | 20S proteasome beta subunit D2 | chr4:8500398-8502058 FORWARD LENGTH=199	AT4G14800.1	0.00456305
17	20488	2	>gi|AT1G67090.1 | Symbols: RBCS1A | ribulose bisphosphate carboxylase small chain 1A | chr1:25048465-25049249 REVERSE LENGTH=180	AT1G67090.1	0.0120941
18	21659.5	2	>gi|AT1G72610.1 | Symbols: GLP1, ATGER1, GER1 | germin-like protein 1 | chr1:27339302-27339928 REVERSE LENGTH=208	AT1G72610.1	0.00516132
19	29860	2	>gi|AT3G25920.1 | Symbols: RPL15 | ribosomal protein L15 | chr3:9491268-9492558 REVERSE LENGTH=277	AT3G25920.1	0.00099231
20	52347.1	2	>gi|AT2G39730.1 | Symbols: RCA | rubisco activase | chr2:16570951-16573345 REVERSE LENGTH=474	AT2G39730.1	0.000765953
21	25192.6	2	>gi|AT4G31300.1 | Symbols: PBA1 | N-terminal nucleophile aminohydrolases (Ntn hydrolases) superfamily protein | chr4:15188927-15190935 FORWARD LENGTH=233	AT4G31300.1	0.0154144
22	37372.6	2	>gi|AT3G57260.1 | Symbols: BGL2, PR2, BG2, PR-2 | beta-1,3-glucanase 2 | chr3:21188709-21189822 REVERSE LENGTH=339	AT3G57260.1	0.0139403
23	53434.8	2	>gi|ATCG00490.1 | Symbols: RBCL | ribulose-bisphosphate carboxylases | chrC:54958-56397 FORWARD LENGTH=479	ATCG00490.1	0.0005881
24	30517.4	2	>gi|AT3G63190.1 | Symbols: RRF, HFP108, cpRRF, AtcpRRF | ribosome recycling factor, chloroplast precursor | chr3:23342861-23344640 REVERSE LENGTH=275	AT3G63190.1	0.00197962
25	27828.9	2	>gi|AT1G07890.3 | Symbols: APX1, MEE6, CS1, ATAPX1, ATAPX01 | ascorbate peroxidase 1 | chr1:2438005-2439435 FORWARD LENGTH=250	AT1G07890.3	0.00423963
26	25170.8	2	>gi|AT5G19140.1 | Symbols: ATAILP1, AILP1 | Aluminium induced protein with YGL and LRDR motifs | chr5:6423398-6425785 FORWARD LENGTH=234	AT5G19140.1	0.00343278
27	28968.5	1	>gi|AT4G25130.1 | Symbols: PMSR4 | peptide met sulfoxide reductase 4 | chr4:12898802-12899998 REVERSE LENGTH=258	AT4G25130.1	0.0026317
28	23728.9	1	>gi|AT3G24830.1 | Symbols: | Ribosomal protein L13 family protein | chr3:9064613-9065871 FORWARD LENGTH=206	AT3G24830.1	0.00177135
29	27200.2	1	>gi|AT1G20190.1 | Symbols: ATEXPA11, EXP11, ATEXP11, ATHEXP ALPHA 1.14, EXPA11 | expansin 11 | chr1:6998762-6999710 REVERSE LENGTH=252	AT1G20190.1	0.000283173
30	42926.8	1	>gi|AT2G36880.1 | Symbols: MAT3 | methionine adenosyltransferase 3 | chr2:15479721-15480893 REVERSE LENGTH=390	AT2G36880.1	0.000343883
31	20202.3	1	>gi|AT1G27950.1 | Symbols: LTPG1 | glycosylphosphatidylinositol-anchored lipid protein transfer 1 | chr1:9740740-9741991 FORWARD LENGTH=193	AT1G27950.1	0.00227461
32	18644.2	1	>gi|AT1G72230.1 | Symbols: | Cupredoxin superfamily protein | chr1:27188287-27189093 FORWARD LENGTH=181	AT1G72230.1	0.000545852
33	49812.9	1	>gi|AT1G07920.1 | Symbols: | GTP binding Elongation factor Tu family protein | chr1:2455559-2457001 FORWARD LENGTH=449	AT1G07920.1	0.00120551
34	20048.6	1	>gi|AT1G09310.1 | Symbols: | Protein of unknown function, DUF538 | chr1:3009109-3009648 FORWARD LENGTH=179	AT1G09310.1	0.0022771
35	17030.7	1	>gi|AT1G20340.1 | Symbols: DRT112, PETE2 | Cupredoxin superfamily protein | chr1:7042770-7043273 REVERSE LENGTH=167	AT1G20340.1	0.00686841
36	38527.2	1	>gi|AT3G44310.1 | Symbols: NIT1, ATNIT1, NITI | nitrilase 1 | chr3:15986901-15988841 FORWARD LENGTH=346	AT3G44310.1	0.000892413
HUIWEI_S13_20150127cus
Hits	Protein Mass	No. of Peptide	Sequence Header	Link	Relative Abundance
1	28249	29	>gi|AT1G06680.1 | Symbols: PSBP-1, OEE2, PSII-P, OE23 | photosystem II subunit P-1 | chr1:2047940-2049186 FORWARD LENGTH=263	AT1G06680.1	0.7606
2	37825.3	6	>gi|AT3G01500.2 | Symbols: CA1 | carbonic anhydrase 1 | chr3:194853-197873 REVERSE LENGTH=347	AT3G01500.2	0.00860831
3	30517.4	5	>gi|AT3G63190.1 | Symbols: RRF, HFP108, cpRRF, AtcpRRF | ribosome recycling factor, chloroplast precursor | chr3:23342861-23344640 REVERSE LENGTH=275	AT3G63190.1	0.0603052
4	26148	5	>gi|AT1G75040.1 | Symbols: PR5, PR-5 | pathogenesis-related gene 5 | chr1:28177754-28178731 FORWARD LENGTH=239	AT1G75040.1	0.0162417
5	27632	4	>gi|AT2G40600.1 | Symbols: | appr-1-p processing enzyme family protein | chr2:16947012-16948537 REVERSE LENGTH=257	AT2G40600.1	0.00206443
6	43586.9	3	>gi|AT1G02500.1 | Symbols: SAM1, SAM-1, MAT1, AtSAM1 | S-adenosylmethionine synthetase 1 | chr1:519037-520218 FORWARD LENGTH=393	AT1G02500.1	0.000695225
7	26136.5	3	>gi|AT1G18540.1 | Symbols: | Ribosomal protein L6 family protein | chr1:6377448-6378548 REVERSE LENGTH=233	AT1G18540.1	0.00569218
8	27828.9	2	>gi|AT1G07890.3 | Symbols: APX1, MEE6, CS1, ATAPX1, ATAPX01 | ascorbate peroxidase 1 | chr1:2438005-2439435 FORWARD LENGTH=250	AT1G07890.3	0.020789
9	25170.8	2	>gi|AT5G19140.1 | Symbols: ATAILP1, AILP1 | Aluminium induced protein with YGL and LRDR motifs | chr5:6423398-6425785 FORWARD LENGTH=234	AT5G19140.1	0.00721809
10	24891.1	2	>gi|AT5G13510.1 | Symbols: | Ribosomal protein L10 family protein | chr5:4341294-4341956 FORWARD LENGTH=220	AT5G13510.1	0.00560535
11	22401.4	2	>gi|AT2G28190.1 | Symbols: CSD2, CZSOD2 | copper/zinc superoxide dismutase 2 | chr2:12014548-12016303 FORWARD LENGTH=216	AT2G28190.1	0.00219328
12	22128.1	2	>gi|AT2G35810.1 | Symbols: | unknown protein; BEST Arabidopsis thaliana protein match is: unknown protein (TAIR:AT2G35830.2); Has 153 Blast hits to 153 proteins in 52 species: Archae - 0; Bacteria - 62; Metazoa - 0; Fungi - 0; Plants - 82; Viruses -	AT2G35810.1	0.00312972
13	21542.5	2	>gi|AT3G27890.1 | Symbols: NQR | NADPH:quinone oxidoreductase | chr3:10350807-10351938 REVERSE LENGTH=196	AT3G27890.1	0.0164924
14	21797.8	2	>gi|AT1G19130.1 | Symbols: | CONTAINS InterPro DOMAIN/s: Protein of unknown function DUF985 (InterPro:IPR009327), RmlC-like jelly roll fold (InterPro:IPR014710); Has 1465 Blast hits to 1465 proteins in 584 species: Archae - 10; Bacteria - 1038; Meta	AT1G19130.1	0.00429713
15	20622.2	2	>gi|AT5G38420.1 | Symbols: | Ribulose bisphosphate carboxylase (small chain) family protein | chr5:15381203-15381978 REVERSE LENGTH=181	AT5G38420.1	0.0159366
16	24194.7	2	>gi|AT1G35680.1 | Symbols: | Ribosomal protein L21 | chr1:13208777-13210246 FORWARD LENGTH=220	AT1G35680.1	0.00282027
17	33533.5	2	>gi|AT4G17040.1 | Symbols: CLPR4 | CLP protease R subunit 4 | chr4:9586740-9589297 REVERSE LENGTH=305	AT4G17040.1	0.00964697
18	27851.3	2	>gi|AT3G61470.1 | Symbols: LHCA2 | photosystem I light harvesting complex gene 2 | chr3:22745736-22747032 FORWARD LENGTH=257	AT3G61470.1	0.00338057
19	29762.4	2	>gi|AT1G13060.1 | Symbols: PBE1 | 20S proteasome beta subunit E1 | chr1:4452641-4454663 FORWARD LENGTH=274	AT1G13060.1	0.0205753
20	18644.2	1	>gi|AT1G72230.1 | Symbols: | Cupredoxin superfamily protein | chr1:27188287-27189093 FORWARD LENGTH=181	AT1G72230.1	0.00137767
21	83694	1	>gi|AT4G12290.1 | Symbols: | Copper amine oxidase family protein | chr4:7304434-7306973 FORWARD LENGTH=741	AT4G12290.1	0.000373037
22	19688.5	1	>gi|AT2G03440.1 | Symbols: NRP1, ATNRP1 | nodulin-related protein 1 | chr2:1039409-1039972 REVERSE LENGTH=187	AT2G03440.1	0.00207341
23	20969.7	1	>gi|AT3G05590.1 | Symbols: RPL18 | ribosomal protein L18 | chr3:1621511-1622775 FORWARD LENGTH=187	AT3G05590.1	0.000849305
24	54187.7	1	>gi|AT1G76030.1 | Symbols: | ATPase, V1 complex, subunit B protein | chr1:28534134-28536916 FORWARD LENGTH=486	AT1G76030.1	0.000916988
25	38863.3	1	>gi|AT1G28290.1 | Symbols: AGP31 | arabinogalactan protein 31 | chr1:9889331-9890843 REVERSE LENGTH=359	AT1G28290.1	0.000377141
26	38527.2	1	>gi|AT3G44310.1 | Symbols: NIT1, ATNIT1, NITI | nitrilase 1 | chr3:15986901-15988841 FORWARD LENGTH=346	AT3G44310.1	0.00377116
27	19483.5	1	>gi|AT4G38680.1 | Symbols: GRP2, CSDP2, CSP2, ATCSP2 | glycine rich protein 2 | chr4:18072240-18072851 REVERSE LENGTH=203	AT4G38680.1	0.00284674
28	27058.6	1	>gi|AT2G43090.1 | Symbols: | Aconitase/3-isopropylmalate dehydratase protein | chr2:17918957-17919712 FORWARD LENGTH=251	AT2G43090.1	0.000569494
29	23205.6	1	>gi|AT5G11680.1 | Symbols: | FUNCTIONS IN: molecular_function unknown; INVOLVED IN: biological_process unknown; LOCATED IN: cytosol, plasma membrane; EXPRESSED IN: 26 plant structures; EXPRESSED DURING: 15 growth stages; CONTAINS InterPro DOMAIN/s:	AT5G11680.1	0.000444383
30	27963.1	1	>gi|AT1G13280.1 | Symbols: AOC4 | allene oxide cyclase 4 | chr1:4547624-4548552 FORWARD LENGTH=254	AT1G13280.1	0.00078342
31	32659.5	1	>gi|AT2G43945.1 | Symbols: | unknown protein; LOCATED IN: chloroplast; BEST Arabidopsis thaliana protein match is: unknown protein (TAIR:AT3G59870.1); Has 292 Blast hits to 292 proteins in 84 species: Archae - 0; Bacteria - 122; Metazoa - 0; Fungi -	AT2G43945.1	0.00125435
32	24568.8	1	>gi|AT4G20260.1 | Symbols: ATPCAP1, PCAP1 | plasma-membrane associated cation-binding protein 1 | chr4:10941593-10943227 FORWARD LENGTH=225	AT4G20260.1	0.00380673
33	29163	1	>gi|AT1G61520.1 | Symbols: LHCA3 | photosystem I light harvesting complex gene 3 | chr1:22700152-22701149 FORWARD LENGTH=273	AT1G61520.1	0.00678515
34	28968.5	1	>gi|AT4G25130.1 | Symbols: PMSR4 | peptide met sulfoxide reductase 4 | chr4:12898802-12899998 REVERSE LENGTH=258	AT4G25130.1	0.00184787
35	17030.7	1	>gi|AT1G20340.1 | Symbols: DRT112, PETE2 | Cupredoxin superfamily protein | chr1:7042770-7043273 REVERSE LENGTH=167	AT1G20340.1	0.00349338
36	88042.2	1	>gi|AT5G10560.1 | Symbols: | Glycosyl hydrolase family protein | chr5:3336335-3339351 REVERSE LENGTH=792	AT5G10560.1	0.000793072
37	23090.2	1	>gi|AT2G37270.1 | Symbols: ATRPS5B, RPS5B | ribosomal protein 5B | chr2:15647883-15649042 REVERSE LENGTH=207	AT2G37270.1	0.00134487
HUIWEI_S14_20150127cus
Hits	Protein Mass	No. of Peptide	Sequence Header	Link	Relative Abundance
1	28532.2	13	>gi|AT3G62030.1 | Symbols: ROC4 | rotamase CYP 4 | chr3:22973708-22975139 FORWARD LENGTH=260	AT3G62030.1	0.470021
2	18644.2	5	>gi|AT1G72230.1 | Symbols: | Cupredoxin superfamily protein | chr1:27188287-27189093 FORWARD LENGTH=181	AT1G72230.1	0.0406016
3	28516.4	4	>gi|AT5G13120.1 | Symbols: ATCYP20-2, CYP20-2 | cyclophilin 20-2 | chr5:4162714-4164720 REVERSE LENGTH=259	AT5G13120.1	0.0149902
4	23780.7	4	>gi|AT4G21280.1 | Symbols: PSBQ, PSBQA, PSBQ-1 | photosystem II subunit QA | chr4:11334446-11335587 FORWARD LENGTH=223	AT4G21280.1	0.0638682
5	20622.2	4	>gi|AT5G38420.1 | Symbols: | Ribulose bisphosphate carboxylase (small chain) family protein | chr5:15381203-15381978 REVERSE LENGTH=181	AT5G38420.1	0.0603857
6	22401.4	3	>gi|AT2G28190.1 | Symbols: CSD2, CZSOD2 | copper/zinc superoxide dismutase 2 | chr2:12014548-12016303 FORWARD LENGTH=216	AT2G28190.1	0.0590579
7	53434.8	3	>gi|ATCG00490.1 | Symbols: RBCL | ribulose-bisphosphate carboxylases | chrC:54958-56397 FORWARD LENGTH=479	ATCG00490.1	0.00953671
8	14957.8	3	>gi|AT4G28750.1 | Symbols: PSAE-1 | Photosystem I reaction centre subunit IV / PsaE protein | chr4:14202951-14203888 REVERSE LENGTH=143	AT4G28750.1	0.0299931
9	48085.8	3	>gi|AT1G42970.1 | Symbols: GAPB | glyceraldehyde-3-phosphate dehydrogenase B subunit | chr1:16127552-16129584 FORWARD LENGTH=447	AT1G42970.1	0.0056716
10	16326.3	3	>gi|AT3G63540.1 | Symbols: | Mog1/PsbP/DUF1795-like photosystem II reaction center PsbP family protein | chr3:23459372-23459803 REVERSE LENGTH=143	AT3G63540.1	0.0648036
11	24340.4	3	>gi|AT2G22230.1 | Symbols: | Thioesterase superfamily protein | chr2:9450042-9451427 FORWARD LENGTH=220	AT2G22230.1	0.0311308
12	17761	2	>gi|AT5G48580.1 | Symbols: FKBP15-2 | FK506- and rapamycin-binding protein 15 kD-2 | chr5:19696156-19697304 REVERSE LENGTH=163	AT5G48580.1	0.00986644
13	19103.7	2	>gi|AT2G31570.1 | Symbols: ATGPX2, GPX2 | glutathione peroxidase 2 | chr2:13438211-13439775 REVERSE LENGTH=169	AT2G31570.1	0.0233885
14	19566.6	2	>gi|AT3G28940.1 | Symbols: | AIG2-like (avirulence induced gene) family protein | chr3:10968324-10969311 REVERSE LENGTH=169	AT3G28940.1	0.00887044
15	22409.6	2	>gi|AT1G17860.1 | Symbols: | Kunitz family trypsin and protease inhibitor protein | chr1:6149343-6149933 FORWARD LENGTH=196	AT1G17860.1	0.0119429
16	24628	2	>gi|AT4G05180.1 | Symbols: PSBQ, PSBQ-2, PSII-Q | photosystem II subunit Q-2 | chr4:2672093-2673170 REVERSE LENGTH=230	AT4G05180.1	0.00284732
17	13076.6	1	>gi|AT3G56240.1 | Symbols: CCH | copper chaperone | chr3:20863460-20864402 REVERSE LENGTH=121	AT3G56240.1	0.0301162
18	19136.3	1	>gi|AT3G56070.1 | Symbols: ROC2 | rotamase cyclophilin 2 | chr3:20806987-20807517 REVERSE LENGTH=176	AT3G56070.1	0.00119975
19	18708.2	1	>gi|AT2G16600.1 | Symbols: ROC3 | rotamase CYP 3 | chr2:7200862-7201383 FORWARD LENGTH=173	AT2G16600.1	0.00183886
20	57535.4	1	>gi|AT4G37930.1 | Symbols: SHM1, STM, SHMT1 | serine transhydroxymethyltransferase 1 | chr4:17831891-17834742 REVERSE LENGTH=517	AT4G37930.1	0.0030376
21	17841	1	>gi|AT5G56260.1 | Symbols: | Ribonuclease E inhibitor RraA/Dimethylmenaquinone methyltransferase | chr5:22775549-22776049 REVERSE LENGTH=166	AT5G56260.1	0.00337808
22	26148	1	>gi|AT1G75040.1 | Symbols: PR5, PR-5 | pathogenesis-related gene 5 | chr1:28177754-28178731 FORWARD LENGTH=239	AT1G75040.1	0.00557967
23	37004.1	1	>gi|AT1G13440.1 | Symbols: GAPC-2, GAPC2 | glyceraldehyde-3-phosphate dehydrogenase C2 | chr1:4608465-4610494 REVERSE LENGTH=338	AT1G13440.1	0.00335682
24	52347.1	1	>gi|AT2G39730.1 | Symbols: RCA | rubisco activase | chr2:16570951-16573345 REVERSE LENGTH=474	AT2G39730.1	0.00553761
25	20989	1	>gi|AT2G42740.1 | Symbols: RPL16A | ribosomal protein large subunit 16A | chr2:17791794-17792946 FORWARD LENGTH=182	AT2G42740.1	0.0389795
HUIWEI_S15_20150127cus
Hits	Protein Mass	No. of Peptide	Sequence Header	Link	Relative Abundance
1	23780.7	16	>gi|AT4G21280.1 | Symbols: PSBQ, PSBQA, PSBQ-1 | photosystem II subunit QA | chr4:11334446-11335587 FORWARD LENGTH=223	AT4G21280.1	0.574166
2	23834.3	15	>gi|AT3G26060.1 | Symbols: ATPRX Q | Thioredoxin superfamily protein | chr3:9524807-9526123 FORWARD LENGTH=216	AT3G26060.1	0.221526
3	20622.2	7	>gi|AT5G38420.1 | Symbols: | Ribulose bisphosphate carboxylase (small chain) family protein | chr5:15381203-15381978 REVERSE LENGTH=181	AT5G38420.1	0.0923274
4	48085.8	5	>gi|AT1G42970.1 | Symbols: GAPB | glyceraldehyde-3-phosphate dehydrogenase B subunit | chr1:16127552-16129584 FORWARD LENGTH=447	AT1G42970.1	0.00878217
5	21330.2	5	>gi|AT3G15360.1 | Symbols: ATHM4, TRX-M4, ATM4 | thioredoxin M-type 4 | chr3:5188448-5189457 FORWARD LENGTH=193	AT3G15360.1	0.0115779
6	26013.1	5	>gi|AT5G53490.2 | Symbols: | Tetratricopeptide repeat (TPR)-like superfamily protein | chr5:21723488-21724621 REVERSE LENGTH=235	AT5G53490.2	0.0223971
7	17620.6	3	>gi|AT4G23670.1 | Symbols: | Polyketide cyclase/dehydrase and lipid transport superfamily protein | chr4:12332846-12333656 REVERSE LENGTH=151	AT4G23670.1	0.00934023
8	23705.4	3	>gi|AT4G02530.1 | Symbols: | chloroplast thylakoid lumen protein | chr4:1112335-1114005 REVERSE LENGTH=216	AT4G02530.1	0.0057743
9	53434.8	3	>gi|ATCG00490.1 | Symbols: RBCL | ribulose-bisphosphate carboxylases | chrC:54958-56397 FORWARD LENGTH=479	ATCG00490.1	0.00367629
10	16936.6	2	>gi|AT2G21660.1 | Symbols: ATGRP7, CCR2, GR-RBP7, GRP7 | cold, circadian rhythm, and rna binding 2 | chr2:9265477-9266316 REVERSE LENGTH=176	AT2G21660.1	0.00195408
11	25832.4	2	>gi|AT4G11010.1 | Symbols: NDPK3 | nucleoside diphosphate kinase 3 | chr4:6732780-6734298 REVERSE LENGTH=238	AT4G11010.1	0.0111084
12	17999.9	2	>gi|AT1G32470.1 | Symbols: | Single hybrid motif superfamily protein | chr1:11739479-11740246 REVERSE LENGTH=166	AT1G32470.1	0.0213218
13	22353.1	2	>gi|AT4G21860.1 | Symbols: MSRB2 | methionine sulfoxide reductase B 2 | chr4:11600238-11601507 REVERSE LENGTH=202	AT4G21860.1	0.00453651
14	24782.9	2	>gi|AT3G52960.1 | Symbols: | Thioredoxin superfamily protein | chr3:19639699-19640403 FORWARD LENGTH=234	AT3G52960.1	0.00236156
15	13753.8	1	>gi|AT1G26880.1 | Symbols: | Ribosomal protein L34e superfamily protein | chr1:9315640-9316681 REVERSE LENGTH=120	AT1G26880.1	0.0025746
16	17591.5	1	>gi|AT1G22780.1 | Symbols: PFL, RPS18A, PFL1 | Ribosomal protein S13/S18 family | chr1:8067990-8069163 FORWARD LENGTH=152	AT1G22780.1	0.000631384
17	17635.1	1	>gi|AT1G76100.1 | Symbols: PETE1 | plastocyanin 1 | chr1:28554217-28554732 REVERSE LENGTH=171	AT1G76100.1	0.00188957
18	22582.9	1	>gi|AT5G66090.1 | Symbols: | unknown protein; FUNCTIONS IN: molecular_function unknown; LOCATED IN: chloroplast, chloroplast stroma; EXPRESSED IN: 21 plant structures; EXPRESSED DURING: 13 growth stages; Has 30201 Blast hits to 17322 proteins in 780	AT5G66090.1	0.000847552
19	37004.1	1	>gi|AT1G13440.1 | Symbols: GAPC-2, GAPC2 | glyceraldehyde-3-phosphate dehydrogenase C2 | chr1:4608465-4610494 REVERSE LENGTH=338	AT1G13440.1	0.000476631
20	12740.6	1	>gi|AT2G47640.1 | Symbols: | Small nuclear ribonucleoprotein family protein | chr2:19537393-19538431 FORWARD LENGTH=109	AT2G47640.1	0.0011383
21	26148	1	>gi|AT1G75040.1 | Symbols: PR5, PR-5 | pathogenesis-related gene 5 | chr1:28177754-28178731 FORWARD LENGTH=239	AT1G75040.1	0.0004763
22	80374.5	1	>gi|AT3G60750.1 | Symbols: | Transketolase | chr3:22454004-22456824 FORWARD LENGTH=741	AT3G60750.1	0.000213925
23	24717.2	1	>gi|AT3G10060.1 | Symbols: | FKBP-like peptidyl-prolyl cis-trans isomerase family protein | chr3:3102291-3103801 FORWARD LENGTH=230	AT3G10060.1	0.000708592
24	42162.4	1	>gi|AT1G79550.1 | Symbols: PGK | phosphoglycerate kinase | chr1:29924347-29926295 REVERSE LENGTH=401	AT1G79550.1	0.000192905
HUIWEI_S16_20150127cus
Hits	Protein Mass	No. of Peptide	Sequence Header	Link	Relative Abundance
1	20622.2	25	>gi|AT5G38420.1 | Symbols: | Ribulose bisphosphate carboxylase (small chain) family protein | chr5:15381203-15381978 REVERSE LENGTH=181	AT5G38420.1	0.720084
2	19880.1	8	>gi|AT1G03680.1 | Symbols: ATHM1, TRX-M1, ATM1, THM1 | thioredoxin M-type 1 | chr1:916990-917865 REVERSE LENGTH=179	AT1G03680.1	0.100131
3	22424.5	8	>gi|AT5G45680.1 | Symbols: ATFKBP13, FKBP13 | FK506-binding protein 13 | chr5:18530894-18532128 FORWARD LENGTH=208	AT5G45680.1	0.0361527
4	18972.8	7	>gi|AT4G09320.1 | Symbols: NDPK1 | Nucleoside diphosphate kinase family protein | chr4:5923424-5924366 FORWARD LENGTH=169	AT4G09320.1	0.0287302
5	23780.7	5	>gi|AT4G21280.1 | Symbols: PSBQ, PSBQA, PSBQ-1 | photosystem II subunit QA | chr4:11334446-11335587 FORWARD LENGTH=223	AT4G21280.1	0.00478587
6	24106.1	4	>gi|AT2G44920.2 | Symbols: | Tetratricopeptide repeat (TPR)-like superfamily protein | chr2:18524419-18526502 FORWARD LENGTH=224	AT2G44920.2	0.020875
7	19917.4	3	>gi|AT3G20390.1 | Symbols: | endoribonuclease L-PSP family protein | chr3:7110227-7111695 REVERSE LENGTH=187	AT3G20390.1	0.0101785
8	14371.1	2	>gi|AT2G19760.1 | Symbols: PFN1, PRF1 | profilin 1 | chr2:8517074-8518067 REVERSE LENGTH=131	AT2G19760.1	0.0147941
9	19655.2	2	>gi|AT3G02730.1 | Symbols: TRXF1, ATF1 | thioredoxin F-type 1 | chr3:588570-589591 REVERSE LENGTH=178	AT3G02730.1	0.00465325
10	19340.8	2	>gi|AT2G20270.1 | Symbols: | Thioredoxin superfamily protein | chr2:8738001-8739617 REVERSE LENGTH=179	AT2G20270.1	0.00505836
11	20527.6	2	>gi|AT4G03520.1 | Symbols: ATHM2 | Thioredoxin superfamily protein | chr4:1562585-1564055 REVERSE LENGTH=186	AT4G03520.1	0.0130149
12	53434.8	2	>gi|ATCG00490.1 | Symbols: RBCL | ribulose-bisphosphate carboxylases | chrC:54958-56397 FORWARD LENGTH=479	ATCG00490.1	0.00367847
13	21349	2	>gi|AT2G35010.1 | Symbols: ATO1, TO1 | thioredoxin O1 | chr2:14754398-14755888 FORWARD LENGTH=194	AT2G35010.1	0.00145512
14	25405.7	2	>gi|AT5G55190.1 | Symbols: RAN3, ATRAN3 | RAN GTPase 3 | chr5:22392285-22393957 FORWARD LENGTH=221	AT5G55190.1	0.00141705
15	24724.5	2	>gi|AT5G52970.1 | Symbols: | thylakoid lumen 15.0 kDa protein | chr5:21479620-21481018 FORWARD LENGTH=223	AT5G52970.1	0.0113087
16	48085.8	2	>gi|AT1G42970.1 | Symbols: GAPB | glyceraldehyde-3-phosphate dehydrogenase B subunit | chr1:16127552-16129584 FORWARD LENGTH=447	AT1G42970.1	0.00102752
17	13271.8	1	>gi|AT5G42980.1 | Symbols: ATTRX3, ATH3, ATTRXH3, TRXH3, TRX3 | thioredoxin 3 | chr5:17242772-17243718 FORWARD LENGTH=118	AT5G42980.1	0.00642347
18	23902.7	1	>gi|AT4G32260.1 | Symbols: | ATPase, F0 complex, subunit B/B", bacterial/chloroplast | chr4:15573859-15574586 REVERSE LENGTH=219	AT4G32260.1	0.000594237
19	24568.8	1	>gi|AT4G20260.1 | Symbols: ATPCAP1, PCAP1 | plasma-membrane associated cation-binding protein 1 | chr4:10941593-10943227 FORWARD LENGTH=225	AT4G20260.1	0.000804318
20	16625.6	1	>gi|AT4G39260.1 | Symbols: CCR1, ATGRP8, GR-RBP8, GRP8 | cold, circadian rhythm, and RNA binding 1 | chr4:18274166-18274958 REVERSE LENGTH=169	AT4G39260.1	0.00147491
21	16908	1	>gi|AT1G66410.1 | Symbols: CAM4, ACAM-4 | calmodulin 4 | chr1:24774431-24775785 REVERSE LENGTH=149	AT1G66410.1	0.000906284
22	16235.6	1	>gi|AT1G62510.1 | Symbols: | Bifunctional inhibitor/lipid-transfer protein/seed storage 2S albumin superfamily protein | chr1:23136632-23137081 REVERSE LENGTH=149	AT1G62510.1	0.00333204
23	16047.5	1	>gi|AT3G56490.1 | Symbols: HIT3, HINT1 | HIS triad family protein 3 | chr3:20941532-20943129 FORWARD LENGTH=147	AT3G56490.1	0.00535569
24	20385.5	1	>gi|AT5G16400.1 | Symbols: TRXF2, ATF2 | thioredoxin F2 | chr5:5363905-5365249 REVERSE LENGTH=185	AT5G16400.1	0.00376362
HUIWEI_S17_20150127cus
Hits	Protein Mass	No. of Peptide	Sequence Header	Link	Relative Abundance
1	20622.2	20	>gi|AT5G38420.1 | Symbols: | Ribulose bisphosphate carboxylase (small chain) family protein | chr5:15381203-15381978 REVERSE LENGTH=181	AT5G38420.1	0.584532
2	19917.4	8	>gi|AT3G20390.1 | Symbols: | endoribonuclease L-PSP family protein | chr3:7110227-7111695 REVERSE LENGTH=187	AT3G20390.1	0.0928849
3	13271.8	5	>gi|AT5G42980.1 | Symbols: ATTRX3, ATH3, ATTRXH3, TRXH3, TRX3 | thioredoxin 3 | chr5:17242772-17243718 FORWARD LENGTH=118	AT5G42980.1	0.0896883
4	24106.1	5	>gi|AT2G44920.2 | Symbols: | Tetratricopeptide repeat (TPR)-like superfamily protein | chr2:18524419-18526502 FORWARD LENGTH=224	AT2G44920.2	0.00544388
5	20527.6	5	>gi|AT4G03520.1 | Symbols: ATHM2 | Thioredoxin superfamily protein | chr4:1562585-1564055 REVERSE LENGTH=186	AT4G03520.1	0.0399084
6	18972.8	4	>gi|AT4G09320.1 | Symbols: NDPK1 | Nucleoside diphosphate kinase family protein | chr4:5923424-5924366 FORWARD LENGTH=169	AT4G09320.1	0.0126895
7	14103	4	>gi|AT4G29350.1 | Symbols: PFN2, PRO2, PRF2 | profilin 2 | chr4:14450135-14451119 FORWARD LENGTH=131	AT4G29350.1	0.0366161
8	12228	3	>gi|AT3G53980.1 | Symbols: | Bifunctional inhibitor/lipid-transfer protein/seed storage 2S albumin superfamily protein | chr3:19987760-19988203 REVERSE LENGTH=114	AT3G53980.1	0.0132319
9	13284.7	3	>gi|AT1G45145.1 | Symbols: ATTRX5, ATH5, LIV1, TRX5 | thioredoxin H-type 5 | chr1:17075264-17076256 REVERSE LENGTH=118	AT1G45145.1	0.0488857
10	13687.4	3	>gi|ATCG00780.1 | Symbols: RPL14 | ribosomal protein L14 | chrC:80696-81064 REVERSE LENGTH=122	ATCG00780.1	0.00991192
11	24635.5	3	>gi|AT4G03280.1 | Symbols: PETC, PGR1 | photosynthetic electron transfer C | chr4:1440314-1441717 FORWARD LENGTH=229	AT4G03280.1	0.00560915
12	14458.8	3	>gi|AT2G45180.1 | Symbols: | Bifunctional inhibitor/lipid-transfer protein/seed storage 2S albumin superfamily protein | chr2:18626377-18626781 FORWARD LENGTH=134	AT2G45180.1	0.0126658
13	14851.9	2	>gi|AT1G07770.1 | Symbols: RPS15A | ribosomal protein S15A | chr1:2408413-2409065 REVERSE LENGTH=130	AT1G07770.1	0.00606299
14	16287.5	2	>gi|AT3G44100.1 | Symbols: | MD-2-related lipid recognition domain-containing protein | chr3:15866162-15867273 REVERSE LENGTH=152	AT3G44100.1	0.00300557
15	48085.8	2	>gi|AT1G42970.1 | Symbols: GAPB | glyceraldehyde-3-phosphate dehydrogenase B subunit | chr1:16127552-16129584 FORWARD LENGTH=447	AT1G42970.1	0.00115103
16	52347.1	2	>gi|AT2G39730.1 | Symbols: RCA | rubisco activase | chr2:16570951-16573345 REVERSE LENGTH=474	AT2G39730.1	0.000606516
17	15259.4	2	>gi|AT1G08830.1 | Symbols: CSD1 | copper/zinc superoxide dismutase 1 | chr1:2827700-2829053 FORWARD LENGTH=152	AT1G08830.1	0.0155668
18	109922	1	>gi|AT1G20760.1 | Symbols: | Calcium-binding EF hand family protein | chr1:7209515-7214773 FORWARD LENGTH=1019	AT1G20760.1	0.000100111
19	11024.4	1	>gi|AT2G24940.1 | Symbols: AtMAPR2, MAPR2 | membrane-associated progesterone binding protein 2 | chr2:10609447-10609749 FORWARD LENGTH=100	AT2G24940.1	0.00649925
20	14957.8	1	>gi|AT4G28750.1 | Symbols: PSAE-1 | Photosystem I reaction centre subunit IV / PsaE protein | chr4:14202951-14203888 REVERSE LENGTH=143	AT4G28750.1	0.000342227
21	14899.5	1	>gi|AT1G71950.1 | Symbols: | Proteinase inhibitor, propeptide | chr1:27080453-27081573 REVERSE LENGTH=136	AT1G71950.1	0.000924474
22	19880.1	1	>gi|AT1G03680.1 | Symbols: ATHM1, TRX-M1, ATM1, THM1 | thioredoxin M-type 1 | chr1:916990-917865 REVERSE LENGTH=179	AT1G03680.1	0.00455332
23	21349	1	>gi|AT2G35010.1 | Symbols: ATO1, TO1 | thioredoxin O1 | chr2:14754398-14755888 FORWARD LENGTH=194	AT2G35010.1	0.000295327
24	24628	1	>gi|AT4G05180.1 | Symbols: PSBQ, PSBQ-2, PSII-Q | photosystem II subunit Q-2 | chr4:2672093-2673170 REVERSE LENGTH=230	AT4G05180.1	0.00388874
25	14517.6	1	>gi|AT4G32470.1 | Symbols: | Cytochrome bd ubiquinol oxidase, 14kDa subunit | chr4:15669641-15671095 REVERSE LENGTH=122	AT4G32470.1	0.00242591
26	26013.1	1	>gi|AT5G53490.2 | Symbols: | Tetratricopeptide repeat (TPR)-like superfamily protein | chr5:21723488-21724621 REVERSE LENGTH=235	AT5G53490.2	0.000231243
27	81942.6	1	>gi|AT4G21650.1 | Symbols: | Subtilase family protein | chr4:11501314-11504656 REVERSE LENGTH=766	AT4G21650.1	0.00028613
28	11402.4	1	>gi|AT1G07660.1 | Symbols: | Histone superfamily protein | chr1:2369212-2369523 FORWARD LENGTH=103	AT1G07660.1	0.00199314
HUIWEI_S18_20150127cus
Hits	Protein Mass	No. of Peptide	Sequence Header	Link	Relative Abundance
1	12256	4	>gi|AT5G59320.1 | Symbols: LTP3 | lipid transfer protein 3 | chr5:23929051-23929492 FORWARD LENGTH=115	AT5G59320.1	0.830899
2	20622.2	3	>gi|AT5G38420.1 | Symbols: | Ribulose bisphosphate carboxylase (small chain) family protein | chr5:15381203-15381978 REVERSE LENGTH=181	AT5G38420.1	0.056103
3	11920	3	>gi|AT5G40370.1 | Symbols: | Glutaredoxin family protein | chr5:16147826-16149052 REVERSE LENGTH=111	AT5G40370.1	0.00723326
4	43105.3	2	>gi|AT1G12900.1 | Symbols: GAPA-2 | glyceraldehyde 3-phosphate dehydrogenase A subunit 2 | chr1:4392634-4394283 REVERSE LENGTH=399	AT1G12900.1	0.00284348
5	18702.3	2	>gi|AT5G64040.1 | Symbols: PSAN | photosystem I reaction center subunit PSI-N, chloroplast, putative / PSI-N, putative (PSAN) | chr5:25628724-25629409 REVERSE LENGTH=171	AT5G64040.1	0.0037154
6	12317.2	2	>gi|AT2G38540.1 | Symbols: LP1, LTP1, ATLTP1 | lipid transfer protein 1 | chr2:16130418-16130893 FORWARD LENGTH=118	AT2G38540.1	0.0545563
7	12176.3	2	>gi|AT3G17210.1 | Symbols: ATHS1, HS1 | heat stable protein 1 | chr3:5882318-5882896 FORWARD LENGTH=109	AT3G17210.1	0.00288155
8	54239.2	1	>gi|AT1G48030.1 | Symbols: mtLPD1 | mitochondrial lipoamide dehydrogenase 1 | chr1:17717432-17719141 REVERSE LENGTH=507	AT1G48030.1	0.00024084
9	50194.8	1	>gi|AT3G12780.1 | Symbols: PGK1 | phosphoglycerate kinase 1 | chr3:4061127-4063140 REVERSE LENGTH=481	AT3G12780.1	0.00195251
10	37825.3	1	>gi|AT3G01500.2 | Symbols: CA1 | carbonic anhydrase 1 | chr3:194853-197873 REVERSE LENGTH=347	AT3G01500.2	0.000652044
11	18044.8	1	>gi|AT2G37190.1 | Symbols: | Ribosomal protein L11 family protein | chr2:15619559-15620059 REVERSE LENGTH=166	AT2G37190.1	0.000175609
12	15248	1	>gi|AT1G08380.1 | Symbols: PSAO | photosystem I subunit O | chr1:2641004-2641739 REVERSE LENGTH=140	AT1G08380.1	0.00798973
13	14754.7	1	>gi|AT1G54630.1 | Symbols: ACP3 | acyl carrier protein 3 | chr1:20401642-20402919 REVERSE LENGTH=136	AT1G54630.1	0.00196928
14	12604.9	1	>gi|AT4G16500.1 | Symbols: | Cystatin/monellin superfamily protein | chr4:9301530-9301883 REVERSE LENGTH=117	AT4G16500.1	0.00189997
15	9545.37	1	>gi|ATCG01060.1 | Symbols: PSAC | iron-sulfur cluster binding;electron carriers;4 iron, 4 sulfur cluster binding | chrC:117318-117563 REVERSE LENGTH=81	ATCG01060.1	0.0268884
HUIWEI_S19_20150127cus
Hits	Protein Mass	No. of Peptide	Sequence Header	Link	Relative Abundance
1	24628	2	>gi|AT4G05180.1 | Symbols: PSBQ, PSBQ-2, PSII-Q | photosystem II subunit Q-2 | chr4:2672093-2673170 REVERSE LENGTH=230	AT4G05180.1	0.0480459
2	6547.32	2	>gi|AT5G15970.1 | Symbols: KIN2, COR6.6 | stress-responsive protein (KIN2) / stress-induced protein (KIN2) / cold-responsive protein (COR6.6) / cold-regulated protein (COR6.6) | chr5:5211966-5212441 FORWARD LENGTH=66	AT5G15970.1	0.265539
3	53434.8	1	>gi|ATCG00490.1 | Symbols: RBCL | ribulose-bisphosphate carboxylases | chrC:54958-56397 FORWARD LENGTH=479	ATCG00490.1	0.0232249
4	18044.8	1	>gi|AT2G37190.1 | Symbols: | Ribosomal protein L11 family protein | chr2:15619559-15620059 REVERSE LENGTH=166	AT2G37190.1	0.00538633
5	14592.5	1	>gi|AT4G25050.1 | Symbols: ACP4 | acyl carrier protein 4 | chr4:12870178-12871024 FORWARD LENGTH=137	AT4G25050.1	0.617745
6	11524.8	1	>gi|AT1G51400.1 | Symbols: | Photosystem II 5 kD protein | chr1:19052172-19052492 REVERSE LENGTH=106	AT1G51400.1	0.0400591
HUIWEI_W1_20150201cus
Hits	Protein Mass	No. of Peptide	Sequence Header	Link	Relative Abundance
1	53434.8	18	>gi|ATCG00490.1 | Symbols: RBCL | ribulose-bisphosphate carboxylases | chrC:54958-56397 FORWARD LENGTH=479	ATCG00490.1	0.778366
2	57058.8	8	>gi|AT1G20620.1 | Symbols: CAT3, SEN2, ATCAT3 | catalase 3 | chr1:7143142-7146193 FORWARD LENGTH=492	AT1G20620.1	0.0288418
3	20622.2	6	>gi|AT5G38420.1 | Symbols: | Ribulose bisphosphate carboxylase (small chain) family protein | chr5:15381203-15381978 REVERSE LENGTH=181	AT5G38420.1	0.184331
4	84645.8	3	>gi|AT5G17920.1 | Symbols: ATCIMS, ATMETS, ATMS1 | Cobalamin-independent synthase family protein | chr5:5935771-5939195 FORWARD LENGTH=765	AT5G17920.1	0.00169632
5	178065	2	>gi|AT5G04140.1 | Symbols: GLU1, GLS1, GLUS, FD-GOGAT | glutamate synthase 1 | chr5:1130031-1138186 FORWARD LENGTH=1622	AT5G04140.1	0.00260615
6	80374.5	1	>gi|AT3G60750.1 | Symbols: | Transketolase | chr3:22454004-22456824 FORWARD LENGTH=741	AT3G60750.1	0.001718
7	52347.1	1	>gi|AT2G39730.1 | Symbols: RCA | rubisco activase | chr2:16570951-16573345 REVERSE LENGTH=474	AT2G39730.1	0.00244048
HUIWEI_W2_20150201cus
Hits	Protein Mass	No. of Peptide	Sequence Header	Link	Relative Abundance
1	53434.8	23	>gi|ATCG00490.1 | Symbols: RBCL | ribulose-bisphosphate carboxylases | chrC:54958-56397 FORWARD LENGTH=479	ATCG00490.1	0.722585
2	178065	8	>gi|AT5G04140.1 | Symbols: GLU1, GLS1, GLUS, FD-GOGAT | glutamate synthase 1 | chr5:1130031-1138186 FORWARD LENGTH=1622	AT5G04140.1	0.00711736
3	57058.8	7	>gi|AT1G20620.1 | Symbols: CAT3, SEN2, ATCAT3 | catalase 3 | chr1:7143142-7146193 FORWARD LENGTH=492	AT1G20620.1	0.0297692
4	20622.2	7	>gi|AT5G38420.1 | Symbols: | Ribulose bisphosphate carboxylase (small chain) family protein | chr5:15381203-15381978 REVERSE LENGTH=181	AT5G38420.1	0.20532
5	84645.8	3	>gi|AT5G17920.1 | Symbols: ATCIMS, ATMETS, ATMS1 | Cobalamin-independent synthase family protein | chr5:5935771-5939195 FORWARD LENGTH=765	AT5G17920.1	0.00212672
6	84192	2	>gi|AT1G66970.1 | Symbols: SVL2 | SHV3-like 2 | chr1:24992746-24996005 REVERSE LENGTH=763	AT1G66970.1	0.0111019
7	53971.4	2	>gi|AT4G13940.1 | Symbols: HOG1, EMB1395, SAHH1, MEE58, ATSAHH1 | S-adenosyl-L-homocysteine hydrolase | chr4:8054931-8056676 FORWARD LENGTH=485	AT4G13940.1	0.00113179
8	35156.2	2	>gi|AT4G27520.1 | Symbols: ENODL2, AtENODL2 | early nodulin-like protein 2 | chr4:13750668-13751819 REVERSE LENGTH=349	AT4G27520.1	0.0105416
9	94742.7	1	>gi|AT1G56070.1 | Symbols: LOS1 | Ribosomal protein S5/Elongation factor G/III/V family protein | chr1:20968245-20971077 REVERSE LENGTH=843	AT1G56070.1	0.000407824
10	52347.1	1	>gi|AT2G39730.1 | Symbols: RCA | rubisco activase | chr2:16570951-16573345 REVERSE LENGTH=474	AT2G39730.1	0.00730524
11	47780.2	1	>gi|AT5G35630.1 | Symbols: GS2, GLN2, ATGSL1 | glutamine synthetase 2 | chr5:13831220-13833239 FORWARD LENGTH=430	AT5G35630.1	0.000935405
12	43586.9	1	>gi|AT1G02500.1 | Symbols: SAM1, SAM-1, MAT1, AtSAM1 | S-adenosylmethionine synthetase 1 | chr1:519037-520218 FORWARD LENGTH=393	AT1G02500.1	0.00165744
HUIWEI_W3_20150201cus
Hits	Protein Mass	No. of Peptide	Sequence Header	Link	Relative Abundance
1	53434.8	77	>gi|ATCG00490.1 | Symbols: RBCL | ribulose-bisphosphate carboxylases | chrC:54958-56397 FORWARD LENGTH=479	ATCG00490.1	0.320112
2	63262.4	44	>gi|AT5G25980.2 | Symbols: TGG2, BGLU37 | glucoside glucohydrolase 2 | chr5:9072730-9075477 FORWARD LENGTH=547	AT5G25980.2	0.219866
3	84440	27	>gi|AT5G49360.1 | Symbols: BXL1, ATBXL1 | beta-xylosidase 1 | chr5:20012179-20016659 REVERSE LENGTH=774	AT5G49360.1	0.0153408
4	64771.5	24	>gi|AT5G11670.1 | Symbols: ATNADP-ME2, NADP-ME2 | NADP-malic enzyme 2 | chr5:3754456-3758040 FORWARD LENGTH=588	AT5G11670.1	0.0345952
5	72360.9	24	>gi|AT5G04590.1 | Symbols: SIR | sulfite reductase | chr5:1319404-1322298 FORWARD LENGTH=642	AT5G04590.1	0.0345989
6	20488	23	>gi|AT1G67090.1 | Symbols: RBCS1A | ribulose bisphosphate carboxylase small chain 1A | chr1:25048465-25049249 REVERSE LENGTH=180	AT1G67090.1	0.164474
7	57058.8	20	>gi|AT1G20620.1 | Symbols: CAT3, SEN2, ATCAT3 | catalase 3 | chr1:7143142-7146193 FORWARD LENGTH=492	AT1G20620.1	0.0215682
8	73173.9	18	>gi|AT5G09590.1 | Symbols: MTHSC70-2, HSC70-5 | mitochondrial HSO70 2 | chr5:2975721-2978508 FORWARD LENGTH=682	AT5G09590.1	0.00571862
9	55852.2	12	>gi|AT1G21750.1 | Symbols: ATPDIL1-1, ATPDI5, PDI5, PDIL1-1 | PDI-like 1-1 | chr1:7645767-7648514 FORWARD LENGTH=501	AT1G21750.1	0.0017088
10	60897.1	12	>gi|AT3G08590.1 | Symbols: | Phosphoglycerate mutase, 2,3-bisphosphoglycerate-independent | chr3:2608683-2611237 REVERSE LENGTH=560	AT3G08590.1	0.00259186
11	69111	12	>gi|AT1G78900.1 | Symbols: VHA-A | vacuolar ATP synthase subunit A | chr1:29660463-29664575 FORWARD LENGTH=623	AT1G78900.1	0.00522609
12	84751	9	>gi|AT1G78060.1 | Symbols: | Glycosyl hydrolase family protein | chr1:29349796-29352868 REVERSE LENGTH=767	AT1G78060.1	0.00170748
13	43075	9	>gi|AT2G21330.1 | Symbols: FBA1 | fructose-bisphosphate aldolase 1 | chr2:9128416-9130152 REVERSE LENGTH=399	AT2G21330.1	0.015729
14	35890.4	8	>gi|AT1G04410.1 | Symbols: | Lactate/malate dehydrogenase family protein | chr1:1189418-1191267 REVERSE LENGTH=332	AT1G04410.1	0.0540235
15	37004.1	8	>gi|AT1G13440.1 | Symbols: GAPC-2, GAPC2 | glyceraldehyde-3-phosphate dehydrogenase C2 | chr1:4608465-4610494 REVERSE LENGTH=338	AT1G13440.1	0.0168188
16	37825.3	7	>gi|AT3G01500.2 | Symbols: CA1 | carbonic anhydrase 1 | chr3:194853-197873 REVERSE LENGTH=347	AT3G01500.2	0.00488269
17	39393.1	7	>gi|AT3G19710.1 | Symbols: BCAT4 | branched-chain aminotransferase4 | chr3:6847202-6849429 REVERSE LENGTH=354	AT3G19710.1	0.0105546
18	62338.7	6	>gi|AT2G33210.1 | Symbols: HSP60-2 | heat shock protein 60-2 | chr2:14075093-14078568 REVERSE LENGTH=585	AT2G33210.1	0.00123823
19	58887.2	6	>gi|AT3G13930.1 | Symbols: | Dihydrolipoamide acetyltransferase, long form protein | chr3:4596240-4600143 FORWARD LENGTH=539	AT3G13930.1	0.00126448
20	60877.1	6	>gi|AT1G52400.1 | Symbols: BGL1, BGLU18, ATBG1 | beta glucosidase 18 | chr1:19515250-19517930 FORWARD LENGTH=528	AT1G52400.1	0.00205647
21	76575.5	6	>gi|AT4G24280.1 | Symbols: cpHsc70-1 | chloroplast heat shock protein 70-1 | chr4:12590094-12593437 FORWARD LENGTH=718	AT4G24280.1	0.000822736
22	62189.9	6	>gi|AT5G62530.1 | Symbols: ALDH12A1, ATP5CDH, P5CDH | aldehyde dehydrogenase 12A1 | chr5:25099768-25103159 REVERSE LENGTH=556	AT5G62530.1	0.00240256
23	84645.8	5	>gi|AT5G17920.1 | Symbols: ATCIMS, ATMETS, ATMS1 | Cobalamin-independent synthase family protein | chr5:5935771-5939195 FORWARD LENGTH=765	AT5G17920.1	0.000706537
24	38705	5	>gi|AT2G36460.1 | Symbols: | Aldolase superfamily protein | chr2:15296929-15298387 REVERSE LENGTH=358	AT2G36460.1	0.00477719
25	43105.3	4	>gi|AT1G12900.1 | Symbols: GAPA-2 | glyceraldehyde 3-phosphate dehydrogenase A subunit 2 | chr1:4392634-4394283 REVERSE LENGTH=399	AT1G12900.1	0.00464668
26	52347.1	4	>gi|AT2G39730.1 | Symbols: RCA | rubisco activase | chr2:16570951-16573345 REVERSE LENGTH=474	AT2G39730.1	0.00264239
27	44133.4	4	>gi|AT5G23120.1 | Symbols: HCF136 | photosystem II stability/assembly factor, chloroplast (HCF136) | chr5:7778154-7780463 FORWARD LENGTH=403	AT5G23120.1	0.00323567
28	30370.1	4	>gi|AT2G10940.1 | Symbols: | Bifunctional inhibitor/lipid-transfer protein/seed storage 2S albumin superfamily protein | chr2:4311160-4312035 REVERSE LENGTH=291	AT2G10940.1	0.0122341
29	66342.3	3	>gi|AT3G06650.1 | Symbols: ACLB-1 | ATP-citrate lyase B-1 | chr3:2079247-2082633 REVERSE LENGTH=608	AT3G06650.1	0.000441286
30	94742.7	3	>gi|AT1G56070.1 | Symbols: LOS1 | Ribosomal protein S5/Elongation factor G/III/V family protein | chr1:20968245-20971077 REVERSE LENGTH=843	AT1G56070.1	0.000382697
31	41416.2	3	>gi|AT2G05990.1 | Symbols: MOD1, ENR1 | NAD(P)-binding Rossmann-fold superfamily protein | chr2:2322876-2324867 FORWARD LENGTH=390	AT2G05990.1	0.00125512
32	120967	3	>gi|AT4G10710.1 | Symbols: SPT16 | global transcription factor C | chr4:6602226-6605450 REVERSE LENGTH=1074	AT4G10710.1	0.0041352
33	25576	3	>gi|AT5G03170.1 | Symbols: FLA11, ATFLA11 | FASCICLIN-like arabinogalactan-protein 11 | chr5:752898-753638 REVERSE LENGTH=246	AT5G03170.1	0.00978545
34	60174.4	3	>gi|AT1G76160.1 | Symbols: sks5 | SKU5 similar 5 | chr1:28578211-28581020 REVERSE LENGTH=541	AT1G76160.1	0.000486385
35	36584.8	3	>gi|AT5G08300.1 | Symbols: | Succinyl-CoA ligase, alpha subunit | chr5:2667579-2669672 FORWARD LENGTH=347	AT5G08300.1	0.0028073
36	41131.9	2	>gi|AT1G23740.1 | Symbols: | Oxidoreductase, zinc-binding dehydrogenase family protein | chr1:8398245-8399656 REVERSE LENGTH=386	AT1G23740.1	0.00165897
37	44720.7	2	>gi|AT1G32060.1 | Symbols: PRK | phosphoribulokinase | chr1:11532668-11534406 FORWARD LENGTH=395	AT1G32060.1	0.000774122
38	42607.5	2	>gi|AT3G47520.1 | Symbols: MDH | malate dehydrogenase | chr3:17513657-17514868 FORWARD LENGTH=403	AT3G47520.1	0.00189031
39	46629.2	2	>gi|AT3G52880.1 | Symbols: ATMDAR1, MDAR1 | monodehydroascorbate reductase 1 | chr3:19601477-19604366 REVERSE LENGTH=434	AT3G52880.1	0.00127718
40	178065	2	>gi|AT5G04140.1 | Symbols: GLU1, GLS1, GLUS, FD-GOGAT | glutamate synthase 1 | chr5:1130031-1138186 FORWARD LENGTH=1622	AT5G04140.1	0.000223644
41	32498.9	2	>gi|AT1G72370.1 | Symbols: P40, AP40, RP40, RPSAA | 40s ribosomal protein SA | chr1:27243148-27244842 REVERSE LENGTH=298	AT1G72370.1	0.00230629
42	38773	2	>gi|AT5G59290.1 | Symbols: UXS3, ATUXS3 | UDP-glucuronic acid decarboxylase 3 | chr5:23915814-23917953 REVERSE LENGTH=342	AT5G59290.1	0.000209756
43	37617.8	1	>gi|AT3G04770.1 | Symbols: RPSAb | 40s ribosomal protein SA B | chr3:1309465-1310846 REVERSE LENGTH=332	AT3G04770.1	0.0020204
44	24568.8	1	>gi|AT4G20260.1 | Symbols: ATPCAP1, PCAP1 | plasma-membrane associated cation-binding protein 1 | chr4:10941593-10943227 FORWARD LENGTH=225	AT4G20260.1	0.000288709
45	36825.3	1	>gi|AT1G23820.2 | Symbols: SPDS1 | spermidine synthase 1 | chr1:8420278-8422480 FORWARD LENGTH=327	AT1G23820.2	0.000332312
46	38527.2	1	>gi|AT3G44310.1 | Symbols: NIT1, ATNIT1, NITI | nitrilase 1 | chr3:15986901-15988841 FORWARD LENGTH=346	AT3G44310.1	0.000279883
47	38514.8	1	>gi|AT1G07750.1 | Symbols: | RmlC-like cupins superfamily protein | chr1:2404300-2405863 REVERSE LENGTH=356	AT1G07750.1	0.000281292
48	40948.9	1	>gi|AT3G09810.1 | Symbols: IDH-VI | isocitrate dehydrogenase VI | chr3:3008753-3011070 FORWARD LENGTH=374	AT3G09810.1	0.000571528
49	41260.8	1	>gi|AT1G75330.1 | Symbols: OTC | ornithine carbamoyltransferase | chr1:28266457-28268383 REVERSE LENGTH=375	AT1G75330.1	0.000640774
50	50802.2	1	>gi|AT5G10770.1 | Symbols: | Eukaryotic aspartyl protease family protein | chr5:3403331-3405331 REVERSE LENGTH=474	AT5G10770.1	0.000190884
51	54302	1	>gi|AT4G14040.1 | Symbols: EDA38, SBP2 | selenium-binding protein 2 | chr4:8100691-8102828 REVERSE LENGTH=487	AT4G14040.1	0.000241607
52	56503.8	1	>gi|AT1G65960.2 | Symbols: GAD2 | glutamate decarboxylase 2 | chr1:24552094-24557253 FORWARD LENGTH=494	AT1G65960.2	0.000653098
53	56172.5	1	>gi|ATCG00680.1 | Symbols: PSBB | photosystem II reaction center protein B | chrC:72371-73897 FORWARD LENGTH=508	ATCG00680.1	0.000211082
54	79189.4	1	>gi|AT2G37040.1 | Symbols: PAL1, ATPAL1 | PHE ammonia lyase 1 | chr2:15557602-15560237 REVERSE LENGTH=725	AT2G37040.1	0.0005181
55	50193.6	1	>gi|AT1G04820.1 | Symbols: TUA4, TOR2 | tubulin alpha-4 chain | chr1:1356421-1358266 REVERSE LENGTH=450	AT1G04820.1	0.000592821
HUIWEI_W4_20150130cus
Hits	Protein Mass	No. of Peptide	Sequence Header	Link	Relative Abundance
1	53434.8	38	>gi|ATCG00490.1 | Symbols: RBCL | ribulose-bisphosphate carboxylases | chrC:54958-56397 FORWARD LENGTH=479	ATCG00490.1	0.66716
2	57058.8	16	>gi|AT1G20620.1 | Symbols: CAT3, SEN2, ATCAT3 | catalase 3 | chr1:7143142-7146193 FORWARD LENGTH=492	AT1G20620.1	0.0591661
3	53957.2	16	>gi|ATCG00480.1 | Symbols: ATPB, PB | ATP synthase subunit beta | chrC:52660-54156 REVERSE LENGTH=498	ATCG00480.1	0.115983
4	54187.7	12	>gi|AT1G76030.1 | Symbols: | ATPase, V1 complex, subunit B protein | chr1:28534134-28536916 FORWARD LENGTH=486	AT1G76030.1	0.0322179
5	54760.1	8	>gi|AT2G24200.1 | Symbols: | Cytosol aminopeptidase family protein | chr2:10287017-10289450 REVERSE LENGTH=520	AT2G24200.1	0.0107637
6	47974.4	7	>gi|AT2G36530.1 | Symbols: LOS2, ENO2 | Enolase | chr2:15321081-15323786 REVERSE LENGTH=444	AT2G36530.1	0.0173579
7	58951.3	7	>gi|AT3G48000.1 | Symbols: ALDH2B4, ALDH2, ALDH2A | aldehyde dehydrogenase 2B4 | chr3:17717082-17719843 REVERSE LENGTH=538	AT3G48000.1	0.00676007
8	52279.3	7	>gi|AT1G33590.1 | Symbols: | Leucine-rich repeat (LRR) family protein | chr1:12177788-12179221 FORWARD LENGTH=477	AT1G33590.1	0.0183756
9	53710.5	7	>gi|AT2G24270.2 | Symbols: ALDH11A3 | aldehyde dehydrogenase 11A3 | chr2:10327325-10329601 REVERSE LENGTH=496	AT2G24270.2	0.0178642
10	55351.1	5	>gi|ATCG00120.1 | Symbols: ATPA | ATP synthase subunit alpha | chrC:9938-11461 REVERSE LENGTH=507	ATCG00120.1	0.00572077
11	52141.4	4	>gi|AT4G13930.1 | Symbols: SHM4 | serine hydroxymethyltransferase 4 | chr4:8048013-8050021 REVERSE LENGTH=471	AT4G13930.1	0.0054952
12	53709.4	4	>gi|AT3G29360.1 | Symbols: | UDP-glucose 6-dehydrogenase family protein | chr3:11267375-11268817 REVERSE LENGTH=480	AT3G29360.1	0.00717509
13	54302	4	>gi|AT4G14040.1 | Symbols: EDA38, SBP2 | selenium-binding protein 2 | chr4:8100691-8102828 REVERSE LENGTH=487	AT4G14040.1	0.00237675
14	60410.5	3	>gi|AT1G17290.1 | Symbols: AlaAT1 | alanine aminotransferas | chr1:5922771-5926093 FORWARD LENGTH=543	AT1G17290.1	0.00293345
15	80374.5	3	>gi|AT3G60750.1 | Symbols: | Transketolase | chr3:22454004-22456824 FORWARD LENGTH=741	AT3G60750.1	0.00152647
16	57535.4	3	>gi|AT4G37930.1 | Symbols: SHM1, STM, SHMT1 | serine transhydroxymethyltransferase 1 | chr4:17831891-17834742 REVERSE LENGTH=517	AT4G37930.1	0.00327902
17	52477.4	2	>gi|AT3G62110.1 | Symbols: | Pectin lyase-like superfamily protein | chr3:22997313-22999503 REVERSE LENGTH=471	AT3G62110.1	0.00212348
18	58036.9	2	>gi|AT5G19220.1 | Symbols: ADG2, APL1 | ADP glucose pyrophosphorylase large subunit 1 | chr5:6463931-6466775 REVERSE LENGTH=522	AT5G19220.1	0.000933398
19	53081	2	>gi|AT4G31140.1 | Symbols: | O-Glycosyl hydrolases family 17 protein | chr4:15141581-15143188 FORWARD LENGTH=484	AT4G31140.1	0.00438696
20	54293.1	2	>gi|AT3G24170.1 | Symbols: ATGR1, GR1 | glutathione-disulfide reductase | chr3:8729762-8734115 REVERSE LENGTH=499	AT3G24170.1	0.00251679
21	20488	1	>gi|AT1G67090.1 | Symbols: RBCS1A | ribulose bisphosphate carboxylase small chain 1A | chr1:25048465-25049249 REVERSE LENGTH=180	AT1G67090.1	0.00666751
22	59440.6	1	>gi|AT4G16143.1 | Symbols: IMPA-2 | importin alpha isoform 2 | chr4:9134450-9137134 REVERSE LENGTH=535	AT4G16143.1	0.000345684
23	55060.2	1	>gi|AT5G56350.1 | Symbols: | Pyruvate kinase family protein | chr5:22820254-22822529 REVERSE LENGTH=498	AT5G56350.1	0.000479872
24	55480.5	1	>gi|AT4G36195.1 | Symbols: | Serine carboxypeptidase S28 family protein | chr4:17127202-17129787 FORWARD LENGTH=488	AT4G36195.1	0.000638913
25	52052.5	1	>gi|AT5G27470.1 | Symbols: | seryl-tRNA synthetase / serine--tRNA ligase | chr5:9695087-9697154 FORWARD LENGTH=451	AT5G27470.1	0.000610471
26	50243.1	1	>gi|AT2G44100.1 | Symbols: ATGDI1, AT-GDI1, GDI1 | guanosine nucleotide diphosphate dissociation inhibitor 1 | chr2:18241804-18244864 FORWARD LENGTH=445	AT2G44100.1	0.000550183
27	61327.4	1	>gi|AT3G54660.1 | Symbols: GR, EMB2360, ATGR2 | glutathione reductase | chr3:20230356-20233100 REVERSE LENGTH=565	AT3G54660.1	9.80399e-05
28	48668.4	1	>gi|AT1G56340.1 | Symbols: CRT1, CRT1a, AtCRT1a | calreticulin 1a | chr1:21090059-21092630 REVERSE LENGTH=425	AT1G56340.1	0.00146338
29	42162.4	1	>gi|AT1G79550.1 | Symbols: PGK | phosphoglycerate kinase | chr1:29924347-29926295 REVERSE LENGTH=401	AT1G79550.1	0.000465816
30	25576	1	>gi|AT5G03170.1 | Symbols: FLA11, ATFLA11 | FASCICLIN-like arabinogalactan-protein 11 | chr5:752898-753638 REVERSE LENGTH=246	AT5G03170.1	0.00391003
31	51961.4	1	>gi|AT5G26000.2 | Symbols: TGG1, BGLU38 | thioglucoside glucohydrolase 1 | chr5:9080009-9082347 REVERSE LENGTH=456	AT5G26000.2	0.00065418
HUIWEI_W5_20150130cus
Hits	Protein Mass	No. of Peptide	Sequence Header	Link	Relative Abundance
1	53434.8	23	>gi|ATCG00490.1 | Symbols: RBCL | ribulose-bisphosphate carboxylases | chrC:54958-56397 FORWARD LENGTH=479	ATCG00490.1	0.420163
2	51877.2	12	>gi|AT3G03250.1 | Symbols: UGP, UGP1, AtUGP1 | UDP-GLUCOSE PYROPHOSPHORYLASE 1 | chr3:749761-754014 REVERSE LENGTH=469	AT3G03250.1	0.0336168
3	47780.2	11	>gi|AT5G35630.1 | Symbols: GS2, GLN2, ATGSL1 | glutamine synthetase 2 | chr5:13831220-13833239 FORWARD LENGTH=430	AT5G35630.1	0.0423571
4	50194.8	10	>gi|AT3G12780.1 | Symbols: PGK1 | phosphoglycerate kinase 1 | chr3:4061127-4063140 REVERSE LENGTH=481	AT3G12780.1	0.0523378
5	52347.1	9	>gi|AT2G39730.1 | Symbols: RCA | rubisco activase | chr2:16570951-16573345 REVERSE LENGTH=474	AT2G39730.1	0.0430535
6	49812.9	7	>gi|AT1G07920.1 | Symbols: | GTP binding Elongation factor Tu family protein | chr1:2455559-2457001 FORWARD LENGTH=449	AT1G07920.1	0.038519
7	46059.3	7	>gi|AT1G65930.1 | Symbols: cICDH | cytosolic NADP+-dependent isocitrate dehydrogenase | chr1:24539088-24541861 FORWARD LENGTH=410	AT1G65930.1	0.0259998
8	41937.1	7	>gi|AT5G09810.1 | Symbols: ACT7 | actin 7 | chr5:3052809-3054220 FORWARD LENGTH=377	AT5G09810.1	0.0308087
9	56957.2	7	>gi|AT5G48300.1 | Symbols: ADG1, APS1 | ADP glucose pyrophosphorylase 1 | chr5:19570326-19572557 FORWARD LENGTH=520	AT5G48300.1	0.0209195
10	47507.4	6	>gi|AT5G03630.1 | Symbols: ATMDAR2 | Pyridine nucleotide-disulphide oxidoreductase family protein | chr5:922378-924616 REVERSE LENGTH=435	AT5G03630.1	0.0114168
11	80374.5	6	>gi|AT3G60750.1 | Symbols: | Transketolase | chr3:22454004-22456824 FORWARD LENGTH=741	AT3G60750.1	0.0211431
12	57058.8	6	>gi|AT1G20620.1 | Symbols: CAT3, SEN2, ATCAT3 | catalase 3 | chr1:7143142-7146193 FORWARD LENGTH=492	AT1G20620.1	0.0101988
13	53780.2	5	>gi|AT1G23310.1 | Symbols: GGT1, AOAT1, GGAT1 | glutamate:glyoxylate aminotransferase | chr1:8268720-8271329 REVERSE LENGTH=481	AT1G23310.1	0.0190306
14	53971.4	5	>gi|AT4G13940.1 | Symbols: HOG1, EMB1395, SAHH1, MEE58, ATSAHH1 | S-adenosyl-L-homocysteine hydrolase | chr4:8054931-8056676 FORWARD LENGTH=485	AT4G13940.1	0.00942169
15	52754.3	5	>gi|AT1G63940.1 | Symbols: MDAR6 | monodehydroascorbate reductase 6 | chr1:23730206-23733534 FORWARD LENGTH=486	AT1G63940.1	0.0165916
16	47954.7	4	>gi|AT5G13420.1 | Symbols: | Aldolase-type TIM barrel family protein | chr5:4302080-4304212 REVERSE LENGTH=438	AT5G13420.1	0.0164757
17	43105.3	4	>gi|AT1G12900.1 | Symbols: GAPA-2 | glyceraldehyde 3-phosphate dehydrogenase A subunit 2 | chr1:4392634-4394283 REVERSE LENGTH=399	AT1G12900.1	0.0113531
18	52963.2	4	>gi|AT2G44350.1 | Symbols: ATCS, CSY4 | Citrate synthase family protein | chr2:18316673-18320524 FORWARD LENGTH=473	AT2G44350.1	0.0178237
19	84645.8	4	>gi|AT5G17920.1 | Symbols: ATCIMS, ATMETS, ATMS1 | Cobalamin-independent synthase family protein | chr5:5935771-5939195 FORWARD LENGTH=765	AT5G17920.1	0.0106528
20	57535.4	4	>gi|AT4G37930.1 | Symbols: SHM1, STM, SHMT1 | serine transhydroxymethyltransferase 1 | chr4:17831891-17834742 REVERSE LENGTH=517	AT4G37930.1	0.00845097
21	47974.4	3	>gi|AT2G36530.1 | Symbols: LOS2, ENO2 | Enolase | chr2:15321081-15323786 REVERSE LENGTH=444	AT2G36530.1	0.0247853
22	46244.5	3	>gi|AT3G54400.1 | Symbols: | Eukaryotic aspartyl protease family protein | chr3:20140291-20142599 REVERSE LENGTH=425	AT3G54400.1	0.00425082
23	41527.9	3	>gi|AT5G43940.1 | Symbols: HOT5, ADH2, GSNOR, ATGSNOR1, PAR2 | GroES-like zinc-binding dehydrogenase family protein | chr5:17684265-17686379 FORWARD LENGTH=379	AT5G43940.1	0.00530941
24	20622.2	2	>gi|AT5G38420.1 | Symbols: | Ribulose bisphosphate carboxylase (small chain) family protein | chr5:15381203-15381978 REVERSE LENGTH=181	AT5G38420.1	0.0203766
25	43586.9	2	>gi|AT1G02500.1 | Symbols: SAM1, SAM-1, MAT1, AtSAM1 | S-adenosylmethionine synthetase 1 | chr1:519037-520218 FORWARD LENGTH=393	AT1G02500.1	0.00445719
26	45221.2	2	>gi|AT1G74210.1 | Symbols: | PLC-like phosphodiesterases superfamily protein | chr1:27910396-27912785 FORWARD LENGTH=392	AT1G74210.1	0.00321622
27	40373.2	2	>gi|AT3G14420.1 | Symbols: | Aldolase-type TIM barrel family protein | chr3:4821804-4823899 FORWARD LENGTH=367	AT3G14420.1	0.00283216
28	38798.3	2	>gi|AT3G17820.1 | Symbols: ATGSKB6, GLN1.3, GLN1;3 | glutamine synthetase 1.3 | chr3:6097503-6099408 FORWARD LENGTH=354	AT3G17820.1	0.00496851
29	46064.5	2	>gi|AT3G56310.2 | Symbols: | Melibiase family protein | chr3:20882886-20885745 FORWARD LENGTH=413	AT3G56310.2	0.00233219
30	73801.1	2	>gi|AT5G42020.1 | Symbols: BIP, BIP2 | Heat shock protein 70 (Hsp 70) family protein | chr5:16807697-16810480 REVERSE LENGTH=668	AT5G42020.1	0.00175279
31	50273.3	2	>gi|AT5G55070.1 | Symbols: | Dihydrolipoamide succinyltransferase | chr5:22347637-22350409 FORWARD LENGTH=464	AT5G55070.1	0.0040663
32	54153.8	2	>gi|AT4G24830.1 | Symbols: | arginosuccinate synthase family | chr4:12793085-12795857 REVERSE LENGTH=494	AT4G24830.1	0.00649552
33	53387.6	2	>gi|AT3G57610.1 | Symbols: ADSS | adenylosuccinate synthase | chr3:21334519-21336603 REVERSE LENGTH=490	AT3G57610.1	0.00359503
34	53001.1	2	>gi|AT1G48860.2 | Symbols: | RNA 3"-terminal phosphate cyclase/enolpyruvate transferase, alpha/beta | chr1:18068892-18071074 REVERSE LENGTH=489	AT1G48860.2	0.000754228
35	55551.6	2	>gi|AT3G22200.1 | Symbols: POP2, GABA-T, HER1 | Pyridoxal phosphate (PLP)-dependent transferases superfamily protein | chr3:7835286-7838863 FORWARD LENGTH=504	AT3G22200.1	0.000693593
36	53828.7	2	>gi|AT3G02360.2 | Symbols: | 6-phosphogluconate dehydrogenase family protein | chr3:482498-483958 FORWARD LENGTH=486	AT3G02360.2	0.00755303
37	81942.6	2	>gi|AT4G21650.1 | Symbols: | Subtilase family protein | chr4:11501314-11504656 REVERSE LENGTH=766	AT4G21650.1	0.000861187
38	76575.5	1	>gi|AT4G24280.1 | Symbols: cpHsc70-1 | chloroplast heat shock protein 70-1 | chr4:12590094-12593437 FORWARD LENGTH=718	AT4G24280.1	0.000220889
39	80347.5	1	>gi|AT1G24150.1 | Symbols: ATFH4, FH4 | formin homologue 4 | chr1:8549518-8551910 FORWARD LENGTH=725	AT1G24150.1	0.000461981
40	61063.6	1	>gi|AT1G58260.1 | Symbols: CYP79C2, CYP79C3P | cytochrome p450 79c2 | chr1:21605752-21607995 FORWARD LENGTH=530	AT1G58260.1	0.01063
41	38855.1	1	>gi|AT2G17120.1 | Symbols: LYM2 | lysm domain GPI-anchored protein 2 precursor | chr2:7459156-7460648 FORWARD LENGTH=350	AT2G17120.1	0.00119034
42	25576	1	>gi|AT5G03170.1 | Symbols: FLA11, ATFLA11 | FASCICLIN-like arabinogalactan-protein 11 | chr5:752898-753638 REVERSE LENGTH=246	AT5G03170.1	0.00436096
43	62303.4	1	>gi|AT1G12570.1 | Symbols: | Glucose-methanol-choline (GMC) oxidoreductase family protein | chr1:4278192-4280753 REVERSE LENGTH=572	AT1G12570.1	0.00113993
44	60839.1	1	>gi|AT5G07830.1 | Symbols: AtGUS2, GUS2 | glucuronidase 2 | chr5:2504168-2506567 FORWARD LENGTH=543	AT5G07830.1	0.000704148
45	40098.1	1	>gi|AT5G38470.1 | Symbols: RAD23D | Rad23 UV excision repair protein family | chr5:15404720-15407500 FORWARD LENGTH=378	AT5G38470.1	0.000539477
46	58923.9	1	>gi|AT4G23100.1 | Symbols: RML1, PAD2, GSH1, CAD2, ATECS1, GSHA | glutamate-cysteine ligase | chr4:12103458-12106751 REVERSE LENGTH=522	AT4G23100.1	0.000645199
47	44807.9	1	>gi|AT5G02870.1 | Symbols: | Ribosomal protein L4/L1 family | chr5:657830-659526 FORWARD LENGTH=407	AT5G02870.1	0.000778519
48	51224.5	1	>gi|AT2G42800.1 | Symbols: AtRLP29, RLP29 | receptor like protein 29 | chr2:17808157-17809545 REVERSE LENGTH=462	AT2G42800.1	0.00411842
49	47575.8	1	>gi|AT4G25000.1 | Symbols: ATAMY1, AMY1 | alpha-amylase-like | chr4:12852109-12853825 REVERSE LENGTH=423	AT4G25000.1	0.000985781
50	46629.2	1	>gi|AT3G52880.1 | Symbols: ATMDAR1, MDAR1 | monodehydroascorbate reductase 1 | chr3:19601477-19604366 REVERSE LENGTH=434	AT3G52880.1	0.00145747
51	50103.7	1	>gi|AT3G10450.1 | Symbols: SCPL7 | serine carboxypeptidase-like 7 | chr3:3249544-3252320 FORWARD LENGTH=437	AT3G10450.1	0.00286832
52	47488.2	1	>gi|AT5G63860.1 | Symbols: UVR8 | Regulator of chromosome condensation (RCC1) family protein | chr5:25554821-25558587 REVERSE LENGTH=440	AT5G63860.1	0.00128987
53	55032.2	1	>gi|AT5G34850.1 | Symbols: ATPAP26, PAP26 | purple acid phosphatase 26 | chr5:13108475-13111217 REVERSE LENGTH=475	AT5G34850.1	0.000984854
54	50193.6	1	>gi|AT1G04820.1 | Symbols: TUA4, TOR2 | tubulin alpha-4 chain | chr1:1356421-1358266 REVERSE LENGTH=450	AT1G04820.1	0.00244048
55	49461.2	1	>gi|AT5G07030.1 | Symbols: | Eukaryotic aspartyl protease family protein | chr5:2183600-2185717 REVERSE LENGTH=455	AT5G07030.1	0.00554031
56	56503.8	1	>gi|AT1G65960.2 | Symbols: GAD2 | glutamate decarboxylase 2 | chr1:24552094-24557253 FORWARD LENGTH=494	AT1G65960.2	0.00100865
HUIWEI_W6_20150130cus
Hits	Protein Mass	No. of Peptide	Sequence Header	Link	Relative Abundance
1	44720.7	30	>gi|AT1G32060.1 | Symbols: PRK | phosphoribulokinase | chr1:11532668-11534406 FORWARD LENGTH=395	AT1G32060.1	0.287989
2	40373.2	16	>gi|AT3G14420.1 | Symbols: | Aldolase-type TIM barrel family protein | chr3:4821804-4823899 FORWARD LENGTH=367	AT3G14420.1	0.18371
3	42786.7	15	>gi|AT3G55800.1 | Symbols: SBPASE | sedoheptulose-bisphosphatase | chr3:20709640-20711421 FORWARD LENGTH=393	AT3G55800.1	0.124022
4	42748.1	15	>gi|AT3G26650.1 | Symbols: GAPA, GAPA-1 | glyceraldehyde 3-phosphate dehydrogenase A subunit | chr3:9795226-9796848 FORWARD LENGTH=396	AT3G26650.1	0.123874
5	35890.4	9	>gi|AT1G04410.1 | Symbols: | Lactate/malate dehydrogenase family protein | chr1:1189418-1191267 REVERSE LENGTH=332	AT1G04410.1	0.0474165
6	39296.6	9	>gi|AT1G66200.1 | Symbols: ATGSR2, GSR2, GLN1;2 | glutamine synthase clone F11 | chr1:24655520-24657520 REVERSE LENGTH=356	AT1G66200.1	0.0169202
7	53434.8	9	>gi|ATCG00490.1 | Symbols: RBCL | ribulose-bisphosphate carboxylases | chrC:54958-56397 FORWARD LENGTH=479	ATCG00490.1	0.0148572
8	38858	7	>gi|AT3G52930.1 | Symbols: | Aldolase superfamily protein | chr3:19627383-19628874 REVERSE LENGTH=358	AT3G52930.1	0.00732893
9	52347.1	6	>gi|AT2G39730.1 | Symbols: RCA | rubisco activase | chr2:16570951-16573345 REVERSE LENGTH=474	AT2G39730.1	0.0185007
10	41115.7	6	>gi|AT3G02230.1 | Symbols: RGP1, ATRGP1 | reversibly glycosylated polypeptide 1 | chr3:415463-417304 FORWARD LENGTH=357	AT3G02230.1	0.017664
11	52130.9	5	>gi|AT1G47128.1 | Symbols: RD21, RD21A | Granulin repeat cysteine protease family protein | chr1:17283139-17285609 REVERSE LENGTH=462	AT1G47128.1	0.0100642
12	42764.1	5	>gi|AT1G09340.1 | Symbols: CRB, CSP41B, HIP1.3 | chloroplast RNA binding | chr1:3015473-3018035 FORWARD LENGTH=378	AT1G09340.1	0.00851006
13	37662.8	5	>gi|AT1G43670.1 | Symbols: | Inositol monophosphatase family protein | chr1:16468184-16470347 FORWARD LENGTH=341	AT1G43670.1	0.0141311
14	50508.4	5	>gi|AT3G15520.1 | Symbols: | Cyclophilin-like peptidyl-prolyl cis-trans isomerase family protein | chr3:5249739-5252432 REVERSE LENGTH=466	AT3G15520.1	0.0124474
15	51498.9	4	>gi|AT1G80380.2 | Symbols: | P-loop containing nucleoside triphosphate hydrolases superfamily protein | chr1:30217332-30219784 FORWARD LENGTH=456	AT1G80380.2	0.00528312
16	84645.8	4	>gi|AT5G17920.1 | Symbols: ATCIMS, ATMETS, ATMS1 | Cobalamin-independent synthase family protein | chr5:5935771-5939195 FORWARD LENGTH=765	AT5G17920.1	0.0126335
17	49970.6	4	>gi|AT4G31990.1 | Symbols: ASP5, AAT3, ATAAT1 | aspartate aminotransferase 5 | chr4:15471074-15473521 REVERSE LENGTH=453	AT4G31990.1	0.00553621
18	39320.7	4	>gi|AT3G49120.1 | Symbols: ATPERX34, PERX34, PRXCB, ATPCB, PRX34 | peroxidase CB | chr3:18207819-18210041 FORWARD LENGTH=353	AT3G49120.1	0.0110577
19	49812.9	4	>gi|AT1G07920.1 | Symbols: | GTP binding Elongation factor Tu family protein | chr1:2455559-2457001 FORWARD LENGTH=449	AT1G07920.1	0.00467187
20	41937.1	3	>gi|AT5G09810.1 | Symbols: ACT7 | actin 7 | chr5:3052809-3054220 FORWARD LENGTH=377	AT5G09810.1	0.00206189
21	39417.9	3	>gi|AT1G12780.1 | Symbols: UGE1, ATUGE1 | UDP-D-glucose/UDP-D-galactose 4-epimerase 1 | chr1:4356124-4358120 REVERSE LENGTH=351	AT1G12780.1	0.00352332
22	37344.6	3	>gi|AT3G17940.1 | Symbols: | Galactose mutarotase-like superfamily protein | chr3:6143707-6145244 REVERSE LENGTH=341	AT3G17940.1	0.0150413
23	39436.2	3	>gi|AT5G50850.1 | Symbols: MAB1 | Transketolase family protein | chr5:20689671-20692976 FORWARD LENGTH=363	AT5G50850.1	0.00524314
24	36272	3	>gi|AT5G64250.2 | Symbols: | Aldolase-type TIM barrel family protein | chr5:25697623-25698945 REVERSE LENGTH=333	AT5G64250.2	0.00195489
25	50194.8	3	>gi|AT3G12780.1 | Symbols: PGK1 | phosphoglycerate kinase 1 | chr3:4061127-4063140 REVERSE LENGTH=481	AT3G12780.1	0.0044217
26	42877.8	3	>gi|AT1G12840.1 | Symbols: DET3, ATVHA-C | vacuolar ATP synthase subunit C (VATC) / V-ATPase C subunit / vacuolar proton pump C subunit (DET3) | chr1:4375584-4378220 FORWARD LENGTH=375	AT1G12840.1	0.00201716
27	53941.8	3	>gi|AT3G18490.1 | Symbols: | Eukaryotic aspartyl protease family protein | chr3:6349090-6350592 REVERSE LENGTH=500	AT3G18490.1	0.00496644
28	41112	3	>gi|AT5G03290.1 | Symbols: IDH-V | isocitrate dehydrogenase V | chr5:794043-795939 FORWARD LENGTH=374	AT5G03290.1	0.00188386
29	29541	2	>gi|AT2G47470.2 | Symbols: ATPDIL2-1, UNE5, MEE30, PDI11, ATPDI11 | thioredoxin family protein | chr2:19481503-19483303 FORWARD LENGTH=266	AT2G47470.2	0.00331281
30	55603.7	2	>gi|AT5G23010.1 | Symbols: MAM1, IMS3 | methylthioalkylmalate synthase 1 | chr5:7703173-7706769 FORWARD LENGTH=506	AT5G23010.1	0.000915376
31	45343.1	2	>gi|AT3G49680.1 | Symbols: ATBCAT-3, BCAT3 | branched-chain aminotransferase 3 | chr3:18422768-18425473 FORWARD LENGTH=413	AT3G49680.1	0.00478029
32	26155.7	2	>gi|AT1G03870.1 | Symbols: FLA9 | FASCICLIN-like arabinoogalactan 9 | chr1:982625-983368 REVERSE LENGTH=247	AT1G03870.1	0.00464819
33	36367.8	1	>gi|AT5G16760.1 | Symbols: | Inositol 1,3,4-trisphosphate 5/6-kinase family protein | chr5:5509890-5510849 FORWARD LENGTH=319	AT5G16760.1	0.00120729
34	76575.5	1	>gi|AT4G24280.1 | Symbols: cpHsc70-1 | chloroplast heat shock protein 70-1 | chr4:12590094-12593437 FORWARD LENGTH=718	AT4G24280.1	0.000540375
35	37935.5	1	>gi|AT2G42910.1 | Symbols: | Phosphoribosyltransferase family protein | chr2:17856396-17858394 FORWARD LENGTH=337	AT2G42910.1	0.00174176
36	37004.1	1	>gi|AT1G13440.1 | Symbols: GAPC-2, GAPC2 | glyceraldehyde-3-phosphate dehydrogenase C2 | chr1:4608465-4610494 REVERSE LENGTH=338	AT1G13440.1	0.00225644
37	57058.8	1	>gi|AT1G20620.1 | Symbols: CAT3, SEN2, ATCAT3 | catalase 3 | chr1:7143142-7146193 FORWARD LENGTH=492	AT1G20620.1	0.00162047
38	38267.9	1	>gi|AT3G09820.1 | Symbols: ADK1, ATADK1 | adenosine kinase 1 | chr3:3012122-3014624 FORWARD LENGTH=344	AT3G09820.1	0.00112204
39	37825.3	1	>gi|AT3G01500.2 | Symbols: CA1 | carbonic anhydrase 1 | chr3:194853-197873 REVERSE LENGTH=347	AT3G01500.2	0.000559887
40	52565.1	1	>gi|AT3G20210.1 | Symbols: DELTA-VPE, DELTAVPE | delta vacuolar processing enzyme | chr3:7052482-7054525 FORWARD LENGTH=466	AT3G20210.1	0.000664231
41	40949.1	1	>gi|AT4G19880.1 | Symbols: | Glutathione S-transferase family protein | chr4:10784691-10786376 REVERSE LENGTH=356	AT4G19880.1	0.000788623
42	42230.1	1	>gi|AT3G14990.1 | Symbols: | Class I glutamine amidotransferase-like superfamily protein | chr3:5047510-5049621 FORWARD LENGTH=392	AT3G14990.1	0.000935366
43	43130.1	1	>gi|AT5G28840.1 | Symbols: GME | GDP-D-mannose 3",5"-epimerase | chr5:10862472-10864024 REVERSE LENGTH=377	AT5G28840.1	0.000763347
44	39860.5	1	>gi|AT3G47800.1 | Symbols: | Galactose mutarotase-like superfamily protein | chr3:17634971-17636998 FORWARD LENGTH=358	AT3G47800.1	0.00390566
45	39840.9	1	>gi|AT5G53120.1 | Symbols: SPDS3, SPMS, ATSPDS3 | spermidine synthase 3 | chr5:21535429-21537653 FORWARD LENGTH=359	AT5G53120.1	0.000468242
46	42208	1	>gi|AT4G22930.1 | Symbols: PYR4, DHOASE | pyrimidin 4 | chr4:12019315-12021200 FORWARD LENGTH=377	AT4G22930.1	0.000763641
47	38535.7	1	>gi|AT1G60690.1 | Symbols: | NAD(P)-linked oxidoreductase superfamily protein | chr1:22349892-22351668 REVERSE LENGTH=345	AT1G60690.1	0.00127492
HUIWEI_W7_20150201cus
Hits	Protein Mass	No. of Peptide	Sequence Header	Link	Relative Abundance
1	43075	9	>gi|AT2G21330.1 | Symbols: FBA1 | fructose-bisphosphate aldolase 1 | chr2:9128416-9130152 REVERSE LENGTH=399	AT2G21330.1	0.107411
2	35890.4	8	>gi|AT1G04410.1 | Symbols: | Lactate/malate dehydrogenase family protein | chr1:1189418-1191267 REVERSE LENGTH=332	AT1G04410.1	0.368916
3	37004.1	8	>gi|AT1G13440.1 | Symbols: GAPC-2, GAPC2 | glyceraldehyde-3-phosphate dehydrogenase C2 | chr1:4608465-4610494 REVERSE LENGTH=338	AT1G13440.1	0.114852
4	39393.1	7	>gi|AT3G19710.1 | Symbols: BCAT4 | branched-chain aminotransferase4 | chr3:6847202-6849429 REVERSE LENGTH=354	AT3G19710.1	0.0720752
5	38858	6	>gi|AT3G52930.1 | Symbols: | Aldolase superfamily protein | chr3:19627383-19628874 REVERSE LENGTH=358	AT3G52930.1	0.0373806
6	42748.1	5	>gi|AT3G26650.1 | Symbols: GAPA, GAPA-1 | glyceraldehyde 3-phosphate dehydrogenase A subunit | chr3:9795226-9796848 FORWARD LENGTH=396	AT3G26650.1	0.0345287
7	53434.8	5	>gi|ATCG00490.1 | Symbols: RBCL | ribulose-bisphosphate carboxylases | chrC:54958-56397 FORWARD LENGTH=479	ATCG00490.1	0.0259701
8	30370.1	4	>gi|AT2G10940.1 | Symbols: | Bifunctional inhibitor/lipid-transfer protein/seed storage 2S albumin superfamily protein | chr2:4311160-4312035 REVERSE LENGTH=291	AT2G10940.1	0.0835441
9	44133.4	4	>gi|AT5G23120.1 | Symbols: HCF136 | photosystem II stability/assembly factor, chloroplast (HCF136) | chr5:7778154-7780463 FORWARD LENGTH=403	AT5G23120.1	0.0220958
10	36584.8	3	>gi|AT5G08300.1 | Symbols: | Succinyl-CoA ligase, alpha subunit | chr5:2667579-2669672 FORWARD LENGTH=347	AT5G08300.1	0.0191705
11	41416.2	3	>gi|AT2G05990.1 | Symbols: MOD1, ENR1 | NAD(P)-binding Rossmann-fold superfamily protein | chr2:2322876-2324867 FORWARD LENGTH=390	AT2G05990.1	0.00857098
12	52347.1	3	>gi|AT2G39730.1 | Symbols: RCA | rubisco activase | chr2:16570951-16573345 REVERSE LENGTH=474	AT2G39730.1	0.0165178
13	32498.9	2	>gi|AT1G72370.1 | Symbols: P40, AP40, RP40, RPSAA | 40s ribosomal protein SA | chr1:27243148-27244842 REVERSE LENGTH=298	AT1G72370.1	0.0157492
14	38773	2	>gi|AT5G59290.1 | Symbols: UXS3, ATUXS3 | UDP-glucuronic acid decarboxylase 3 | chr5:23915814-23917953 REVERSE LENGTH=342	AT5G59290.1	0.00143239
15	20622.2	2	>gi|AT5G38420.1 | Symbols: | Ribulose bisphosphate carboxylase (small chain) family protein | chr5:15381203-15381978 REVERSE LENGTH=181	AT5G38420.1	0.00427078
16	42607.5	2	>gi|AT3G47520.1 | Symbols: MDH | malate dehydrogenase | chr3:17513657-17514868 FORWARD LENGTH=403	AT3G47520.1	0.0129086
17	41131.9	2	>gi|AT1G23740.1 | Symbols: | Oxidoreductase, zinc-binding dehydrogenase family protein | chr1:8398245-8399656 REVERSE LENGTH=386	AT1G23740.1	0.0113288
18	44720.7	2	>gi|AT1G32060.1 | Symbols: PRK | phosphoribulokinase | chr1:11532668-11534406 FORWARD LENGTH=395	AT1G32060.1	0.00528633
19	54302	1	>gi|AT4G14040.1 | Symbols: EDA38, SBP2 | selenium-binding protein 2 | chr4:8100691-8102828 REVERSE LENGTH=487	AT4G14040.1	0.00164989
20	38514.8	1	>gi|AT1G07750.1 | Symbols: | RmlC-like cupins superfamily protein | chr1:2404300-2405863 REVERSE LENGTH=356	AT1G07750.1	0.00192089
21	40948.9	1	>gi|AT3G09810.1 | Symbols: IDH-VI | isocitrate dehydrogenase VI | chr3:3008753-3011070 FORWARD LENGTH=374	AT3G09810.1	0.00390285
22	41260.8	1	>gi|AT1G75330.1 | Symbols: OTC | ornithine carbamoyltransferase | chr1:28266457-28268383 REVERSE LENGTH=375	AT1G75330.1	0.00437572
23	37617.8	1	>gi|AT3G04770.1 | Symbols: RPSAb | 40s ribosomal protein SA B | chr3:1309465-1310846 REVERSE LENGTH=332	AT3G04770.1	0.0137969
24	41730.4	1	>gi|AT1G66430.1 | Symbols: | pfkB-like carbohydrate kinase family protein | chr1:24778400-24780393 FORWARD LENGTH=384	AT1G66430.1	0.00538107
25	36825.3	1	>gi|AT1G23820.2 | Symbols: SPDS1 | spermidine synthase 1 | chr1:8420278-8422480 FORWARD LENGTH=327	AT1G23820.2	0.00226929
26	33772.8	1	>gi|AT1G75280.1 | Symbols: | NmrA-like negative transcriptional regulator family protein | chr1:28252030-28253355 FORWARD LENGTH=310	AT1G75280.1	0.000811562
27	24568.8	1	>gi|AT4G20260.1 | Symbols: ATPCAP1, PCAP1 | plasma-membrane associated cation-binding protein 1 | chr4:10941593-10943227 FORWARD LENGTH=225	AT4G20260.1	0.00197154
28	38527.2	1	>gi|AT3G44310.1 | Symbols: NIT1, ATNIT1, NITI | nitrilase 1 | chr3:15986901-15988841 FORWARD LENGTH=346	AT3G44310.1	0.00191127
HUIWEI_W8_20150130cus
Hits	Protein Mass	No. of Peptide	Sequence Header	Link	Relative Abundance
1	34972.2	12	>gi|AT2G37660.1 | Symbols: | NAD(P)-binding Rossmann-fold superfamily protein | chr2:15795481-15796977 REVERSE LENGTH=325	AT2G37660.1	0.0785552
2	53957.2	11	>gi|ATCG00480.1 | Symbols: ATPB, PB | ATP synthase subunit beta | chrC:52660-54156 REVERSE LENGTH=498	ATCG00480.1	0.0563505
3	37825.3	10	>gi|AT3G01500.2 | Symbols: CA1 | carbonic anhydrase 1 | chr3:194853-197873 REVERSE LENGTH=347	AT3G01500.2	0.0346592
4	50194.8	9	>gi|AT3G12780.1 | Symbols: PGK1 | phosphoglycerate kinase 1 | chr3:4061127-4063140 REVERSE LENGTH=481	AT3G12780.1	0.0323833
5	38081.6	9	>gi|AT4G09010.1 | Symbols: APX4, TL29 | ascorbate peroxidase 4 | chr4:5777502-5779338 REVERSE LENGTH=349	AT4G09010.1	0.124609
6	27828.9	9	>gi|AT1G07890.3 | Symbols: APX1, MEE6, CS1, ATAPX1, ATAPX01 | ascorbate peroxidase 1 | chr1:2438005-2439435 FORWARD LENGTH=250	AT1G07890.3	0.114352
7	27380.1	7	>gi|AT3G55440.1 | Symbols: ATCTIMC, TPI, CYTOTPI | triosephosphate isomerase | chr3:20553794-20556078 FORWARD LENGTH=254	AT3G55440.1	0.0405096
8	49812.9	7	>gi|AT1G07920.1 | Symbols: | GTP binding Elongation factor Tu family protein | chr1:2455559-2457001 FORWARD LENGTH=449	AT1G07920.1	0.021657
9	25092.3	6	>gi|AT5G20290.1 | Symbols: | Ribosomal protein S8e family protein | chr5:6851695-6853012 REVERSE LENGTH=222	AT5G20290.1	0.0341478
10	27143.2	6	>gi|AT5G02240.1 | Symbols: | NAD(P)-binding Rossmann-fold superfamily protein | chr5:451502-452984 FORWARD LENGTH=253	AT5G02240.1	0.0147621
11	57762.9	6	>gi|AT3G59010.1 | Symbols: PME61 | pectin methylesterase 61 | chr3:21803015-21805098 REVERSE LENGTH=529	AT3G59010.1	0.0225719
12	16618.2	6	>gi|AT1G62480.1 | Symbols: | Vacuolar calcium-binding protein-related | chr1:23128799-23129548 FORWARD LENGTH=152	AT1G62480.1	0.0199719
13	36078.5	5	>gi|AT5G20080.1 | Symbols: | FAD/NAD(P)-binding oxidoreductase | chr5:6782708-6786360 FORWARD LENGTH=328	AT5G20080.1	0.00924977
14	32055.4	5	>gi|AT2G20630.2 | Symbols: PIA1 | PP2C induced by AVRRPM1 | chr2:8897335-8899648 REVERSE LENGTH=290	AT2G20630.2	0.0114514
15	53434.8	5	>gi|ATCG00490.1 | Symbols: RBCL | ribulose-bisphosphate carboxylases | chrC:54958-56397 FORWARD LENGTH=479	ATCG00490.1	0.0102732
16	29250.8	5	>gi|AT4G34050.1 | Symbols: CCoAOMT1 | S-adenosyl-L-methionine-dependent methyltransferases superfamily protein | chr4:16310844-16311973 FORWARD LENGTH=259	AT4G34050.1	0.0276291
17	80374.5	5	>gi|AT3G60750.1 | Symbols: | Transketolase | chr3:22454004-22456824 FORWARD LENGTH=741	AT3G60750.1	0.00786491
18	30668.3	5	>gi|AT2G43570.1 | Symbols: CHI | chitinase, putative | chr2:18076389-18077435 REVERSE LENGTH=277	AT2G43570.1	0.023338
19	29797.5	4	>gi|AT5G09440.1 | Symbols: EXL4 | EXORDIUM like 4 | chr5:2938397-2939233 FORWARD LENGTH=278	AT5G09440.1	0.0281061
20	34450.5	4	>gi|AT1G16080.1 | Symbols: | unknown protein; LOCATED IN: apoplast, chloroplast stroma, chloroplast, chloroplast envelope; EXPRESSED IN: 23 plant structures; EXPRESSED DURING: 14 growth stages; Has 81 Blast hits to 81 proteins in 28 species: Archae	AT1G16080.1	0.0145151
21	33553.2	4	>gi|AT2G21170.1 | Symbols: TIM, PDTPI | triosephosphate isomerase | chr2:9071047-9073106 REVERSE LENGTH=315	AT2G21170.1	0.0117466
22	38527.2	4	>gi|AT3G44310.1 | Symbols: NIT1, ATNIT1, NITI | nitrilase 1 | chr3:15986901-15988841 FORWARD LENGTH=346	AT3G44310.1	0.00777125
23	40373.2	4	>gi|AT3G14420.1 | Symbols: | Aldolase-type TIM barrel family protein | chr3:4821804-4823899 FORWARD LENGTH=367	AT3G14420.1	0.021031
24	29011.4	3	>gi|AT1G22300.1 | Symbols: GRF10, 14-3-3EPSILON, GF14 EPSILON | general regulatory factor 10 | chr1:7879146-7881103 REVERSE LENGTH=254	AT1G22300.1	0.0105255
25	20488	3	>gi|AT1G67090.1 | Symbols: RBCS1A | ribulose bisphosphate carboxylase small chain 1A | chr1:25048465-25049249 REVERSE LENGTH=180	AT1G67090.1	0.0592059
26	35225.7	3	>gi|AT3G50820.1 | Symbols: PSBO2, PSBO-2, OEC33 | photosystem II subunit O-2 | chr3:18891008-18892311 REVERSE LENGTH=331	AT3G50820.1	0.00848759
27	33754.9	3	>gi|AT1G24360.1 | Symbols: | NAD(P)-binding Rossmann-fold superfamily protein | chr1:8640820-8643283 FORWARD LENGTH=319	AT1G24360.1	0.00662674
28	33772.8	3	>gi|AT1G75280.1 | Symbols: | NmrA-like negative transcriptional regulator family protein | chr1:28252030-28253355 FORWARD LENGTH=310	AT1G75280.1	0.0112865
29	31920.6	3	>gi|AT2G41530.1 | Symbols: ATSFGH, SFGH | S-formylglutathione hydrolase | chr2:17323656-17325430 REVERSE LENGTH=284	AT2G41530.1	0.0157784
30	53971.4	3	>gi|AT4G13940.1 | Symbols: HOG1, EMB1395, SAHH1, MEE58, ATSAHH1 | S-adenosyl-L-homocysteine hydrolase | chr4:8054931-8056676 FORWARD LENGTH=485	AT4G13940.1	0.0023716
31	29565.9	2	>gi|AT2G29360.1 | Symbols: | NAD(P)-binding Rossmann-fold superfamily protein | chr2:12603849-12605121 FORWARD LENGTH=271	AT2G29360.1	0.009268
32	29257.5	2	>gi|AT1G78300.1 | Symbols: GRF2, 14-3-3OMEGA, GF14 OMEGA | general regulatory factor 2 | chr1:29461883-29463052 FORWARD LENGTH=259	AT1G78300.1	0.00433489
33	27390.8	2	>gi|AT5G35590.1 | Symbols: PAA1 | proteasome alpha subunit A1 | chr5:13765417-13767768 REVERSE LENGTH=246	AT5G35590.1	0.00401293
34	52347.1	2	>gi|AT2G39730.1 | Symbols: RCA | rubisco activase | chr2:16570951-16573345 REVERSE LENGTH=474	AT2G39730.1	0.00230107
35	24704.1	2	>gi|AT5G07460.1 | Symbols: PMSR2, ATMSRA2 | peptidemethionine sulfoxide reductase 2 | chr5:2360844-2361885 REVERSE LENGTH=218	AT5G07460.1	0.00731993
36	24639.7	2	>gi|AT1G01050.1 | Symbols: AtPPa1, PPa1 | pyrophosphorylase 1 | chr1:31382-32670 REVERSE LENGTH=212	AT1G01050.1	0.0172674
37	74083.1	2	>gi|AT1G12240.1 | Symbols: ATBETAFRUCT4, VAC-INV | Glycosyl hydrolases family 32 protein | chr1:4153699-4157457 FORWARD LENGTH=664	AT1G12240.1	0.00985595
38	37004.1	2	>gi|AT1G13440.1 | Symbols: GAPC-2, GAPC2 | glyceraldehyde-3-phosphate dehydrogenase C2 | chr1:4608465-4610494 REVERSE LENGTH=338	AT1G13440.1	0.00146786
39	30956.7	2	>gi|AT3G25530.1 | Symbols: GHBDH, ATGHBDH, GLYR1, GR1 | glyoxylate reductase 1 | chr3:9271949-9273514 REVERSE LENGTH=289	AT3G25530.1	0.00992468
40	41563.4	2	>gi|AT3G08580.1 | Symbols: AAC1 | ADP/ATP carrier 1 | chr3:2605706-2607030 REVERSE LENGTH=381	AT3G08580.1	0.00272257
41	33151.1	2	>gi|AT3G55040.1 | Symbols: GSTL2 | glutathione transferase lambda 2 | chr3:20398718-20400305 REVERSE LENGTH=292	AT3G55040.1	0.00413771
42	42748.1	2	>gi|AT3G26650.1 | Symbols: GAPA, GAPA-1 | glyceraldehyde 3-phosphate dehydrogenase A subunit | chr3:9795226-9796848 FORWARD LENGTH=396	AT3G26650.1	0.00987738
43	29172.6	1	>gi|AT3G10850.1 | Symbols: GLX2-2, GLY2 | Metallo-hydrolase/oxidoreductase superfamily protein | chr3:3397756-3399522 REVERSE LENGTH=258	AT3G10850.1	0.0021579
44	38085.2	1	>gi|AT2G34740.1 | Symbols: | Protein phosphatase 2C family protein | chr2:14658730-14660305 FORWARD LENGTH=339	AT2G34740.1	0.00372803
45	39427.2	1	>gi|AT1G67280.1 | Symbols: | Glyoxalase/Bleomycin resistance protein/Dioxygenase superfamily protein | chr1:25188563-25190547 REVERSE LENGTH=350	AT1G67280.1	0.00138844
46	83694	1	>gi|AT4G12290.1 | Symbols: | Copper amine oxidase family protein | chr4:7304434-7306973 FORWARD LENGTH=741	AT4G12290.1	0.000632504
47	81942.6	1	>gi|AT4G21650.1 | Symbols: | Subtilase family protein | chr4:11501314-11504656 REVERSE LENGTH=766	AT4G21650.1	0.00143909
48	27972.1	1	>gi|AT2G45790.1 | Symbols: ATPMM, PMM | phosphomannomutase | chr2:18855876-18857753 FORWARD LENGTH=246	AT2G45790.1	0.00140999
49	42064	1	>gi|AT1G49240.1 | Symbols: ACT8 | actin 8 | chr1:18216539-18217947 FORWARD LENGTH=377	AT1G49240.1	0.00294658
50	67354.6	1	>gi|AT4G29090.1 | Symbols: | Ribonuclease H-like superfamily protein | chr4:14333528-14335255 FORWARD LENGTH=575	AT4G29090.1	0.00203796
51	30356.8	1	>gi|AT5G24780.1 | Symbols: VSP1, ATVSP1 | vegetative storage protein 1 | chr5:8507783-8508889 REVERSE LENGTH=270	AT5G24780.1	0.00179944
52	41927.4	1	>gi|AT1G52510.1 | Symbols: | alpha/beta-Hydrolases superfamily protein | chr1:19563039-19565260 REVERSE LENGTH=380	AT1G52510.1	0.00113977
53	29898.2	1	>gi|AT2G17360.1 | Symbols: | Ribosomal protein S4 (RPS4A) family protein | chr2:7546598-7548138 FORWARD LENGTH=261	AT2G17360.1	0.00128261
54	29989.6	1	>gi|AT2G23600.1 | Symbols: ACL, ATMES2, MES2, ATME8, ME8 | acetone-cyanohydrin lyase | chr2:10042325-10043641 REVERSE LENGTH=263	AT2G23600.1	0.00473158
55	30207.9	1	>gi|AT2G45990.1 | Symbols: | unknown protein; FUNCTIONS IN: molecular_function unknown; INVOLVED IN: biological_process unknown; LOCATED IN: chloroplast, chloroplast stroma; EXPRESSED IN: 22 plant structures; EXPRESSED DURING: 13 growth stages; Has	AT2G45990.1	0.00556138
56	30699.2	1	>gi|AT2G37220.1 | Symbols: | RNA-binding (RRM/RBD/RNP motifs) family protein | chr2:15634980-15636331 REVERSE LENGTH=289	AT2G37220.1	0.0029516
57	32814.8	1	>gi|AT3G02780.1 | Symbols: IPP2, IPIAT1, IDI2 | isopentenyl pyrophosphate:dimethylallyl pyrophosphate isomerase 2 | chr3:602578-604648 REVERSE LENGTH=284	AT3G02780.1	0.00103152
58	57535.4	1	>gi|AT4G37930.1 | Symbols: SHM1, STM, SHMT1 | serine transhydroxymethyltransferase 1 | chr4:17831891-17834742 REVERSE LENGTH=517	AT4G37930.1	0.00148328
HUIWEI_W9_20150130cus
Hits	Protein Mass	No. of Peptide	Sequence Header	Link	Relative Abundance
1	27380.1	15	>gi|AT3G55440.1 | Symbols: ATCTIMC, TPI, CYTOTPI | triosephosphate isomerase | chr3:20553794-20556078 FORWARD LENGTH=254	AT3G55440.1	0.234683
2	37825.3	13	>gi|AT3G01500.2 | Symbols: CA1 | carbonic anhydrase 1 | chr3:194853-197873 REVERSE LENGTH=347	AT3G01500.2	0.188851
3	38081.6	10	>gi|AT4G09010.1 | Symbols: APX4, TL29 | ascorbate peroxidase 4 | chr4:5777502-5779338 REVERSE LENGTH=349	AT4G09010.1	0.0963858
4	29401.5	9	>gi|AT3G04790.1 | Symbols: | Ribose 5-phosphate isomerase, type A protein | chr3:1313365-1314195 FORWARD LENGTH=276	AT3G04790.1	0.128756
5	27186.9	9	>gi|AT5G02790.1 | Symbols: GSTL3 | Glutathione S-transferase family protein | chr5:632877-634858 FORWARD LENGTH=235	AT5G02790.1	0.0246016
6	28071.8	8	>gi|AT5G10450.1 | Symbols: GRF6, AFT1, 14-3-3lambda | G-box regulating factor 6 | chr5:3284452-3286261 REVERSE LENGTH=248	AT5G10450.1	0.0294257
7	27828.9	5	>gi|AT1G07890.3 | Symbols: APX1, MEE6, CS1, ATAPX1, ATAPX01 | ascorbate peroxidase 1 | chr1:2438005-2439435 FORWARD LENGTH=250	AT1G07890.3	0.0336142
8	30356.8	5	>gi|AT5G24780.1 | Symbols: VSP1, ATVSP1 | vegetative storage protein 1 | chr5:8507783-8508889 REVERSE LENGTH=270	AT5G24780.1	0.0333952
9	50194.8	5	>gi|AT3G12780.1 | Symbols: PGK1 | phosphoglycerate kinase 1 | chr3:4061127-4063140 REVERSE LENGTH=481	AT3G12780.1	0.0169976
10	29994.7	5	>gi|AT5G24770.1 | Symbols: VSP2, ATVSP2 | vegetative storage protein 2 | chr5:8500713-8501844 REVERSE LENGTH=265	AT5G24770.1	0.0367571
11	35089.6	5	>gi|AT4G39970.1 | Symbols: | Haloacid dehalogenase-like hydrolase (HAD) superfamily protein | chr4:18536678-18538429 REVERSE LENGTH=316	AT4G39970.1	0.00524023
12	53434.8	4	>gi|ATCG00490.1 | Symbols: RBCL | ribulose-bisphosphate carboxylases | chrC:54958-56397 FORWARD LENGTH=479	ATCG00490.1	0.00521356
13	24826.6	4	>gi|AT2G18230.1 | Symbols: AtPPa2, PPa2 | pyrophosphorylase 2 | chr2:7932139-7933560 REVERSE LENGTH=218	AT2G18230.1	0.00904602
14	24603.5	4	>gi|AT2G29350.2 | Symbols: SAG13 | senescence-associated gene 13 | chr2:12601036-12601992 FORWARD LENGTH=225	AT2G29350.2	0.0186089
15	48085.8	3	>gi|AT1G42970.1 | Symbols: GAPB | glyceraldehyde-3-phosphate dehydrogenase B subunit | chr1:16127552-16129584 FORWARD LENGTH=447	AT1G42970.1	0.00622241
16	31535.4	3	>gi|AT5G45390.1 | Symbols: CLPP4, NCLPP4 | CLP protease P4 | chr5:18396351-18397586 FORWARD LENGTH=292	AT5G45390.1	0.0052691
17	28266.2	3	>gi|AT1G29910.1 | Symbols: CAB3, AB180, LHCB1.2 | chlorophyll A/B binding protein 3 | chr1:10472443-10473246 REVERSE LENGTH=267	AT1G29910.1	0.0087414
18	26130.2	3	>gi|AT3G23600.1 | Symbols: | alpha/beta-Hydrolases superfamily protein | chr3:8473833-8475655 FORWARD LENGTH=239	AT3G23600.1	0.00481759
19	20488	3	>gi|AT1G67090.1 | Symbols: RBCS1A | ribulose bisphosphate carboxylase small chain 1A | chr1:25048465-25049249 REVERSE LENGTH=180	AT1G67090.1	0.0258089
20	25104.6	2	>gi|AT1G78370.1 | Symbols: ATGSTU20, GSTU20 | glutathione S-transferase TAU 20 | chr1:29484428-29485204 REVERSE LENGTH=217	AT1G78370.1	0.00336937
21	30274.8	2	>gi|AT5G61410.1 | Symbols: RPE, EMB2728 | D-ribulose-5-phosphate-3-epimerase | chr5:24684085-24685836 REVERSE LENGTH=281	AT5G61410.1	0.0200065
22	25717.3	2	>gi|AT1G79210.1 | Symbols: | N-terminal nucleophile aminohydrolases (Ntn hydrolases) superfamily protein | chr1:29796286-29798240 REVERSE LENGTH=235	AT1G79210.1	0.00165481
23	27571.9	2	>gi|AT3G22110.1 | Symbols: PAC1 | 20S proteasome alpha subunit C1 | chr3:7792819-7793571 REVERSE LENGTH=250	AT3G22110.1	0.00483371
24	30699.2	2	>gi|AT2G37220.1 | Symbols: | RNA-binding (RRM/RBD/RNP motifs) family protein | chr2:15634980-15636331 REVERSE LENGTH=289	AT2G37220.1	0.00156923
25	31906.9	2	>gi|AT5G50250.1 | Symbols: CP31B | chloroplast RNA-binding protein 31B | chr5:20452677-20453965 REVERSE LENGTH=289	AT5G50250.1	0.00474265
26	33772.8	2	>gi|AT1G75280.1 | Symbols: | NmrA-like negative transcriptional regulator family protein | chr1:28252030-28253355 FORWARD LENGTH=310	AT1G75280.1	0.00401105
27	63570.8	2	>gi|AT4G34200.1 | Symbols: EDA9 | D-3-phosphoglycerate dehydrogenase | chr4:16374041-16376561 REVERSE LENGTH=603	AT4G34200.1	0.000313387
28	38527.2	2	>gi|AT3G44310.1 | Symbols: NIT1, ATNIT1, NITI | nitrilase 1 | chr3:15986901-15988841 FORWARD LENGTH=346	AT3G44310.1	0.00370261
29	53957.2	2	>gi|ATCG00480.1 | Symbols: ATPB, PB | ATP synthase subunit beta | chrC:52660-54156 REVERSE LENGTH=498	ATCG00480.1	0.00325008
30	94234.2	2	>gi|AT2G28470.1 | Symbols: BGAL8 | beta-galactosidase 8 | chr2:12169047-12173164 REVERSE LENGTH=852	AT2G28470.1	0.00102628
31	49812.9	2	>gi|AT1G07920.1 | Symbols: | GTP binding Elongation factor Tu family protein | chr1:2455559-2457001 FORWARD LENGTH=449	AT1G07920.1	0.00247379
32	27979.4	1	>gi|AT2G44120.1 | Symbols: | Ribosomal protein L30/L7 family protein | chr2:18249227-18250402 REVERSE LENGTH=242	AT2G44120.1	0.00830596
33	19536	1	>gi|AT5G15350.1 | Symbols: ENODL17, AtENODL17 | early nodulin-like protein 17 | chr5:4985184-4986154 REVERSE LENGTH=172	AT5G15350.1	0.00223985
34	20202.3	1	>gi|AT1G27950.1 | Symbols: LTPG1 | glycosylphosphatidylinositol-anchored lipid protein transfer 1 | chr1:9740740-9741991 FORWARD LENGTH=193	AT1G27950.1	0.00223445
35	57535.4	1	>gi|AT4G37930.1 | Symbols: SHM1, STM, SHMT1 | serine transhydroxymethyltransferase 1 | chr4:17831891-17834742 REVERSE LENGTH=517	AT4G37930.1	0.00133891
36	51882.8	1	>gi|AT4G20360.1 | Symbols: ATRAB8D, ATRABE1B, RABE1b | RAB GTPase homolog E1B | chr4:10990036-10991466 FORWARD LENGTH=476	AT4G20360.1	0.000422986
37	25443.7	1	>gi|AT2G43910.1 | Symbols: ATHOL1, HOL1 | HARMLESS TO OZONE LAYER 1 | chr2:18184658-18186951 REVERSE LENGTH=227	AT2G43910.1	0.00109373
38	42926.8	1	>gi|AT2G36880.1 | Symbols: MAT3 | methionine adenosyltransferase 3 | chr2:15479721-15480893 REVERSE LENGTH=390	AT2G36880.1	0.000651381
39	40373.2	1	>gi|AT3G14420.1 | Symbols: | Aldolase-type TIM barrel family protein | chr3:4821804-4823899 FORWARD LENGTH=367	AT3G14420.1	0.0025699
40	29344.9	1	>gi|AT2G43030.1 | Symbols: | Ribosomal protein L3 family protein | chr2:17894898-17895713 FORWARD LENGTH=271	AT2G43030.1	0.00132072
41	27367.6	1	>gi|AT5G62930.1 | Symbols: | SGNH hydrolase-type esterase superfamily protein | chr5:25254912-25256357 FORWARD LENGTH=242	AT5G62930.1	0.000441406
42	39447.5	1	>gi|AT5G60360.1 | Symbols: SAG2, AALP, ALP | aleurain-like protease | chr5:24280044-24282152 FORWARD LENGTH=358	AT5G60360.1	0.00065754
43	38722.9	1	>gi|AT5G45890.1 | Symbols: SAG12 | senescence-associated gene 12 | chr5:18613300-18614759 FORWARD LENGTH=346	AT5G45890.1	0.00581739
44	36009.9	1	>gi|AT1G53240.1 | Symbols: mMDH1 | Lactate/malate dehydrogenase family protein | chr1:19854966-19856802 REVERSE LENGTH=341	AT1G53240.1	0.00126983
45	28723.6	1	>gi|AT5G16710.1 | Symbols: DHAR3 | dehydroascorbate reductase 1 | chr5:5483312-5484926 FORWARD LENGTH=258	AT5G16710.1	0.005106
46	37004.1	1	>gi|AT1G13440.1 | Symbols: GAPC-2, GAPC2 | glyceraldehyde-3-phosphate dehydrogenase C2 | chr1:4608465-4610494 REVERSE LENGTH=338	AT1G13440.1	0.000760214
47	16618.2	1	>gi|AT1G62480.1 | Symbols: | Vacuolar calcium-binding protein-related | chr1:23128799-23129548 FORWARD LENGTH=152	AT1G62480.1	0.00111513
48	26148	1	>gi|AT1G75040.1 | Symbols: PR5, PR-5 | pathogenesis-related gene 5 | chr1:28177754-28178731 FORWARD LENGTH=239	AT1G75040.1	0.00126591
HUIWEI_W10_20150130cus
Hits	Protein Mass	No. of Peptide	Sequence Header	Link	Relative Abundance
1	26148	12	>gi|AT1G75040.1 | Symbols: PR5, PR-5 | pathogenesis-related gene 5 | chr1:28177754-28178731 FORWARD LENGTH=239	AT1G75040.1	0.381869
2	37825.3	8	>gi|AT3G01500.2 | Symbols: CA1 | carbonic anhydrase 1 | chr3:194853-197873 REVERSE LENGTH=347	AT3G01500.2	0.0871691
3	28726.3	6	>gi|AT3G56650.1 | Symbols: | Mog1/PsbP/DUF1795-like photosystem II reaction center PsbP family protein | chr3:20984807-20985913 FORWARD LENGTH=262	AT3G56650.1	0.0920246
4	30194.7	6	>gi|AT4G10340.1 | Symbols: LHCB5 | light harvesting complex of photosystem II 5 | chr4:6408200-6409496 FORWARD LENGTH=280	AT4G10340.1	0.0360825
5	42162.4	4	>gi|AT1G79550.1 | Symbols: PGK | phosphoglycerate kinase | chr1:29924347-29926295 REVERSE LENGTH=401	AT1G79550.1	0.0360055
6	25405.7	4	>gi|AT5G55190.1 | Symbols: RAN3, ATRAN3 | RAN GTPase 3 | chr5:22392285-22393957 FORWARD LENGTH=221	AT5G55190.1	0.0288668
7	25104.6	3	>gi|AT1G78370.1 | Symbols: ATGSTU20, GSTU20 | glutathione S-transferase TAU 20 | chr1:29484428-29485204 REVERSE LENGTH=217	AT1G78370.1	0.0149692
8	27690.8	3	>gi|AT1G56450.1 | Symbols: PBG1 | 20S proteasome beta subunit G1 | chr1:21141970-21144186 FORWARD LENGTH=246	AT1G56450.1	0.0227158
9	24113.6	3	>gi|AT4G02520.1 | Symbols: ATGSTF2, ATPM24.1, ATPM24, GST2, GSTF2 | glutathione S-transferase PHI 2 | chr4:1110673-1111531 REVERSE LENGTH=212	AT4G02520.1	0.0318235
10	26607.3	2	>gi|AT1G27450.1 | Symbols: APT1, ATAPT1 | adenine phosphoribosyl transferase 1 | chr1:9532042-9533807 FORWARD LENGTH=243	AT1G27450.1	0.0470845
11	23068.6	2	>gi|AT1G21720.1 | Symbols: PBC1 | proteasome beta subunit C1 | chr1:7626394-7628070 FORWARD LENGTH=204	AT1G21720.1	0.033018
12	21781.9	2	>gi|AT5G54500.1 | Symbols: FQR1 | flavodoxin-like quinone reductase 1 | chr5:22124674-22126256 FORWARD LENGTH=204	AT5G54500.1	0.00904871
13	34002.6	2	>gi|AT2G20890.1 | Symbols: PSB29, THF1 | photosystem II reaction center PSB29 protein | chr2:8987783-8989185 FORWARD LENGTH=300	AT2G20890.1	0.0357475
14	37004.1	2	>gi|AT1G13440.1 | Symbols: GAPC-2, GAPC2 | glyceraldehyde-3-phosphate dehydrogenase C2 | chr1:4608465-4610494 REVERSE LENGTH=338	AT1G13440.1	0.00817067
15	50995.4	2	>gi|AT1G78830.1 | Symbols: | Curculin-like (mannose-binding) lectin family protein | chr1:29637141-29638508 REVERSE LENGTH=455	AT1G78830.1	0.00587079
16	25485.2	1	>gi|AT3G10920.1 | Symbols: MSD1, MEE33, ATMSD1 | manganese superoxide dismutase 1 | chr3:3418015-3419581 FORWARD LENGTH=231	AT3G10920.1	0.0102948
17	25349.3	1	>gi|AT1G26910.1 | Symbols: RPL10B | Ribosomal protein L16p/L10e family protein | chr1:9321709-9322813 FORWARD LENGTH=221	AT1G26910.1	0.00539302
18	23776	1	>gi|AT4G25100.1 | Symbols: FSD1, ATFSD1 | Fe superoxide dismutase 1 | chr4:12884649-12886501 REVERSE LENGTH=212	AT4G25100.1	0.0605253
19	25543.5	1	>gi|AT1G17100.1 | Symbols: | SOUL heme-binding family protein | chr1:5844766-5845539 FORWARD LENGTH=232	AT1G17100.1	0.0039396
20	20661.6	1	>gi|AT1G55210.1 | Symbols: | Disease resistance-responsive (dirigent-like protein) family protein | chr1:20598057-20598620 REVERSE LENGTH=187	AT1G55210.1	0.0117548
21	27629.2	1	>gi|AT2G03090.1 | Symbols: ATEXPA15, EXP15, ATEXP15, ATHEXP ALPHA 1.3, EXPA15 | expansin A15 | chr2:917361-918554 REVERSE LENGTH=253	AT2G03090.1	0.00206871
22	49139.1	1	>gi|AT2G37500.1 | Symbols: | arginine biosynthesis protein ArgJ family | chr2:15739904-15742689 REVERSE LENGTH=468	AT2G37500.1	0.00481231
23	28160.2	1	>gi|AT5G01600.1 | Symbols: ATFER1, FER1 | ferretin 1 | chr5:228149-229594 REVERSE LENGTH=255	AT5G01600.1	0.0046124
24	29067.9	1	>gi|AT2G40300.1 | Symbols: ATFER4, FER4 | ferritin 4 | chr2:16831501-16833214 REVERSE LENGTH=259	AT2G40300.1	0.00817349
25	29188	1	>gi|AT3G11630.1 | Symbols: | Thioredoxin superfamily protein | chr3:3672189-3673937 FORWARD LENGTH=266	AT3G11630.1	0.00794217
26	30274.8	1	>gi|AT5G61410.1 | Symbols: RPE, EMB2728 | D-ribulose-5-phosphate-3-epimerase | chr5:24684085-24685836 REVERSE LENGTH=281	AT5G61410.1	0.00445618
27	27828.9	1	>gi|AT1G07890.3 | Symbols: APX1, MEE6, CS1, ATAPX1, ATAPX01 | ascorbate peroxidase 1 | chr1:2438005-2439435 FORWARD LENGTH=250	AT1G07890.3	0.0055611
HUIWEI_W11_20150130cus
Hits	Protein Mass	No. of Peptide	Sequence Header	Link	Relative Abundance
1	29188	15	>gi|AT3G11630.1 | Symbols: | Thioredoxin superfamily protein | chr3:3672189-3673937 FORWARD LENGTH=266	AT3G11630.1	0.44891
2	27963.1	7	>gi|AT1G13280.1 | Symbols: AOC4 | allene oxide cyclase 4 | chr1:4547624-4548552 FORWARD LENGTH=254	AT1G13280.1	0.103782
3	28249	7	>gi|AT1G06680.1 | Symbols: PSBP-1, OEE2, PSII-P, OE23 | photosystem II subunit P-1 | chr1:2047940-2049186 FORWARD LENGTH=263	AT1G06680.1	0.173515
4	44720.7	4	>gi|AT1G32060.1 | Symbols: PRK | phosphoribulokinase | chr1:11532668-11534406 FORWARD LENGTH=395	AT1G32060.1	0.0178247
5	38527.2	3	>gi|AT3G44310.1 | Symbols: NIT1, ATNIT1, NITI | nitrilase 1 | chr3:15986901-15988841 FORWARD LENGTH=346	AT3G44310.1	0.00979707
6	16153.8	3	>gi|AT1G13930.1 | Symbols: | Involved in response to salt stress. Knockout mutants are hypersensitive to salt stress. | chr1:4761091-4761558 FORWARD LENGTH=155	AT1G13930.1	0.078843
7	21407.4	3	>gi|AT2G34480.1 | Symbols: | Ribosomal protein L18ae/LX family protein | chr2:14532916-14534161 REVERSE LENGTH=178	AT2G34480.1	0.0104084
8	20969.7	2	>gi|AT3G05590.1 | Symbols: RPL18 | ribosomal protein L18 | chr3:1621511-1622775 FORWARD LENGTH=187	AT3G05590.1	0.0755146
9	21322.7	2	>gi|AT2G35820.1 | Symbols: | ureidoglycolate hydrolases | chr2:15050933-15052004 FORWARD LENGTH=192	AT2G35820.1	0.00400638
10	23720	2	>gi|AT3G04720.1 | Symbols: PR4, HEL, PR-4 | pathogenesis-related 4 | chr3:1285691-1286531 REVERSE LENGTH=212	AT3G04720.1	0.00682823
11	22401.4	2	>gi|AT2G28190.1 | Symbols: CSD2, CZSOD2 | copper/zinc superoxide dismutase 2 | chr2:12014548-12016303 FORWARD LENGTH=216	AT2G28190.1	0.0113956
12	20488	2	>gi|AT1G67090.1 | Symbols: RBCS1A | ribulose bisphosphate carboxylase small chain 1A | chr1:25048465-25049249 REVERSE LENGTH=180	AT1G67090.1	0.0102899
13	27505.1	2	>gi|AT1G15820.1 | Symbols: LHCB6, CP24 | light harvesting complex photosystem II subunit 6 | chr1:5446685-5447676 REVERSE LENGTH=258	AT1G15820.1	0.00711223
14	30517.4	2	>gi|AT3G63190.1 | Symbols: RRF, HFP108, cpRRF, AtcpRRF | ribosome recycling factor, chloroplast precursor | chr3:23342861-23344640 REVERSE LENGTH=275	AT3G63190.1	0.00629194
15	37825.3	2	>gi|AT3G01500.2 | Symbols: CA1 | carbonic anhydrase 1 | chr3:194853-197873 REVERSE LENGTH=347	AT3G01500.2	0.00510582
16	52347.1	2	>gi|AT2G39730.1 | Symbols: RCA | rubisco activase | chr2:16570951-16573345 REVERSE LENGTH=474	AT2G39730.1	0.0102458
17	27828.9	1	>gi|AT1G07890.3 | Symbols: APX1, MEE6, CS1, ATAPX1, ATAPX01 | ascorbate peroxidase 1 | chr1:2438005-2439435 FORWARD LENGTH=250	AT1G07890.3	0.0112657
18	20892.2	1	>gi|AT1G08110.1 | Symbols: | lactoylglutathione lyase family protein / glyoxalase I family protein | chr1:2535702-2537630 FORWARD LENGTH=185	AT1G08110.1	0.0021772
19	26090.5	1	>gi|AT1G74050.1 | Symbols: | Ribosomal protein L6 family protein | chr1:27847256-27848680 REVERSE LENGTH=233	AT1G74050.1	0.00188746
20	25296.1	1	>gi|AT1G76020.1 | Symbols: | Thioredoxin superfamily protein | chr1:28532243-28533542 REVERSE LENGTH=225	AT1G76020.1	0.00479949
HUIWEI_W12_20150130cus
Hits	Protein Mass	No. of Peptide	Sequence Header	Link	Relative Abundance
1	29188	15	>gi|AT3G11630.1 | Symbols: | Thioredoxin superfamily protein | chr3:3672189-3673937 FORWARD LENGTH=266	AT3G11630.1	0.569447
2	44720.7	4	>gi|AT1G32060.1 | Symbols: PRK | phosphoribulokinase | chr1:11532668-11534406 FORWARD LENGTH=395	AT1G32060.1	0.011025
3	16153.8	4	>gi|AT1G13930.1 | Symbols: | Involved in response to salt stress. Knockout mutants are hypersensitive to salt stress. | chr1:4761091-4761558 FORWARD LENGTH=155	AT1G13930.1	0.164686
4	25296.1	4	>gi|AT1G76020.1 | Symbols: | Thioredoxin superfamily protein | chr1:28532243-28533542 REVERSE LENGTH=225	AT1G76020.1	0.0242912
5	20892.2	4	>gi|AT1G08110.1 | Symbols: | lactoylglutathione lyase family protein / glyoxalase I family protein | chr1:2535702-2537630 FORWARD LENGTH=185	AT1G08110.1	0.0326709
6	48085.8	3	>gi|AT1G42970.1 | Symbols: GAPB | glyceraldehyde-3-phosphate dehydrogenase B subunit | chr1:16127552-16129584 FORWARD LENGTH=447	AT1G42970.1	0.0115186
7	20622.2	3	>gi|AT5G38420.1 | Symbols: | Ribulose bisphosphate carboxylase (small chain) family protein | chr5:15381203-15381978 REVERSE LENGTH=181	AT5G38420.1	0.0236096
8	27963.1	2	>gi|AT1G13280.1 | Symbols: AOC4 | allene oxide cyclase 4 | chr1:4547624-4548552 FORWARD LENGTH=254	AT1G13280.1	0.00441428
9	23720.3	2	>gi|AT2G43560.1 | Symbols: | FKBP-like peptidyl-prolyl cis-trans isomerase family protein | chr2:18073995-18075385 REVERSE LENGTH=223	AT2G43560.1	0.0308313
10	13076.6	2	>gi|AT3G56240.1 | Symbols: CCH | copper chaperone | chr3:20863460-20864402 REVERSE LENGTH=121	AT3G56240.1	0.0376438
11	26150.4	2	>gi|AT3G54890.1 | Symbols: LHCA1 | photosystem I light harvesting complex gene 1 | chr3:20339706-20340922 REVERSE LENGTH=241	AT3G54890.1	0.00680177
12	26886.1	2	>gi|AT1G78630.1 | Symbols: emb1473 | Ribosomal protein L13 family protein | chr1:29575997-29577406 FORWARD LENGTH=241	AT1G78630.1	0.00773322
13	37004.1	2	>gi|AT1G13440.1 | Symbols: GAPC-2, GAPC2 | glyceraldehyde-3-phosphate dehydrogenase C2 | chr1:4608465-4610494 REVERSE LENGTH=338	AT1G13440.1	0.00526757
14	21732.8	1	>gi|AT4G17870.1 | Symbols: PYR1, RCAR11 | Polyketide cyclase/dehydrase and lipid transport superfamily protein | chr4:9928792-9929367 FORWARD LENGTH=191	AT4G17870.1	0.00343106
15	26439.4	1	>gi|AT3G08740.1 | Symbols: | elongation factor P (EF-P) family protein | chr3:2654788-2656154 REVERSE LENGTH=236	AT3G08740.1	0.00996815
16	17357.5	1	>gi|AT1G26630.1 | Symbols: FBR12, ATELF5A-2, ELF5A-2 | Eukaryotic translation initiation factor 5A-1 (eIF-5A 1) protein | chr1:9205968-9207098 FORWARD LENGTH=159	AT1G26630.1	0.00545467
17	17992.1	1	>gi|AT1G70890.1 | Symbols: MLP43 | MLP-like protein 43 | chr1:26725912-26726489 REVERSE LENGTH=158	AT1G70890.1	0.00476866
18	21407.4	1	>gi|AT2G34480.1 | Symbols: | Ribosomal protein L18ae/LX family protein | chr2:14532916-14534161 REVERSE LENGTH=178	AT2G34480.1	0.00636949
19	22140.3	1	>gi|ATCG00670.1 | Symbols: CLPP1, PCLPP | plastid-encoded CLP P | chrC:69910-71882 REVERSE LENGTH=196	ATCG00670.1	0.0140975
20	25192.6	1	>gi|AT4G31300.1 | Symbols: PBA1 | N-terminal nucleophile aminohydrolases (Ntn hydrolases) superfamily protein | chr4:15188927-15190935 FORWARD LENGTH=233	AT4G31300.1	0.00179012
21	57535.4	1	>gi|AT4G37930.1 | Symbols: SHM1, STM, SHMT1 | serine transhydroxymethyltransferase 1 | chr4:17831891-17834742 REVERSE LENGTH=517	AT4G37930.1	0.000974421
22	27828.9	1	>gi|AT1G07890.3 | Symbols: APX1, MEE6, CS1, ATAPX1, ATAPX01 | ascorbate peroxidase 1 | chr1:2438005-2439435 FORWARD LENGTH=250	AT1G07890.3	0.00332468
23	28516.4	1	>gi|AT5G13120.1 | Symbols: ATCYP20-2, CYP20-2 | cyclophilin 20-2 | chr5:4162714-4164720 REVERSE LENGTH=259	AT5G13120.1	0.00551967
24	28654.7	1	>gi|AT1G77090.1 | Symbols: | Mog1/PsbP/DUF1795-like photosystem II reaction center PsbP family protein | chr1:28960576-28961875 REVERSE LENGTH=260	AT1G77090.1	0.0071867
25	28249	1	>gi|AT1G06680.1 | Symbols: PSBP-1, OEE2, PSII-P, OE23 | photosystem II subunit P-1 | chr1:2047940-2049186 FORWARD LENGTH=263	AT1G06680.1	0.00552372
26	25559.8	1	>gi|AT4G17560.1 | Symbols: | Ribosomal protein L19 family protein | chr4:9780343-9781752 FORWARD LENGTH=225	AT4G17560.1	0.00165046
HUIWEI_W13_20150129cus
Hits	Protein Mass	No. of Peptide	Sequence Header	Link	Relative Abundance
1	22640.8	6	>gi|AT4G02770.1 | Symbols: PSAD-1 | photosystem I subunit D-1 | chr4:1229247-1229873 REVERSE LENGTH=208	AT4G02770.1	0.246245
2	19136.3	3	>gi|AT3G56070.1 | Symbols: ROC2 | rotamase cyclophilin 2 | chr3:20806987-20807517 REVERSE LENGTH=176	AT3G56070.1	0.0440312
3	29534.3	2	>gi|AT1G11750.1 | Symbols: CLPP6, NCLPP1, NCLPP6 | CLP protease proteolytic subunit 6 | chr1:3967609-3969535 FORWARD LENGTH=271	AT1G11750.1	0.0484637
4	28516.4	2	>gi|AT5G13120.1 | Symbols: ATCYP20-2, CYP20-2 | cyclophilin 20-2 | chr5:4162714-4164720 REVERSE LENGTH=259	AT5G13120.1	0.0437023
5	28723.6	2	>gi|AT5G16710.1 | Symbols: DHAR3 | dehydroascorbate reductase 1 | chr5:5483312-5484926 FORWARD LENGTH=258	AT5G16710.1	0.0391563
6	22401.4	2	>gi|AT2G28190.1 | Symbols: CSD2, CZSOD2 | copper/zinc superoxide dismutase 2 | chr2:12014548-12016303 FORWARD LENGTH=216	AT2G28190.1	0.131066
7	20048.6	2	>gi|AT1G09310.1 | Symbols: | Protein of unknown function, DUF538 | chr1:3009109-3009648 FORWARD LENGTH=179	AT1G09310.1	0.0599599
8	13076.6	2	>gi|AT3G56240.1 | Symbols: CCH | copper chaperone | chr3:20863460-20864402 REVERSE LENGTH=121	AT3G56240.1	0.192251
9	52347.1	1	>gi|AT2G39730.1 | Symbols: RCA | rubisco activase | chr2:16570951-16573345 REVERSE LENGTH=474	AT2G39730.1	0.00455631
10	26600.9	1	>gi|AT4G12060.1 | Symbols: | Double Clp-N motif protein | chr4:7228269-7229898 REVERSE LENGTH=241	AT4G12060.1	0.010136
11	24782.9	1	>gi|AT3G52960.1 | Symbols: | Thioredoxin superfamily protein | chr3:19639699-19640403 FORWARD LENGTH=234	AT3G52960.1	0.0243528
12	18644.2	1	>gi|AT1G72230.1 | Symbols: | Cupredoxin superfamily protein | chr1:27188287-27189093 FORWARD LENGTH=181	AT1G72230.1	0.0259171
13	16153.8	1	>gi|AT1G13930.1 | Symbols: | Involved in response to salt stress. Knockout mutants are hypersensitive to salt stress. | chr1:4761091-4761558 FORWARD LENGTH=155	AT1G13930.1	0.130162
HUIWEI_W14_20150129cus
Hits	Protein Mass	No. of Peptide	Sequence Header	Link	Relative Abundance
1	24782.9	9	>gi|AT3G52960.1 | Symbols: | Thioredoxin superfamily protein | chr3:19639699-19640403 FORWARD LENGTH=234	AT3G52960.1	0.356493
2	18589.2	6	>gi|AT4G38740.1 | Symbols: ROC1 | rotamase CYP 1 | chr4:18083620-18084138 REVERSE LENGTH=172	AT4G38740.1	0.0640017
3	19566.6	5	>gi|AT3G28940.1 | Symbols: | AIG2-like (avirulence induced gene) family protein | chr3:10968324-10969311 REVERSE LENGTH=169	AT3G28940.1	0.0195991
4	15180	4	>gi|AT2G20260.1 | Symbols: PSAE-2 | photosystem I subunit E-2 | chr2:8736780-8737644 FORWARD LENGTH=145	AT2G20260.1	0.189788
5	20622.2	4	>gi|AT5G38420.1 | Symbols: | Ribulose bisphosphate carboxylase (small chain) family protein | chr5:15381203-15381978 REVERSE LENGTH=181	AT5G38420.1	0.0584901
6	16026.1	4	>gi|AT5G59880.1 | Symbols: ADF3 | actin depolymerizing factor 3 | chr5:24120382-24121628 FORWARD LENGTH=139	AT5G59880.1	0.0925047
7	52347.1	3	>gi|AT2G39730.1 | Symbols: RCA | rubisco activase | chr2:16570951-16573345 REVERSE LENGTH=474	AT2G39730.1	0.0147909
8	20636.7	3	>gi|AT1G70490.1 | Symbols: ATARFA1D, ARFA1D | Ras-related small GTP-binding family protein | chr1:26564162-26565152 REVERSE LENGTH=181	AT1G70490.1	0.0509706
9	18708.2	2	>gi|AT2G16600.1 | Symbols: ROC3 | rotamase CYP 3 | chr2:7200862-7201383 FORWARD LENGTH=173	AT2G16600.1	0.0116419
10	53434.8	2	>gi|ATCG00490.1 | Symbols: RBCL | ribulose-bisphosphate carboxylases | chrC:54958-56397 FORWARD LENGTH=479	ATCG00490.1	0.00619407
11	19670.5	2	>gi|AT3G27850.1 | Symbols: RPL12-C | ribosomal protein L12-C | chr3:10324905-10325468 FORWARD LENGTH=187	AT3G27850.1	0.0946556
12	18594.2	2	>gi|AT4G34870.1 | Symbols: ROC5, ATCYP1 | rotamase cyclophilin 5 | chr4:16614451-16614969 FORWARD LENGTH=172	AT4G34870.1	0.0213827
13	18335.2	1	>gi|AT2G36130.1 | Symbols: | Cyclophilin-like peptidyl-prolyl cis-trans isomerase family protein | chr2:15166863-15168259 FORWARD LENGTH=164	AT2G36130.1	0.00358148
14	16153.8	1	>gi|AT1G13930.1 | Symbols: | Involved in response to salt stress. Knockout mutants are hypersensitive to salt stress. | chr1:4761091-4761558 FORWARD LENGTH=155	AT1G13930.1	0.00286565
15	17429.8	1	>gi|AT2G39460.1 | Symbols: ATRPL23A, RPL23A, RPL23AA | ribosomal protein L23AA | chr2:16475049-16475904 FORWARD LENGTH=154	AT2G39460.1	0.00881781
16	27529.7	1	>gi|AT1G76450.1 | Symbols: | Photosystem II reaction center PsbP family protein | chr1:28684618-28686109 FORWARD LENGTH=247	AT1G76450.1	0.00422234
HUIWEI_W15_20150129cus
Hits	Protein Mass	No. of Peptide	Sequence Header	Link	Relative Abundance
1	20636.7	6	>gi|AT1G70490.1 | Symbols: ATARFA1D, ARFA1D | Ras-related small GTP-binding family protein | chr1:26564162-26565152 REVERSE LENGTH=181	AT1G70490.1	0.257356
2	18594.2	5	>gi|AT4G34870.1 | Symbols: ROC5, ATCYP1 | rotamase cyclophilin 5 | chr4:16614451-16614969 FORWARD LENGTH=172	AT4G34870.1	0.21189
3	24782.9	5	>gi|AT3G52960.1 | Symbols: | Thioredoxin superfamily protein | chr3:19639699-19640403 FORWARD LENGTH=234	AT3G52960.1	0.0734013
4	20622.2	5	>gi|AT5G38420.1 | Symbols: | Ribulose bisphosphate carboxylase (small chain) family protein | chr5:15381203-15381978 REVERSE LENGTH=181	AT5G38420.1	0.116035
5	25664.5	5	>gi|AT3G55330.1 | Symbols: PPL1 | PsbP-like protein 1 | chr3:20514031-20515275 REVERSE LENGTH=230	AT3G55330.1	0.0905093
6	16936.6	4	>gi|AT2G21660.1 | Symbols: ATGRP7, CCR2, GR-RBP7, GRP7 | cold, circadian rhythm, and rna binding 2 | chr2:9265477-9266316 REVERSE LENGTH=176	AT2G21660.1	0.065782
7	48085.8	3	>gi|AT1G42970.1 | Symbols: GAPB | glyceraldehyde-3-phosphate dehydrogenase B subunit | chr1:16127552-16129584 FORWARD LENGTH=447	AT1G42970.1	0.00959633
8	24628	2	>gi|AT4G05180.1 | Symbols: PSBQ, PSBQ-2, PSII-Q | photosystem II subunit Q-2 | chr4:2672093-2673170 REVERSE LENGTH=230	AT4G05180.1	0.00745494
9	16502	2	>gi|AT1G70600.1 | Symbols: | Ribosomal protein L18e/L15 superfamily protein | chr1:26621168-26621608 REVERSE LENGTH=146	AT1G70600.1	0.0321669
10	19365.5	2	>gi|AT5G65220.1 | Symbols: | Ribosomal L29 family protein | chr5:26061301-26062506 FORWARD LENGTH=173	AT5G65220.1	0.00504335
11	19670.5	2	>gi|AT3G27850.1 | Symbols: RPL12-C | ribosomal protein L12-C | chr3:10324905-10325468 FORWARD LENGTH=187	AT3G27850.1	0.0174311
12	23693.3	2	>gi|AT2G04690.1 | Symbols: | Pyridoxamine 5"-phosphate oxidase family protein | chr2:1644628-1646179 FORWARD LENGTH=210	AT2G04690.1	0.0215657
13	25819.3	2	>gi|AT5G63310.1 | Symbols: NDPK2, NDPK1A, NDPK IA IA, NDPK IA, ATNDPK2 | nucleoside diphosphate kinase 2 | chr5:25372122-25373838 REVERSE LENGTH=231	AT5G63310.1	0.0183811
14	25899.3	2	>gi|AT2G28605.1 | Symbols: | Photosystem II reaction center PsbP family protein | chr2:12254911-12255689 FORWARD LENGTH=232	AT2G28605.1	0.00652769
15	75201.3	1	>gi|AT4G23850.1 | Symbols: LACS4 | AMP-dependent synthetase and ligase family protein | chr4:12403720-12408263 REVERSE LENGTH=666	AT4G23850.1	0.000605771
16	15173.9	1	>gi|AT2G40510.1 | Symbols: | Ribosomal protein S26e family protein | chr2:16918506-16919623 FORWARD LENGTH=133	AT2G40510.1	0.005254
17	24717.2	1	>gi|AT3G10060.1 | Symbols: | FKBP-like peptidyl-prolyl cis-trans isomerase family protein | chr3:3102291-3103801 FORWARD LENGTH=230	AT3G10060.1	0.00989856
18	19548.8	1	>gi|AT4G25740.1 | Symbols: | RNA binding Plectin/S10 domain-containing protein | chr4:13107488-13108751 REVERSE LENGTH=177	AT4G25740.1	0.0118786
19	26170.4	1	>gi|AT2G25080.1 | Symbols: ATGPX1, GPX1 | glutathione peroxidase 1 | chr2:10668134-10669828 FORWARD LENGTH=236	AT2G25080.1	0.00186232
20	52347.1	1	>gi|AT2G39730.1 | Symbols: RCA | rubisco activase | chr2:16570951-16573345 REVERSE LENGTH=474	AT2G39730.1	0.00173746
21	53434.8	1	>gi|ATCG00490.1 | Symbols: RBCL | ribulose-bisphosphate carboxylases | chrC:54958-56397 FORWARD LENGTH=479	ATCG00490.1	0.00559149
22	16153.8	1	>gi|AT1G13930.1 | Symbols: | Involved in response to salt stress. Knockout mutants are hypersensitive to salt stress. | chr1:4761091-4761558 FORWARD LENGTH=155	AT1G13930.1	0.0131936
23	50194.8	1	>gi|AT3G12780.1 | Symbols: PGK1 | phosphoglycerate kinase 1 | chr3:4061127-4063140 REVERSE LENGTH=481	AT3G12780.1	0.00279776
24	15962.8	1	>gi|AT3G46000.1 | Symbols: ADF2 | actin depolymerizing factor 2 | chr3:16907743-16908822 REVERSE LENGTH=137	AT3G46000.1	0.00551938
25	24328.9	1	>gi|AT1G31330.1 | Symbols: PSAF | photosystem I subunit F | chr1:11215011-11215939 REVERSE LENGTH=221	AT1G31330.1	0.0085203
HUIWEI_W16_20150129cus
Hits	Protein Mass	No. of Peptide	Sequence Header	Link	Relative Abundance
1	17999.9	10	>gi|AT1G32470.1 | Symbols: | Single hybrid motif superfamily protein | chr1:11739479-11740246 REVERSE LENGTH=166	AT1G32470.1	0.250366
2	26170.4	9	>gi|AT2G25080.1 | Symbols: ATGPX1, GPX1 | glutathione peroxidase 1 | chr2:10668134-10669828 FORWARD LENGTH=236	AT2G25080.1	0.119416
3	23780.7	7	>gi|AT4G21280.1 | Symbols: PSBQ, PSBQA, PSBQ-1 | photosystem II subunit QA | chr4:11334446-11335587 FORWARD LENGTH=223	AT4G21280.1	0.0742233
4	16625.6	6	>gi|AT4G39260.1 | Symbols: CCR1, ATGRP8, GR-RBP8, GRP8 | cold, circadian rhythm, and RNA binding 1 | chr4:18274166-18274958 REVERSE LENGTH=169	AT4G39260.1	0.120063
5	20622.2	5	>gi|AT5G38420.1 | Symbols: | Ribulose bisphosphate carboxylase (small chain) family protein | chr5:15381203-15381978 REVERSE LENGTH=181	AT5G38420.1	0.240043
6	25664.5	4	>gi|AT3G55330.1 | Symbols: PPL1 | PsbP-like protein 1 | chr3:20514031-20515275 REVERSE LENGTH=230	AT3G55330.1	0.0389079
7	23834.3	3	>gi|AT3G26060.1 | Symbols: ATPRX Q | Thioredoxin superfamily protein | chr3:9524807-9526123 FORWARD LENGTH=216	AT3G26060.1	0.0165973
8	24717.2	2	>gi|AT3G10060.1 | Symbols: | FKBP-like peptidyl-prolyl cis-trans isomerase family protein | chr3:3102291-3103801 FORWARD LENGTH=230	AT3G10060.1	0.0181398
9	14276.4	2	>gi|AT3G09500.1 | Symbols: | Ribosomal L29 family protein | chr3:2917047-2917895 FORWARD LENGTH=123	AT3G09500.1	0.00620619
10	25819.3	2	>gi|AT5G63310.1 | Symbols: NDPK2, NDPK1A, NDPK IA IA, NDPK IA, ATNDPK2 | nucleoside diphosphate kinase 2 | chr5:25372122-25373838 REVERSE LENGTH=231	AT5G63310.1	0.036119
11	17935.1	2	>gi|AT3G17020.1 | Symbols: | Adenine nucleotide alpha hydrolases-like superfamily protein | chr3:5802728-5804063 REVERSE LENGTH=163	AT3G17020.1	0.0160513
12	16153.8	2	>gi|AT1G13930.1 | Symbols: | Involved in response to salt stress. Knockout mutants are hypersensitive to salt stress. | chr1:4761091-4761558 FORWARD LENGTH=155	AT1G13930.1	0.0230585
13	24328.9	2	>gi|AT1G31330.1 | Symbols: PSAF | photosystem I subunit F | chr1:11215011-11215939 REVERSE LENGTH=221	AT1G31330.1	0.0223847
14	24907.8	1	>gi|AT4G24930.1 | Symbols: | thylakoid lumenal 17.9 kDa protein, chloroplast | chr4:12821496-12822389 REVERSE LENGTH=225	AT4G24930.1	0.0080324
15	108760	1	>gi|AT2G05710.1 | Symbols: ACO3 | aconitase 3 | chr2:2141591-2146350 FORWARD LENGTH=990	AT2G05710.1	0.00019737
16	48085.8	1	>gi|AT1G42970.1 | Symbols: GAPB | glyceraldehyde-3-phosphate dehydrogenase B subunit | chr1:16127552-16129584 FORWARD LENGTH=447	AT1G42970.1	0.00444333
17	50194.8	1	>gi|AT3G12780.1 | Symbols: PGK1 | phosphoglycerate kinase 1 | chr3:4061127-4063140 REVERSE LENGTH=481	AT3G12780.1	0.0023173
18	16303.7	1	>gi|AT2G36160.1 | Symbols: | Ribosomal protein S11 family protein | chr2:15169925-15171159 FORWARD LENGTH=150	AT2G36160.1	0.00343401
HUIWEI_W17_20150129cus
Hits	Protein Mass	No. of Peptide	Sequence Header	Link	Relative Abundance
1	23780.7	17	>gi|AT4G21280.1 | Symbols: PSBQ, PSBQA, PSBQ-1 | photosystem II subunit QA | chr4:11334446-11335587 FORWARD LENGTH=223	AT4G21280.1	0.191763
2	20622.2	13	>gi|AT5G38420.1 | Symbols: | Ribulose bisphosphate carboxylase (small chain) family protein | chr5:15381203-15381978 REVERSE LENGTH=181	AT5G38420.1	0.50547
3	23834.3	6	>gi|AT3G26060.1 | Symbols: ATPRX Q | Thioredoxin superfamily protein | chr3:9524807-9526123 FORWARD LENGTH=216	AT3G26060.1	0.0193228
4	24568.8	4	>gi|AT4G20260.1 | Symbols: ATPCAP1, PCAP1 | plasma-membrane associated cation-binding protein 1 | chr4:10941593-10943227 FORWARD LENGTH=225	AT4G20260.1	0.0171101
5	17635.1	4	>gi|AT1G76100.1 | Symbols: PETE1 | plastocyanin 1 | chr1:28554217-28554732 REVERSE LENGTH=171	AT1G76100.1	0.0479018
6	18937.9	3	>gi|AT3G07470.1 | Symbols: | Protein of unknown function, DUF538 | chr3:2387291-2388343 REVERSE LENGTH=169	AT3G07470.1	0.0178698
7	12442.5	3	>gi|AT3G18740.1 | Symbols: | Ribosomal protein L7Ae/L30e/S12e/Gadd45 family protein | chr3:6453437-6453870 FORWARD LENGTH=112	AT3G18740.1	0.0596525
8	18972.8	3	>gi|AT4G09320.1 | Symbols: NDPK1 | Nucleoside diphosphate kinase family protein | chr4:5923424-5924366 FORWARD LENGTH=169	AT4G09320.1	0.012941
9	37004.1	3	>gi|AT1G13440.1 | Symbols: GAPC-2, GAPC2 | glyceraldehyde-3-phosphate dehydrogenase C2 | chr1:4608465-4610494 REVERSE LENGTH=338	AT1G13440.1	0.00377504
10	16047.5	3	>gi|AT3G56490.1 | Symbols: HIT3, HINT1 | HIS triad family protein 3 | chr3:20941532-20943129 FORWARD LENGTH=147	AT3G56490.1	0.00856801
11	53434.8	3	>gi|ATCG00490.1 | Symbols: RBCL | ribulose-bisphosphate carboxylases | chrC:54958-56397 FORWARD LENGTH=479	ATCG00490.1	0.00383438
12	22353.1	2	>gi|AT4G21860.1 | Symbols: MSRB2 | methionine sulfoxide reductase B 2 | chr4:11600238-11601507 REVERSE LENGTH=202	AT4G21860.1	0.0061442
13	16713.4	2	>gi|AT4G27960.1 | Symbols: UBC9 | ubiquitin conjugating enzyme 9 | chr4:13916065-13917203 REVERSE LENGTH=148	AT4G27960.1	0.00882059
14	13706.7	2	>gi|AT2G47400.1 | Symbols: CP12-1, CP12 | CP12 domain-containing protein 1 | chr2:19446889-19447263 FORWARD LENGTH=124	AT2G47400.1	0.00465966
15	12500.3	2	>gi|AT1G22840.1 | Symbols: CYTC-1, ATCYTC-A | CYTOCHROME C-1 | chr1:8079384-8080286 FORWARD LENGTH=114	AT1G22840.1	0.0154281
16	16625.6	2	>gi|AT4G39260.1 | Symbols: CCR1, ATGRP8, GR-RBP8, GRP8 | cold, circadian rhythm, and RNA binding 1 | chr4:18274166-18274958 REVERSE LENGTH=169	AT4G39260.1	0.0048884
17	48085.8	2	>gi|AT1G42970.1 | Symbols: GAPB | glyceraldehyde-3-phosphate dehydrogenase B subunit | chr1:16127552-16129584 FORWARD LENGTH=447	AT1G42970.1	0.0036717
18	80374.5	2	>gi|AT3G60750.1 | Symbols: | Transketolase | chr3:22454004-22456824 FORWARD LENGTH=741	AT3G60750.1	0.00340837
19	26013.1	2	>gi|AT5G53490.2 | Symbols: | Tetratricopeptide repeat (TPR)-like superfamily protein | chr5:21723488-21724621 REVERSE LENGTH=235	AT5G53490.2	0.00222915
20	25871.3	2	>gi|AT4G23900.1 | Symbols: | Nucleoside diphosphate kinase family protein | chr4:12424505-12426318 FORWARD LENGTH=237	AT4G23900.1	0.0008885
21	74083.1	2	>gi|AT1G12240.1 | Symbols: ATBETAFRUCT4, VAC-INV | Glycosyl hydrolases family 32 protein | chr1:4153699-4157457 FORWARD LENGTH=664	AT1G12240.1	0.00112142
22	16936.6	2	>gi|AT2G21660.1 | Symbols: ATGRP7, CCR2, GR-RBP7, GRP7 | cold, circadian rhythm, and rna binding 2 | chr2:9265477-9266316 REVERSE LENGTH=176	AT2G21660.1	0.00685546
23	13271.8	1	>gi|AT5G42980.1 | Symbols: ATTRX3, ATH3, ATTRXH3, TRXH3, TRX3 | thioredoxin 3 | chr5:17242772-17243718 FORWARD LENGTH=118	AT5G42980.1	0.003111
24	13679.1	1	>gi|AT1G16890.1 | Symbols: UBC36, UBC13B | ubiquitin-conjugating enzyme 36 | chr1:5776550-5777903 REVERSE LENGTH=120	AT1G16890.1	0.00814123
25	13076.6	1	>gi|AT3G56240.1 | Symbols: CCH | copper chaperone | chr3:20863460-20864402 REVERSE LENGTH=121	AT3G56240.1	0.00174745
26	14371.1	1	>gi|AT2G19760.1 | Symbols: PFN1, PRF1 | profilin 1 | chr2:8517074-8518067 REVERSE LENGTH=131	AT2G19760.1	0.0282726
27	42162.4	1	>gi|AT1G79550.1 | Symbols: PGK | phosphoglycerate kinase | chr1:29924347-29926295 REVERSE LENGTH=401	AT1G79550.1	0.000458706
28	139768	1	>gi|AT2G14080.1 | Symbols: | Disease resistance protein (TIR-NBS-LRR class) family | chr2:5925225-5929600 FORWARD LENGTH=1215	AT2G14080.1	0.000159542
29	18802.7	1	>gi|ATCG00810.1 | Symbols: RPL22 | ribosomal protein L22 | chrC:83467-83949 REVERSE LENGTH=160	ATCG00810.1	0.000832904
30	29708.3	1	>gi|AT5G16390.1 | Symbols: CAC1, CAC1A, BCCP, BCCP1 | chloroplastic acetylcoenzyme A carboxylase 1 | chr5:5361098-5363020 REVERSE LENGTH=280	AT5G16390.1	0.00272546
31	27646.9	1	>gi|AT3G58990.1 | Symbols: IPMI1 | isopropylmalate isomerase 1 | chr3:21797524-21798285 REVERSE LENGTH=253	AT3G58990.1	0.00105249
32	25405.7	1	>gi|AT5G55190.1 | Symbols: RAN3, ATRAN3 | RAN GTPase 3 | chr5:22392285-22393957 FORWARD LENGTH=221	AT5G55190.1	0.00189023
33	22582.9	1	>gi|AT5G66090.1 | Symbols: | unknown protein; FUNCTIONS IN: molecular_function unknown; LOCATED IN: chloroplast, chloroplast stroma; EXPRESSED IN: 21 plant structures; EXPRESSED DURING: 13 growth stages; Has 30201 Blast hits to 17322 proteins in 780	AT5G66090.1	0.0023235
34	14546.8	1	>gi|ATCG00470.1 | Symbols: ATPE | ATP synthase epsilon chain | chrC:52265-52663 REVERSE LENGTH=132	ATCG00470.1	0.00296059
HUIWEI_W18_20150129cus
Hits	Protein Mass	No. of Peptide	Sequence Header	Link	Relative Abundance
1	23780.7	6	>gi|AT4G21280.1 | Symbols: PSBQ, PSBQA, PSBQ-1 | photosystem II subunit QA | chr4:11334446-11335587 FORWARD LENGTH=223	AT4G21280.1	0.429225
2	13271.8	4	>gi|AT5G42980.1 | Symbols: ATTRX3, ATH3, ATTRXH3, TRXH3, TRX3 | thioredoxin 3 | chr5:17242772-17243718 FORWARD LENGTH=118	AT5G42980.1	0.237254
3	48085.8	2	>gi|AT1G42970.1 | Symbols: GAPB | glyceraldehyde-3-phosphate dehydrogenase B subunit | chr1:16127552-16129584 FORWARD LENGTH=447	AT1G42970.1	0.0140155
4	37004.1	2	>gi|AT1G13440.1 | Symbols: GAPC-2, GAPC2 | glyceraldehyde-3-phosphate dehydrogenase C2 | chr1:4608465-4610494 REVERSE LENGTH=338	AT1G13440.1	0.0168755
5	35225.7	1	>gi|AT3G50820.1 | Symbols: PSBO2, PSBO-2, OEC33 | photosystem II subunit O-2 | chr3:18891008-18892311 REVERSE LENGTH=331	AT3G50820.1	0.00567609
6	16153.8	1	>gi|AT1G13930.1 | Symbols: | Involved in response to salt stress. Knockout mutants are hypersensitive to salt stress. | chr1:4761091-4761558 FORWARD LENGTH=155	AT1G13930.1	0.00902423
7	15155.5	1	>gi|AT4G10300.1 | Symbols: | RmlC-like cupins superfamily protein | chr4:6384564-6385946 FORWARD LENGTH=134	AT4G10300.1	0.0160084
8	14458.8	1	>gi|AT2G45180.1 | Symbols: | Bifunctional inhibitor/lipid-transfer protein/seed storage 2S albumin superfamily protein | chr2:18626377-18626781 FORWARD LENGTH=134	AT2G45180.1	0.0509762
9	14103	1	>gi|AT4G29350.1 | Symbols: PFN2, PRO2, PRF2 | profilin 2 | chr4:14450135-14451119 FORWARD LENGTH=131	AT4G29350.1	0.0765008
10	14200.1	1	>gi|AT2G02850.1 | Symbols: ARPN | plantacyanin | chr2:826630-827720 REVERSE LENGTH=129	AT2G02850.1	0.0414737
11	14106.8	1	>gi|AT1G27970.1 | Symbols: NTF2B | nuclear transport factor 2B | chr1:9746921-9747787 FORWARD LENGTH=126	AT1G27970.1	0.0138537
12	13284.7	1	>gi|AT1G45145.1 | Symbols: ATTRX5, ATH5, LIV1, TRX5 | thioredoxin H-type 5 | chr1:17075264-17076256 REVERSE LENGTH=118	AT1G45145.1	0.0156377
13	11402.4	1	>gi|AT1G07660.1 | Symbols: | Histone superfamily protein | chr1:2369212-2369523 FORWARD LENGTH=103	AT1G07660.1	0.0734798
HUIWEI_W19_20150129cus
Hits	Protein Mass	No. of Peptide	Sequence Header	Link	Relative Abundance
1	23780.7	11	>gi|AT4G21280.1 | Symbols: PSBQ, PSBQA, PSBQ-1 | photosystem II subunit QA | chr4:11334446-11335587 FORWARD LENGTH=223	AT4G21280.1	0.520215
2	35225.7	4	>gi|AT3G50820.1 | Symbols: PSBO2, PSBO-2, OEC33 | photosystem II subunit O-2 | chr3:18891008-18892311 REVERSE LENGTH=331	AT3G50820.1	0.0241944
3	20488	4	>gi|AT1G67090.1 | Symbols: RBCS1A | ribulose bisphosphate carboxylase small chain 1A | chr1:25048465-25049249 REVERSE LENGTH=180	AT1G67090.1	0.11729
4	14106.8	3	>gi|AT1G27970.1 | Symbols: NTF2B | nuclear transport factor 2B | chr1:9746921-9747787 FORWARD LENGTH=126	AT1G27970.1	0.0581806
5	11024.4	3	>gi|AT2G24940.1 | Symbols: AtMAPR2, MAPR2 | membrane-associated progesterone binding protein 2 | chr2:10609447-10609749 FORWARD LENGTH=100	AT2G24940.1	0.224335
6	43105.3	2	>gi|AT1G12900.1 | Symbols: GAPA-2 | glyceraldehyde 3-phosphate dehydrogenase A subunit 2 | chr1:4392634-4394283 REVERSE LENGTH=399	AT1G12900.1	0.0157641
7	26785.5	1	>gi|AT5G20720.1 | Symbols: CPN20, CPN10, CHCPN10, ATCPN21, CPN21 | chaperonin 20 | chr5:7015015-7016354 FORWARD LENGTH=253	AT5G20720.1	0.00415904
8	13271.8	1	>gi|AT5G42980.1 | Symbols: ATTRX3, ATH3, ATTRXH3, TRXH3, TRX3 | thioredoxin 3 | chr5:17242772-17243718 FORWARD LENGTH=118	AT5G42980.1	0.0243842
9	12256	1	>gi|AT5G59320.1 | Symbols: LTP3 | lipid transfer protein 3 | chr5:23929051-23929492 FORWARD LENGTH=115	AT5G59320.1	0.0114771
HUIWEI_W20_20150129cus
Hits	Protein Mass	No. of Peptide	Sequence Header	Link	Relative Abundance
1	23780.7	3	>gi|AT4G21280.1 | Symbols: PSBQ, PSBQA, PSBQ-1 | photosystem II subunit QA | chr4:11334446-11335587 FORWARD LENGTH=223	AT4G21280.1	0.0998275
2	20622.2	3	>gi|AT5G38420.1 | Symbols: | Ribulose bisphosphate carboxylase (small chain) family protein | chr5:15381203-15381978 REVERSE LENGTH=181	AT5G38420.1	0.18967
3	11920	3	>gi|AT5G40370.1 | Symbols: | Glutaredoxin family protein | chr5:16147826-16149052 REVERSE LENGTH=111	AT5G40370.1	0.225862
4	43105.3	2	>gi|AT1G12900.1 | Symbols: GAPA-2 | glyceraldehyde 3-phosphate dehydrogenase A subunit 2 | chr1:4392634-4394283 REVERSE LENGTH=399	AT1G12900.1	0.035619
5	15183.3	2	>gi|AT5G40370.2 | Symbols: | Glutaredoxin family protein | chr5:16147826-16148900 REVERSE LENGTH=136	AT5G40370.2	0.111464
6	11910.9	2	>gi|AT5G59310.1 | Symbols: LTP4 | lipid transfer protein 4 | chr5:23925296-23925772 REVERSE LENGTH=112	AT5G59310.1	0.0952619
7	19863.4	1	>gi|AT1G50320.1 | Symbols: ATHX, ATX, THX | thioredoxin X | chr1:18638606-18639464 REVERSE LENGTH=182	AT1G50320.1	0.0195477
8	16625.6	1	>gi|AT4G39260.1 | Symbols: CCR1, ATGRP8, GR-RBP8, GRP8 | cold, circadian rhythm, and RNA binding 1 | chr4:18274166-18274958 REVERSE LENGTH=169	AT4G39260.1	0.0177025
9	14576.6	1	>gi|AT1G79040.1 | Symbols: PSBR | photosystem II subunit R | chr1:29736085-29736781 FORWARD LENGTH=140	AT1G79040.1	0.0123978
10	14754.7	1	>gi|AT1G54630.1 | Symbols: ACP3 | acyl carrier protein 3 | chr1:20401642-20402919 REVERSE LENGTH=136	AT1G54630.1	0.0701679
11	12160.2	1	>gi|AT5G01650.1 | Symbols: | Tautomerase/MIF superfamily protein | chr5:242734-244033 REVERSE LENGTH=115	AT5G01650.1	0.0153449
12	12341.3	1	>gi|AT5G22580.1 | Symbols: | Stress responsive A/B Barrel Domain | chr5:7502709-7503137 FORWARD LENGTH=111	AT5G22580.1	0.0589858
13	11024.4	1	>gi|AT2G24940.1 | Symbols: AtMAPR2, MAPR2 | membrane-associated progesterone binding protein 2 | chr2:10609447-10609749 FORWARD LENGTH=100	AT2G24940.1	0.0481493
HUIWEI_W21_20150129cus
Hits	Protein Mass	No. of Peptide	Sequence Header	Link	Relative Abundance
1	12317.2	4	>gi|AT2G38540.1 | Symbols: LP1, LTP1, ATLTP1 | lipid transfer protein 1 | chr2:16130418-16130893 FORWARD LENGTH=118	AT2G38540.1	0.213628
2	20622.2	3	>gi|AT5G38420.1 | Symbols: | Ribulose bisphosphate carboxylase (small chain) family protein | chr5:15381203-15381978 REVERSE LENGTH=181	AT5G38420.1	0.0783008
3	9545.37	3	>gi|ATCG01060.1 | Symbols: PSAC | iron-sulfur cluster binding;electron carriers;4 iron, 4 sulfur cluster binding | chrC:117318-117563 REVERSE LENGTH=81	ATCG01060.1	0.433822
4	11790.1	2	>gi|AT5G51720.1 | Symbols: | 2 iron, 2 sulfur cluster binding | chr5:21009645-21010227 FORWARD LENGTH=108	AT5G51720.1	0.0326811
5	49812.9	2	>gi|AT1G07920.1 | Symbols: | GTP binding Elongation factor Tu family protein | chr1:2455559-2457001 FORWARD LENGTH=449	AT1G07920.1	0.00269696
6	43105.3	2	>gi|AT1G12900.1 | Symbols: GAPA-2 | glyceraldehyde 3-phosphate dehydrogenase A subunit 2 | chr1:4392634-4394283 REVERSE LENGTH=399	AT1G12900.1	0.035501
7	38527.2	2	>gi|AT3G44310.1 | Symbols: NIT1, ATNIT1, NITI | nitrilase 1 | chr3:15986901-15988841 FORWARD LENGTH=346	AT3G44310.1	0.017876
8	11910.9	2	>gi|AT5G59310.1 | Symbols: LTP4 | lipid transfer protein 4 | chr5:23925296-23925772 REVERSE LENGTH=112	AT5G59310.1	0.0592512
9	12256	2	>gi|AT5G59320.1 | Symbols: LTP3 | lipid transfer protein 3 | chr5:23929051-23929492 FORWARD LENGTH=115	AT5G59320.1	0.0930383
10	11920	1	>gi|AT5G40370.1 | Symbols: | Glutaredoxin family protein | chr5:16147826-16149052 REVERSE LENGTH=111	AT5G40370.1	0.000824399
11	8230.52	1	>gi|AT2G43460.1 | Symbols: | Ribosomal L38e protein family | chr2:18046285-18047292 REVERSE LENGTH=69	AT2G43460.1	0.00673043
12	24628	1	>gi|AT4G05180.1 | Symbols: PSBQ, PSBQ-2, PSII-Q | photosystem II subunit Q-2 | chr4:2672093-2673170 REVERSE LENGTH=230	AT4G05180.1	0.00660195
13	82450.6	1	>gi|AT3G14067.1 | Symbols: | Subtilase family protein | chr3:4658421-4660754 REVERSE LENGTH=777	AT3G14067.1	0.000855611
14	38340.2	1	>gi|AT3G44320.1 | Symbols: NIT3, AtNIT3 | nitrilase 3 | chr3:15993419-15995493 FORWARD LENGTH=346	AT3G44320.1	0.00655333
15	53434.8	1	>gi|ATCG00490.1 | Symbols: RBCL | ribulose-bisphosphate carboxylases | chrC:54958-56397 FORWARD LENGTH=479	ATCG00490.1	0.00458985
16	50194.8	1	>gi|AT3G12780.1 | Symbols: PGK1 | phosphoglycerate kinase 1 | chr3:4061127-4063140 REVERSE LENGTH=481	AT3G12780.1	0.00334503
17	16872.8	1	>gi|AT1G48320.1 | Symbols: | Thioesterase superfamily protein | chr1:17855024-17855577 REVERSE LENGTH=156	AT1G48320.1	0.00370459
HUIWEI_W22_20150129cus
Hits	Protein Mass	No. of Peptide	Sequence Header	Link	Relative Abundance
1	43105.3	4	>gi|AT1G12900.1 | Symbols: GAPA-2 | glyceraldehyde 3-phosphate dehydrogenase A subunit 2 | chr1:4392634-4394283 REVERSE LENGTH=399	AT1G12900.1	0.428969
2	24628	3	>gi|AT4G05180.1 | Symbols: PSBQ, PSBQ-2, PSII-Q | photosystem II subunit Q-2 | chr4:2672093-2673170 REVERSE LENGTH=230	AT4G05180.1	0.111915
3	50194.8	1	>gi|AT3G12780.1 | Symbols: PGK1 | phosphoglycerate kinase 1 | chr3:4061127-4063140 REVERSE LENGTH=481	AT3G12780.1	0.107177
4	53434.8	1	>gi|ATCG00490.1 | Symbols: RBCL | ribulose-bisphosphate carboxylases | chrC:54958-56397 FORWARD LENGTH=479	ATCG00490.1	0.056106
5	52347.1	1	>gi|AT2G39730.1 | Symbols: RCA | rubisco activase | chr2:16570951-16573345 REVERSE LENGTH=474	AT2G39730.1	0.020996
6	42162.4	1	>gi|AT1G79550.1 | Symbols: PGK | phosphoglycerate kinase | chr1:29924347-29926295 REVERSE LENGTH=401	AT1G79550.1	0.0148037
7	38527.2	1	>gi|AT3G44310.1 | Symbols: NIT1, ATNIT1, NITI | nitrilase 1 | chr3:15986901-15988841 FORWARD LENGTH=346	AT3G44310.1	0.0283732
8	37004.1	1	>gi|AT1G13440.1 | Symbols: GAPC-2, GAPC2 | glyceraldehyde-3-phosphate dehydrogenase C2 | chr1:4608465-4610494 REVERSE LENGTH=338	AT1G13440.1	0.0239762
9	20488	1	>gi|AT1G67090.1 | Symbols: RBCS1A | ribulose bisphosphate carboxylase small chain 1A | chr1:25048465-25049249 REVERSE LENGTH=180	AT1G67090.1	0.152111
10	17888.5	1	>gi|AT1G23410.1 | Symbols: | Ribosomal protein S27a / Ubiquitin family protein | chr1:8314940-8315410 FORWARD LENGTH=156	AT1G23410.1	0.0555718
HUIWEI_W23_20150129cus
Hits	Protein Mass	No. of Peptide	Sequence Header	Link	Relative Abundance
1	50194.8	1	>gi|AT3G12780.1 | Symbols: PGK1 | phosphoglycerate kinase 1 | chr3:4061127-4063140 REVERSE LENGTH=481	AT3G12780.1	1
HUIWEI_W24_20150129cus
Hits	Protein Mass	No. of Peptide	Sequence Header	Link	Relative Abundance
1	38527.2	1	>gi|AT3G44310.1 | Symbols: NIT1, ATNIT1, NITI | nitrilase 1 | chr3:15986901-15988841 FORWARD LENGTH=346	AT3G44310.1	0.152961
2	35225.7	1	>gi|AT3G50820.1 | Symbols: PSBO2, PSBO-2, OEC33 | photosystem II subunit O-2 | chr3:18891008-18892311 REVERSE LENGTH=331	AT3G50820.1	0.847039
HUIWEI_W25_20150129cus
Hits	Protein Mass	No. of Peptide	Sequence Header	Link	Relative Abundance
1	24628	1	>gi|AT4G05180.1 | Symbols: PSBQ, PSBQ-2, PSII-Q | photosystem II subunit Q-2 | chr4:2672093-2673170 REVERSE LENGTH=230	AT4G05180.1	0.198119
2	14592.5	1	>gi|AT4G25050.1 | Symbols: ACP4 | acyl carrier protein 4 | chr4:12870178-12871024 FORWARD LENGTH=137	AT4G25050.1	0.226929
3	6547.32	1	>gi|AT5G15970.1 | Symbols: KIN2, COR6.6 | stress-responsive protein (KIN2) / stress-induced protein (KIN2) / cold-responsive protein (COR6.6) / cold-regulated protein (COR6.6) | chr5:5211966-5212441 FORWARD LENGTH=66	AT5G15970.1	0.574952

## Sheet: Peptide of 45 bands
Supplemental Data Sheet 5. Protein and peptide details for in-gel digestion method coupled with LC-MS/MS experiments: Replicate 2.
HUIWEI_S0_20150201cus
Scan No.	Peptide Mass	Peptide Sequence	Sequence Header
1800	961.47	SQAETGEIK	>gi|ATCG00490.1 | Symbols: RBCL | ribulose-bisphosphate carboxylases | chrC:54958-56397 FORWARD LENGTH=479
1845	961.47	SQAETGEIK
1885	961.47	SQAETGEIK
1906	961.47	SQAETGEIK
1926	961.47	SQAETGEIK
2213	897.4	NHGMHFR
2224	1153.56	QKNHGMHFR
2244	911.46	AMHAVIDR
2248	911.46	AMHAVIDR
2280	1446.76	LSGGDHIHAGTVVGK
2317	909.44	AVYECLR
2372	1501.84	YGRPLLGCTIKPK
2373	1501.84	YGRPLLGCTIKPK
2376	1450.61	DDENVNSQPFMR
2380	1464.75	TFQGPPHGIQVER
2400	1406.66	LTYYTPEYETK
2404	1793.81	GHYLNATAGTCEEMIK
2432	1186.66	DNGLLLHIHR
2468	1227.65	DLAVEGNEIIR
2486	1115.58	VALEACVQAR
2508	2168.98	GGLDFTKDDENVNSQPFMR
2509	2168.98	GGLDFTKDDENVNSQPFMR
2572	1020.52	DTDILAAFR
2573	1020.52	DTDILAAFR
2580	1545.73	WSPELAAACEVWK
2581	1260.62	FLFCAEAIYK
2644	1865.9	EITFNFPTIDKLDGQE_x000D_
2648	1248.67	ESTLGFVDLLR
2654	1227.65	DLAVEGNEIIR
2925	1793.81	GHYLNATAGTCEEMIK
2362	1304.67	VPTPTNSYTGIR	>gi|AT1G20620.1 | Symbols: CAT3, SEN2, ATCAT3 | catalase 3 | chr1:7143142-7146193 FORWARD LENGTH=492
2453	1108.53	TNIQEYWR
2500	1714.79	DLHDAIASGNYPEWK
2517	1127.6	WVEILSEPR
2545	1522.85	LGPNYLQLPVNAPK
2564	1874	DGIQFPDVVHALKPNPK
2608	1480.71	GIWISYWSQADR
2682	1631.9	IWPEDILPLQPVGR
2228	1364.57	EHGNTPGYYDGR	>gi|AT5G38420.1 | Symbols: | Ribulose bisphosphate carboxylase (small chain) family protein | chr5:15381203-15381978 REVERSE LENGTH=181
2389	934.49	IIGFDNTR
2438	951.48	EYPGAFIR
2561	1547.8	LPLFGCTDSAQVLK
2641	2067.08	KFETLSYLPDLSDVELAK
2672	1938.98	FETLSYLPDLSDVELAK
2676	2079.99	WIPCVEFELEHGFVYR
2416	1234.51	YMVFACSDSR	>gi|AT3G01500.2 | Symbols: CA1 | carbonic anhydrase 1 | chr3:194853-197873 REVERSE LENGTH=347
2449	1724.86	EKYETNPALYGELAK
2460	1781.79	VISELGDSAFEDQCGR
2589	2042	VCPSHVLDFQPGDAFVVR
2305	1115.55	IPSTDEIADR	>gi|AT3G03780.1 | Symbols: ATMS2, MS2 | methionine synthase 2 | chr3:957602-960740 FORWARD LENGTH=765
2365	942.54	VVEVDALAK
2716	2309.3	LNLPILPTTTIGSFPQTVELR
2472	1173.63	SGSQLLVLSDR	>gi|AT5G04140.1 | Symbols: GLU1, GLS1, GLUS, FD-GOGAT | glutamate synthase 1 | chr5:1130031-1138186 FORWARD LENGTH=1622
2498	2294.15	GNADIIQISGHDGGTGASPISSIK
2288	1657.66	GGADLGNGDTTCDSYR	>gi|AT5G25980.2 | Symbols: TGG2, BGLU37 | glucoside glucohydrolase 2 | chr5:9072730-9075477 FORWARD LENGTH=547
2321	1076.52	GYALGTDAPGR
2504	1785.93	EFANQGVQPGELAVISK	>gi|AT3G52880.1 | Symbols: ATMDAR1, MDAR1 | monodehydroascorbate reductase 1 | chr3:19601477-19604366 REVERSE LENGTH=434
2512	1457.76	EIDDADKLVEAIK
2501	1683.84	EINSVNDNPLIDVSR	>gi|AT2G37040.1 | Symbols: PAL1, ATPAL1 | PHE ammonia lyase 1 | chr2:15557602-15560237 REVERSE LENGTH=725
2568	1922.86	YQWDQGYFQQEIYR	>gi|ATCG00680.1 | Symbols: PSBB | photosystem II reaction center protein B | chrC:72371-73897 FORWARD LENGTH=508
2520	2085.93	NYVDMDEYPVTTELQNR	>gi|AT1G65960.2 | Symbols: GAD2 | glutamate decarboxylase 2 | chr1:24552094-24557253 FORWARD LENGTH=494
2496	1884.94	CGINYQPPTVVPGGDLAK	>gi|AT1G04820.1 | Symbols: TUA4, TOR2 | tubulin alpha-4 chain | chr1:1356421-1358266 REVERSE LENGTH=450
2592	1582.87	ALSLPTGLGIVCASPK	>gi|AT2G13360.1 | Symbols: AGT, AGT1, SGAT | alanine:glyoxylate aminotransferase | chr2:5539417-5540902 REVERSE LENGTH=401
HUIWEI_S1_20150128cus
Scan No.	Peptide Mass	Peptide Sequence	Sequence Header
2447	911.46	AMHAVIDR	>gi|ATCG00490.1 | Symbols: RBCL | ribulose-bisphosphate carboxylases | chrC:54958-56397 FORWARD LENGTH=479
2462	911.46	AMHAVIDR
2676	736.37	GGLDFTK
2758	1450.61	DDENVNSQPFMR
2762	1501.84	YGRPLLGCTIKPK
2791	1464.75	TFQGPPHGIQVER
2810	1464.75	TFQGPPHGIQVER
2839	1406.66	LTYYTPEYETK
2840	1276.7	YGRPLLGCTIK
2860	1406.66	LTYYTPEYETK
2861	1793.81	GHYLNATAGTCEEMIK
2882	1186.66	DNGLLLHIHR
2927	1186.66	DNGLLLHIHR
2986	1227.65	DLAVEGNEIIR
3087	1115.58	VALEACVQAR
3095	2168.98	GGLDFTKDDENVNSQPFMR
3096	2168.98	GGLDFTKDDENVNSQPFMR
3196	1020.52	DTDILAAFR
3200	1020.52	DTDILAAFR
3223	1260.62	FLFCAEAIYK
3236	1545.73	WSPELAAACEVWK
3239	1545.73	WSPELAAACEVWK
3249	1260.62	FLFCAEAIYK
3257	1323.67	EITFNFPTIDK
3323	1818.95	LEGDRESTLGFVDLLR
3324	1818.95	LEGDRESTLGFVDLLR
3343	1248.67	ESTLGFVDLLR
3345	1248.67	ESTLGFVDLLR
3356	1865.9	EITFNFPTIDKLDGQE_x000D_
3372	1865.9	EITFNFPTIDKLDGQE_x000D_
2690	1069.52	IFAYGDTQR	>gi|AT1G20620.1 | Symbols: CAT3, SEN2, ATCAT3 | catalase 3 | chr1:7143142-7146193 FORWARD LENGTH=492
2831	1135.67	APGVQTPVIVR
3055	1702.85	HMEGFGVHTYTLIAK
3075	1714.79	DLHDAIASGNYPEWK
3077	1714.79	DLHDAIASGNYPEWK
3083	1127.6	WVEILSEPR
3152	1522.85	LGPNYLQLPVNAPK
3171	1524.82	GPVLLEDYHLIEK
3203	3403.64	YRPSSAYNAPFYTTNGGAPVSNNISSLTIGER
3440	2699.27	LFIQTMDPADEDKFDFDPLDVTK
2438	1350.56	EHGNSPGYYDGR	>gi|AT1G67090.1 | Symbols: RBCS1A | ribulose bisphosphate carboxylase small chain 1A | chr1:25048465-25049249 REVERSE LENGTH=180
3179	1547.8	LPLFGCTDSAQVLK
3233	2197.15	KKFETLSYLPDLTDSELAK
3272	1941.97	QVQCISFIAYKPPSFTG_x000D_
3299	2069.06	KFETLSYLPDLTDSELAK
3300	2069.06	KFETLSYLPDLTDSELAK
3347	1940.96	FETLSYLPDLTDSELAK
3416	2079.99	WIPCVEFELEHGFVYR
2817	1226.69	IPTVTIEQAQK	>gi|AT5G04140.1 | Symbols: GLU1, GLS1, GLUS, FD-GOGAT | glutamate synthase 1 | chr5:1130031-1138186 FORWARD LENGTH=1622
3068	1440.77	FAQVTNPAIDPLR
3264	1599.71	YPEVVDFYDYYK
3467	1816.97	GILAQLGYNSLDDIIGR
2623	1115.55	IPSTDEIADR	>gi|AT3G03780.1 | Symbols: ATMS2, MS2 | methionine synthase 2 | chr3:957602-960740 FORWARD LENGTH=765
2965	1657.82	YGAGIGPGVYDIHSPR
3475	2212.14	MLAVLEQNILWVNPDCGLK
3480	2309.3	LNLPILPTTTIGSFPQTVELR
3067	1884.94	CGINYQPPTVVPGGDLAK	>gi|AT1G04820.1 | Symbols: TUA4, TOR2 | tubulin alpha-4 chain | chr1:1356421-1358266 REVERSE LENGTH=450
3081	1395.75	QLFHPEQLISGK
3317	1700.9	AVFVDLEPTVIDEVR
2814	1574.76	ALPTYTPESPGDATR	>gi|AT3G60750.1 | Symbols: | Transketolase | chr3:22454004-22456824 FORWARD LENGTH=741
2908	1358.7	NLSQQCLNALAK
3260	1804.97	SIGINSFGASAPAPLLYK
2697	1318.7	LVGVSEETTTGVK	>gi|AT4G13940.1 | Symbols: HOG1, EMB1395, SAHH1, MEE58, ATSAHH1 | S-adenosyl-L-homocysteine hydrolase | chr4:8054931-8056676 FORWARD LENGTH=485
2983	997.59	AGIIVLAEGR
3215	1756.75	GETLQEYWWCTER
2904	1393.67	ALDYDTLNENVK	>gi|AT1G23310.1 | Symbols: GGT1, AOAT1, GGAT1 | glutamate:glyoxylate aminotransferase | chr1:8268720-8271329 REVERSE LENGTH=481
2974	1372.73	EVQLVSFHTVSK
3085	1760.93	LLEATGISTVPGSGFGQK
2896	921.45	DLTDSLMK	>gi|AT5G09810.1 | Symbols: ACT7 | actin 7 | chr5:3052809-3054220 FORWARD LENGTH=377
3065	1953.06	VAPEEHPVLLTEAPLNPK
3185	1773.89	NYELPDGQVITIGAER
2999	2051.04	VTIVQSSTVYNDTPATIDK	>gi|AT3G44310.1 | Symbols: NIT1, ATNIT1, NITI | nitrilase 1 | chr3:15986901-15988841 FORWARD LENGTH=346
3207	2163.03	CIWGQGDGSTIPVYDTPIGK
2940	1724.86	EKYETNPALYGELAK	>gi|AT3G01500.2 | Symbols: CA1 | carbonic anhydrase 1 | chr3:194853-197873 REVERSE LENGTH=347
2973	1781.79	VISELGDSAFEDQCGR
3035	1769.77	QLPGESDQDFADFSSK	>gi|AT1G09340.1 | Symbols: CRB, CSP41B, HIP1.3 | chloroplast RNA binding | chr1:3015473-3018035 FORWARD LENGTH=378
3044	1653.81	AGGFPEPEIVHYNPK
2647	1229.75	EHVIKPVIPAK	>gi|AT2G36880.1 | Symbols: MAT3 | methionine adenosyltransferase 3 | chr2:15479721-15480893 REVERSE LENGTH=390
2915	1452.75	FVIGGPHGDAGLTGR
3000	1516.76	NAVFGDSSALAPGGVR	>gi|AT4G13930.1 | Symbols: SHM4 | serine hydroxymethyltransferase 4 | chr4:8048013-8050021 REVERSE LENGTH=471
3431	1990.87	YYGGNEFIDEIENLCR
3027	1495.68	ASEDTNVYDDLVR	>gi|AT3G11130.1 | Symbols: | Clathrin, heavy chain | chr3:3482575-3491667 REVERSE LENGTH=1705
3033	1553.8	EAAELAAESPQGILR
3064	1683.84	EINSVNDNPLIDVSR	>gi|AT2G37040.1 | Symbols: PAL1, ATPAL1 | PHE ammonia lyase 1 | chr2:15557602-15560237 REVERSE LENGTH=725
3111	2361.08	EQVYTYADDPCSATYPLIQK
2758	1450.67	YYCTVIDAPGHR	>gi|AT1G07920.1 | Symbols: | GTP binding Elongation factor Tu family protein | chr1:2455559-2457001 FORWARD LENGTH=449
2905	974.54	LPLQDVYK
3076	1785.93	EFANQGVQPGELAVISK	>gi|AT3G52880.1 | Symbols: ATMDAR1, MDAR1 | monodehydroascorbate reductase 1 | chr3:19601477-19604366 REVERSE LENGTH=434
3253	1582.87	ALSLPTGLGIVCASPK	>gi|AT2G13360.1 | Symbols: AGT, AGT1, SGAT | alanine:glyoxylate aminotransferase | chr2:5539417-5540902 REVERSE LENGTH=401
2832	1465.65	GILAMDESNATCGK	>gi|AT4G38970.1 | Symbols: FBA2 | fructose-bisphosphate aldolase 2 | chr4:18163714-18165659 REVERSE LENGTH=398
2998	1959.96	SAPVYITVGDGGNQEGLAGR	>gi|AT5G34850.1 | Symbols: ATPAP26, PAP26 | purple acid phosphatase 26 | chr5:13108475-13111217 REVERSE LENGTH=475
3093	1794.86	LAEMPADSGYPAYLAAR	>gi|AT1G78900.1 | Symbols: VHA-A | vacuolar ATP synthase subunit A | chr1:29660463-29664575 FORWARD LENGTH=623
2955	1798.93	TTVITQGADPVVVAEDGK	>gi|AT3G09820.1 | Symbols: ADK1, ATADK1 | adenosine kinase 1 | chr3:3012122-3014624 FORWARD LENGTH=344
HUIWEI_S2_20150128cus
Scan No.	Peptide Mass	Peptide Sequence	Sequence Header
2395	911.46	AMHAVIDR	>gi|ATCG00490.1 | Symbols: RBCL | ribulose-bisphosphate carboxylases | chrC:54958-56397 FORWARD LENGTH=479
2534	1446.76	LSGGDHIHAGTVVGK
2584	909.44	AVYECLR
2656	1115.58	VALEACVQAR
2707	1450.61	DDENVNSQPFMR
2714	1501.84	YGRPLLGCTIKPK
2746	1464.75	TFQGPPHGIQVER
2749	1949.91	GHYLNATAGTCEEMIKR
2782	1406.66	LTYYTPEYETK
2801	1406.66	LTYYTPEYETK
2814	1793.81	GHYLNATAGTCEEMIK
2917	1227.65	DLAVEGNEIIR
3025	2168.98	GGLDFTKDDENVNSQPFMR
3026	2168.98	GGLDFTKDDENVNSQPFMR
3133	1020.52	DTDILAAFR
3134	1020.52	DTDILAAFR
3157	1260.62	FLFCAEAIYK
3169	1545.73	WSPELAAACEVWK
3174	1260.62	FLFCAEAIYK
3190	1323.67	EITFNFPTIDK
3281	1248.67	ESTLGFVDLLR
3299	1865.9	EITFNFPTIDKLDGQE_x000D_
2648	1256.56	DEEINYYPSK	>gi|AT1G20620.1 | Symbols: CAT3, SEN2, ATCAT3 | catalase 3 | chr1:7143142-7146193 FORWARD LENGTH=492
2773	1135.67	APGVQTPVIVR
2875	1108.53	TNIQEYWR
3001	1714.79	DLHDAIASGNYPEWK
3015	1127.6	WVEILSEPR
3094	1522.85	LGPNYLQLPVNAPK
3110	1524.82	GPVLLEDYHLIEK
3390	2241.05	GFFEVTHDISNLTCADFLR
2725	934.49	IIGFDNTR	>gi|AT1G67090.1 | Symbols: RBCS1A | ribulose bisphosphate carboxylase small chain 1A | chr1:25048465-25049249 REVERSE LENGTH=180
3114	1547.8	LPLFGCTDSAQVLK
3206	1941.97	QVQCISFIAYKPPSFTG_x000D_
3229	2069.06	KFETLSYLPDLTDSELAK
3234	2069.06	KFETLSYLPDLTDSELAK
3022	1095.57	YLFAGVVDGR	>gi|AT5G17920.1 | Symbols: ATCIMS, ATMETS, ATMS1 | Cobalamin-independent synthase family protein | chr5:5935771-5939195 FORWARD LENGTH=765
3030	1505.75	DEALFSANAAALASR
3131	1410.78	GGIGVIQIDEAALR
3342	2403.16	HETCYQIALAIKDEVEDLEK
3409	2212.14	MLAVLEQNILWVNPDCGLK
2913	997.59	AGIIVLAEGR	>gi|AT4G13940.1 | Symbols: HOG1, EMB1395, SAHH1, MEE58, ATSAHH1 | S-adenosyl-L-homocysteine hydrolase | chr4:8054931-8056676 FORWARD LENGTH=485
3145	1756.75	GETLQEYWWCTER
3401	3032.44	NNAIVCNIGHFDNEIDMLGLETYPGVK
3186	1804.97	SIGINSFGASAPAPLLYK	>gi|AT3G60750.1 | Symbols: | Transketolase | chr3:22454004-22456824 FORWARD LENGTH=741
3261	2016.96	NNLGWPYEPFQVPDDVK
3298	2076.09	VVPGFLGGSADLASSNMTLLK
2761	1817.74	DGASGDYPGCTDLAYEK	>gi|AT1G66970.1 | Symbols: SVL2 | SHV3-like 2 | chr1:24992746-24996005 REVERSE LENGTH=763
2982	1031.6	TFASGILVPK
3794	2309.18	GWFPNDFSLTELQNFLLIR
2993	1683.84	EINSVNDNPLIDVSR	>gi|AT2G37040.1 | Symbols: PAL1, ATPAL1 | PHE ammonia lyase 1 | chr2:15557602-15560237 REVERSE LENGTH=725
3173	1622.88	TSPQWLGPQIEVIR
3053	1567.75	VTCSDATAIFDVAAK	>gi|AT2G26080.1 | Symbols: AtGLDP2, GLDP2 | glycine decarboxylase P-protein 2 | chr2:11109330-11113786 REVERSE LENGTH=1044
3153	1639.87	GVNGTVAHEFIIDLR
2981	2157.93	GGADLGNGDTTCDSYTLWQK	>gi|AT5G26000.2 | Symbols: TGG1, BGLU38 | thioglucoside glucohydrolase 1 | chr5:9080009-9082347 REVERSE LENGTH=456
3171	1743.86	GFIFGVASSAYQVEGGR
2886	1478.7	NFENGESVVTLDR	>gi|AT5G53870.1 | Symbols: ENODL1, AtENODL1 | early nodulin-like protein 1 | chr5:21870033-21871228 REVERSE LENGTH=370
2945	1857.81	SGAFYFISGNQDHCQK
2862	969.6	LNVVVISAR	>gi|AT4G27520.1 | Symbols: ENODL2, AtENODL2 | early nodulin-like protein 2 | chr4:13750668-13751819 REVERSE LENGTH=349
3150	2482.12	FNVGGSGAWVTNPPENYESWSGK
2878	1855.87	EGHVVIYSSYGEFQNK	>gi|AT1G72150.1 | Symbols: PATL1 | PATELLIN 1 | chr1:27148558-27150652 FORWARD LENGTH=573
3037	1837.85	IDELVESGEEVSEFEK
3393	1816.97	GILAQLGYNSLDDIIGR	>gi|AT5G04140.1 | Symbols: GLU1, GLS1, GLUS, FD-GOGAT | glutamate synthase 1 | chr5:1130031-1138186 FORWARD LENGTH=1622
2961	1955.91	SSGEDTIILAGAEYGSGSSR	>gi|AT2G05710.1 | Symbols: ACO3 | aconitase 3 | chr2:2141591-2146350 FORWARD LENGTH=990
3127	1785.81	VIAWYDNEWGYSQR	>gi|AT1G12900.1 | Symbols: GAPA-2 | glyceraldehyde 3-phosphate dehydrogenase A subunit 2 | chr1:4392634-4394283 REVERSE LENGTH=399
HUIWEI_S3_20150128cus
Scan No.	Peptide Mass	Peptide Sequence	Sequence Header
2603	1144.52	EGPLAEENMR	>gi|AT1G56070.1 | Symbols: LOS1 | Ribosomal protein S5/Elongation factor G/III/V family protein | chr1:20968245-20971077 REVERSE LENGTH=843
2619	1248.72	RVIYASQITAK
2636	1038.65	IRPVLTVNK
2705	905.46	SDPVVSFR
2831	1217.61	IMGPNYIPGEK
2848	1062.57	GVQYLNEIK
2970	1501.67	PMEEGLAEAIDDGR
3041	1606.75	NCDPNGPLMLYVSK
3068	1206.59	ILAEEFGWDK
3091	2078.99	VENLYEGPLDDQYANAIR
3107	2398.16	YRVENLYEGPLDDQYANAIR
3181	1550.73	DLQDDFMGGAEIIK
3185	1835.85	STGISLYYEMTDESLK
3239	1451.68	LWGENFFDPATR
3255	2806.36	RQETVEDVPCGNTVAMVGLDQFITK
3272	2151.98	IWAFGPETTGPNMVVDMCK
3335	1798.92	AYLPVVESFGFSSQLR
3381	2919.46	VIENANVIMATYEDPLLGDVQVYPEK
3437	2195.12	GTVAFSAGLHGWAFTLTNFAK
3605	2930.55	LLEPVYMVEIQAPEGALGGIYSVLNQK
3871	2256.2	STLTDSLVAAAGIIAQEVAGDVR
3875	2256.2	STLTDSLVAAAGIIAQEVAGDVR
2437	1315.58	CSDAHAIADAASK	>gi|AT4G33010.1 | Symbols: AtGLDP1, GLDP1 | glycine decarboxylase P-protein 1 | chr4:15926852-15931150 REVERSE LENGTH=1037
2506	916.52	IITVGTDAK
2542	1170.6	GNADVQNNVLK
2598	1021.52	TRADGFDLK
2912	1988.94	TFVIASNCHPQTIDVCK
2991	1220.66	IAILNANYMAK
3027	1837.9	TFCIPHGGGGPGMGPIGVK
3037	1093.56	FCDALISIR
3060	2385.11	NVCIIPVSAHGTNPASAAMCGMK
3103	1619.81	GAPHPPSLLMADTWK
3128	1948.89	DLSLCHSMIPLGSCTMK
3211	2759.26	NIMENPAWYTQYTPYQAEISQGR
3212	2759.26	NIMENPAWYTQYTPYQAEISQGR
3235	2067.06	SFIGMGYYNTHVPTVILR
3247	3028.59	VFASGKPVPFTAESLAPEVQNSIPSSLTR
3251	1424.81	VHGLAGIFSLGLNK
3256	2439.26	PVPFTAESLAPEVQNSIPSSLTR
3260	2439.26	PVPFTAESLAPEVQNSIPSSLTR
3308	1933.92	FCGFDHIDSLIDATVPK
3375	1790.94	LGVAEVQELPFFDTVK
3379	2220.06	FDAGLTESQMIQHMVDLASK
2491	1131.57	EEETVVVAEK	>gi|AT1G72150.1 | Symbols: PATL1 | PATELLIN 1 | chr1:27148558-27150652 FORWARD LENGTH=573
2495	801.44	MVLAGPSK
2779	1230.68	IVITIDNQTSK
2880	1077.58	TFGSIITSPR
2887	1855.87	EGHVVIYSSYGEFQNK
2891	1855.87	EGHVVIYSSYGEFQNK
2892	1457.65	QFEDNYPEFAAK
2899	1635.83	KIGSTDEPVITDSFK
2900	1635.83	KIGSTDEPVITDSFK
2933	3148.64	EKPITDKEVTIPTPVAEKEEVAAPVSDEK
2937	1507.74	IGSTDEPVITDSFK
2952	2337.19	EVTIPTPVAEKEEVAAPVSDEK
3109	2337.12	KENKIDELVESGEEVSEFEK
3151	1189.58	SSFVFVSDFR
3159	2687.33	VLGADVSYGAQFEPTTEGSYAVIVSK
3171	2209.03	ENKIDELVESGEEVSEFEK
3172	2209.03	ENKIDELVESGEEVSEFEK
3591	2030.03	ELFINVPWWYIPYYK
2378	911.46	AMHAVIDR	>gi|ATCG00490.1 | Symbols: RBCL | ribulose-bisphosphate carboxylases | chrC:54958-56397 FORWARD LENGTH=479
2399	911.46	AMHAVIDR
2742	1464.75	TFQGPPHGIQVER
2844	1186.66	DNGLLLHIHR
2919	1227.65	DLAVEGNEIIR
3031	2168.98	GGLDFTKDDENVNSQPFMR
3033	2168.98	GGLDFTKDDENVNSQPFMR
3139	1020.52	DTDILAAFR
3140	1020.52	DTDILAAFR
3155	1260.62	FLFCAEAIYK
3167	1545.73	WSPELAAACEVWK
3188	1323.67	EITFNFPTIDK
3291	1248.67	ESTLGFVDLLR
3307	1865.9	EITFNFPTIDKLDGQE_x000D_
2626	1217.51	ADWHSCLDSK	>gi|AT2G05710.1 | Symbols: ACO3 | aconitase 3 | chr2:2141591-2146350 FORWARD LENGTH=990
2660	1437.64	DMTMDPPGPHNVK
2665	1556.71	SGEDADTLGLTGHER
2854	1839.78	ANNMFVDYNEPQQDR
3373	1547.82	SNLVGMGIIPLCFK
3461	2103.09	VLLQDFTGVPAVVDLACMR
3667	1830.99	NGVTATDLVLTVTQMLR
3848	2661.3	DIWPTTEEIAEVVQSSVLPDMFR
3863	2661.3	DIWPTTEEIAEVVQSSVLPDMFR
2765	1748.69	SSGNFCTQCEAEGFR	>gi|AT1G63770.3 | Symbols: | Peptidase M1 family protein | chr1:23657791-23664243 REVERSE LENGTH=987
2872	1381.72	GSSAALVLDGHDLK
2941	1278.62	WQDDYLVVNK
3020	1508.69	MDNFYTVTVYEK
3192	1245.7	FLGDIVVQLDK
3261	2315.21	TLYPVLLSNGNLISQGDIEGGR
3275	2239.17	FVQGLGSVLSDSSLDKEFIAK
3276	2239.17	FVQGLGSVLSDSSLDKEFIAK
3288	2046.04	WFLLQSTSDIPGNVENVK
2966	1716.86	EPTYVPTEVGDINGVK	>gi|AT3G19170.1 | Symbols: ATPREP1, ATZNMP, PREP1 | presequence protease 1 | chr3:6625578-6631874 REVERSE LENGTH=1080
3010	1418.67	AAMTEEDLAELAR
3136	1874.96	AIIGTIGDVDSYQLPDAK
3391	2085.05	FLDLLPENPSGGLVTWDGR
3883	2697.25	ADDLFNLMNCLLQEVQFTDQQR
2851	1744.8	FGHNEIDEPSFTQPK	>gi|AT5G65750.1 | Symbols: | 2-oxoglutarate dehydrogenase, E1 component | chr5:26304212-26307947 FORWARD LENGTH=1025
3000	2294.1	NFVGQASTSPGISGQTIQESMR
3277	1447.74	FGLEGAESLIPGMK
3371	2183.92	AWEADPNSVDESWDNFFR
2811	1282.69	LADLESAPAAVAR	>gi|AT2G42600.2 | Symbols: ATPPC2, PPC2 | phosphoenolpyruvate carboxylase 2 | chr2:17734541-17738679 REVERSE LENGTH=963
2945	1878	NQTVDLVLTAHPTQSVR
3285	1782.85	VLMDEMAIIATEEYR
3365	2230.14	LEELGNMLTSLDPGDSIVVTK
3137	1410.78	GGIGVIQIDEAALR	>gi|AT5G17920.1 | Symbols: ATCIMS, ATMETS, ATMS1 | Cobalamin-independent synthase family protein | chr5:5935771-5939195 FORWARD LENGTH=765
3435	2212.14	MLAVLEQNILWVNPDCGLK
3441	2309.3	LNLPILPTTTIGSFPQTVELR
3852	2417.26	NIWANDFAASLSTLQALEGIVGK
3115	1547.8	LPLFGCTDSAQVLK	>gi|AT5G38420.1 | Symbols: | Ribulose bisphosphate carboxylase (small chain) family protein | chr5:15381203-15381978 REVERSE LENGTH=181
3232	2085.02	QVQCISFIAYKPPSFTEA_x000D_
3305	2067.08	KFETLSYLPDLSDVELAK
3353	1938.98	FETLSYLPDLSDVELAK
2646	1873.94	VSDIRPGQDVTVTTDSGK	>gi|AT4G26970.1 | Symbols: ACO2 | aconitase 2 | chr4:13543077-13548427 FORWARD LENGTH=995
2833	1205.59	ILDWENTSTK
2858	1853.8	ANNMFVDYNEPQQER
2774	1688.7	DGASGDYPGCTDLAYK	>gi|AT4G26690.1 | Symbols: SHV3, MRH5, GPDL2 | PLC-like phosphodiesterase family protein | chr4:13456793-13459890 REVERSE LENGTH=759
2777	1816.79	DGASGDYPGCTDLAYKK
3264	1718.93	SPWPTLTGDPPLVIAR
2879	1108.53	TNIQEYWR	>gi|AT1G20620.1 | Symbols: CAT3, SEN2, ATCAT3 | catalase 3 | chr1:7143142-7146193 FORWARD LENGTH=492
3011	1714.79	DLHDAIASGNYPEWK
3097	1522.85	LGPNYLQLPVNAPK
3084	1380.69	GLTVFAPSDEAFK	>gi|AT2G45470.1 | Symbols: FLA8, AGP8 | FASCICLIN-like arabinogalactan protein 8 | chr2:18742797-18744059 REVERSE LENGTH=420
3283	1347.78	TFANLLVSSGVLK
2974	1779.8	EGPPVFEQPEMTYEK	>gi|AT2G39730.1 | Symbols: RCA | rubisco activase | chr2:16570951-16573345 REVERSE LENGTH=474
3200	2303.06	MGINPIMMSAGELESGNAGEPAK
2855	1642.71	SSEDVYSDPGSTMLR	>gi|AT2G47390.1 | Symbols: | Prolyl oligopeptidase family protein | chr2:19442278-19446253 REVERSE LENGTH=961
3006	1423.67	TLTPFGFQNEDR
2654	1420.68	NATESQSLTSIDR	>gi|AT4G33090.1 | Symbols: APM1, ATAPM1 | aminopeptidase M1 | chr4:15965915-15970418 REVERSE LENGTH=879
3927	2956.52	ILGSLASCPDPTIVQDVLNFVLSDEVR
2850	1358.7	NLSQQCLNALAK	>gi|AT3G60750.1 | Symbols: | Transketolase | chr3:22454004-22456824 FORWARD LENGTH=741
3195	1804.97	SIGINSFGASAPAPLLYK
3089	1953.98	VSSSVFSTDPVAVYQVNR	>gi|AT2G04780.1 | Symbols: FLA7 | FASCICLIN-like arabinoogalactan 7 | chr2:1677488-1678252 FORWARD LENGTH=254
2883	1724.86	EKYETNPALYGELAK	>gi|AT3G01500.2 | Symbols: CA1 | carbonic anhydrase 1 | chr3:194853-197873 REVERSE LENGTH=347
3467	1874	QLDYVPATISALEEVVK	>gi|AT3G14420.1 | Symbols: | Aldolase-type TIM barrel family protein | chr3:4821804-4823899 FORWARD LENGTH=367
3113	1773.89	NYELPDGQVITIGAER	>gi|AT1G49240.1 | Symbols: ACT8 | actin 8 | chr1:18216539-18217947 FORWARD LENGTH=377
3124	1785.81	VIAWYDNEWGYSQR	>gi|AT1G12900.1 | Symbols: GAPA-2 | glyceraldehyde 3-phosphate dehydrogenase A subunit 2 | chr1:4392634-4394283 REVERSE LENGTH=399
3468	2422.11	QDFESDFIFGVASSAYQIEGGR	>gi|AT5G25980.2 | Symbols: TGG2, BGLU37 | glucoside glucohydrolase 2 | chr5:9072730-9075477 FORWARD LENGTH=547
3017	1446.77	VFAETLLTNPGASK	>gi|AT5G55730.2 | Symbols: FLA1 | FASCICLIN-like arabinogalactan 1 | chr5:22558375-22560392 REVERSE LENGTH=424
3169	1743.86	GFIFGVASSAYQVEGGR	>gi|AT5G26000.2 | Symbols: TGG1, BGLU38 | thioglucoside glucohydrolase 1 | chr5:9080009-9082347 REVERSE LENGTH=456
2782	1543.73	VMANADTPEDAIAAR	>gi|AT4G15530.2 | Symbols: PPDK | pyruvate orthophosphate dikinase | chr4:8864828-8869183 REVERSE LENGTH=875
3015	1403.73	ELDYLVGAVSNPK	>gi|AT3G12780.1 | Symbols: PGK1 | phosphoglycerate kinase 1 | chr3:4061127-4063140 REVERSE LENGTH=481
3132	1478.66	WDLGLGGQSMEMR	>gi|AT4G16660.1 | Symbols: | heat shock protein 70 (Hsp 70) family protein | chr4:9377225-9381232 FORWARD LENGTH=867
2777	1817.74	DGASGDYPGCTDLAYEK	>gi|AT1G66970.1 | Symbols: SVL2 | SHV3-like 2 | chr1:24992746-24996005 REVERSE LENGTH=763
3017	1446.77	VFAETLLTNPGASK	>gi|AT5G55730.1 | Symbols: FLA1 | FASCICLIN-like arabinogalactan 1 | chr5:22558375-22560392 REVERSE LENGTH=424
HUIWEI_S4_20150128cus
Scan No.	Peptide Mass	Peptide Sequence	Sequence Header
2185	957.58	AIKEEIKK	>gi|AT3G03780.1 | Symbols: ATMS2, MS2 | methionine synthase 2 | chr3:957602-960740 FORWARD LENGTH=765
2226	829.49	AIKEEIK
2300	1175.69	KYTEVKPALK
2324	1047.6	YTEVKPALK
2344	1115.55	IPSTDEIADR
2360	1115.55	IPSTDEIADR
2384	800.46	EVIAELK
2472	1657.82	YGAGIGPGVYDIHSPR
2473	1657.82	YGAGIGPGVYDIHSPR
2537	1095.57	YLFAGVVDGR
2562	2170.03	ALAGQTNESFFTANADALSSR
2585	1410.78	GGIGVIQIDEAALR
2638	1863.87	AEHSFYLDWAVHSFR
2648	2206.07	WFDTNYHYIVPELGPEVK
2650	1198.57	FALESFWDGK
2693	2403.16	HETCYQIALAIKDEVEDLEK
2698	2437.39	KLNLPILPTTTIGSFPQTVELR
2736	2011.93	YGFTSGEIGLDVYFSMAR
2740	2212.14	MLAVLEQNILWVNPDCGLK
2744	2309.3	LNLPILPTTTIGSFPQTVELR
2748	2299.21	LVVSTSCSLLHTAVDLINETK
2752	2542.33	DKLVVSTSCSLLHTAVDLINETK
2793	1789.95	GMLTGPVTILNWSFVR
2856	2153.27	ALGVETVPVLVGPVSYLLLSK
2872	3159.4	NDMVEYFGEQLSGFAFTANGWVQSYGSR
2940	2411.31	NIWANDLAASLITLQSLEGVVGK
2216	897.4	NHGMHFR	>gi|ATCG00490.1 | Symbols: RBCL | ribulose-bisphosphate carboxylases | chrC:54958-56397 FORWARD LENGTH=479
2290	911.46	AMHAVIDR
2328	1446.76	LSGGDHIHAGTVVGK
2410	1450.61	DDENVNSQPFMR
2413	1464.75	TFQGPPHGIQVER
2432	1793.81	GHYLNATAGTCEEMIK
2436	1406.66	LTYYTPEYETK
2484	1227.65	DLAVEGNEIIR
2524	2168.98	GGLDFTKDDENVNSQPFMR
2592	1020.52	DTDILAAFR
2598	1260.62	FLFCAEAIYK
2600	1545.73	WSPELAAACEVWK
2237	1335.65	ETSHTLPHSATR	>gi|AT2G37040.1 | Symbols: PAL1, ATPAL1 | PHE ammonia lyase 1 | chr2:15557602-15560237 REVERSE LENGTH=725
2345	1348.64	AAYDNGTSAIPNR
2416	1712.77	GTDSYGVTTGFGATSHR
2428	1650.86	QVIVDHALINGESEK
2486	2070.99	AIHGGNFQGTPIGVSMDNTR
2517	1683.84	EINSVNDNPLIDVSR
2528	2361.08	EQVYTYADDPCSATYPLIQK
2604	1622.88	TSPQWLGPQIEVIR
2664	2201.02	NMVINAEDPLNWGAAAEQMK
2280	1364.57	EHGNTPGYYDGR	>gi|AT5G38420.1 | Symbols: | Ribulose bisphosphate carboxylase (small chain) family protein | chr5:15381203-15381978 REVERSE LENGTH=181
2577	1547.8	LPLFGCTDSAQVLK
2668	2067.08	KFETLSYLPDLSDVELAK
2696	1938.98	FETLSYLPDLSDVELAK
2702	2079.99	WIPCVEFELEHGFVYR
2506	2023.03	RVSWQDGVLGTNCPIPPK	>gi|AT4G12420.1 | Symbols: SKU5 | Cupredoxin superfamily protein | chr4:7349941-7352868 REVERSE LENGTH=587
2516	1293.65	ASGGFGSFVVNPR
2586	1866.93	VSWQDGVLGTNCPIPPK
2741	1987.96	DQIGSFFYFPSLHFQR
2917	2841.48	STIQVYPGAWSAILISLDNPGAWNLR
2368	1473.8	ITAATTLTGQPATTK	>gi|AT4G21650.1 | Symbols: | Subtilase family protein | chr4:11501314-11504656 REVERSE LENGTH=766
2381	1647.81	TSPSGEPIFAEGSNKK
2584	1765.01	GVAAVILAQKPDDLLSR
2588	1690.82	LADPFDYGGGLVNPEK
2720	2258.04	CNGVPCIFPDYEFGTEILK
2356	1076.52	GYALGTDAPGR	>gi|AT5G26000.2 | Symbols: TGG1, BGLU38 | thioglucoside glucohydrolase 1 | chr5:9080009-9082347 REVERSE LENGTH=456
2508	2157.93	GGADLGNGDTTCDSYTLWQK
2601	1743.86	GFIFGVASSAYQVEGGR
2602	1519.71	WFLPFDHSQESK
2456	1358.7	NLSQQCLNALAK	>gi|AT3G60750.1 | Symbols: | Transketolase | chr3:22454004-22456824 FORWARD LENGTH=741
2468	1731.95	QKLPHLPGTSIEGVEK
2616	1804.97	SIGINSFGASAPAPLLYK
2364	1325.68	TVTSVGGAGTYSVK	>gi|AT5G67360.1 | Symbols: ARA12 | Subtilase family protein | chr5:26872192-26874465 REVERSE LENGTH=757
2644	2435.16	SYSVADLNYPSFAVNVDGVGAYK
2513	1714.79	DLHDAIASGNYPEWK	>gi|AT1G20620.1 | Symbols: CAT3, SEN2, ATCAT3 | catalase 3 | chr1:7143142-7146193 FORWARD LENGTH=492
2581	1874	DGIQFPDVVHALKPNPK
2496	2008.79	QCPSGEGPGWVCCLDCK	>gi|AT1G68560.1 | Symbols: ATXYL1, XYL1, TRG1 | alpha-xylosidase 1 | chr1:25734435-25737897 REVERSE LENGTH=915
2704	2112.92	PLFFSFPEYTECYGNSR
2461	1839.78	ANNMFVDYNEPQQDR	>gi|AT2G05710.1 | Symbols: ACO3 | aconitase 3 | chr2:2141591-2146350 FORWARD LENGTH=990
2733	1966.92	LEGPIAWDVMYNFEQR	>gi|AT3G15730.1 | Symbols: PLDALPHA1, PLD | phospholipase D alpha 1 | chr3:5330835-5333474 FORWARD LENGTH=810
2437	1427.71	LCEPALVSGEPTR	>gi|AT3G13750.1 | Symbols: BGAL1 | beta galactosidase 1 | chr3:4511192-4515756 FORWARD LENGTH=847
2325	1653.81	VEEEKPAVPAAEEEK	>gi|AT1G72150.1 | Symbols: PATL1 | PATELLIN 1 | chr1:27148558-27150652 FORWARD LENGTH=573
2525	1446.77	VFAETLLTNPGASK	>gi|AT5G55730.1 | Symbols: FLA1 | FASCICLIN-like arabinogalactan 1 | chr5:22558375-22560392 REVERSE LENGTH=424
2613	2291.17	GLTVFAPSDEAFKAEGVPDLTK	>gi|AT2G45470.1 | Symbols: FLA8, AGP8 | FASCICLIN-like arabinogalactan protein 8 | chr2:18742797-18744059 REVERSE LENGTH=420
2505	1609.87	AAKPEIDAAIEQLNK	>gi|AT1G29880.1 | Symbols: | glycyl-tRNA synthetase / glycine--tRNA ligase | chr1:10459662-10462781 REVERSE LENGTH=729
HUIWEI_S5_20150128cus
Scan No.	Peptide Mass	Peptide Sequence	Sequence Header
2346	1076.52	GYALGTDAPGR	>gi|AT5G26000.1 | Symbols: TGG1, BGLU38 | thioglucoside glucohydrolase 1 | chr5:9079678-9082347 REVERSE LENGTH=541
2414	1054.51	LFNSGNFEK
2506	2157.93	GGADLGNGDTTCDSYTLWQK
2511	865.44	FSIAWSR
2514	1073.57	GMIGPVMITR
2546	1432.74	LPEFSETEAALVK
2570	1330.64	GLNVWDSFTHR
2575	1324.7	YYNGLIDGLVAK
2594	1654.78	IDYLCSHLCFLSK
2598	1519.71	WFLPFDHSQESK
2606	1743.86	GFIFGVASSAYQVEGGR
2635	1717.91	NWITINQLYTVPTR
2658	1297.6	GIYYVMDYFK
2659	1297.6	GIYYVMDYFK
2663	2794.25	TTYGDPLIYVTENGFSTPGDEDFEK
2682	2794.25	TTYGDPLIYVTENGFSTPGDEDFEK
2684	2794.25	TTYGDPLIYVTENGFSTPGDEDFEK
2710	1765.86	IFFHGWFMGPLTEGK
2711	1765.86	IFFHGWFMGPLTEGK
2714	2402.04	GYFAWSLGDNYEFCNGFTVR
2731	2541.23	IFFHGWFMGPLTEGKYPDIMR
2732	2402.04	GYFAWSLGDNYEFCNGFTVR
2802	2438.11	TIVDDFKDYADLCFELFGDR
3295	2402.04	GYFAWSLGDNYEFCNGFTVR
2194	1001.55	TKDNNLLGK	>gi|AT5G02500.1 | Symbols: HSC70-1, HSP70-1, AT-HSC70-1, HSC70 | heat shock cognate protein 70-1 | chr5:554055-556334 REVERSE LENGTH=651
2223	891.38	CMEPVEK
2230	960.51	LSKDEIEK
2232	1001.55	TKDNNLLGK
2324	1227.62	VEIIANDQGNR
2358	1674.72	ATAGDTHLGGEDFDNR
2382	1425.76	STVHDVVLVGGSTR
2446	1472.68	TTPSYVAFTDSER
2448	1277.62	MVNHFVQEFK
2482	1357.61	NALENYAYNMR
2498	1385.72	ELESICNPIIAK
2502	1644.86	MKELESICNPIIAK
2518	1679.83	NAVVTVPAYFNDSQR
2530	1786.98	IINEPTAAAIAYGLDKK
2543	1646.81	NQVAMNPVNTVFDAK
2562	1658.89	IINEPTAAAIAYGLDK
2646	2559.24	SINPDEAVAYGAAVQGAILSGEGNEK
2647	1312.61	FEELNMDLFR
2651	1435.75	VQQLLQDFFNGK
3075	3034.7	VQDLLLLDVTPLSLGLETAGGVMTTLIPR
2240	828.42	TNCPIPK	>gi|AT4G21650.1 | Symbols: | Subtilase family protein | chr4:11501314-11504656 REVERSE LENGTH=766
2355	997.4	CTSADMWK
2362	1473.8	ITAATTLTGQPATTK
2404	1519.71	TSPSGEPIFAEGSNK
2407	1207.66	AVNDQGLGPIPK
2456	1003.54	SALVTTAWR
2479	1207.62	TIIQDFQSTR
2586	1765.01	GVAAVILAQKPDDLLSR
2590	1690.82	LADPFDYGGGLVNPEK
2715	2258.04	CNGVPCIFPDYEFGTEILK
2748	1994.08	PSMLDINLPSITIPNLEK
2272	911.46	AMHAVIDR	>gi|ATCG00490.1 | Symbols: RBCL | ribulose-bisphosphate carboxylases | chrC:54958-56397 FORWARD LENGTH=479
2306	1446.76	LSGGDHIHAGTVVGK
2398	1464.75	TFQGPPHGIQVER
2422	1793.81	GHYLNATAGTCEEMIK
2424	1406.66	LTYYTPEYETK
2442	1186.66	DNGLLLHIHR
2478	1227.65	DLAVEGNEIIR
2522	2168.98	GGLDFTKDDENVNSQPFMR
2603	1545.73	WSPELAAACEVWK
2674	1248.67	ESTLGFVDLLR
2338	1402.68	ANSYSVHGAALGEK	>gi|AT3G60750.1 | Symbols: | Transketolase | chr3:22454004-22456824 FORWARD LENGTH=741
2342	1114.66	TVTDKPTLIK
2410	1574.76	ALPTYTPESPGDATR
2439	1358.7	NLSQQCLNALAK
2452	1731.95	QKLPHLPGTSIEGVEK
2614	1804.97	SIGINSFGASAPAPLLYK
2662	2016.96	NNLGWPYEPFQVPDDVK
2263	1043.51	HFVGDGGTVR	>gi|AT5G20950.1 | Symbols: | Glycosyl hydrolase family protein | chr5:7107609-7110775 REVERSE LENGTH=624
2343	1370.51	CYESYSEDYR
2483	2292.14	NTVAPTTQVVYSQNPDANFVK
2608	1765.86	ATGIPYAFAPCIAVCR
2611	1779.88	GLFGIHMPGYYNAVNK
2626	1758.86	ATPETWVNMVNEIQK
2636	2080.12	IVQQMTEIIPGLQGDLPTK
2243	1364.57	EHGNTPGYYDGR	>gi|AT5G38420.1 | Symbols: | Ribulose bisphosphate carboxylase (small chain) family protein | chr5:15381203-15381978 REVERSE LENGTH=181
2258	1364.57	EHGNTPGYYDGR
2583	1547.8	LPLFGCTDSAQVLK
2670	2067.08	KFETLSYLPDLSDVELAK
2694	1938.98	FETLSYLPDLSDVELAK
2698	2079.99	WIPCVEFELEHGFVYR
2406	1712.77	GTDSYGVTTGFGATSHR	>gi|AT2G37040.1 | Symbols: PAL1, ATPAL1 | PHE ammonia lyase 1 | chr2:15557602-15560237 REVERSE LENGTH=725
2466	1604.77	ATGPNGEALTAEEAFK
2527	2361.08	EQVYTYADDPCSATYPLIQK
2607	1622.88	TSPQWLGPQIEVIR
2250	1838.85	DVDGHGTHTSTTAAGSAVR	>gi|AT2G05920.1 | Symbols: | Subtilase family protein | chr2:2269831-2272207 REVERSE LENGTH=754
2359	1323.67	EVTNVGAASSVYK
2464	1388.77	KPQGLYISLNEK	>gi|AT5G11670.1 | Symbols: ATNADP-ME2, NADP-ME2 | NADP-malic enzyme 2 | chr5:3754456-3758040 FORWARD LENGTH=588
2514	1073.53	ETGAPITETR
2222	1485.73	HKDHDQNPLPGTK	>gi|AT1G13900.1 | Symbols: | Purple acid phosphatases superfamily protein | chr1:4753494-4755554 REVERSE LENGTH=656
2487	1317.65	GWSEIHSYIAR
2310	1276.63	SGTLNSLSDQQK	>gi|AT5G03170.1 | Symbols: FLA11, ATFLA11 | FASCICLIN-like arabinogalactan-protein 11 | chr5:752898-753638 REVERSE LENGTH=246
2468	2228.09	VVSEADGYQPHLIAPEQGYR	>gi|AT1G14830.1 | Symbols: ADL1C, ADL5, DRP1C, DL1C | DYNAMIN-like 1C | chr1:5107699-5111470 REVERSE LENGTH=614
2326	1380.65	NQADSVVYQTEK	>gi|AT4G24280.1 | Symbols: cpHsc70-1 | chloroplast heat shock protein 70-1 | chr4:12590094-12593437 FORWARD LENGTH=718
2471	1693.79	YVPGGPESIYDVDQR	>gi|AT5G65620.1 | Symbols: | Zincin-like metalloproteases family protein | chr5:26221951-26225784 FORWARD LENGTH=791
2939	1832.99	AGYISIDIITDLLEAAR	>gi|AT3G06860.1 | Symbols: MFP2, ATMFP2 | multifunctional protein 2 | chr3:2161926-2166009 FORWARD LENGTH=725
2591	1899.95	GLPVALVEYEGEQHGFR	>gi|AT5G36210.1 | Symbols: | alpha/beta-Hydrolases superfamily protein | chr5:14248202-14253272 REVERSE LENGTH=730
2642	2435.16	SYSVADLNYPSFAVNVDGVGAYK	>gi|AT5G67360.1 | Symbols: ARA12 | Subtilase family protein | chr5:26872192-26874465 REVERSE LENGTH=757
2476	1576.74	VADTNLESPDDFVR	>gi|AT4G09020.1 | Symbols: ATISA3, ISA3 | isoamylase 3 | chr4:5784099-5788839 FORWARD LENGTH=764
2954	2417.26	NIWANDFAASLSTLQALEGIVGK	>gi|AT5G17920.1 | Symbols: ATCIMS, ATMETS, ATMS1 | Cobalamin-independent synthase family protein | chr5:5935771-5939195 FORWARD LENGTH=765
2722	1971.89	FPGGCFVEGEWLSNAFR	>gi|AT3G10740.1 | Symbols: ASD1, ARAF1, ARAF, ATASD1 | alpha-L-arabinofuranosidase 1 | chr3:3361031-3364573 REVERSE LENGTH=678
HUIWEI_S6_20150128cus
Scan No.	Peptide Mass	Peptide Sequence	Sequence Header
2273	1077.5	CSQWVDKR	>gi|AT5G25980.2 | Symbols: TGG2, BGLU37 | glucoside glucohydrolase 2 | chr5:9072730-9075477 FORWARD LENGTH=547
2289	1077.5	CSQWVDKR
2353	1657.66	GGADLGNGDTTCDSYR
2382	1076.52	GYALGTDAPGR
2448	885.51	IGPVMITR
2557	1300.63	GLNVWDGFTHR
2560	1204.57	GMLNVMEHFK
2615	1595.76	IDYLCSHLCFLR
2635	1512.71	WFLPYDDTLESK
2655	1952.1	VKHWITINQLFTVPTR
2657	1952.1	VKHWITINQLFTVPTR
2667	1326.67	ASGLWYQSFLR
2712	2019.92	TIIDDFKDYADLCFER
2748	2811.31	FNKQDFESDFIFGVASSAYQIEGGR
2779	2152.08	GINEDGINYYSGLIDGLIAR
2891	1643.81	EFFLGWFMEPLTK
3305	2422.11	QDFESDFIFGVASSAYQIEGGR
2313	911.46	AMHAVIDR	>gi|ATCG00490.1 | Symbols: RBCL | ribulose-bisphosphate carboxylases | chrC:54958-56397 FORWARD LENGTH=479
2346	1446.76	LSGGDHIHAGTVVGK
2379	1115.58	VALEACVQAR
2400	1115.58	VALEACVQAR
2423	1464.75	TFQGPPHGIQVER
2444	1793.81	GHYLNATAGTCEEMIK
2451	1406.66	LTYYTPEYETK
2493	1227.65	DLAVEGNEIIR
2531	2168.98	GGLDFTKDDENVNSQPFMR
2607	1020.52	DTDILAAFR
2611	1260.62	FLFCAEAIYK
2679	1248.67	ESTLGFVDLLR
2680	3037.44	ELGVPIVMHDYLTGGFTANTSLSHYCR
2329	973.5	FSTVVHER	>gi|AT1G20620.1 | Symbols: CAT3, SEN2, ATCAT3 | catalase 3 | chr1:7143142-7146193 FORWARD LENGTH=492
2408	1304.67	VPTPTNSYTGIR
2483	1108.53	TNIQEYWR
2568	1522.85	LGPNYLQLPVNAPK
2587	3403.64	YRPSSAYNAPFYTTNGGAPVSNNISSLTIGER
2708	1937.96	EGNFDLVGNNTPVFFIR
2732	2241.05	GFFEVTHDISNLTCADFLR
2323	999.5	GESVEGPAVR	>gi|AT1G77510.1 | Symbols: ATPDIL1-2, PDI6, ATPDI6, PDIL1-2 | PDI-like 1-2 | chr1:29126742-29129433 FORWARD LENGTH=508
2330	1191.56	SADSATEVVGEK
2362	1421.71	SQPIPAENNEPVK
2439	1856.84	IDASEEANKEFANEYK
2511	1720.81	LDATANDIPSDTFDVK
2395	1100.55	EGIQEQLER	>gi|ATCG00120.1 | Symbols: ATPA | ATP synthase subunit alpha | chrC:9938-11461 REVERSE LENGTH=507
2523	1415.78	IAQIPVSEAYLGR
2540	1473.78	ASSVAQVVTSLQER
2887	2272.21	SVYEPLQTGLIAIDSMIPIGR
2432	1649.79	TNDSAGDGTTTASILAR	>gi|AT2G28000.1 | Symbols: CPN60A, CH-CPN60A, SLP | chaperonin-60alpha | chr2:11926603-11929184 FORWARD LENGTH=586
2515	1578.87	HGLLSVTSGANPVSLK
3019	2249.29	APLLIIAEDVTGEALATLVVNK
2307	1364.57	EHGNTPGYYDGR	>gi|AT5G38420.1 | Symbols: | Ribulose bisphosphate carboxylase (small chain) family protein | chr5:15381203-15381978 REVERSE LENGTH=181
2588	1547.8	LPLFGCTDSAQVLK
2387	967.46	NLDTSSFGK	>gi|AT4G20830.1 | Symbols: | FAD-binding Berberine family protein | chr4:11155486-11157577 FORWARD LENGTH=570
2651	2522.24	SPQSQITDNVFSQTNPAFSSVLR
2420	1584.75	SAIELSTSDYDKEK	>gi|AT3G23990.1 | Symbols: HSP60, HSP60-3B | heat shock protein 60 | chr3:8669013-8672278 FORWARD LENGTH=577
2455	1660.79	LLEQDNPDLGYDAAK
2386	1066.58	IDHALETIR	>gi|AT2G44160.1 | Symbols: MTHFR2 | methylenetetrahydrofolate reductase 2 | chr2:18262301-18265185 FORWARD LENGTH=594
2512	1631.83	GFLTINSQPSVNAER
2378	1675.79	SSGDPSSVPSSSSPLASK	>gi|AT3G06350.1 | Symbols: EMB3004, MEE32 | dehydroquinate dehydratase, putative / shikimate dehydrogenase, putative | chr3:1924536-1927701 REVERSE LENGTH=603
2499	1314.71	IATTAVDIADVAR
2321	1295.54	VMTCVQQCDR	>gi|AT4G00570.1 | Symbols: NAD-ME2 | NAD-dependent malic enzyme 2 | chr4:242817-246522 REVERSE LENGTH=607
2736	1719.03	ILGLGDLGVQGIGIPIGK
2521	1675.81	VNAFYSTPSIYTDAK	>gi|AT5G13980.1 | Symbols: | Glycosyl hydrolase family 38 protein | chr5:4508626-4514334 FORWARD LENGTH=1024
2528	2206.13	ALAVINPGNPTGQVLSEENQR	>gi|AT1G17290.1 | Symbols: AlaAT1 | alanine aminotransferas | chr1:5922771-5926093 FORWARD LENGTH=543
2499	1314.69	SIGLIGHTFDQK	>gi|AT3G06650.1 | Symbols: ACLB-1 | ATP-citrate lyase B-1 | chr3:2079247-2082633 REVERSE LENGTH=608
2424	1341.68	SPANVEIDVSPSK	>gi|AT3G14067.1 | Symbols: | Subtilase family protein | chr3:4658421-4660754 REVERSE LENGTH=777
2971	2256.2	STLTDSLVAAAGIIAQEVAGDVR	>gi|AT1G56070.1 | Symbols: LOS1 | Ribosomal protein S5/Elongation factor G/III/V family protein | chr1:20968245-20971077 REVERSE LENGTH=843
2285	1350.69	AVAASAVHPASEGGK	>gi|AT1G34430.1 | Symbols: EMB3003 | 2-oxoacid dehydrogenases acyltransferase family protein | chr1:12588027-12590084 REVERSE LENGTH=465
2349	1276.63	SGTLNSLSDQQK	>gi|AT5G03170.1 | Symbols: FLA11, ATFLA11 | FASCICLIN-like arabinogalactan-protein 11 | chr5:752898-753638 REVERSE LENGTH=246
2527	2292.06	VAEVDESGTQPFVDSLSQCPK	>gi|AT5G62530.1 | Symbols: ALDH12A1, ATP5CDH, P5CDH | aldehyde dehydrogenase 12A1 | chr5:25099768-25103159 REVERSE LENGTH=556
HUIWEI_S7_20150128cus
Scan No.	Peptide Mass	Peptide Sequence	Sequence Header
1296	961.47	SQAETGEIK	>gi|ATCG00490.1 | Symbols: RBCL | ribulose-bisphosphate carboxylases | chrC:54958-56397 FORWARD LENGTH=479
1299	1038.46	DDYVEKDR
1315	961.47	SQAETGEIK
1439	961.47	SQAETGEIK
1458	961.47	SQAETGEIK
1474	961.47	SQAETGEIK
1490	961.47	SQAETGEIK
1491	1038.46	DDYVEKDR
1506	961.47	SQAETGEIK
1522	961.47	SQAETGEIK
1528	1038.46	DDYVEKDR
1538	961.47	SQAETGEIK
1554	961.47	SQAETGEIK
1571	961.47	SQAETGEIK
1591	961.47	SQAETGEIK
1620	961.47	SQAETGEIK
1658	961.47	SQAETGEIK
1695	961.47	SQAETGEIK
1716	961.47	SQAETGEIK
1730	1153.56	QKNHGMHFR
1735	961.47	SQAETGEIK
1774	897.4	NHGMHFR
1790	897.4	NHGMHFR
1795	961.47	SQAETGEIK
1810	897.4	NHGMHFR
1827	897.4	NHGMHFR
1935	961.47	SQAETGEIK
2051	961.47	SQAETGEIK
2230	911.46	AMHAVIDR
2250	911.46	AMHAVIDR
2274	1446.76	LSGGDHIHAGTVVGK
2276	1446.76	LSGGDHIHAGTVVGK
2311	909.44	AVYECLR
2337	736.37	GGLDFTK
2345	1501.84	YGRPLLGCTIKPK
2346	1501.84	YGRPLLGCTIKPK
2353	1464.75	TFQGPPHGIQVER
2354	1464.75	TFQGPPHGIQVER
2355	1464.75	TFQGPPHGIQVER
2361	1450.61	DDENVNSQPFMR
2373	1464.75	TFQGPPHGIQVER
2386	1406.66	LTYYTPEYETK
2387	1793.81	GHYLNATAGTCEEMIK
2397	1186.66	DNGLLLHIHR
2405	1793.81	GHYLNATAGTCEEMIK
2410	1115.58	VALEACVQAR
2422	1793.81	GHYLNATAGTCEEMIK
2434	1115.58	VALEACVQAR
2442	1793.81	GHYLNATAGTCEEMIK
2449	1227.65	DLAVEGNEIIR
2461	1793.81	GHYLNATAGTCEEMIK
2462	1115.58	VALEACVQAR
2466	1227.65	DLAVEGNEIIR
2489	2168.98	GGLDFTKDDENVNSQPFMR
2493	1793.81	GHYLNATAGTCEEMIK
2509	1793.81	GHYLNATAGTCEEMIK
2513	1227.65	DLAVEGNEIIR
2514	1115.58	VALEACVQAR
2558	1020.52	DTDILAAFR
2561	1260.62	FLFCAEAIYK
2562	1260.62	FLFCAEAIYK
2565	1545.73	WSPELAAACEVWK
2574	1545.73	WSPELAAACEVWK
2581	1260.62	FLFCAEAIYK
2594	1545.73	WSPELAAACEVWK
2599	1260.62	FLFCAEAIYK
2610	1793.81	GHYLNATAGTCEEMIK
2613	1545.73	WSPELAAACEVWK
2621	1818.95	LEGDRESTLGFVDLLR
2622	1818.95	LEGDRESTLGFVDLLR
2631	1545.73	WSPELAAACEVWK
2638	1260.62	FLFCAEAIYK
2645	1865.9	EITFNFPTIDKLDGQE_x000D_
2646	3037.44	ELGVPIVMHDYLTGGFTANTSLSHYCR
2655	1997.99	ESTLGFVDLLRDDYVEK
3079	1545.73	WSPELAAACEVWK
3262	3037.44	ELGVPIVMHDYLTGGFTANTSLSHYCR
3407	1545.73	WSPELAAACEVWK
3413	1260.62	FLFCAEAIYK
3422	1545.73	WSPELAAACEVWK
3429	1115.58	VALEACVQAR
3430	1260.62	FLFCAEAIYK
3435	1227.65	DLAVEGNEIIR
3437	1545.73	WSPELAAACEVWK
3442	1793.81	GHYLNATAGTCEEMIK
3445	1260.62	FLFCAEAIYK
3446	1115.58	VALEACVQAR
3453	1227.65	DLAVEGNEIIR
3457	1793.81	GHYLNATAGTCEEMIK
3461	1115.58	VALEACVQAR
3462	1260.62	FLFCAEAIYK
3469	1227.65	DLAVEGNEIIR
3477	1115.58	VALEACVQAR
3485	1227.65	DLAVEGNEIIR
3491	1793.81	GHYLNATAGTCEEMIK
3493	1115.58	VALEACVQAR
3501	1227.65	DLAVEGNEIIR
3509	1115.58	VALEACVQAR
3510	1793.81	GHYLNATAGTCEEMIK
3525	1115.58	VALEACVQAR
3541	1115.58	VALEACVQAR
3565	1115.58	VALEACVQAR
2292	1629.8	IVGEEHYETAQQVK	>gi|ATCG00480.1 | Symbols: ATPB, PB | ATP synthase subunit beta | chrC:52660-54156 REVERSE LENGTH=498
2406	1228.51	EGNDLYMEMK
2427	1600.8	VALVYGQMNEPPGAR
2479	974.55	IGLFGGAGVGK
2485	1190.62	SAPAFIELDTK
2525	2295.09	MPSAVGYQPTLSTEMGTLQER
2582	2060.02	GIYPAVDPLDSTSTMLQPR
2593	1954.02	IFNVLGEPVDNLGPVDTR
2597	2141.06	GMDVVDMGNPLSVPVGGATLGR
2705	2400.17	DTLGQEINVTCEVQQLLGNNR
2837	1470.85	TVLIMELINNIAK
2929	1948.99	DVNEQDVLLFIDNIFR
2669	1937.96	EGNFDLVGNNTPVFFIR	>gi|AT1G20620.1 | Symbols: CAT3, SEN2, ATCAT3 | catalase 3 | chr1:7143142-7146193 FORWARD LENGTH=492
2675	1631.9	IWPEDILPLQPVGR
2686	2699.27	LFIQTMDPADEDKFDFDPLDVTK
2701	2241.05	GFFEVTHDISNLTCADFLR
2415	1519.85	TRPLNPISIEQPR	>gi|AT4G12290.1 | Symbols: | Copper amine oxidase family protein | chr4:7304434-7306973 FORWARD LENGTH=741
2469	1453.76	GPSFVIEDNHLVK
2614	1971.91	NAAYMDGVFAAADGTPFVR
2473	1293.64	FDMGGSAAVLGAAK	>gi|AT2G24200.1 | Symbols: | Cytosol aminopeptidase family protein | chr2:10287017-10289450 REVERSE LENGTH=520
2627	2149.16	ELINSPANVLTPAVLAEEAAK
2711	1677.87	SGTGFGVATLVEWVQK
2483	1697.85	ILVYGATYGGELEDAK	>gi|AT3G24170.1 | Symbols: ATGR1, GR1 | glutathione-disulfide reductase | chr3:8729762-8734115 REVERSE LENGTH=499
2697	1707.93	IAWEEPFGPVVPVLR	>gi|AT2G24270.2 | Symbols: ALDH11A3 | aldehyde dehydrogenase 11A3 | chr2:10327325-10329601 REVERSE LENGTH=496
2339	1258.58	SKFDNLYGCR	>gi|AT4G13940.1 | Symbols: HOG1, EMB1395, SAHH1, MEE58, ATSAHH1 | S-adenosyl-L-homocysteine hydrolase | chr4:8054931-8056676 FORWARD LENGTH=485
2413	1393.67	ALDYDTLNENVK	>gi|AT1G23310.1 | Symbols: GGT1, AOAT1, GGAT1 | glutamate:glyoxylate aminotransferase | chr1:8268720-8271329 REVERSE LENGTH=481
2458	1516.76	NAVFGDSSALAPGGVR	>gi|AT4G13930.1 | Symbols: SHM4 | serine hydroxymethyltransferase 4 | chr4:8048013-8050021 REVERSE LENGTH=471
2481	1884.94	CGINYQPPTVVPGGDLAK	>gi|AT1G04820.1 | Symbols: TUA4, TOR2 | tubulin alpha-4 chain | chr1:1356421-1358266 REVERSE LENGTH=450
2417	2323.03	YGQDATNVGDEGGFAPNIQENK	>gi|AT2G36530.1 | Symbols: LOS2, ENO2 | Enolase | chr2:15321081-15323786 REVERSE LENGTH=444
2477	1402.61	SGWDEYGIAYSR	>gi|AT3G06770.3 | Symbols: | Pectin lyase-like superfamily protein | chr3:2135119-2136616 REVERSE LENGTH=377
HUIWEI_S8_20150127cus
Scan No.	Peptide Mass	Peptide Sequence	Sequence Header
2314	1625.75	HKEHISAYGEGNER	>gi|AT5G35630.1 | Symbols: GS2, GLN2, ATGSL1 | glutamine synthetase 2 | chr5:13831220-13833239 FORWARD LENGTH=430
2326	1625.75	HKEHISAYGEGNER
2332	1625.75	HKEHISAYGEGNER
2374	1006.54	AAEIFSNKK
2399	1360.6	EHISAYGEGNER
2402	1360.6	EHISAYGEGNER
2463	878.45	AAEIFSNK
2666	1580.83	TIEKPVEDPSELPK
2670	1580.83	TIEKPVEDPSELPK
2955	1482.83	ITEQAGVVLTLDPK
2974	1762.91	VETLLNLDTKPYSDR
2982	1816.85	HETASIDQFSWGVANR
3174	2466.22	GGNNILVICDTWTPAGEPIPTNK
3295	2999.39	WNYDGSSTGQAPGEDSEVILYPQAIFR
3327	1774.96	IIAEYIWIGGSGIDLR
3382	2675.26	WPLGWPVGAFPGPQGPYYCGVGADK
3450	2563.3	VSGEVPWFGIEQEYTLLQQNVK
2262	1021.46	DAFGNANSAR	>gi|AT3G49120.1 | Symbols: ATPERX34, PERX34, PRXCB, ATPCB, PRX34 | peroxidase CB | chr3:18207819-18210041 FORWARD LENGTH=353
2278	1021.46	DAFGNANSAR
2298	1021.46	DAFGNANSAR
2328	1021.46	DAFGNANSAR
2507	920.46	TPTVFDNK
2620	1573.79	MGNITPTTGTQGQIR
2728	972.52	ETIVNELR
2770	1192.57	NQCQFILDR
2878	1484.76	PSDLVALSGGHTFGK
3007	2139.11	NVGLDRPSDLVALSGGHTFGK
3022	2139.11	NVGLDRPSDLVALSGGHTFGK
3724	2913.57	RDSLQAFLELANANLPAPFFTLPQLK
3806	2757.47	DSLQAFLELANANLPAPFFTLPQLK
3807	2757.47	DSLQAFLELANANLPAPFFTLPQLK
2586	1074.56	GGAIDDSVITK	>gi|AT1G11860.1 | Symbols: | Glycine cleavage T-protein family | chr1:4001801-4003245 FORWARD LENGTH=408
2729	1276.67	RVGFFSSGPPAR
2828	1120.57	VGFFSSGPPAR
2882	1744.86	VTDEHIYLVVNAGCR
2910	1418.74	IGEITSGGFSPNLK
3086	2449.13	TGYTGEDGFEISVPDEHAVDLAK
3087	2449.13	TGYTGEDGFEISVPDEHAVDLAK
3191	1876.88	ENGSLFDVAHMCGLSLK
3264	1814	RAEGGFLGADVILQQLK
3296	1969.17	SLLALQGPLAAPVLQHLTK
3334	1657.9	AEGGFLGADVILQQLK
2576	1417.71	YIDDLKDPGPTGK	>gi|AT3G54050.1 | Symbols: HCEF1 | high cyclic electron flow 1 | chr3:20016951-20018527 FORWARD LENGTH=417
2678	1991.99	YIDDLKDPGPTGKPYSAR
2679	1991.99	YIDDLKDPGPTGKPYSAR
2742	1447.78	VLDIQPTEIHQR
2850	1462.75	VPLYIGSTEEVEK
2922	1262.64	YIGSLVGDFHR
2930	2098.06	AGISNLTGVQGAVNIQGEDQK
2956	2098.06	AGISNLTGVQGAVNIQGEDQK
3006	1371.72	TLLYGGIYGYPR
2378	1554.67	GTMTTTHSYTGDQR	>gi|AT1G42970.1 | Symbols: GAPB | glyceraldehyde-3-phosphate dehydrogenase B subunit | chr1:16127552-16129584 FORWARD LENGTH=447
2516	1439.59	TNPADEECKVYD_x000D_
2772	1383.77	AAALNIVPTSTGAAK
2903	1320.63	GLTAEDVNEAFR
2994	1754.94	KDSPLEVVVLNDSGGVK
3146	1933.85	WPGAEAVGSGDPLEDFCK
3274	1774.89	GILDVCDAPLVSVDFR
3316	1821.02	VPTPNVSVVDLVINVEK
2597	1099.59	LNNAILAEDK	>gi|AT3G09820.1 | Symbols: ADK1, ATADK1 | adenosine kinase 1 | chr3:3012122-3014624 FORWARD LENGTH=344
2622	1336.66	AGCYASNVVIQR
2626	1413.59	SGCTYPEKPDFN_x000D_
2675	1212.65	KPENWALVEK
2846	1798.93	TTVITQGADPVVVAEDGK
2948	1423.71	SLIANLSAANCYK
2975	1710.86	FNVEYIAGGATQNSIK
3440	2301.17	LVDTNGAGDAFVGGFLSQLVHGK
2400	974.52	TTYHLVNK	>gi|AT1G68010.1 | Symbols: HPR, ATHPR1 | hydroxypyruvate reductase | chr1:25493418-25495720 FORWARD LENGTH=386
2524	1060.53	EAILVNCSR
2946	2296.13	VDPFLNENASPPNASPSIVNSK
2998	1448.79	EADLISLHPVLDK
3044	1489.81	GPVIDEAALVEHLK
3570	1642.9	TILSVEDIIDLIGDK
3810	2425.15	CDGVIGQLTEDWGETLFSALSK
2795	1388.67	LITADDLDDAAEK	>gi|AT2G20420.1 | Symbols: | ATP citrate lyase (ACL) family protein | chr2:8805574-8807858 FORWARD LENGTH=421
2843	1316.68	CDVIASGIVNAAK
2875	1181.55	LNFDDNAAFR
3106	1686.88	AIQDVFPNESELVVK
3154	1659.83	VPIDVFAGITDEDAAK
3183	1659.83	VPIDVFAGITDEDAAK
2478	1119.59	STTTGHLIYK	>gi|AT1G07920.1 | Symbols: | GTP binding Elongation factor Tu family protein | chr1:2455559-2457001 FORWARD LENGTH=449
2711	1024.6	IGGIGTVPVGR
2788	974.54	LPLQDVYK
3304	1297.74	EHALLAFTLGVK
3386	2956.42	NMITGTSQADCAVLIIDSTTGGFEAGISK
3387	2956.42	NMITGTSQADCAVLIIDSTTGGFEAGISK
2392	1050.5	TGDIYSPGNK	>gi|AT5G14200.1 | Symbols: ATIMD1, IMD1 | isopropylmalate dehydrogenase 1 | chr5:4576220-4578111 FORWARD LENGTH=409
2819	1185.62	IEDAVVDALNK
2959	1337.66	ELTGGIYFGEPR
3260	2025.11	YNIALLPGDGIGPEVISVAK
3359	2511.29	EMPVGGAALDLVGVPLPEETFTAAK
3771	1525.89	ANPLATILSAAMLLK
2644	1696.75	GLAYDTSDDQQDITR	>gi|AT2G39730.1 | Symbols: RCA | rubisco activase | chr2:16570951-16573345 REVERSE LENGTH=474
2927	1779.8	EGPPVFEQPEMTYEK
3062	2781.3	GAQQVNLPVPEGCTDPVAENFDPTAR
3119	1711.75	MCCLFINDLDAGAGR
3326	2149.12	VPIICTGNDFSTLYAPLIR
3580	2822.45	IKDEDIVTLVDQFPGQSIDFFGALR
2422	975.44	AGFAGDDAPR	>gi|AT5G09810.1 | Symbols: ACT7 | actin 7 | chr5:3052809-3054220 FORWARD LENGTH=377
2564	1474.67	SEYDESGPSIVHR
2939	1953.06	VAPEEHPVLLTEAPLNPK
2943	1953.06	VAPEEHPVLLTEAPLNPK
3074	1773.89	NYELPDGQVITIGAER
2380	916.46	GVLTGEDAR	>gi|AT3G14420.1 | Symbols: | Aldolase-type TIM barrel family protein | chr3:4821804-4823899 FORWARD LENGTH=367
2762	1055.6	AIALTVDTPR
2878	991.5	NFEGLDLGK
2911	1717.96	IAIQAGAAGIIVSNHGAR
3426	1874	QLDYVPATISALEEVVK
2532	1091.56	FAAGTEAIANK	>gi|AT3G12780.1 | Symbols: PGK1 | phosphoglycerate kinase 1 | chr3:4061127-4063140 REVERSE LENGTH=481
2887	1572.84	GVTTIIGGGDSVAAVEK
2914	2014.94	ADLNVPLDDNQTITDDTR
2964	1403.73	ELDYLVGAVSNPK
3802	2950.49	ADDCIGPEVESLVASLPEGGVLLLENVR
2816	1630.78	ESELTPSNSNILDGR	>gi|AT3G01480.1 | Symbols: CYP38, ATCYP38 | cyclophilin 38 | chr3:188569-190674 FORWARD LENGTH=437
2983	1613.85	EVQKPLEDITDSLK
3084	2578.17	SDGFVVQTGDPEGPAEGFIDPSTEK
3311	2261.17	IVLDGYNAPVTAGNFVDLVER
2581	1429.76	EAVAPYERPALSK	>gi|AT3G52880.1 | Symbols: ATMDAR1, MDAR1 | monodehydroascorbate reductase 1 | chr3:19601477-19604366 REVERSE LENGTH=434
2643	1561.77	GTVASGFTAQPNGEVK
2958	1785.93	EFANQGVQPGELAVISK
3331	2254.02	AAEGGAAVEEYDYLPFFYSR
2808	1297.72	SVGGQPVLIDSVK	>gi|AT5G63570.1 | Symbols: GSA1 | glutamate-1-semialdehyde-2,1-aminomutase | chr5:25451957-25453620 FORWARD LENGTH=474
2874	1285.71	IIGGGLPVGAYGGR
2947	1621.87	AGSGVATLGLPDSPGVPK
3031	2007.96	AATSDTLTAPYNDLEAVEK
2792	1393.67	ALDYDTLNENVK	>gi|AT1G23310.1 | Symbols: GGT1, AOAT1, GGAT1 | glutamate:glyoxylate aminotransferase | chr1:8268720-8271329 REVERSE LENGTH=481
2856	1372.73	EVQLVSFHTVSK
3190	1923.91	DGYPSDPELIFLTDGASK
2495	1446.76	LSGGDHIHAGTVVGK	>gi|ATCG00490.1 | Symbols: RBCL | ribulose-bisphosphate carboxylases | chrC:54958-56397 FORWARD LENGTH=479
2690	1464.75	TFQGPPHGIQVER
2774	1186.66	DNGLLLHIHR
2721	1135.67	APGVQTPVIVR	>gi|AT1G20620.1 | Symbols: CAT3, SEN2, ATCAT3 | catalase 3 | chr1:7143142-7146193 FORWARD LENGTH=492
3047	1522.85	LGPNYLQLPVNAPK
3376	2241.05	GFFEVTHDISNLTCADFLR
2398	1150.61	ALSPVHSTPSR	>gi|AT4G19410.1 | Symbols: | Pectinacetylesterase family protein | chr4:10582188-10584766 REVERSE LENGTH=391
2871	1540.67	QSTNPDFYNWNR
2890	1580.74	DITGGSYIQSYYSK
2738	1627.75	HTPEGATLESDWSAK	>gi|AT3G60750.1 | Symbols: | Transketolase | chr3:22454004-22456824 FORWARD LENGTH=741
2794	1358.7	NLSQQCLNALAK
3150	1804.97	SIGINSFGASAPAPLLYK
2499	1248.61	LAATCATAVESR	>gi|AT3G14990.1 | Symbols: | Class I glutamine amidotransferase-like superfamily protein | chr3:5047510-5049621 FORWARD LENGTH=392
3071	1783.94	ANVVIAAVGNSLEVEGSR
3223	1426.79	LVAEVLLDEVAEK
2606	1358.63	TQVTVEYYNDK	>gi|AT1G02500.1 | Symbols: SAM1, SAM-1, MAT1, AtSAM1 | S-adenosylmethionine synthetase 1 | chr1:519037-520218 FORWARD LENGTH=393
2751	1140.6	TIFHLNPSGR
2798	1452.75	FVIGGPHGDAGLTGR
2704	896.53	SPAIPALTK	>gi|AT2G13360.1 | Symbols: AGT, AGT1, SGAT | alanine:glyoxylate aminotransferase | chr2:5539417-5540902 REVERSE LENGTH=401
3094	1920.07	HHLFVPGPVNIPEPVIR
3138	1582.87	ALSLPTGLGIVCASPK
2938	1588.76	VPSFEELEQTPDAK	>gi|AT4G35630.1 | Symbols: PSAT | phosphoserine aminotransferase | chr4:16904205-16905497 FORWARD LENGTH=430
3020	1323.79	NVGPSGVTIVIIR
3307	1900.05	VFNFAAGPATLPENVLLK
2734	1146.61	LETESLLQSK	>gi|AT1G09340.1 | Symbols: CRB, CSP41B, HIP1.3 | chloroplast RNA binding | chr1:3015473-3018035 FORWARD LENGTH=378
2918	1769.77	QLPGESDQDFADFSSK
2858	1531.74	YVDVEHFSVPQGR	>gi|AT5G11420.1 | Symbols: | Protein of unknown function, DUF642 | chr5:3644655-3646991 FORWARD LENGTH=366
3030	1752.79	SDDFSSLCGPVIDDVK
3120	2185.14	LADVDLSGNQLYGTIPPSLGR	>gi|AT3G20820.1 | Symbols: | Leucine-rich repeat (LRR) family protein | chr3:7280930-7282027 FORWARD LENGTH=365
3206	2001.05	TLDLIGNQISGGIPYDIGR
3004	1640.88	LASGEVFGPDQPIALK	>gi|AT5G58330.3 | Symbols: | lactate/malate dehydrogenase family protein | chr5:23580010-23581751 REVERSE LENGTH=334
3098	1884	VLVVGNPCNTNALICLK
2838	1358.75	VATIQGLSGTGSLR	>gi|AT4G31990.1 | Symbols: ASP5, AAT3, ATAAT1 | aspartate aminotransferase 5 | chr4:15471074-15473521 REVERSE LENGTH=453
2854	1603.8	IGAINVVCSSADAATR
2830	1112.6	APLLIGCDVR	>gi|AT3G56310.2 | Symbols: | Melibiase family protein | chr3:20882886-20885745 FORWARD LENGTH=413
2935	1607.86	EIIAVNQDPLGVQGR
2888	1957.96	THVVTTPGSGFGPGGEGFVR	>gi|AT4G33680.1 | Symbols: AGD2 | Pyridoxal phosphate (PLP)-dependent transferases superfamily protein | chr4:16171847-16174630 REVERSE LENGTH=461
3095	2051.97	TDIIFFCSPNNPTGAAATR
2866	1982.83	QDGQAGMSDEEVNDFVSR	>gi|AT1G80380.2 | Symbols: | P-loop containing nucleoside triphosphate hydrolases superfamily protein | chr1:30217332-30219784 FORWARD LENGTH=456
2963	1907.89	AYLPTLYAEGPSGSDPDR
2442	1317.64	LADDTQGTVEAAK	>gi|AT5G13420.1 | Symbols: | Aldolase-type TIM barrel family protein | chr5:4302080-4304212 REVERSE LENGTH=438
3152	1908.93	TIDANVSEAEGIYSALEK
2547	1596.7	NHCDVAVNSYYQK	>gi|AT1G69295.1 | Symbols: PDCB4 | plasmodesmata callose-binding protein 4 | chr1:26050492-26051843 REVERSE LENGTH=222
2834	1251.72	LIESPAPGIISR	>gi|ATCG00120.1 | Symbols: ATPA | ATP synthase subunit alpha | chrC:9938-11461 REVERSE LENGTH=507
2568	1586.83	NAATSSTDLKPVVER	>gi|AT5G23010.1 | Symbols: MAM1, IMS3 | methylthioalkylmalate synthase 1 | chr5:7703173-7706769 FORWARD LENGTH=506
3222	1947.07	SGITLGSGNYIVTIGIGTPK	>gi|AT5G10760.1 | Symbols: | Eukaryotic aspartyl protease family protein | chr5:3400671-3402165 REVERSE LENGTH=464
2538	1412.66	AFATANNYPESTK	>gi|AT4G09670.1 | Symbols: | Oxidoreductase family protein | chr4:6107382-6109049 REVERSE LENGTH=362
2919	1512.76	LLTSYSVLTCSNR	>gi|AT5G54160.1 | Symbols: ATOMT1, OMT1 | O-methyltransferase 1 | chr5:21982075-21984167 FORWARD LENGTH=363
3092	1658.95	VAGGGTIPPPQGLLGLGR	>gi|AT5G07030.1 | Symbols: | Eukaryotic aspartyl protease family protein | chr5:2183600-2185717 REVERSE LENGTH=455
2811	1307.67	LYEIGAGTSEIR	>gi|AT3G45300.1 | Symbols: IVD, ATIVD, IVDH | isovaleryl-CoA-dehydrogenase | chr3:16621659-16624848 REVERSE LENGTH=409
2907	1410.67	GEDFPTENYIVK	>gi|AT5G14780.1 | Symbols: FDH | formate dehydrogenase | chr5:4777043-4779190 FORWARD LENGTH=384
2954	1609.79	YQEIIAEPEYLDK	>gi|AT2G25840.1 | Symbols: OVA4 | Nucleotidylyl transferase superfamily protein | chr2:11021924-11025158 FORWARD LENGTH=408
2900	1555.67	NEAFNCNNADIFK	>gi|AT4G24220.1 | Symbols: VEP1, AWI31 | NAD(P)-binding Rossmann-fold superfamily protein | chr4:12565219-12566474 FORWARD LENGTH=388
2891	1342.74	QVVEGVVSAIGASK	>gi|AT2G06050.2 | Symbols: OPR3 | oxophytodienoate-reductase 3 | chr2:2359240-2361971 REVERSE LENGTH=391
2839	2260.05	TLRPEPCVEGYSTPGGYSYK	>gi|AT3G17810.1 | Symbols: PYD1 | pyrimidine 1 | chr3:6094279-6096289 FORWARD LENGTH=426
3406	2299.21	LVVSTSCSLLHTAVDLINETK	>gi|AT3G03780.1 | Symbols: ATMS2, MS2 | methionine synthase 2 | chr3:957602-960740 FORWARD LENGTH=765
3118	2197.08	AVDSAANVQPENVESVWNLR	>gi|AT3G01910.1 | Symbols: SOX, AT-SO, AtSO | sulfite oxidase | chr3:314919-317274 REVERSE LENGTH=393
3075	1547.8	LPLFGCTDSAQVLK	>gi|AT1G67090.1 | Symbols: RBCS1A | ribulose bisphosphate carboxylase small chain 1A | chr1:25048465-25049249 REVERSE LENGTH=180
3088	1625.74	NDNLFDNFSSVAQR	>gi|AT2G43710.2 | Symbols: SSI2, FAB2 | Plant stearoyl-acyl-carrier-protein desaturase family protein | chr2:18120107-18122495 FORWARD LENGTH=401
3210	2245.16	GYADAAQAPELFTTTPALAIPK	>gi|AT5G47720.3 | Symbols: | Thiolase family protein | chr5:19331762-19334009 FORWARD LENGTH=405
2820	2323.03	YGQDATNVGDEGGFAPNIQENK	>gi|AT2G36530.1 | Symbols: LOS2, ENO2 | Enolase | chr2:15321081-15323786 REVERSE LENGTH=444
HUIWEI_S9_20150127cus
Scan No.	Peptide Mass	Peptide Sequence	Sequence Header
2293	1127.54	TAAYYQQGAR	>gi|AT4G38970.1 | Symbols: FBA2 | fructose-bisphosphate aldolase 2 | chr4:18163714-18165659 REVERSE LENGTH=398
2316	1127.54	TAAYYQQGAR
2336	1127.54	TAAYYQQGAR
2354	1127.54	TAAYYQQGAR
2384	1127.54	TAAYYQQGAR
2396	946.49	ALQNTCLK
2401	1127.54	TAAYYQQGAR
2412	946.49	ALQNTCLK
2428	946.49	ALQNTCLK
2525	900.5	ANSLAQLGK
2677	872.45	EAAWGLAR
2680	1586.8	RLDSIGLENTEANR
2696	1430.7	LDSIGLENTEANR
2724	1465.65	GILAMDESNATCGK
2726	1465.65	GILAMDESNATCGK
2753	1465.65	GILAMDESNATCGK
2758	1496.79	PENVNAAQTTLLAR
2858	1290.68	ATPEQVAAYTLK
2893	2054.07	TWGGRPENVNAAQTTLLAR
2965	1451.83	TVVSIPNGPSALAVK
3106	1781.01	KMVDVLVEQNIVPGIK
3157	1652.92	MVDVLVEQNIVPGIK
3213	2444.17	GLVPLVGSNNESWCQGLDGLSSR
3353	3063.54	YAAISQDSGLVPIVEPEILLDGEHDIDR
3755	3271.69	TLLVSAPGLGQYVSGAILFEETLYQSTTEGK
2452	1310.63	TFDESKETINK	>gi|AT4G20260.1 | Symbols: ATPCAP1, PCAP1 | plasma-membrane associated cation-binding protein 1 | chr4:10941593-10943227 FORWARD LENGTH=225
2490	1415.71	KGETPETAVVEEK
2504	1764.83	TEGTSGEKEEIVEETK
2505	1764.83	TEGTSGEKEEIVEETK
2549	1287.62	GETPETAVVEEK
2552	3045.45	AEEPAKTEEPAKTEGTSGEKEEIVEETK
2568	1424.7	VVETYEATSAEVK
2622	1664.9	KEEATPAPAVVETPVK
2690	1536.8	EEATPAPAVVETPVK
2768	892.49	YLEELVK
2807	3213.66	KEEATPAPAVVETPVKEPETTTTAPVAEPPK
2963	1145.63	VSVFLPEEVK
3346	2420.19	AVSEASSSFGAGYVAGPVTFIFEK
3370	2420.19	AVSEASSSFGAGYVAGPVTFIFEK
4295	2420.19	AVSEASSSFGAGYVAGPVTFIFEK
4350	2420.19	AVSEASSSFGAGYVAGPVTFIFEK
2440	877.47	VLAYEAGR	>gi|AT2G05990.1 | Symbols: MOD1, ENR1 | NAD(P)-binding Rossmann-fold superfamily protein | chr2:2322876-2324867 FORWARD LENGTH=390
2665	1170.64	VNTISAGPLGSR
2912	1898.85	YAGSSNWTVQEAAECVK
2922	1037.59	APSGLPIDLR
2966	1200.64	VLPDGSLMEIK
3125	2262.1	KVYALDAVFDNPEDVPEDVK
3126	2262.1	KVYALDAVFDNPEDVPEDVK
3173	1851.91	AFIAGIADDNGYGWAIAK
3177	2134.01	VYALDAVFDNPEDVPEDVK
3199	1851.91	AFIAGIADDNGYGWAIAK
3349	2273.1	AIGFIDTMIEYSYNNGPIQK
3413	2893.52	DFGSIDILVHSLANGPEVSKPLLETSR
3845	2698.47	SLAAAGAEILVGTWVPALNIFETSLR
2402	1156.62	KNEEGVIVNR	>gi|AT1G20020.1 | Symbols: ATLFNR2, FNR2 | ferredoxin-NADP(+)-oxidoreductase 2 | chr1:6942851-6944868 FORWARD LENGTH=369
2425	1156.62	KNEEGVIVNR
2486	822.42	VDYAISR
2509	1365.68	LVYTNDQGETVK
2766	1386.7	EGQSVGVIADGIDK
2993	1346.6	DNTFVYMCGLK
3109	1837.83	GVCSNFLCDLAPGSDVK
3221	2383.19	LYSIASSALGDLGNSETVSLCVK
3261	1944.01	DPNATVIMLATGTGIAPFR
3297	1944.01	DPNATVIMLATGTGIAPFR
3745	2874.45	FNGLAWLFLGVPTTSSLLYQEEFDK
3746	2874.45	FNGLAWLFLGVPTTSSLLYQEEFDK
2245	1232.59	TQDGGTEVVEAK	>gi|AT1G53240.1 | Symbols: mMDH1 | Lactate/malate dehydrogenase family protein | chr1:19854966-19856802 REVERSE LENGTH=341
2278	1232.59	TQDGGTEVVEAK
2836	1225.69	EGLEALKPELK
3097	1317.69	DDLFNINAGIVK
3137	1218.7	LFGVTTLDVVR
3141	1589.91	ALEGADLVIIPAGVPR
3335	1859.91	NGVEEVLDLGPLSDFEK
3383	1859.91	NGVEEVLDLGPLSDFEK
3407	1792.06	VAILGAAGGIGQPLALLMK
2828	1364.61	LEIMEPCCSVK	>gi|AT2G43750.1 | Symbols: OASB, ACS1, CPACS1, ATCS-B | O-acetylserine (thiol) lyase B | chr2:18129604-18132322 REVERSE LENGTH=392
2852	1355.63	IGYSMITDAEEK
2921	1845.85	IHYETTGPEIWEDTR
2973	1963.91	TPNSYMLQQFDNPANPK
2975	1276.68	TPMVYLNNVVK
3013	1344.73	AFGAELVLTEPAK
3150	1460.77	LILTMPASMSLER
3197	2121.13	SVLVESTSGNTGIGLAFIAASK
2686	1464.75	TFQGPPHGIQVER	>gi|ATCG00490.1 | Symbols: RBCL | ribulose-bisphosphate carboxylases | chrC:54958-56397 FORWARD LENGTH=479
2688	1464.75	TFQGPPHGIQVER
2741	1406.66	LTYYTPEYETK
2782	1186.66	DNGLLLHIHR
2874	1227.65	DLAVEGNEIIR
2986	2168.98	GGLDFTKDDENVNSQPFMR
2989	2168.98	GGLDFTKDDENVNSQPFMR
3094	1020.52	DTDILAAFR
2436	1243.64	IQNGGTEVVEAK	>gi|AT5G09660.1 | Symbols: PMDH2 | peroxisomal NAD-malate dehydrogenase 2 | chr5:2993645-2995551 REVERSE LENGTH=354
2448	1158.62	AKDELAGSIQK
2844	1439.71	AGAGSATLSMAYAAAK
2998	1156.68	LLGVTTLDVAR
3037	1966.93	TGAEEVYQLGPLNEYER
3389	2121.15	QLEDALTGMDLVIIPAGIPR
3426	1798.04	VAILGAAGGIGQSLSLLMK
2939	1265.65	SLGADLAIDYTK	>gi|AT1G23740.1 | Symbols: | Oxidoreductase, zinc-binding dehydrogenase family protein | chr1:8398245-8399656 REVERSE LENGTH=386
2943	1239.71	LESNIVVPEIK
2945	1722.82	VADAFSYLETNHATGK
2997	1383.79	VVALTGAVTPPGFR
3102	1984.05	ATDSPLPTVPGYDVAGVVVK
3405	2383.24	NIDFAQAAGLPLAIETADEGLVR
2779	1480.69	GIELYCAPTADGSK	>gi|AT3G44310.1 | Symbols: NIT1, ATNIT1, NITI | nitrilase 1 | chr3:15986901-15988841 FORWARD LENGTH=346
2941	2192.05	DMSTVQNATPFNGVAPSTTVR
3093	2163.03	CIWGQGDGSTIPVYDTPIGK
3362	1820.95	GAELVLFPEGFIGGYPR
3379	1820.95	GAELVLFPEGFIGGYPR
2673	1563.76	SLVDQLNNNHPDAK	>gi|AT1G29670.1 | Symbols: | GDSL-like Lipase/Acylhydrolase superfamily protein | chr1:10375843-10377717 FORWARD LENGTH=363
2803	1874.81	SYNAQSASDAYPMDISR
3006	1589.85	QILSGVNYASAAAGIR
3105	1680.81	QFTPEQYANDLISR
3617	2669.37	TTVDVIAELLGFNGYIPAYNTVSGR
2884	1676.9	AVINKEEDIAAYTIK	>gi|AT1G75280.1 | Symbols: | NmrA-like negative transcriptional regulator family protein | chr1:28252030-28253355 FORWARD LENGTH=310
3034	1379.67	FLPSEFGVDVDR
3050	2074.07	DLGVTILHGDLNDHESLVK
3373	2605.38	ILYIKPSNNTLSMNEIVTLWEK
2497	1484.79	GEALTVQKPGTQTR	>gi|AT5G59290.1 | Symbols: UXS3, ATUXS3 | UDP-glucuronic acid decarboxylase 3 | chr5:23915814-23917953 REVERSE LENGTH=342
2938	1154.65	ELINPSIEIK
2990	1534.8	HDVTEPLLIEVDR
3309	1660.76	SFCYVSDMVDGLIR
2592	946.47	TGLSDAIDR	>gi|AT1G21440.1 | Symbols: | Phosphoenolpyruvate carboxylase family protein | chr1:7502325-7504103 REVERSE LENGTH=336
2596	1149.6	TPLHTPDELK
3018	1185.55	MITFEEFNR
3266	2031.97	DLIAAGAAGCFLEDQAWPK
2589	1181.64	TQHLVSLEGAK	>gi|AT5G19440.1 | Symbols: | NAD(P)-binding Rossmann-fold superfamily protein | chr5:6556493-6558123 FORWARD LENGTH=326
2805	1797.82	CVDENPYVPTYQVSK
2896	1894.93	DVANAHIQAFEVPSANGR
2897	1894.93	DVANAHIQAFEVPSANGR
2804	1313.6	AWIEYNNNYK	>gi|AT1G53070.1 | Symbols: | Legume lectin family protein | chr1:19778371-19779189 FORWARD LENGTH=272
2994	1127.59	TSFTFSITPK
3134	2513.21	SLGDMNDNHVGIDINSVDSVVSVK
2693	1575.67	MMGCYVVGSAGSTEK	>gi|AT5G17000.1 | Symbols: | Zinc-binding dehydrogenase family protein | chr5:5584983-5586991 REVERSE LENGTH=345
2949	1430.63	NLYLSCDPYMR
3009	1450.72	ITYVEDVADGLEK
2708	2612.1	VPEEEEGEGEAGEGEAEAAEAAPAER	>gi|AT5G42790.1 | Symbols: PAF1, ATPSM30, ARS5 | proteasome alpha subunit F1 | chr5:17159270-17160975 REVERSE LENGTH=278
2856	1739.77	NQYDTDVTTWSPTGR
3017	1678.86	VDDHIGVAIAGLTADGR
2721	1349.74	APGGAPANVAIAVSR	>gi|AT2G31390.1 | Symbols: | pfkB-like carbohydrate kinase family protein | chr2:13383635-13386116 REVERSE LENGTH=325
2764	1577.71	NGVDDQGINFDTGAR
3117	1764.9	IDDETALTLWHPNLK
2762	1119.54	LWNTLGECK	>gi|AT1G18080.1 | Symbols: ATARCA, RACK1A_AT, RACK1A | Transducin/WD40 repeat-like superfamily protein | chr1:6222325-6223901 FORWARD LENGTH=327
3085	1889.95	FSPNTLQPTIVSASWDK
2837	2265.09	NVIIWGNHSSSQYPDVNHAK	>gi|AT1G04410.1 | Symbols: | Lactate/malate dehydrogenase family protein | chr1:1189418-1191267 REVERSE LENGTH=332
3059	1648.99	VLVVANPANTNALILK
3071	1547.8	LPLFGCTDSAQVLK	>gi|AT1G67090.1 | Symbols: RBCS1A | ribulose bisphosphate carboxylase small chain 1A | chr1:25048465-25049249 REVERSE LENGTH=180
3187	2069.06	KFETLSYLPDLTDSELAK
3010	1536.72	LDTDILFGQNGGCK	>gi|AT5G36790.1 | Symbols: | Haloacid dehalogenase-like hydrolase (HAD) superfamily protein | chr5:14481229-14483730 REVERSE LENGTH=362
3178	1484.79	LIEGVPETLDMLR
2926	1491.76	TSVVGVFAAGDVQDK	>gi|AT2G17420.1 | Symbols: NTRA, ATNTRA, NTR2 | NADPH-dependent thioredoxin reductase A | chr2:7564357-7566219 FORWARD LENGTH=378
2981	1663.78	GISACAVCDGAAPIFR
2862	1744.88	TLTAGETPTIVDTDVGR	>gi|AT5G12040.2 | Symbols: | Nitrilase/cyanide hydratase and apolipoprotein N-acyltransferase family protein | chr5:3885162-3887169 FORWARD LENGTH=294
3031	1399.84	VPSALPLPAPPLTK
3206	1925.98	LPTGVINEGEDIWTGVAR	>gi|AT4G12720.1 | Symbols: AtNUDT7, GFG1, NUDT7, ATNUDX7 | MutT/nudix family protein | chr4:7487716-7489557 FORWARD LENGTH=282
3662	1855.02	LPLGLANLVEAAVSEGFR
2937	1607.86	EIIAVNQDPLGVQGR	>gi|AT3G56310.2 | Symbols: | Melibiase family protein | chr3:20882886-20885745 FORWARD LENGTH=413
2999	1737.85	YDNCFNLGIKPIER
2929	1779.8	EGPPVFEQPEMTYEK	>gi|AT2G39730.1 | Symbols: RCA | rubisco activase | chr2:16570951-16573345 REVERSE LENGTH=474
3305	2149.12	VPIICTGNDFSTLYAPLIR
2796	1276.72	GILHVSVVPSNR	>gi|AT4G25900.1 | Symbols: | Galactose mutarotase-like superfamily protein | chr4:13161487-13163397 FORWARD LENGTH=318
2854	1448.68	NENGEELLVMSSK
2438	1257.63	LLSSGETGPQNR	>gi|AT3G07720.1 | Symbols: | Galactose oxidase/kelch repeat superfamily protein | chr3:2465439-2467033 FORWARD LENGTH=329
2553	1596.7	NHCDVAVNSYYQK	>gi|AT1G69295.1 | Symbols: PDCB4 | plasmodesmata callose-binding protein 4 | chr1:26050492-26051843 REVERSE LENGTH=222
3118	1864.08	VIVAIENPKDIIVQSAR	>gi|AT3G04770.1 | Symbols: RPSAb | 40s ribosomal protein SA B | chr3:1309465-1310846 REVERSE LENGTH=332
2588	2004.96	VSTAIATDTTTDTSPPSQGR	>gi|AT3G57260.1 | Symbols: BGL2, PR2, BG2, PR-2 | beta-1,3-glucanase 2 | chr3:21188709-21189822 REVERSE LENGTH=339
2926	1491.73	FASINVENIESNR	>gi|AT4G26530.1 | Symbols: | Aldolase superfamily protein | chr4:13391566-13392937 FORWARD LENGTH=358
2931	1501.67	PMEEGLAEAIDDGR	>gi|AT1G56070.1 | Symbols: LOS1 | Ribosomal protein S5/Elongation factor G/III/V family protein | chr1:20968245-20971077 REVERSE LENGTH=843
3086	2010.89	MDEANDSGLASYVAGQIDR	>gi|AT3G14420.1 | Symbols: | Aldolase-type TIM barrel family protein | chr3:4821804-4823899 FORWARD LENGTH=367
2882	1492.76	AGEVSISEITGTTTK	>gi|AT2G17265.1 | Symbols: HSK, DMR1 | homoserine kinase | chr2:7508606-7509718 FORWARD LENGTH=370
3065	1529.88	SEPVIHTLLPLSPK	>gi|AT4G04640.1 | Symbols: ATPC1 | ATPase, F1 complex, gamma subunit protein | chr4:2350761-2351882 REVERSE LENGTH=373
3201	1949.98	LTGMPTETFEQISQAVAK	>gi|AT1G17160.1 | Symbols: | pfkB-like carbohydrate kinase family protein | chr1:5867678-5869215 FORWARD LENGTH=379
3257	2275.18	DALPGGSSTLGDALMAPTVIYVK	>gi|AT3G55010.1 | Symbols: ATPURM, PUR5 | phosphoribosylformylglycinamidine cyclo-ligase, chloroplast / phosphoribosyl-aminoimidazole synthetase / AIR synthase (PUR5) | chr3:20386818-20388549 FORWARD LENGTH=389
3691	2164.07	DELLECAGEVFANVTSGILK	>gi|AT5G61510.1 | Symbols: | GroES-like zinc-binding alcohol dehydrogenase family protein | chr5:24737084-24738975 REVERSE LENGTH=406
2669	1580.83	TIEKPVEDPSELPK	>gi|AT5G35630.1 | Symbols: GS2, GLN2, ATGSL1 | glutamine synthetase 2 | chr5:13831220-13833239 FORWARD LENGTH=430
3175	2505.32	VETGMIKPGMVVTFAPTGLTTEVK	>gi|AT1G07920.1 | Symbols: | GTP binding Elongation factor Tu family protein | chr1:2455559-2457001 FORWARD LENGTH=449
2701	1227.62	NGNLVLAEADGR	>gi|AT1G78830.1 | Symbols: | Curculin-like (mannose-binding) lectin family protein | chr1:29637141-29638508 REVERSE LENGTH=455
2909	2014.94	ADLNVPLDDNQTITDDTR	>gi|AT3G12780.1 | Symbols: PGK1 | phosphoglycerate kinase 1 | chr3:4061127-4063140 REVERSE LENGTH=481
2832	1724.86	EKYETNPALYGELAK	>gi|AT3G01500.2 | Symbols: CA1 | carbonic anhydrase 1 | chr3:194853-197873 REVERSE LENGTH=347
HUIWEI_S10_20150127cus
Scan No.	Peptide Mass	Peptide Sequence	Sequence Header
2519	2004.96	VSTAIATDTTTDTSPPSQGR	>gi|AT3G57260.1 | Symbols: BGL2, PR2, BG2, PR-2 | beta-1,3-glucanase 2 | chr3:21188709-21189822 REVERSE LENGTH=339
2534	2004.96	VSTAIATDTTTDTSPPSQGR
2626	1307.63	WVQENVQSYR
2838	1327.72	TYVNNLIQHVK
2931	2338.12	LASSQTEADKWVQENVQSYR
2996	1312.71	LYGPDPGALAALR
3039	1173.57	FWGLFHPDR
3158	2817.37	SGGGSLEIVVSETGWPTEGAVGTSVENAK
3206	1856.94	GSDIELILDVPSSDLER
3227	1856.94	GSDIELILDVPSSDLER
3247	1856.94	GSDIELILDVPSSDLER
3326	1818.89	AIETYIFAMFDENKK
3388	1406.78	SFLEPVIGFLASK
3415	2245.18	FRDEYKSFLEPVIGFLASK
2386	1243.64	IQNGGTEVVEAK	>gi|AT5G09660.1 | Symbols: PMDH2 | peroxisomal NAD-malate dehydrogenase 2 | chr5:2993645-2995551 REVERSE LENGTH=354
2402	1243.64	IQNGGTEVVEAK
2414	1158.62	AKDELAGSIQK
2423	713.44	INAGIVK
2486	851.4	FADACLR
2798	1439.71	AGAGSATLSMAYAAAK
2871	1284.78	KLLGVTTLDVAR
2966	1156.68	LLGVTTLDVAR
3004	1966.93	TGAEEVYQLGPLNEYER
3298	1500.79	ANTFVAEVLGLDPR
3372	2121.15	QLEDALTGMDLVIIPAGIPR
3375	2121.15	QLEDALTGMDLVIIPAGIPR
4154	1798.04	VAILGAAGGIGQSLSLLMK
2404	1375.65	GDEEELSKENVK	>gi|AT3G50820.1 | Symbols: PSBO2, PSBO-2, OEC33 | photosystem II subunit O-2 | chr3:18891008-18892311 REVERSE LENGTH=331
2466	1463.73	QLEASGKPESFSGK
2514	1251.65	RLTYDEIQSK
2556	849.42	GSSFLDPK
2654	1561.75	GGSTGYDNAVALPAGGR
2714	1202.65	NTAASVGEITLK
2898	2173.96	GTGTANQCPTIDGGSETFSFK
3032	2017.96	EEDGIDYAAVTVQLPGGER
3035	2293.12	FKEEDGIDYAAVTVQLPGGER
3058	1361.63	FCFEPTSFTVK
3183	2603.3	SKPETGEVIGVFESLQPSDTDLGAK
3191	2255.08	LTYTLDEIEGPFEVGSDGSVK
2494	1064.47	SQICMVGDR	>gi|AT5G36790.1 | Symbols: | Haloacid dehalogenase-like hydrolase (HAD) superfamily protein | chr5:14481229-14483730 REVERSE LENGTH=362
2814	1122.58	IQYGTLCIR
2855	1390.67	ENPGCLFIATNR
2963	1218.69	VYVIGEEGILK
2975	1536.72	LDTDILFGQNGGCK
3063	1417.63	PSTFMMDYLADK
3108	1963.96	ELELAGFQYLGGPDDGKR
3155	1484.79	LIEGVPETLDMLR
3194	2813.34	DAVTHLTDAQEWAGGGSMVGALVGSTQR
3318	2117.13	TLLVLSGVTSISMLESPENK
2462	1446.76	LSGGDHIHAGTVVGK	>gi|ATCG00490.1 | Symbols: RBCL | ribulose-bisphosphate carboxylases | chrC:54958-56397 FORWARD LENGTH=479
2631	1450.61	DDENVNSQPFMR
2644	1464.75	TFQGPPHGIQVER
2702	1793.81	GHYLNATAGTCEEMIK
2706	1406.66	LTYYTPEYETK
2740	1186.66	DNGLLLHIHR
2826	1227.65	DLAVEGNEIIR
2958	2168.98	GGLDFTKDDENVNSQPFMR
3091	1260.62	FLFCAEAIYK
2504	889.47	NLCTAIAK	>gi|AT1G53240.1 | Symbols: mMDH1 | Lactate/malate dehydrogenase family protein | chr1:19854966-19856802 REVERSE LENGTH=341
2742	1496.68	SEVVGYMGDDNLAK
2792	1225.69	EGLEALKPELK
3076	1317.69	DDLFNINAGIVK
3122	1589.91	ALEGADLVIIPAGVPR
3327	3006.58	LNPLVSSLSLYDIANTPGVAADVGHINTR
3328	1859.91	NGVEEVLDLGPLSDFEK
3392	1792.06	VAILGAAGGIGQPLALLMK
2446	1045.55	FGLGDKPANK	>gi|AT5G09650.1 | Symbols: AtPPa6, PPa6 | pyrophosphorylase 6 | chr5:2991331-2993117 REVERSE LENGTH=300
2579	1317.66	IIQETNESWAK
2583	1366.67	AHLVNDVEDVEK
2642	1491.68	VQEEGPAESLDYR
2775	1069.6	IVAISLDDPK
2776	1069.6	IVAISLDDPK
2866	1494.69	MEVATDEDFTPIK
2618	1261.64	INSANQIFNNK	>gi|AT1G29670.1 | Symbols: | GDSL-like Lipase/Acylhydrolase superfamily protein | chr1:10375843-10377717 FORWARD LENGTH=363
2635	1563.76	SLVDQLNNNHPDAK
2758	1874.81	SYNAQSASDAYPMDISR
3079	1680.81	QFTPEQYANDLISR
3128	1746.8	SNYFPYGIDFGGPTGR
3342	2050.03	NYQTTVSQVVQLLGDETR
3610	2669.37	TTVDVIAELLGFNGYIPAYNTVSGR
2926	976.52	DFVLELNK	>gi|AT4G34050.1 | Symbols: CCoAOMT1 | S-adenosyl-L-methionine-dependent methyltransferases superfamily protein | chr4:16310844-16311973 FORWARD LENGTH=259
3055	2688.22	NHGTYDFIFVDADKDNYINYHK
3078	1416.75	ENYELGLPIIEK
3190	1845.91	IEICMLPVGDGITICR
3239	1693.88	EGPALPVLDEIVADEK
3259	1693.88	EGPALPVLDEIVADEK
3398	2402.2	SLLQSDDLYQYILETSVYPR
2555	1260.59	LGWHDAGTYNK	>gi|AT4G08390.1 | Symbols: SAPX | stromal ascorbate peroxidase | chr4:5314999-5317071 FORWARD LENGTH=372
2650	919.41	FDNSYFK
2778	1174.53	YAADQDAFFK
2780	1308.71	DIVALSGAHTLGR
3090	1795.85	EGPGAPGGQSWTPEWLK
3236	1668.87	LSNLGAEFNPPEGIVI_x000D_
3382	2224.08	DEDLLVLPTDAAIFEDSSFK
2547	916.49	MLHVVYR	>gi|AT1G67280.1 | Symbols: | Glyoxalase/Bleomycin resistance protein/Dioxygenase superfamily protein | chr1:25188563-25190547 REVERSE LENGTH=350
2763	1147.5	FYTECLGMK
2880	1274.6	ITACLDPDGWK
2919	1697.83	GNAYAQIAIGTDDVYK
3099	1659.85	AAQATTQDDLLTWVK
3304	2254.15	TVIAFIEDPDGYKFELLER
2507	1484.68	NGGIDTDKDYPYK	>gi|AT1G47128.1 | Symbols: RD21, RD21A | Granulin repeat cysteine protease family protein | chr1:17283139-17285609 REVERSE LENGTH=462
2524	1484.68	NGGIDTDKDYPYK
2790	1588.87	AVAHQPISIAIEAGGR
2879	1346.69	CGIAIEPSYPIK
2936	2301.13	VVTIDSYEDVPTYSEESLKK
2938	2301.13	VVTIDSYEDVPTYSEESLKK
2603	1696.75	GLAYDTSDDQQDITR	>gi|AT2G39730.1 | Symbols: RCA | rubisco activase | chr2:16570951-16573345 REVERSE LENGTH=474
2807	1211.57	SFQCELVMAK
2895	1779.8	EGPPVFEQPEMTYEK
3082	1711.75	MCCLFINDLDAGAGR
3131	2303.06	MGINPIMMSAGELESGNAGEPAK
3290	2149.12	VPIICTGNDFSTLYAPLIR
2488	1236.63	VTTTIGYGSPNK	>gi|AT3G60750.1 | Symbols: | Transketolase | chr3:22454004-22456824 FORWARD LENGTH=741
2498	1114.66	TVTDKPTLIK
2811	995.46	NPYWFNR
2836	1004.55	FLAIDAVEK
3238	1483.8	FEALGWHVIWVK
2688	1175.53	GYMFTTTAER	>gi|AT5G09810.1 | Symbols: ACT7 | actin 7 | chr5:3052809-3054220 FORWARD LENGTH=377
2916	1953.06	VAPEEHPVLLTEAPLNPK
3048	1773.89	NYELPDGQVITIGAER
3070	1854.92	LAYVALDYEQELETAK
3187	3150.63	TTGIVLDSGDGVSHTVPIYEGYALPHAILR
2456	1119.59	STTTGHLIYK	>gi|AT1G07920.1 | Symbols: | GTP binding Elongation factor Tu family protein | chr1:2455559-2457001 FORWARD LENGTH=449
2620	1450.67	YYCTVIDAPGHR
2670	1024.6	IGGIGTVPVGR
3159	2505.32	VETGMIKPGMVVTFAPTGLTTEVK
3347	2956.42	NMITGTSQADCAVLIIDSTTGGFEAGISK
2492	1164.61	VHAPEVAVDTK	>gi|AT4G11150.1 | Symbols: TUF, emb2448, TUFF, VHA-E1 | vacuolar ATP synthase subunit E1 | chr4:6800091-6801696 FORWARD LENGTH=230
2499	1189.58	IVCENTLDAR
2708	1053.65	LKEPSVLLR
2902	1443.74	VLQAQDDIVNAMK
3322	2608.23	CREEDLGLVEAVLDDAKEEYAGK
2710	1041.52	AFYTNLASR	>gi|AT4G16260.1 | Symbols: | Glycosyl hydrolase superfamily protein | chr4:9200180-9201441 REVERSE LENGTH=344
2906	1457.76	LYDPNQAALNALR
3024	2244.12	YIAVGNEVSPSNGGDVVLPAMR
3119	1709.93	NTGIEVIIGVPNTDLR
2624	1815.7	TDCCTGWTGVECTNR	>gi|AT3G12145.1 | Symbols: FLR1, FLOR1 | Leucine-rich repeat (LRR) family protein | chr3:3874764-3876075 REVERSE LENGTH=325
2962	1672.88	SIVSLDLSQNHIYGK
3067	1520.81	ALGNPPLLSSWNPR
3299	2638.34	LTGSIPNSFGSFVGNVPNLYLSNNK
2526	1584.84	ALDLASKPEGTGTPTK	>gi|AT2G37660.1 | Symbols: | NAD(P)-binding Rossmann-fold superfamily protein | chr2:15795481-15796977 REVERSE LENGTH=325
2939	1858.95	ELLVGKDDELLETETR
3020	1871.93	ADVAEVCVQALQLEEAK
3230	2657.22	GGRPEFFFDDGAYPEQVDWIGQK
2458	1568.83	TVAAAVAAAPENSNKR	>gi|AT3G14310.1 | Symbols: ATPME3, PME3 | pectin methylesterase 3 | chr3:4772214-4775095 REVERSE LENGTH=592
2491	1309.61	ADATVAADGSGTFK
2518	1426.74	TDPNQNTGIVIQK
2554	1277.62	DITFQNTAGPSK
2627	934.49	IIGFDNTR	>gi|AT5G38420.1 | Symbols: | Ribulose bisphosphate carboxylase (small chain) family protein | chr5:15381203-15381978 REVERSE LENGTH=181
3042	1547.8	LPLFGCTDSAQVLK
3232	2067.08	KFETLSYLPDLSDVELAK
3278	1938.98	FETLSYLPDLSDVELAK
2403	1012.52	VAEGEGNLPK	>gi|AT5G66530.1 | Symbols: | Galactose mutarotase-like superfamily protein | chr5:26553821-26555575 REVERSE LENGTH=307
2876	1330.73	VIVGADSLSTELK
3134	1532.83	DLLFVRPDAVFNK
3366	2712.35	LVLTSPQNSEAEIYLFGGCITSWK
2698	1309.57	LEMMEPCSSVK	>gi|AT4G14880.1 | Symbols: OASA1, OLD3, CYTACS1 | O-acetylserine (thiol) lyase (OAS-TL) isoform A1 | chr4:8518209-8520050 REVERSE LENGTH=322
2810	1472.73	IHYETTGPEIWK
2972	1947.91	TPNGYMLQQFENPANPK
3103	1617.86	LYGVEPVESAILSGGK
2894	1355.65	FYLGEVGNGAAMK	>gi|AT1G17650.1 | Symbols: GLYR2, GR2 | glyoxylate reductase 2 | chr1:6069594-6071964 REVERSE LENGTH=358
2968	1490.76	DTGALFLEAPVSGSK
3286	2416.28	LALGLAESVSQSTPIAAAANELYK
3354	1842.89	SYGLSDEDFSAVIEALK
2643	1334.65	DTLIYPAHDYK	>gi|AT1G53580.1 | Symbols: GLX2-3, ETHE1, GLY3 | glyoxalase II 3 | chr1:19991542-19993250 REVERSE LENGTH=294
2806	1815.82	GFEVSTVGEEMQHNPR
2982	1192.63	MAFTGDAVLIR
2999	1379.71	TIMSNLNLSYPK
2735	1480.69	GIELYCAPTADGSK	>gi|AT3G44310.1 | Symbols: NIT1, ATNIT1, NITI | nitrilase 1 | chr3:15986901-15988841 FORWARD LENGTH=346
2840	2051.04	VTIVQSSTVYNDTPATIDK
3066	2163.03	CIWGQGDGSTIPVYDTPIGK
3348	1820.95	GAELVLFPEGFIGGYPR
2542	946.47	TGLSDAIDR	>gi|AT1G21440.1 | Symbols: | Phosphoenolpyruvate carboxylase family protein | chr1:7502325-7504103 REVERSE LENGTH=336
2928	1893.99	IPIIADADTGGGNALNVQR
3248	2031.97	DLIAAGAAGCFLEDQAWPK
2760	1321.83	RLTVLGAALRPR	>gi|AT4G21580.1 | Symbols: | oxidoreductase, zinc-binding dehydrogenase family protein | chr4:11475822-11477514 FORWARD LENGTH=325
2971	1722.82	VGDQVCALLSGGGYAEK
3218	1759.92	GVDVILDCIGAPYLQK
2424	1323.66	LEGVCPAHNTVK	>gi|AT5G42180.1 | Symbols: | Peroxidase superfamily protein | chr5:16852702-16854021 FORWARD LENGTH=317
2562	1149.53	GCDGSVLLDSK
2774	1415.7	EVDPTLNPSFAAR
2512	1229.66	DKVTILGDGNAK	>gi|AT1G75280.1 | Symbols: | NmrA-like negative transcriptional regulator family protein | chr1:28252030-28253355 FORWARD LENGTH=310
2842	1676.9	AVINKEEDIAAYTIK
2999	1379.67	FLPSEFGVDVDR
2699	1662.87	AASTHGIALVAPDTSPR	>gi|AT2G41530.1 | Symbols: ATSFGH, SFGH | S-formylglutathione hydrolase | chr2:17323656-17325430 REVERSE LENGTH=284
2884	1494.76	LLSENFSQLDTTK
3143	2060.01	SVSAFAPITNPINCAWGQK
2746	1648.68	NYMIYNYCTDHR	>gi|AT4G30270.1 | Symbols: MERI5B, MERI-5, XTH24, SEN4 | xyloglucan endotransglucosylase/hydrolase 24 | chr4:14819445-14820448 REVERSE LENGTH=269
2822	2457.09	IDSKPNSNWYTQEMDSTSQAR
2978	1666.89	LVPGNSAGTVTTFYLK
2683	1130.62	GTDTVVLAVEK	>gi|AT3G51260.1 | Symbols: PAD1 | 20S proteasome alpha subunit PAD1 | chr3:19031086-19032746 FORWARD LENGTH=250
3086	1647.87	LTLEDPVTVEYITR
3102	1880.93	IPALYQTDPSGTFSAWK
2651	920.57	TPGPVIIPK	>gi|AT2G26740.1 | Symbols: ATSEH, SEH | soluble epoxide hydrolase | chr2:11393148-11394257 REVERSE LENGTH=321
2727	1158.55	GFSGPVNYYR
2862	1441.6	AFYGDDYYICR
2655	1430.7	LDSIGLENTEANR	>gi|AT4G38970.1 | Symbols: FBA2 | fructose-bisphosphate aldolase 2 | chr4:18163714-18165659 REVERSE LENGTH=398
2687	1465.65	GILAMDESNATCGK
3196	2444.17	GLVPLVGSNNESWCQGLDGLSSR
2739	1786.87	IVVSSCGHDGPFGATGVK	>gi|AT5G54770.1 | Symbols: THI1, TZ, THI4 | thiazole biosynthetic enzyme, chloroplast (ARA6) (THI1) (THI4) | chr5:22246634-22247891 FORWARD LENGTH=349
2839	1305.67	HAALFTSTIMSK
2915	1417.69	ALDMNTAEDAIVR
2511	1772.82	FYKEEEKNDPEFAK	>gi|AT3G12780.1 | Symbols: PGK1 | phosphoglycerate kinase 1 | chr3:4061127-4063140 REVERSE LENGTH=481
2850	1572.84	GVTTIIGGGDSVAAVEK
2874	2014.94	ADLNVPLDDNQTITDDTR
2662	1162.62	YLEAGTLPTAK	>gi|AT4G04640.1 | Symbols: ATPC1 | ATPase, F1 complex, gamma subunit protein | chr4:2350761-2351882 REVERSE LENGTH=373
3088	1338.67	GLCGGFNNFIIK
3126	2316.96	GEICDINGTCVDAAEDEFFR
2460	1415.71	KGETPETAVVEEK	>gi|AT4G20260.1 | Symbols: ATPCAP1, PCAP1 | plasma-membrane associated cation-binding protein 1 | chr4:10941593-10943227 FORWARD LENGTH=225
3340	2420.19	AVSEASSSFGAGYVAGPVTFIFEK
2454	1642.79	TVNEAVAAAPENSNTR	>gi|AT1G11580.1 | Symbols: ATPMEPCRA, PMEPCRA | methylesterase PCR A | chr1:3888730-3890649 FORWARD LENGTH=557
2464	1487.72	EDQNQNTAISIQK
2450	1138.63	HIIVATGSDVK	>gi|AT1G48030.1 | Symbols: mtLPD1 | mitochondrial lipoamide dehydrogenase 1 | chr1:17717432-17719141 REVERSE LENGTH=507
2888	1206.61	TPFTSGLDLEK
2538	1447.64	ANFNDKYEEYR	>gi|AT2G47610.1 | Symbols: | Ribosomal protein L7Ae/L30e/S12e/Gadd45 family protein | chr2:19529854-19531401 FORWARD LENGTH=257
2692	1252.61	TASCLCLTTVK
2736	2001.94	ASGDYAIVIAHNPDSDTTR	>gi|AT2G18020.1 | Symbols: EMB2296 | Ribosomal protein L2 family | chr2:7837151-7838160 FORWARD LENGTH=258
2747	1291.69	GVVTEIIHDPGR
2734	1833.83	VTTGPNLDCENQRPFS_x000D_	>gi|AT4G01700.1 | Symbols: | Chitinase family protein | chr4:732413-733487 REVERSE LENGTH=280
3314	2431.22	TVGYGLVTNIINGGLECGIPGDGR
2952	1275.68	AIASNIDANFLK	>gi|AT5G43010.1 | Symbols: RPT4A | regulatory particle triple-A ATPase 4A | chr5:17248563-17251014 REVERSE LENGTH=399
3208	1771.01	TAAVSEYRKKLLQHK
2690	2108.12	EATDKPVAVGFGISKPEHVK	>gi|AT3G54640.1 | Symbols: TSA1, TRP3 | tryptophan synthase alpha chain | chr3:20223331-20225303 REVERSE LENGTH=312
3279	2250.19	AVGVQGLVVPDVPLEETEMLR
2604	1156.64	LVDQALTNGVK	>gi|AT3G48420.1 | Symbols: | Haloacid dehalogenase-like hydrolase (HAD) superfamily protein | chr3:17929743-17931551 FORWARD LENGTH=319
2863	1501.78	CVVVEDSAIGLAAAK
2366	1289.68	HITGSNIGGHAVK	>gi|AT4G01610.1 | Symbols: | Cysteine proteinases superfamily protein | chr4:694857-696937 FORWARD LENGTH=359
2750	1958.89	GTNECGIEDEPVAGLPSSK
2540	1473.8	ITAATTLTGQPATTK	>gi|AT4G21650.1 | Symbols: | Subtilase family protein | chr4:11501314-11504656 REVERSE LENGTH=766
3075	1690.82	LADPFDYGGGLVNPEK
2864	1431.67	DTLSCVMAPDVPK	>gi|AT2G25450.1 | Symbols: | 2-oxoglutarate (2OG) and Fe(II)-dependent oxygenase superfamily protein | chr2:10830286-10831563 REVERSE LENGTH=359
3806	2324.24	LAELMFEILSEALGLSPNHLK
2636	1319.72	VAPEVIAEHTVR	>gi|AT2G36460.1 | Symbols: | Aldolase superfamily protein | chr2:15296929-15298387 REVERSE LENGTH=358
2738	1443.73	LASINVENVESNR
2695	1116.56	AEEIMGQAIR	>gi|AT1G04690.1 | Symbols: KAB1, KV-BETA1 | potassium channel beta subunit 1 | chr1:1313662-1315420 FORWARD LENGTH=328
2979	1787.95	SAQDIALADLAPTHPIR	>gi|AT3G02520.1 | Symbols: GRF7, GF14 NU | general regulatory factor 7 | chr3:526800-527915 REVERSE LENGTH=265
2560	1237.62	AYEIATTAAEAK	>gi|AT2G42590.1 | Symbols: GRF9, GF14 MU | general regulatory factor 9 | chr2:17732118-17733775 REVERSE LENGTH=263
3594	2360.25	TVVDQYGQTILDLLLSETQPK	>gi|AT1G11910.1 | Symbols: APA1, ATAPA1 | aspartic proteinase A1 | chr1:4017119-4019874 REVERSE LENGTH=506
2539	1730.84	NCSATVGQVGNVGVNQK	>gi|ATCG00830.1 | Symbols: RPL2.1 | ribosomal protein L2 | chrC:84337-85843 REVERSE LENGTH=274
2667	1422.66	ELAEDGYSGVEVR	>gi|AT2G31610.1 | Symbols: | Ribosomal protein S3 family protein | chr2:13450384-13451669 FORWARD LENGTH=250
2726	2135.96	SDPSATLSSTTPCSDSTPLGR	>gi|AT5G35100.1 | Symbols: | Cyclophilin-like peptidyl-prolyl cis-trans isomerase family protein | chr5:13360459-13361377 REVERSE LENGTH=281
2914	1609.83	TPGVDDITGEPLIQR	>gi|AT5G63400.1 | Symbols: ADK1 | adenylate kinase 1 | chr5:25393274-25394817 REVERSE LENGTH=246
2668	1333.63	MVAEQAAWETAK	>gi|AT1G15950.1 | Symbols: CCR1, IRX4, ATCCR1 | cinnamoyl coa reductase 1 | chr1:5478855-5481915 FORWARD LENGTH=344
2656	1314.65	AINSLNGADLDGR	>gi|AT3G53460.1 | Symbols: CP29 | chloroplast RNA-binding protein 29 | chr3:19819738-19821423 REVERSE LENGTH=342
3214	1865.81	NENAECLADEIADQFK	>gi|AT3G06035.1 | Symbols: | Glycoprotein membrane precursor GPI-anchored | chr3:1823172-1824110 REVERSE LENGTH=200
2496	1964.81	FDSTGTGTCETGSCGSTLK	>gi|AT1G77700.1 | Symbols: | Pathogenesis-related thaumatin superfamily protein | chr1:29204747-29206217 FORWARD LENGTH=356
2675	1386.71	LASIGLENTEANR	>gi|AT2G21330.1 | Symbols: FBA1 | fructose-bisphosphate aldolase 1 | chr2:9128416-9130152 REVERSE LENGTH=399
3367	1794.87	AVGMLYQVVDDITEDK	>gi|AT4G38460.1 | Symbols: GGR | geranylgeranyl reductase | chr4:17994849-17995974 FORWARD LENGTH=326
2947	1454.75	DSVVALGGPNWNVK	>gi|AT5G05340.1 | Symbols: | Peroxidase superfamily protein | chr5:1579142-1580819 REVERSE LENGTH=324
2948	1762.91	VETLLNLDTKPYSDR	>gi|AT5G35630.1 | Symbols: GS2, GLN2, ATGSL1 | glutamine synthetase 2 | chr5:13831220-13833239 FORWARD LENGTH=430
2820	1744.88	TLTAGETPTIVDTDVGR	>gi|AT5G12040.2 | Symbols: | Nitrilase/cyanide hydratase and apolipoprotein N-acyltransferase family protein | chr5:3885162-3887169 FORWARD LENGTH=294
2404	1375.73	DHVHALSKGVSAR	>gi|AT1G01090.1 | Symbols: PDH-E1 ALPHA | pyruvate dehydrogenase E1 alpha | chr1:47705-49166 REVERSE LENGTH=428
2918	1706.79	NCFSIDAPVSGGDLGAK	>gi|AT4G29120.1 | Symbols: | 6-phosphogluconate dehydrogenase family protein | chr4:14350861-14351865 FORWARD LENGTH=334
2954	1534.8	HDVTEPLLIEVDR	>gi|AT5G59290.1 | Symbols: UXS3, ATUXS3 | UDP-glucuronic acid decarboxylase 3 | chr5:23915814-23917953 REVERSE LENGTH=342
2891	1438.8	VLQNPIVTEVAEK	>gi|AT2G37760.2 | Symbols: | NAD(P)-linked oxidoreductase superfamily protein | chr2:15831995-15833742 FORWARD LENGTH=311
3350	2608.2	LIGWGTSDDGEDYWLLANQWNR	>gi|AT1G02300.1 | Symbols: | Cysteine proteinases superfamily protein | chr1:453288-455376 FORWARD LENGTH=379
2830	1901.95	AAVDAGYVPNDLQVGQTGK	>gi|AT1G50940.1 | Symbols: ETFALPHA | electron transfer flavoprotein alpha | chr1:18878038-18879939 REVERSE LENGTH=363
2743	1608.81	SNNTVYNATAGGIISK	>gi|ATCG00540.1 | Symbols: PETA | photosynthetic electron transfer A | chrC:61657-62619 FORWARD LENGTH=320
2867	1709.9	IYQGQTVSPITFQTK	>gi|AT1G79230.1 | Symbols: ST1, ATMST1, MST1, ATRDH1, STR1 | mercaptopyruvate sulfurtransferase 1 | chr1:29800824-29803679 FORWARD LENGTH=379
3036	1980.89	FQEPGEIEEDFAQVDTK	>gi|AT4G02340.1 | Symbols: | alpha/beta-Hydrolases superfamily protein | chr4:1035722-1037403 FORWARD LENGTH=324
2762	1728.92	NKDSTITVTLAPENVK	>gi|AT3G16530.1 | Symbols: | Legume lectin family protein | chr3:5624586-5625416 REVERSE LENGTH=276
HUIWEI_S11_20150127cus
Scan No.	Peptide Mass	Peptide Sequence	Sequence Header
2724	1146.63	KAFDPVETIK	>gi|AT3G01500.2 | Symbols: CA1 | carbonic anhydrase 1 | chr3:194853-197873 REVERSE LENGTH=347
2740	1234.51	YMVFACSDSR
2785	947.44	GGYYDFVK
2808	1018.53	AFDPVETIK
2812	1724.86	EKYETNPALYGELAK
2813	1651.87	VENIVVIGHSACGGIK
2814	1724.86	EKYETNPALYGELAK
2838	1781.79	VISELGDSAFEDQCGR
2852	1467.72	YETNPALYGELAK
2868	1467.72	YETNPALYGELAK
3000	1244.62	NIANMVPPFDK
3136	2042	VCPSHVLDFQPGDAFVVR
3137	2042	VCPSHVLDFQPGDAFVVR
3376	1659.9	YGGVGAAIEYAVLHLK
3441	2384.1	GLMSFPLDGNNSTDFIEDWVK
3466	1905.04	EAVNVSLANLLTYPFVR
2496	1184.56	SHDGPFIAGER	>gi|AT1G19570.1 | Symbols: DHAR1, ATDHAR1, DHAR5 | dehydroascorbate reductase | chr1:6773462-6774413 REVERSE LENGTH=213
2772	1796.83	AAVGAPDHLGDCPFSQR
2832	1098.63	VSAVDLSLAPK
2878	1019.54	YVISGWAPK
2976	1424.79	LYHLQVALGHFK
3009	1943.9	SWSVPESFPHVHNYMK
3317	2647.31	SKDSNDGSEHALLVELEALENHLK
3321	1701.88	WVTDSDVIVGILEEK
3360	2173.11	IDDKWVTDSDVIVGILEEK
3361	2173.11	IDDKWVTDSDVIVGILEEK
3365	2432.18	DSNDGSEHALLVELEALENHLK
3508	2190.1	TPAEFASVGSNIFGTFGTFLK
2512	855.41	FTDAQFK	>gi|AT1G78370.1 | Symbols: ATGSTU20, GSTU20 | glutathione S-transferase TAU 20 | chr1:29484428-29485204 REVERSE LENGTH=217
2592	1155.56	EKGVEFEYR
2601	1054.54	IVAYAAEYR
2648	898.42	GVEFEYR
2820	1345.77	SPLLLQSNPIHK
2825	1747.77	GVEFEYREEDFSNK
2826	1345.77	SPLLLQSNPIHK
2844	1340.62	FGNFSIESESPK
2860	1340.62	FGNFSIESESPK
2960	1295.59	NPFFPSDPYGR
2962	1154.58	FWADFVDKK
2553	913.49	SQGPDLLGK	>gi|AT2G30860.1 | Symbols: ATGSTF9, GLUTTR, ATGSTF7, GSTF9 | glutathione S-transferase PHI 9 | chr2:13139132-13140057 FORWARD LENGTH=215
2569	913.49	SQGPDLLGK
2836	885.55	ALVTLIEK
2956	1585.76	KHVSAWWDDISSR
2957	1585.76	KHVSAWWDDISSR
3014	1513.81	LAGVLDVYEAHLSK
3020	1457.67	HVSAWWDDISSR
3194	1418.75	GVAFETIPVDLMK
3270	2348.2	QPAYLALQPFGTVPAVVDGDYK
3692	2891.51	YLAGDFVSLADLAHLPFTDYLVGPIGK
2448	1806.78	GANDKPETCPPTDYSR	>gi|AT1G75040.1 | Symbols: PR5, PR-5 | pathogenesis-related gene 5 | chr1:28177754-28178731 FORWARD LENGTH=239
2509	1262.48	FNTDQYCCR
2833	1375.67	LGDGGFELTPGASR
2940	1883.82	YAGCVSDLNAACPDMLK
2944	1870.9	NNCPTTVWAGTLAGQGPK
3102	1632.77	DFYDVSLVDGYNVK
3241	2144.06	CNGGGVPPVTLAEFTLVGDGGK
2486	1108.45	CCDAVEDIK	>gi|AT1G27950.1 | Symbols: LTPG1 | glycosylphosphatidylinositol-anchored lipid protein transfer 1 | chr1:9740740-9741991 FORWARD LENGTH=193
2513	1393.6	CCDAVEDIKER
2516	1393.6	CCDAVEDIKER
2912	1265.63	CLCFVIQQAK
2612	963.5	VLDVYEAR	>gi|AT4G02520.1 | Symbols: ATGSTF2, ATPM24.1, ATPM24, GST2, GSTF2 | glutathione S-transferase PHI 2 | chr4:1110673-1111531 REVERSE LENGTH=212
2652	1609.76	YENQGTNLLQTDSK
3021	1923.93	SIYGLTTDEAVVAEEEAK
3065	1632.78	NPFGQVPAFEDGDLK
2894	1206.61	CFAAVDAVVGAK	>gi|AT1G27130.1 | Symbols: ATGSTU13, GST12, GSTU13 | glutathione S-transferase tau 13 | chr1:9425582-9426597 FORWARD LENGTH=227
2949	1184.55	FWAQYIDDK
2958	1382.66	YEYLDEPDVLK
3369	1723.85	LMECLAILEETFQK
2750	876.44	TELMDLR	>gi|AT3G60820.1 | Symbols: PBF1 | N-terminal nucleophile aminohydrolases (Ntn hydrolases) superfamily protein | chr3:22472038-22473809 REVERSE LENGTH=223
2932	1622.7	GCVFTYDAVGSYER
3044	1814.89	QDSNTPLSEAEAVDLVK
3292	2295.16	VGYGAQGSGSTLIMPFLDNQLK
2532	1229.66	DKVTILGDGNAK	>gi|AT1G75280.1 | Symbols: | NmrA-like negative transcriptional regulator family protein | chr1:28252030-28253355 FORWARD LENGTH=310
2872	1676.9	AVINKEEDIAAYTIK
3024	1379.67	FLPSEFGVDVDR
2600	1264.55	GPSGSPWYGSDR	>gi|AT1G29910.1 | Symbols: CAB3, AB180, LHCB1.2 | chlorophyll A/B binding protein 3 | chr1:10472443-10473246 REVERSE LENGTH=267
3600	1902.98	WAMLGALGCVFPELLAR
3617	1902.98	WAMLGALGCVFPELLAR
3173	2024.03	IDLAIDGADEVDPNLDLVK	>gi|AT3G04790.1 | Symbols: | Ribose 5-phosphate isomerase, type A protein | chr3:1313365-1314195 FORWARD LENGTH=276
3208	1790.97	LLSSGELYDIVGIPTSK
3244	2700.45	AVEAIKPGMVLGLGTGSTAAFAVDQIGK
3072	1985.98	GVNPWIEVDGGVTPANAYK	>gi|AT5G61410.1 | Symbols: RPE, EMB2728 | D-ribulose-5-phosphate-3-epimerase | chr5:24684085-24685836 REVERSE LENGTH=281
3084	1743.95	VIEAGANALVAGSAVFGAK
3176	1660.9	SDIIVSPSILSANFAK
2744	1370.63	YAGTEVEFNDVK	>gi|AT5G20720.1 | Symbols: CPN20, CPN10, CHCPN10, ATCPN21, CPN21 | chaperonin 20 | chr5:7015015-7016354 FORWARD LENGTH=253
2964	1661.92	ITPLPVSTGSTVLYSK
2993	2082.08	EKPSIGTVIAVGPGSLDEEGK
2436	1905.78	SSFGSSGSGYGGGGGSGAGSGNR	>gi|AT2G37220.1 | Symbols: | RNA-binding (RRM/RBD/RNP motifs) family protein | chr2:15634980-15636331 REVERSE LENGTH=289
2526	1017.47	SLDGADLDGR
3089	1988.95	GFGFVTYDSSQEVQNAIK
2573	1039.44	DAGYSGWER	>gi|AT4G29260.1 | Symbols: | HAD superfamily, subfamily IIIB acid phosphatase | chr4:14422310-14423409 REVERSE LENGTH=255
3068	1921.85	GNSGDQWSDLQGFAVADR
3093	2009.95	FSEWVEQGTAPAFDASLR
2528	1091.56	FAAGTEAIANK	>gi|AT3G12780.1 | Symbols: PGK1 | phosphoglycerate kinase 1 | chr3:4061127-4063140 REVERSE LENGTH=481
2950	1403.73	ELDYLVGAVSNPK
3296	2269.13	IVPASGIEDGWMGLDIGPDSIK
2905	1548.68	SWANLYPEDDPSR	>gi|AT3G59970.3 | Symbols: MTHFR1 | methylenetetrahydrofolate reductase 1 | chr3:22151303-22154323 FORWARD LENGTH=592
2941	1974.02	INSNGFLTINSQPSVNAAK
2968	1837.86	SDSPAIGWGGPGGYVYQK
3132	2543.25	AGDSTPEELANATQVQGDYLPIVR	>gi|AT3G49010.1 | Symbols: ATBBC1, BBC1, RSU2 | breast basic conserved 1 | chr3:18166971-18168047 REVERSE LENGTH=206
3133	2543.25	AGDSTPEELANATQVQGDYLPIVR
2997	1302.66	GYIIPGLGDAGDR	>gi|AT3G53900.1 | Symbols: UPP, PYRR | uracil phosphoribosyltransferase | chr3:19956914-19958699 REVERSE LENGTH=231
3820	2274.24	VFLVDPVLATGGTIMAAMDLLK
2752	1923.88	AIGSGSEGADSSLQEQFNK	>gi|AT1G53850.1 | Symbols: PAE1, ATPAE1 | 20S proteasome alpha subunit E1 | chr1:20104131-20105792 REVERSE LENGTH=237
2853	1398.76	ITSPLLEPSSVEK
2792	1403.58	FYCWDTAGQEK	>gi|AT5G55190.1 | Symbols: RAN3, ATRAN3 | RAN GTPase 3 | chr5:22392285-22393957 FORWARD LENGTH=221
2928	1514.76	VCENIPIVLCGNK
2729	1261.62	AYIEALNEDPK	>gi|AT2G20890.1 | Symbols: PSB29, THF1 | photosystem II reaction center PSB29 protein | chr2:8987783-8989185 FORWARD LENGTH=300
2766	1355.66	SQTSASLVDFSSK
3170	1954.02	IFNVLGEPVDNLGPVDTR	>gi|ATCG00480.1 | Symbols: ATPB, PB | ATP synthase subunit beta | chrC:52660-54156 REVERSE LENGTH=498
3182	2141.06	GMDVVDMGNPLSVPVGGATLGR
2728	1236.62	VAVICGYGDVGK	>gi|AT4G13940.1 | Symbols: HOG1, EMB1395, SAHH1, MEE58, ATSAHH1 | S-adenosyl-L-homocysteine hydrolase | chr4:8054931-8056676 FORWARD LENGTH=485
3109	1756.75	GETLQEYWWCTER
2897	1433.75	AASFNIIPSSTGAAK	>gi|AT1G13440.1 | Symbols: GAPC-2, GAPC2 | glyceraldehyde-3-phosphate dehydrogenase C2 | chr1:4608465-4610494 REVERSE LENGTH=338
3098	1497.84	VPTVDVSVVDLTVR
2697	1574.76	ALPTYTPESPGDATR	>gi|AT3G60750.1 | Symbols: | Transketolase | chr3:22454004-22456824 FORWARD LENGTH=741
3245	2076.09	VVPGFLGGSADLASSNMTLLK
2717	1334.6	DLSEMEAVDAQK	>gi|AT2G31670.1 | Symbols: | Stress responsive alpha-beta barrel domain protein | chr2:13472699-13473490 REVERSE LENGTH=263
2765	1305.76	IPGTVAPLPGSVAK
3066	1547.8	LPLFGCTDSAQVLK	>gi|AT5G38420.1 | Symbols: | Ribulose bisphosphate carboxylase (small chain) family protein | chr5:15381203-15381978 REVERSE LENGTH=181
3248	2067.08	KFETLSYLPDLSDVELAK
2538	942.5	EDGIVSPVK	>gi|AT5G60360.1 | Symbols: SAG2, AALP, ALP | aleurain-like protease | chr5:24280044-24282152 FORWARD LENGTH=358
2952	1612.7	NMCGIATCASYPVVA_x000D_
3253	2589.19	SEIPEYLNGEVAGDYGYDPFGLGK	>gi|AT4G10340.1 | Symbols: LHCB5 | light harvesting complex of photosystem II 5 | chr4:6408200-6409496 FORWARD LENGTH=280
2485	1415.71	KGETPETAVVEEK	>gi|AT4G20260.1 | Symbols: ATPCAP1, PCAP1 | plasma-membrane associated cation-binding protein 1 | chr4:10941593-10943227 FORWARD LENGTH=225
2756	2135.96	SDPSATLSSTTPCSDSTPLGR	>gi|AT5G35100.1 | Symbols: | Cyclophilin-like peptidyl-prolyl cis-trans isomerase family protein | chr5:13360459-13361377 REVERSE LENGTH=281
2704	1525.82	AAAVGANNQAAQSILK	>gi|AT3G22110.1 | Symbols: PAC1 | 20S proteasome alpha subunit C1 | chr3:7792819-7793571 REVERSE LENGTH=250
3353	1919.96	WAMLGAFGCITPEVLQK	>gi|AT5G54270.1 | Symbols: LHCB3, LHCB3*1 | light-harvesting chlorophyll B-binding protein 3 | chr5:22038424-22039383 FORWARD LENGTH=265
2988	1071.61	IPVFLDGGVR	>gi|AT3G14420.1 | Symbols: | Aldolase-type TIM barrel family protein | chr3:4821804-4823899 FORWARD LENGTH=367
2908	1126.66	ITAVDLSLAPK	>gi|AT1G75270.1 | Symbols: DHAR2 | dehydroascorbate reductase 2 | chr1:28250255-28251237 REVERSE LENGTH=213
3120	2346.18	VQLAETYLSQAALGDANADAIGR	>gi|AT2G39730.1 | Symbols: RCA | rubisco activase | chr2:16570951-16573345 REVERSE LENGTH=474
HUIWEI_S12_20150127cus
Scan No.	Peptide Mass	Peptide Sequence	Sequence Header
2206	1254.5	TGCNFDASGNGR	>gi|AT1G75040.1 | Symbols: PR5, PR-5 | pathogenesis-related gene 5 | chr1:28177754-28178731 FORWARD LENGTH=239
2269	1254.5	TGCNFDASGNGR
2285	1254.5	TGCNFDASGNGR
2305	1254.5	TGCNFDASGNGR
2321	1254.5	TGCNFDASGNGR
2338	1254.5	TGCNFDASGNGR
2358	1254.5	TGCNFDASGNGR
2377	1302.63	LGIRPSGGSGDCK
2379	1254.5	TGCNFDASGNGR
2389	1093.46	CVTGDCGGLR
2405	1093.46	CVTGDCGGLR
2438	1806.78	GANDKPETCPPTDYSR
2457	1276.59	VMDQNNVVACK
2498	1262.48	FNTDQYCCR
2702	1142.58	QLTAPAGWSGR
2818	1375.67	LGDGGFELTPGASR
2835	1375.67	LGDGGFELTPGASR
2893	1883.82	YAGCVSDLNAACPDMLK
2918	1870.9	NNCPTTVWAGTLAGQGPK
2925	1883.82	YAGCVSDLNAACPDMLK
2937	1870.9	NNCPTTVWAGTLAGQGPK
2949	1883.82	YAGCVSDLNAACPDMLK
2953	1870.9	NNCPTTVWAGTLAGQGPK
2969	1870.9	NNCPTTVWAGTLAGQGPK
3077	1632.77	DFYDVSLVDGYNVK
3093	1632.77	DFYDVSLVDGYNVK
3217	2144.06	CNGGGVPPVTLAEFTLVGDGGK
3233	2144.06	CNGGGVPPVTLAEFTLVGDGGK
3237	2144.06	CNGGGVPPVTLAEFTLVGDGGK
3979	1632.77	DFYDVSLVDGYNVK
2430	1338.64	NLAPSSEGGGEPPK	>gi|AT3G10920.1 | Symbols: MSD1, MEE33, ATMSD1 | manganese superoxide dismutase 1 | chr3:3418015-3419581 FORWARD LENGTH=231
2454	1017.56	NVRPEYLK
2765	1740.96	KLVVDTTANQDPLVTK
2785	1612.87	LVVDTTANQDPLVTK
2801	1612.87	LVVDTTANQDPLVTK
2803	1598.77	FNGGGHVNHSIFWK
3049	2569.23	HHQAYVTNYNNALEQLDQAVNK
3205	1856.96	GSLGSAIDAHFGSLEGLVK
2725	1234.51	YMVFACSDSR	>gi|AT3G01500.2 | Symbols: CA1 | carbonic anhydrase 1 | chr3:194853-197873 REVERSE LENGTH=347
2782	947.44	GGYYDFVK
2809	1724.86	EKYETNPALYGELAK
2850	1467.72	YETNPALYGELAK
2990	1244.62	NIANMVPPFDK
3126	2042	VCPSHVLDFQPGDAFVVR
3362	1659.9	YGGVGAAIEYAVLHLK
3363	1659.9	YGGVGAAIEYAVLHLK
2509	1237.68	HQLITATVNGGK	>gi|AT1G06680.1 | Symbols: PSBP-1, OEE2, PSII-P, OE23 | photosystem II subunit P-1 | chr1:2047940-2049186 FORWARD LENGTH=263
2526	1237.68	HQLITATVNGGK
2813	1202.63	EIEYPGQVLR
2865	1342.68	KFVESAATSFSVA_x000D_
2993	1587.72	TNTDFLPYNGDGFK
3007	2385.12	FEDNFDATSNLNVMVTPTDKK
3493	2359.16	SITDYGSPEEFLSQVNYLLGK
2629	1164.57	LSEEDQAVFK	>gi|AT3G16640.1 | Symbols: TCTP | translationally controlled tumor protein | chr3:5669709-5670729 REVERSE LENGTH=168
2973	1062.57	VVDIVDTFR
3081	1514.76	EIENGILWEVEGK
3109	1780.88	EGSTNPTFLYFAHGLK
3378	2815.28	LSDFQFFVGEGMHDDSTLVFAYYK
2597	1455.64	GGSPYGAGTFAGDGSR	>gi|AT5G54500.1 | Symbols: FQR1 | flavodoxin-like quinone reductase 1 | chr5:22124674-22126256 FORWARD LENGTH=204
2894	1029.48	FGMMAAQFK
3113	1205.62	AFLDATGGLWR
3406	2593.27	SESPIITPNELAEADGFVFGFPTR
2747	1276.67	VFLEEEKDLR	>gi|AT4G15510.1 | Symbols: | Photosystem II reaction center PsbP family protein | chr4:8860701-8862529 FORWARD LENGTH=287
2766	1720.78	SYANNNELAVMPQDR
2886	1202.62	YPQNWIQVR
2721	1261.62	AYIEALNEDPK	>gi|AT2G20890.1 | Symbols: PSB29, THF1 | photosystem II reaction center PSB29 protein | chr2:8987783-8989185 FORWARD LENGTH=300
2761	1355.66	SQTSASLVDFSSK
3381	2647.46	RPIPSIYNTVLQELIVQQHLMR
2434	917.51	LFTERPR	>gi|AT4G02520.1 | Symbols: ATGSTF2, ATPM24.1, ATPM24, GST2, GSTF2 | glutathione S-transferase PHI 2 | chr4:1110673-1111531 REVERSE LENGTH=212
2646	1609.76	YENQGTNLLQTDSK
3053	1632.78	NPFGQVPAFEDGDLK
2481	1415.71	KGETPETAVVEEK	>gi|AT4G20260.1 | Symbols: ATPCAP1, PCAP1 | plasma-membrane associated cation-binding protein 1 | chr4:10941593-10943227 FORWARD LENGTH=225
2489	1764.83	TEGTSGEKEEIVEETK
2555	913.49	SQGPDLLGK	>gi|AT2G30860.1 | Symbols: ATGSTF9, GLUTTR, ATGSTF7, GSTF9 | glutathione S-transferase PHI 9 | chr2:13139132-13140057 FORWARD LENGTH=215
2590	1101.56	VYGPHFASPK
2563	1279.68	VNQAYVIGTSTK	>gi|AT1G18540.1 | Symbols: | Ribosomal protein L6 family protein | chr1:6377448-6378548 REVERSE LENGTH=233
2670	1571.7	TEGEFFEAEKEEK
2913	1716.8	VVNSYWLNEDSTYK	>gi|AT4G17390.1 | Symbols: | Ribosomal protein L23/L15e family protein | chr4:9714407-9715545 REVERSE LENGTH=204
3035	1771.93	YYEIILVDPAHNAVR
3165	2195.09	GVSATPTFYVNGFELPGAGSPK	>gi|AT1G20225.1 | Symbols: | Thioredoxin superfamily protein | chr1:7007966-7009318 REVERSE LENGTH=233
3358	2328.31	VALVLHLIPLPFHDNAFVASR
2754	1619.74	DGAGYGPNDAQLDLSK	>gi|AT2G35810.1 | Symbols: | unknown protein; BEST Arabidopsis thaliana protein match is: unknown protein (TAIR:AT2G35830.2); Has 153 Blast hits to 153 proteins in 52 species: Archae - 0; Bacteria - 62; Metazoa - 0; Fungi - 0; Plants - 82; Viruses -
2981	1637.84	SGHLYIPPEVEEIR
2722	1140.58	VQFTEYVQK	>gi|AT4G14800.1 | Symbols: PBD2 | 20S proteasome beta subunit D2 | chr4:8500398-8502058 FORWARD LENGTH=199
2941	1502.78	NGIPLSTAAAANFTR
3050	1547.8	LPLFGCTDSAQVLK	>gi|AT1G67090.1 | Symbols: RBCS1A | ribulose bisphosphate carboxylase small chain 1A | chr1:25048465-25049249 REVERSE LENGTH=180
3174	2069.06	KFETLSYLPDLTDSELAK
2638	1233.58	AETPAGYPCIR	>gi|AT1G72610.1 | Symbols: GLP1, ATGER1, GER1 | germin-like protein 1 | chr1:27339302-27339928 REVERSE LENGTH=208
2773	1807.94	AETPAGYPCIRPIHVK
2666	1197.58	GFEGGQTALYR	>gi|AT3G25920.1 | Symbols: RPL15 | ribosomal protein L15 | chr3:9491268-9492558 REVERSE LENGTH=277
2842	1472.77	LEASGCTLTVLPGR
2905	1779.8	EGPPVFEQPEMTYEK	>gi|AT2G39730.1 | Symbols: RCA | rubisco activase | chr2:16570951-16573345 REVERSE LENGTH=474
3101	2346.18	VQLAETYLSQAALGDANADAIGR
2718	1539.72	SGSAADSQVVSDYVR	>gi|AT4G31300.1 | Symbols: PBA1 | N-terminal nucleophile aminohydrolases (Ntn hydrolases) superfamily protein | chr4:15188927-15190935 FORWARD LENGTH=233
2777	1480.73	ITQLTDNVYVCR
2561	2004.96	VSTAIATDTTTDTSPPSQGR	>gi|AT3G57260.1 | Symbols: BGL2, PR2, BG2, PR-2 | beta-1,3-glucanase 2 | chr3:21188709-21189822 REVERSE LENGTH=339
3205	1856.94	GSDIELILDVPSSDLER
2673	1464.75	TFQGPPHGIQVER	>gi|ATCG00490.1 | Symbols: RBCL | ribulose-bisphosphate carboxylases | chrC:54958-56397 FORWARD LENGTH=479
2729	1406.66	LTYYTPEYETK
2889	1967.99	AIVNSDLGVTPNNDGDVIR	>gi|AT3G63190.1 | Symbols: RRF, HFP108, cpRRF, AtcpRRF | ribosome recycling factor, chloroplast precursor | chr3:23342861-23344640 REVERSE LENGTH=275
3090	2132.1	SIAQISTPDGSSLLLQPYDK
2909	921.44	LSELGFADA_x000D_	>gi|AT1G07890.3 | Symbols: APX1, MEE6, CS1, ATAPX1, ATAPX01 | ascorbate peroxidase 1 | chr1:2438005-2439435 FORWARD LENGTH=250
3341	2279.05	SGFEGAWTSNPLIFDNSYFK
2781	1438.73	STSTLFVASDQVGK	>gi|AT5G19140.1 | Symbols: ATAILP1, AILP1 | Aluminium induced protein with YGL and LRDR motifs | chr5:6423398-6425785 FORWARD LENGTH=234
3121	2046.98	SLASFPQGCYYSTALGGLR
2685	1522.66	SGIYYYTDEQER	>gi|AT4G25130.1 | Symbols: PMSR4 | peptide met sulfoxide reductase 4 | chr4:12898802-12899998 REVERSE LENGTH=258
2902	1391.65	CEEICLSGGLVR	>gi|AT3G24830.1 | Symbols: | Ribosomal protein L13 family protein | chr3:9064613-9065871 FORWARD LENGTH=206
2814	1358.61	HFDMAQPAWEK	>gi|AT1G20190.1 | Symbols: ATEXPA11, EXP11, ATEXP11, ATHEXP ALPHA 1.14, EXPA11 | expansin 11 | chr1:6998762-6999710 REVERSE LENGTH=252
3118	2419.09	LCDQISDAILDACLEQDPESK	>gi|AT2G36880.1 | Symbols: MAT3 | methionine adenosyltransferase 3 | chr2:15479721-15480893 REVERSE LENGTH=390
2898	1265.63	CLCFVIQQAK	>gi|AT1G27950.1 | Symbols: LTPG1 | glycosylphosphatidylinositol-anchored lipid protein transfer 1 | chr1:9740740-9741991 FORWARD LENGTH=193
2897	2068.99	SCTLGNAISSDSSGTTSIALK	>gi|AT1G72230.1 | Symbols: | Cupredoxin superfamily protein | chr1:27188287-27189093 FORWARD LENGTH=181
2698	1024.6	IGGIGTVPVGR	>gi|AT1G07920.1 | Symbols: | GTP binding Elongation factor Tu family protein | chr1:2455559-2457001 FORWARD LENGTH=449
2595	1343.55	AEMYTGDEICR	>gi|AT1G09310.1 | Symbols: | Protein of unknown function, DUF538 | chr1:3009109-3009648 FORWARD LENGTH=179
3005	2585.2	NNAGYPHNVVFDEDEIPSGVDVAK	>gi|AT1G20340.1 | Symbols: DRT112, PETE2 | Cupredoxin superfamily protein | chr1:7042770-7043273 REVERSE LENGTH=167
3073	2163.03	CIWGQGDGSTIPVYDTPIGK	>gi|AT3G44310.1 | Symbols: NIT1, ATNIT1, NITI | nitrilase 1 | chr3:15986901-15988841 FORWARD LENGTH=346
HUIWEI_S13_20150127cus
Scan No.	Peptide Mass	Peptide Sequence	Sequence Header
2514	1237.68	HQLITATVNGGK	>gi|AT1G06680.1 | Symbols: PSBP-1, OEE2, PSII-P, OE23 | photosystem II subunit P-1 | chr1:2047940-2049186 FORWARD LENGTH=263
2530	1237.68	HQLITATVNGGK
2594	2068.02	TADGDEGGKHQLITATVNGGK
2822	1202.63	EIEYPGQVLR
2878	1342.68	KFVESAATSFSVA_x000D_
2895	1342.68	KFVESAATSFSVA_x000D_
2910	2745.37	TADGDEGGKHQLITATVNGGKLYICK
2926	1342.68	KFVESAATSFSVA_x000D_
2951	1342.68	KFVESAATSFSVA_x000D_
2994	1587.72	TNTDFLPYNGDGFK
2996	1814.93	WNPSKEIEYPGQVLR
3002	1587.72	TNTDFLPYNGDGFK
3020	2385.12	FEDNFDATSNLNVMVTPTDKK
3072	2257.02	FEDNFDATSNLNVMVTPTDK
3092	2257.02	FEDNFDATSNLNVMVTPTDK
3112	2257.02	FEDNFDATSNLNVMVTPTDK
3126	1273.67	PYYYLSVLTR
3183	3447.57	QAYFGETASEGGFDNNAVATANILESSSQEVGGK
3364	2359.16	SITDYGSPEEFLSQVNYLLGK
3494	2359.16	SITDYGSPEEFLSQVNYLLGK
3510	2359.16	SITDYGSPEEFLSQVNYLLGK
3615	2257.02	FEDNFDATSNLNVMVTPTDK
3848	2257.02	FEDNFDATSNLNVMVTPTDK
3911	2257.02	FEDNFDATSNLNVMVTPTDK
3936	2257.02	FEDNFDATSNLNVMVTPTDK
3983	2257.02	FEDNFDATSNLNVMVTPTDK
4071	2257.02	FEDNFDATSNLNVMVTPTDK
4163	2257.02	FEDNFDATSNLNVMVTPTDK
4307	2257.02	FEDNFDATSNLNVMVTPTDK
2738	1234.51	YMVFACSDSR	>gi|AT3G01500.2 | Symbols: CA1 | carbonic anhydrase 1 | chr3:194853-197873 REVERSE LENGTH=347
2796	947.44	GGYYDFVK
2823	1724.86	EKYETNPALYGELAK
2846	1781.79	VISELGDSAFEDQCGR
2863	1467.72	YETNPALYGELAK
3139	2042	VCPSHVLDFQPGDAFVVR
2495	921.52	KIEELYK	>gi|AT3G63190.1 | Symbols: RRF, HFP108, cpRRF, AtcpRRF | ribosome recycling factor, chloroplast precursor | chr3:23342861-23344640 REVERSE LENGTH=275
2898	1967.99	AIVNSDLGVTPNNDGDVIR
2906	1097.61	LSLPPLTSDR
2954	1482.76	IEVEYYGSPVSLK
3099	2132.1	SIAQISTPDGSSLLLQPYDK
2460	1806.78	GANDKPETCPPTDYSR	>gi|AT1G75040.1 | Symbols: PR5, PR-5 | pathogenesis-related gene 5 | chr1:28177754-28178731 FORWARD LENGTH=239
2843	1375.67	LGDGGFELTPGASR
2938	1883.82	YAGCVSDLNAACPDMLK
2946	1870.9	NNCPTTVWAGTLAGQGPK
3095	1632.77	DFYDVSLVDGYNVK
2691	1192.55	AACYEVPEVR	>gi|AT2G40600.1 | Symbols: | appr-1-p processing enzyme family protein | chr2:16947012-16948537 REVERSE LENGTH=257
2734	1601.8	AACYEVPEVRPGVR
2851	1171.63	ITPGFNLPASR
2891	1845.85	WSVDSSSDAIVNPANER
2754	1140.6	TIFHLNPSGR	>gi|AT1G02500.1 | Symbols: SAM1, SAM-1, MAT1, AtSAM1 | S-adenosylmethionine synthetase 1 | chr1:519037-520218 FORWARD LENGTH=393
2791	1452.75	FVIGGPHGDAGLTGR
2942	2416.25	VLVNIEQQSPDIAQGVHGHFTK
2575	1279.68	VNQAYVIGTSTK	>gi|AT1G18540.1 | Symbols: | Ribosomal protein L6 family protein | chr1:6377448-6378548 REVERSE LENGTH=233
2680	1571.7	TEGEFFEAEKEEK
3372	1480.9	ASITPGTVLIILAGR
2918	921.44	LSELGFADA_x000D_	>gi|AT1G07890.3 | Symbols: APX1, MEE6, CS1, ATAPX1, ATAPX01 | ascorbate peroxidase 1 | chr1:2438005-2439435 FORWARD LENGTH=250
3352	2279.05	SGFEGAWTSNPLIFDNSYFK
2794	1438.73	STSTLFVASDQVGK	>gi|AT5G19140.1 | Symbols: ATAILP1, AILP1 | Aluminium induced protein with YGL and LRDR motifs | chr5:6423398-6425785 FORWARD LENGTH=234
3251	1474.8	NANEVLLVIEAYK
2894	1781.89	SHLENCHLLAAINYK	>gi|AT5G13510.1 | Symbols: | Ribosomal protein L10 family protein | chr5:4341294-4341956 FORWARD LENGTH=220
2915	1637.8	KLENNDFAGAVFEGK
2547	1425.7	GGHELSLTTGNAGGR	>gi|AT2G28190.1 | Symbols: CSD2, CZSOD2 | copper/zinc superoxide dismutase 2 | chr2:12014548-12016303 FORWARD LENGTH=216
2958	2446.18	GTSDVEGVVTLTQDDSGPTTVNVR
2767	1619.74	DGAGYGPNDAQLDLSK	>gi|AT2G35810.1 | Symbols: | unknown protein; BEST Arabidopsis thaliana protein match is: unknown protein (TAIR:AT2G35830.2); Has 153 Blast hits to 153 proteins in 52 species: Archae - 0; Bacteria - 62; Metazoa - 0; Fungi - 0; Plants - 82; Viruses -
2986	1637.84	SGHLYIPPEVEEIR
2950	1435.68	FDAEGNLVDEVTK	>gi|AT3G27890.1 | Symbols: NQR | NADPH:quinone oxidoreductase | chr3:10350807-10351938 REVERSE LENGTH=196
3346	2510.29	ILEADSILFASPEYNFSVSAPLK
2963	1495.68	AHQEGGFFAETFR	>gi|AT1G19130.1 | Symbols: | CONTAINS InterPro DOMAIN/s: Protein of unknown function DUF985 (InterPro:IPR009327), RmlC-like jelly roll fold (InterPro:IPR014710); Has 1465 Blast hits to 1465 proteins in 584 species: Archae - 10; Bacteria - 1038; Meta
3310	3018.32	DSENHFSLVGCTCAPAFQFEDFELAK
3068	1547.8	LPLFGCTDSAQVLK	>gi|AT5G38420.1 | Symbols: | Ribulose bisphosphate carboxylase (small chain) family protein | chr5:15381203-15381978 REVERSE LENGTH=181
3248	2067.08	KFETLSYLPDLSDVELAK
2702	1342.67	DANVDDQIVLNK	>gi|AT1G35680.1 | Symbols: | Ribosomal protein L21 | chr1:13208777-13210246 FORWARD LENGTH=220
2859	978.53	QYIVFPGR
2636	1333.66	FQGQATDVEIAR	>gi|AT4G17040.1 | Symbols: CLPR4 | CLP protease R subunit 4 | chr4:9586740-9589297 REVERSE LENGTH=305
3130	1730.84	YFSPTEAVEYGIIDK
2835	1410.68	WNVQAEIVHCR	>gi|AT3G61470.1 | Symbols: LHCA2 | photosystem I light harvesting complex gene 2 | chr3:22745736-22747032 FORWARD LENGTH=257
3244	2432.15	IGILNTPSWYTAGEQEYFTDK
2927	1972.93	DGASGGVASVYHVGPEGWTK	>gi|AT1G13060.1 | Symbols: PBE1 | 20S proteasome beta subunit E1 | chr1:4452641-4454663 FORWARD LENGTH=274
3067	1952.92	FSVGSGSPYAYGVLDSGYK
2911	2068.99	SCTLGNAISSDSSGTTSIALK	>gi|AT1G72230.1 | Symbols: | Cupredoxin superfamily protein | chr1:27188287-27189093 FORWARD LENGTH=181
2867	1639.85	VGADTHVLTVDISTGR	>gi|AT4G12290.1 | Symbols: | Copper amine oxidase family protein | chr4:7304434-7306973 FORWARD LENGTH=741
2848	1329.69	VAGATADILDAASR	>gi|AT2G03440.1 | Symbols: NRP1, ATNRP1 | nodulin-related protein 1 | chr2:1039409-1039972 REVERSE LENGTH=187
2819	1180.69	APLGQNTVLLR	>gi|AT3G05590.1 | Symbols: RPL18 | ribosomal protein L18 | chr3:1621511-1622775 FORWARD LENGTH=187
2887	1562.79	AVVQVFEGTSGIDNK	>gi|AT1G76030.1 | Symbols: | ATPase, V1 complex, subunit B protein | chr1:28534134-28536916 FORWARD LENGTH=486
2871	1458.77	LFGGDVGAELKPEK	>gi|AT1G28290.1 | Symbols: AGP31 | arabinogalactan protein 31 | chr1:9889331-9890843 REVERSE LENGTH=359
3090	2163.03	CIWGQGDGSTIPVYDTPIGK	>gi|AT3G44310.1 | Symbols: NIT1, ATNIT1, NITI | nitrilase 1 | chr3:15986901-15988841 FORWARD LENGTH=346
3207	2379.11	GFGFITPDDGGDDLFVHQSSIR	>gi|AT4G38680.1 | Symbols: GRP2, CSDP2, CSP2, ATCSP2 | glycine rich protein 2 | chr4:18072240-18072851 REVERSE LENGTH=203
2862	1734.84	NSVATGEVYPLDSEVR	>gi|AT2G43090.1 | Symbols: | Aconitase/3-isopropylmalate dehydratase protein | chr2:17918957-17919712 FORWARD LENGTH=251
2732	1517.78	IYLQQPSGESQLR	>gi|AT5G11680.1 | Symbols: | FUNCTIONS IN: molecular_function unknown; INVOLVED IN: biological_process unknown; LOCATED IN: cytosol, plasma membrane; EXPRESSED IN: 26 plant structures; EXPRESSED DURING: 15 growth stages; CONTAINS InterPro DOMAIN/s:
2972	1724.8	IQELNVYEFNEGDR	>gi|AT1G13280.1 | Symbols: AOC4 | allene oxide cyclase 4 | chr1:4547624-4548552 FORWARD LENGTH=254
2570	1730.87	NHIYTSGASGTNAAVIR	>gi|AT2G43945.1 | Symbols: | unknown protein; LOCATED IN: chloroplast; BEST Arabidopsis thaliana protein match is: unknown protein (TAIR:AT3G59870.1); Has 292 Blast hits to 292 proteins in 84 species: Archae - 0; Bacteria - 122; Metazoa - 0; Fungi -
2494	1415.71	KGETPETAVVEEK	>gi|AT4G20260.1 | Symbols: ATPCAP1, PCAP1 | plasma-membrane associated cation-binding protein 1 | chr4:10941593-10943227 FORWARD LENGTH=225
2879	1394.63	LQDWYNPGSMGK	>gi|AT1G61520.1 | Symbols: LHCA3 | photosystem I light harvesting complex gene 3 | chr1:22700152-22701149 FORWARD LENGTH=273
2694	1522.66	SGIYYYTDEQER	>gi|AT4G25130.1 | Symbols: PMSR4 | peptide met sulfoxide reductase 4 | chr4:12898802-12899998 REVERSE LENGTH=258
3019	2585.2	NNAGYPHNVVFDEDEIPSGVDVAK	>gi|AT1G20340.1 | Symbols: DRT112, PETE2 | Cupredoxin superfamily protein | chr1:7042770-7043273 REVERSE LENGTH=167
2655	1312.71	IGQLSNTAASVPR	>gi|AT5G10560.1 | Symbols: | Glycosyl hydrolase family protein | chr5:3336335-3339351 REVERSE LENGTH=792
3351	1630.82	TIAECLADELINAAK	>gi|AT2G37270.1 | Symbols: ATRPS5B, RPS5B | ribosomal protein 5B | chr2:15647883-15649042 REVERSE LENGTH=207
HUIWEI_S14_20150127cus
Scan No.	Peptide Mass	Peptide Sequence	Sequence Header
2421	803.45	AFDVPKK	>gi|AT3G62030.1 | Symbols: ROC4 | rotamase CYP 4 | chr3:22973708-22975139 FORWARD LENGTH=260
2820	1141.53	FEDENFTLK
2836	1141.53	FEDENFTLK
2960	1342.71	HVVFGQVIEGMK
2980	1220.57	IYACGELPLDA_x000D_
3078	1509.75	VYFDVEIGGEVAGR
3113	1509.75	VYFDVEIGGEVAGR
3172	2788.37	IIKDFMIQGGDFTEGNGTGGISIYGAK
3173	1509.75	VYFDVEIGGEVAGR
3177	2818.35	HTGPGILSMANAGPNTNGSQFFICTVK
3193	2034.1	IVMGLFGEVVPKTVENFR
3205	1509.75	VYFDVEIGGEVAGR
3216	1287.73	IVMGLFGEVVPK
2468	940.45	DYSSLATGK	>gi|AT1G72230.1 | Symbols: | Cupredoxin superfamily protein | chr1:27188287-27189093 FORWARD LENGTH=181
2732	1918.95	LSVIVPAASSGGSTGDGTTDK
2920	2068.99	SCTLGNAISSDSSGTTSIALK
2922	2185.99	TPGPHYFICGIPGHCTGGMK
3153	2906.32	SFAVGDTIVFNYGAGHTVDEVSESDYK
2937	1488.69	VVIADCGQLPMSEA_x000D_	>gi|AT5G13120.1 | Symbols: ATCYP20-2, CYP20-2 | cyclophilin 20-2 | chr5:4162714-4164720 REVERSE LENGTH=259
2950	1285.56	DFMIQGGDFEK
3054	1393.72	VYFDISVGNPVGK
3193	2034.04	IVIGLYGDDVPQTVENFR
2649	1988.95	VGPPPAPSGGLPGTDNSDQAR	>gi|AT4G21280.1 | Symbols: PSBQ, PSBQA, PSBQ-1 | photosystem II subunit QA | chr4:11334446-11335587 FORWARD LENGTH=223
2981	1572.83	FYLQPLPPTEAAAR
3040	1497.73	LFDTIDNLDYAAK
3126	1669.86	YYAETVSALNEVLAK
3076	1547.8	LPLFGCTDSAQVLK	>gi|AT5G38420.1 | Symbols: | Ribulose bisphosphate carboxylase (small chain) family protein | chr5:15381203-15381978 REVERSE LENGTH=181
3185	2085.02	QVQCISFIAYKPPSFTEA_x000D_
3266	2067.08	KFETLSYLPDLSDVELAK
3316	2079.99	WIPCVEFELEHGFVYR
2512	1425.7	GGHELSLTTGNAGGR	>gi|AT2G28190.1 | Symbols: CSD2, CZSOD2 | copper/zinc superoxide dismutase 2 | chr2:12014548-12016303 FORWARD LENGTH=216
2840	1469.79	AFVVHELKDDLGK
2972	2446.18	GTSDVEGVVTLTQDDSGPTTVNVR
2677	1464.75	TFQGPPHGIQVER	>gi|ATCG00490.1 | Symbols: RBCL | ribulose-bisphosphate carboxylases | chrC:54958-56397 FORWARD LENGTH=479
2736	1406.66	LTYYTPEYETK
2865	1227.65	DLAVEGNEIIR
2420	1413.67	DSPAAAAAPDGATATK	>gi|AT4G28750.1 | Symbols: PSAE-1 | Photosystem I reaction centre subunit IV / PsaE protein | chr4:14202951-14203888 REVERSE LENGTH=143
2501	988.58	TRYPVVVR
2548	1326.68	NVGSVVAVDQDPK
2576	1288.65	IVDNETISVDGK	>gi|AT1G42970.1 | Symbols: GAPB | glyceraldehyde-3-phosphate dehydrogenase B subunit | chr1:16127552-16129584 FORWARD LENGTH=447
2900	1320.63	GLTAEDVNEAFR
2936	1147.61	VLDEEFGIVK
2528	1428.62	GTNGTDSEFYNPK	>gi|AT3G63540.1 | Symbols: | Mog1/PsbP/DUF1795-like photosystem II reaction center PsbP family protein | chr3:23459372-23459803 REVERSE LENGTH=143
2964	1783.88	LYAHFVNAPAPEWNR
3524	2438.29	DVILNNLALSDVELQDLIAGADK
2789	1298.74	KPVIAGDTLVMR	>gi|AT2G22230.1 | Symbols: | Thioesterase superfamily protein | chr2:9450042-9451427 FORWARD LENGTH=220
2908	1445.81	VIEYTPGVSAVAIK
3190	1005.56	FPFLLVDR
2792	1244.66	TGDVSELQIGVK	>gi|AT5G48580.1 | Symbols: FKBP15-2 | FK506- and rapamycin-binding protein 15 kD-2 | chr5:19696156-19697304 REVERSE LENGTH=163
2932	1472.68	LTDGTVFDSSFER
2748	1422.66	DIGGNDVSLDQYK	>gi|AT2G31570.1 | Symbols: ATGPX2, GPX2 | glutathione peroxidase 2 | chr2:13438211-13439775 REVERSE LENGTH=169
2842	1042.64	TLLVVNVASK
2684	1319.68	TVEVVLTDTSEK	>gi|AT3G28940.1 | Symbols: | AIG2-like (avirulence induced gene) family protein | chr3:10968324-10969311 REVERSE LENGTH=169
2780	1708.86	LHACISPSENGLINGK
3120	2462.2	TETCPTSVIQDQFEVSQGLPVK	>gi|AT1G17860.1 | Symbols: | Kunitz family trypsin and protease inhibitor protein | chr1:6149343-6149933 FORWARD LENGTH=196
3357	1984.94	FSPTSIWELANFDETTK
2824	1990.97	VGGPPLPSGGLPGTDNSDQAR	>gi|AT4G05180.1 | Symbols: PSBQ, PSBQ-2, PSII-Q | photosystem II subunit Q-2 | chr4:2672093-2673170 REVERSE LENGTH=230
2997	1686.85	YYSETVSSLNNVLAK
2913	1505.7	TSYWPVEAEAEPK	>gi|AT3G56240.1 | Symbols: CCH | copper chaperone | chr3:20863460-20864402 REVERSE LENGTH=121
2674	1545.73	VVIEDCGELKNPSS_x000D_	>gi|AT3G56070.1 | Symbols: ROC2 | rotamase cyclophilin 2 | chr3:20806987-20807517 REVERSE LENGTH=176
2673	1473.75	TSKPVVIADCGQIS_x000D_	>gi|AT2G16600.1 | Symbols: ROC3 | rotamase CYP 3 | chr2:7200862-7201383 FORWARD LENGTH=173
2504	1336.66	AYQEQVLSNSAK	>gi|AT4G37930.1 | Symbols: SHM1, STM, SHMT1 | serine transhydroxymethyltransferase 1 | chr4:17831891-17834742 REVERSE LENGTH=517
2676	1504.65	DVDEINDCDVGVR	>gi|AT5G56260.1 | Symbols: | Ribonuclease E inhibitor RraA/Dimethylmenaquinone methyltransferase | chr5:22775549-22776049 REVERSE LENGTH=166
2948	1883.82	YAGCVSDLNAACPDMLK	>gi|AT1G75040.1 | Symbols: PR5, PR-5 | pathogenesis-related gene 5 | chr1:28177754-28178731 FORWARD LENGTH=239
3064	2249.07	SDLDIVSNASCTTNCLAPLAK	>gi|AT1G13440.1 | Symbols: GAPC-2, GAPC2 | glyceraldehyde-3-phosphate dehydrogenase C2 | chr1:4608465-4610494 REVERSE LENGTH=338
2620	1696.75	GLAYDTSDDQQDITR	>gi|AT2G39730.1 | Symbols: RCA | rubisco activase | chr2:16570951-16573345 REVERSE LENGTH=474
2912	1531.82	VLEQLSGQTPVFSK	>gi|AT2G42740.1 | Symbols: RPL16A | ribosomal protein large subunit 16A | chr2:17791794-17792946 FORWARD LENGTH=182
HUIWEI_S15_20150127cus
Scan No.	Peptide Mass	Peptide Sequence	Sequence Header
2626	1988.95	VGPPPAPSGGLPGTDNSDQAR	>gi|AT4G21280.1 | Symbols: PSBQ, PSBQA, PSBQ-1 | photosystem II subunit QA | chr4:11334446-11335587 FORWARD LENGTH=223
2641	1988.95	VGPPPAPSGGLPGTDNSDQAR
2657	1988.95	VGPPPAPSGGLPGTDNSDQAR
2841	1377.75	YDLNTIISSKPK
2851	776.44	DFALALK
2889	1260.62	AWPYVQNDLR
2890	1152.6	YDLNTIISSK
2915	1709.97	ESAKDIINVKPLIDR
2941	1572.83	FYLQPLPPTEAAAR
2949	1294.76	DIINVKPLIDR
2953	1572.83	FYLQPLPPTEAAAR
2978	1572.83	FYLQPLPPTEAAAR
2990	1497.73	LFDTIDNLDYAAK
3003	1572.83	FYLQPLPPTEAAAR
3069	1669.86	YYAETVSALNEVLAK
3317	2397.21	SPSQAEKYYAETVSALNEVLAK
2497	1740.86	KAGAEVIGISGDDSASHK	>gi|AT3G26060.1 | Symbols: ATPRX Q | Thioredoxin superfamily protein | chr3:9524807-9526123 FORWARD LENGTH=216
2498	1740.86	KAGAEVIGISGDDSASHK
2549	1612.77	AGAEVIGISGDDSASHK
2697	1046.54	GQAAPDFTLK
2859	1348.69	LPYTLLSDEGNK
3002	2141.05	GKPVVLYFYPADETPGCTK
3006	2141.05	GKPVVLYFYPADETPGCTK
3022	1889.96	NGVVQLIYNNQFQPEK
3057	1889.96	NGVVQLIYNNQFQPEK
3061	1955.93	PVVLYFYPADETPGCTK
3077	1889.96	NGVVQLIYNNQFQPEK
3153	1683.87	KDWGVPGDLFGALPGR
3154	1683.87	KDWGVPGDLFGALPGR
3169	1683.87	KDWGVPGDLFGALPGR
3258	1555.78	DWGVPGDLFGALPGR
2329	1364.57	EHGNTPGYYDGR	>gi|AT5G38420.1 | Symbols: | Ribulose bisphosphate carboxylase (small chain) family protein | chr5:15381203-15381978 REVERSE LENGTH=181
3017	1547.8	LPLFGCTDSAQVLK
3129	2085.02	QVQCISFIAYKPPSFTEA_x000D_
3201	2067.08	KFETLSYLPDLSDVELAK
3202	2067.08	KFETLSYLPDLSDVELAK
3241	1938.98	FETLSYLPDLSDVELAK
3262	2079.99	WIPCVEFELEHGFVYR
2731	1383.77	AAALNIVPTSTGAAK	>gi|AT1G42970.1 | Symbols: GAPB | glyceraldehyde-3-phosphate dehydrogenase B subunit | chr1:16127552-16129584 FORWARD LENGTH=447
2839	1320.63	GLTAEDVNEAFR
3087	1933.85	WPGAEAVGSGDPLEDFCK
3214	1774.89	GILDVCDAPLVSVDFR
3250	1821.02	VPTPNVSVVDLVINVEK
2307	1330.61	INTDESPNTANR	>gi|AT3G15360.1 | Symbols: ATHM4, TRX-M4, ATM4 | thioredoxin M-type 4 | chr3:5188448-5189457 FORWARD LENGTH=193
2707	926.52	DSIIGAVPR
2778	1263.7	MIHPIVDQLAK
3494	2515.2	VLESDVPVLVEFWAPWCGPCR
3501	2515.2	VLESDVPVLVEFWAPWCGPCR
2557	1517.65	FCDYTNDQTNLK	>gi|AT5G53490.2 | Symbols: | Tetratricopeptide repeat (TPR)-like superfamily protein | chr5:21723488-21724621 REVERSE LENGTH=235
2574	1123.59	LPPLSTEPDR
2818	1204.62	GVNFTNAVIDR
2913	1428.63	FDGADMTEVVMSK
2977	2247.16	AFVGNTIGQANGVYDKPLDLR
2666	1133.47	SWDYTYDGK	>gi|AT4G23670.1 | Symbols: | Polyketide cyclase/dehydrase and lipid transport superfamily protein | chr4:12332846-12333656 REVERSE LENGTH=151
2715	1554.68	RNDDFPEPSGYMK
2725	1438.72	QMVVDIEGHVNKA_x000D_
2895	1225.63	LAFVSSAGAFEK	>gi|AT4G02530.1 | Symbols: | chloroplast thylakoid lumen protein | chr4:1112335-1114005 REVERSE LENGTH=216
3021	1878.02	VGQAIENNDLPAAGLVLGK
3355	1401.79	WTTLTGLLEQLK
2562	1115.58	VALEACVQAR	>gi|ATCG00490.1 | Symbols: RBCL | ribulose-bisphosphate carboxylases | chrC:54958-56397 FORWARD LENGTH=479
2703	1406.66	LTYYTPEYETK
3042	1020.52	DTDILAAFR
2653	1489.65	DAIEGMNGQDLDGR	>gi|AT2G21660.1 | Symbols: ATGRP7, CCR2, GR-RBP7, GRP7 | cold, circadian rhythm, and rna binding 2 | chr2:9265477-9266316 REVERSE LENGTH=176
2927	1273.63	GFGFVTFKDEK
2533	886.49	GDLAVTVGR	>gi|AT4G11010.1 | Symbols: NDPK3 | nucleoside diphosphate kinase 3 | chr4:6732780-6734298 REVERSE LENGTH=238
2721	1343.76	TFIAIKPDGVQR
2438	1132.53	YANSHEWVK	>gi|AT1G32470.1 | Symbols: | Single hybrid motif superfamily protein | chr1:11739479-11740246 REVERSE LENGTH=166
3117	2236.07	LTESPGLINSSPYEDGWMIK
2937	2094.88	VFDDGIYCCAGCGTPLYK	>gi|AT4G21860.1 | Symbols: MSRB2 | methionine sulfoxide reductase B 2 | chr4:11600238-11601507 REVERSE LENGTH=202
3361	2169.99	FDSGCGWPAFFDGLPGAITR
2801	1162.62	YAILADDGVVK	>gi|AT3G52960.1 | Symbols: | Thioredoxin superfamily protein | chr3:19639699-19640403 FORWARD LENGTH=234
2958	1806.89	LPDSTLSYLDPSTGDVK
2649	1135.6	AYGGVLSGSAVR	>gi|AT1G26880.1 | Symbols: | Ribosomal protein L34e superfamily protein | chr1:9315640-9316681 REVERSE LENGTH=120
3302	2084.06	AGELSAAEIDNLMTIVANPR	>gi|AT1G22780.1 | Symbols: PFL, RPS18A, PFL1 | Ribosomal protein S13/S18 family | chr1:8067990-8069163 FORWARD LENGTH=152
2998	2557.17	NNAGFPHNVVFDEDEIPSGVDASK	>gi|AT1G76100.1 | Symbols: PETE1 | plastocyanin 1 | chr1:28554217-28554732 REVERSE LENGTH=171
2873	1859.89	EAEASPSPVGVGDAFSNVK	>gi|AT5G66090.1 | Symbols: | unknown protein; FUNCTIONS IN: molecular_function unknown; LOCATED IN: chloroplast, chloroplast stroma; EXPRESSED IN: 21 plant structures; EXPRESSED DURING: 13 growth stages; Has 30201 Blast hits to 17322 proteins in 780
3062	1497.84	VPTVDVSVVDLTVR	>gi|AT1G13440.1 | Symbols: GAPC-2, GAPC2 | glyceraldehyde-3-phosphate dehydrogenase C2 | chr1:4608465-4610494 REVERSE LENGTH=338
2529	1230.61	NNTQVLINCR	>gi|AT2G47640.1 | Symbols: | Small nuclear ribonucleoprotein family protein | chr2:19537393-19538431 FORWARD LENGTH=109
2803	1375.67	LGDGGFELTPGASR	>gi|AT1G75040.1 | Symbols: PR5, PR-5 | pathogenesis-related gene 5 | chr1:28177754-28178731 FORWARD LENGTH=239
2982	1351.68	VSIEAASTFGWGK	>gi|AT3G60750.1 | Symbols: | Transketolase | chr3:22454004-22456824 FORWARD LENGTH=741
2930	1979.93	QGLGVGGGTPYGFDVGQSER	>gi|AT3G10060.1 | Symbols: | FKBP-like peptidyl-prolyl cis-trans isomerase family protein | chr3:3102291-3103801 FORWARD LENGTH=230
2905	2014.94	VDLNVPLDDNSNITDDTR	>gi|AT1G79550.1 | Symbols: PGK | phosphoglycerate kinase | chr1:29924347-29926295 REVERSE LENGTH=401
HUIWEI_S16_20150127cus
Scan No.	Peptide Mass	Peptide Sequence	Sequence Header
2154	1364.57	EHGNTPGYYDGR	>gi|AT5G38420.1 | Symbols: | Ribulose bisphosphate carboxylase (small chain) family protein | chr5:15381203-15381978 REVERSE LENGTH=181
2170	1364.57	EHGNTPGYYDGR
2186	1364.57	EHGNTPGYYDGR
2202	1364.57	EHGNTPGYYDGR
2214	1364.57	EHGNTPGYYDGR
2218	1364.57	EHGNTPGYYDGR
2230	1364.57	EHGNTPGYYDGR
2234	1364.57	EHGNTPGYYDGR
2254	1364.57	EHGNTPGYYDGR
2614	934.49	IIGFDNTR
2630	934.49	IIGFDNTR
3010	1547.8	LPLFGCTDSAQVLK
3026	1547.8	LPLFGCTDSAQVLK
3056	1547.8	LPLFGCTDSAQVLK
3126	2085.02	QVQCISFIAYKPPSFTEA_x000D_
3134	2195.17	KKFETLSYLPDLSDVELAK
3135	2195.17	KKFETLSYLPDLSDVELAK
3190	2067.08	KFETLSYLPDLSDVELAK
3206	2067.08	KFETLSYLPDLSDVELAK
3222	2322.13	NKWIPCVEFELEHGFVYR
3246	1938.98	FETLSYLPDLSDVELAK
3259	2079.99	WIPCVEFELEHGFVYR
3275	2079.99	WIPCVEFELEHGFVYR
3278	2079.99	WIPCVEFELEHGFVYR
3291	2079.99	WIPCVEFELEHGFVYR
2402	961.51	DTLATSINK	>gi|AT1G03680.1 | Symbols: ATHM1, TRX-M1, ATM1, THM1 | thioredoxin M-type 1 | chr1:916990-917865 REVERSE LENGTH=179
2467	1030.6	KDTIIGAVSK
2574	902.51	DTIIGAVSK
2575	902.51	DTIIGAVSK
2608	1703.81	LNTDESPATPGQYGVR
2982	1369.73	MIDPIVNELAQK
3184	1447.77	SIPTIMIFVNGEK
3391	2179.95	ADEPVFVDFWAPWCGPCK
2486	1017.55	VVGYGPEAVK	>gi|AT5G45680.1 | Symbols: ATFKBP13, FKBP13 | FK506-binding protein 13 | chr5:18530894-18532128 FORWARD LENGTH=208
2646	813.5	IGVGEVIK
2650	1129.58	IPPELAYGDR
2666	1129.58	IPPELAYGDR
3223	1997.99	GWDQGILGSDGIPPMLTGGK
3618	2248.18	GGSCLIPPASVLLFDIEYIGK
3634	2248.18	GGSCLIPPASVLLFDIEYIGK
3686	2319.22	GGSCLIPPASVLLFDIEYIGKA_x000D_
2350	1369.66	NVIHGSDSVESAR	>gi|AT4G09320.1 | Symbols: NDPK1 | Nucleoside diphosphate kinase family protein | chr4:5923424-5924366 FORWARD LENGTH=169
2604	1694.93	KIIGATNPAASEPGTIR
2638	1566.84	IIGATNPAASEPGTIR
2848	962.48	GDFAIDIGR
2850	962.48	GDFAIDIGR
2874	1015.55	GLIGEVICR
3838	2500.27	SFFSGLVDYIVSGPVVAMIWEGK
2636	1988.95	VGPPPAPSGGLPGTDNSDQAR	>gi|AT4G21280.1 | Symbols: PSBQ, PSBQA, PSBQ-1 | photosystem II subunit QA | chr4:11334446-11335587 FORWARD LENGTH=223
2862	1377.75	YDLNTIISSKPK
2891	1260.62	AWPYVQNDLR
2934	1572.83	FYLQPLPPTEAAAR
3075	1669.86	YYAETVSALNEVLAK
2879	2075.99	GSNITGADFTDVPLRDDQR	>gi|AT2G44920.2 | Symbols: | Tetratricopeptide repeat (TPR)-like superfamily protein | chr2:18524419-18526502 FORWARD LENGTH=224
2907	2050.03	VNLTNANLEGATVTGNTSFK
2930	1561.77	GSNITGADFTDVPLR
3302	2296.12	LLGASFFDADLTGADLSEADLR
2748	1285.7	APAALGPYSQAIK	>gi|AT3G20390.1 | Symbols: | endoribonuclease L-PSP family protein | chr3:7110227-7111695 REVERSE LENGTH=187
2846	1374.75	STYQVAALPLNAK
2883	1736.85	FVSESVEDQTEQVLK
2808	1462.76	YMVIQGEQGAVIR	>gi|AT2G19760.1 | Symbols: PFN1, PRF1 | profilin 1 | chr2:8517074-8518067 REVERSE LENGTH=131
3318	2022.99	DFEEPGFLAPTGLFLGGEK
2370	1411.69	LDCNPDNRPLAK	>gi|AT3G02730.1 | Symbols: TRXF1, ATF1 | thioredoxin F-type 1 | chr3:588570-589591 REVERSE LENGTH=178
3158	1868.86	LVVLDMYTQWCGPCK
2680	1405.74	TTVAENPVVVYSK	>gi|AT2G20270.1 | Symbols: | Thioredoxin superfamily protein | chr2:8738001-8739617 REVERSE LENGTH=179
3003	1592.86	ITGQYTVPNVFIGGK
2558	1746.82	LNTDESPNTPGQYGVR	>gi|AT4G03520.1 | Symbols: ATHM2 | Thioredoxin superfamily protein | chr4:1562585-1564055 REVERSE LENGTH=186
3298	2045.95	ATGPVVVDFWAPWCGPCK
2823	1227.65	DLAVEGNEIIR	>gi|ATCG00490.1 | Symbols: RBCL | ribulose-bisphosphate carboxylases | chrC:54958-56397 FORWARD LENGTH=479
3078	1545.73	WSPELAAACEVWK
2742	1446.72	VDIDEGGISNTISK	>gi|AT2G35010.1 | Symbols: ATO1, TO1 | thioredoxin O1 | chr2:14754398-14755888 FORWARD LENGTH=194
3336	2389.06	AQDGSLPSVFYFTAAWCGPCR
2751	1403.58	FYCWDTAGQEK	>gi|AT5G55190.1 | Symbols: RAN3, ATRAN3 | RAN GTPase 3 | chr5:22392285-22393957 FORWARD LENGTH=221
2895	1514.76	VCENIPIVLCGNK
2918	1582.91	VLAQNYPVTPGLAIK	>gi|AT5G52970.1 | Symbols: | thylakoid lumen 15.0 kDa protein | chr5:21479620-21481018 FORWARD LENGTH=223
3306	1997.96	EFTSVIDVADFLSNGQEK
2902	1150.67	VVDLAHLVASK	>gi|AT1G42970.1 | Symbols: GAPB | glyceraldehyde-3-phosphate dehydrogenase B subunit | chr1:16127552-16129584 FORWARD LENGTH=447
3100	1933.85	WPGAEAVGSGDPLEDFCK
3096	1606.77	VDVDELNTVAEEFK	>gi|AT5G42980.1 | Symbols: ATTRX3, ATH3, ATTRXH3, TRXH3, TRX3 | thioredoxin 3 | chr5:17242772-17243718 FORWARD LENGTH=118
3167	1571.84	ALDSQIAALSEDIVK	>gi|AT4G32260.1 | Symbols: | ATPase, F0 complex, subunit B/B", bacterial/chloroplast | chr4:15573859-15574586 REVERSE LENGTH=219
3311	2420.19	AVSEASSSFGAGYVAGPVTFIFEK	>gi|AT4G20260.1 | Symbols: ATPCAP1, PCAP1 | plasma-membrane associated cation-binding protein 1 | chr4:10941593-10943227 FORWARD LENGTH=225
2908	1342.64	TFSQFGDVIDSK	>gi|AT4G39260.1 | Symbols: CCR1, ATGRP8, GR-RBP8, GRP8 | cold, circadian rhythm, and RNA binding 1 | chr4:18274166-18274958 REVERSE LENGTH=169
2938	1926.85	EADVDGDGQINYEEFVK	>gi|AT1G66410.1 | Symbols: CAM4, ACAM-4 | calmodulin 4 | chr1:24774431-24775785 REVERSE LENGTH=149
3746	2478.42	ANILGINLNIPLSLSLLLNVCSK	>gi|AT1G62510.1 | Symbols: | Bifunctional inhibitor/lipid-transfer protein/seed storage 2S albumin superfamily protein | chr1:23136632-23137081 REVERSE LENGTH=149
2875	1732.85	EAALAATPSDSPTIFDK	>gi|AT3G56490.1 | Symbols: HIT3, HINT1 | HIS triad family protein 3 | chr3:20941532-20943129 FORWARD LENGTH=147
3158	1868.86	IVVLDMYTQWCGPCK	>gi|AT5G16400.1 | Symbols: TRXF2, ATF2 | thioredoxin F2 | chr5:5363905-5365249 REVERSE LENGTH=185
HUIWEI_S17_20150127cus
Scan No.	Peptide Mass	Peptide Sequence	Sequence Header
2124	1364.57	EHGNTPGYYDGR	>gi|AT5G38420.1 | Symbols: | Ribulose bisphosphate carboxylase (small chain) family protein | chr5:15381203-15381978 REVERSE LENGTH=181
2129	1364.57	EHGNTPGYYDGR
[truncated: 2,361 more rows]
